# Supplementary material for: Aberrant chromatin landscape following loss of the H3.3 chaperone Daxx in haematopoietic precursors leads to Pu.1-mediated neutrophilia and inflammation
Source: Nat Cell Biol. 2021 Dec 7;23(12):1224–39. doi: 10.1038/s41556-021-00774-y (PMC8683376; doi:10.1038/s41556-021-00774-y)
Supplement: Supplementary file 4 — Supplementary Tables 1–12. [file 41556_2021_774_MOESM4_ESM.xlsx]

## Sheet: SupplementalTable_S1
Supplementary Table 1: Differentially expressed genes identified in Daxx F/F LT-HSCs vs. Daxx +/+ LT-HSCs (RosaCreER, 3 dpi)
Gene	baseMean	log2FoldChange	lfcSE	stat	pvalue	padj
Klf6	3044.85	-1.48041	0.138757	-10.6739	1.34822e-26	9.52046e-23
Mx1	369.794	1.26269	0.236779	5.3805	7.428e-08	2.79215e-05
Lgals9	2670.9	0.560411	0.159658	3.50809	0.000451329	0.0237841
Uhrf1	2195.75	0.482226	0.144546	3.33539	0.000851792	0.0339827
Ramp2	20.0034	-0.250243	0.136134	-4.12403	3.72297e-05	0.00417297
Tubb5	8977.8	0.342875	0.103045	3.32729	0.000876946	0.0346454
Ifrd1	756.452	-0.959213	0.219398	-4.409	1.0385e-05	0.00162963
Ubl3	942.292	-0.611476	0.187905	-3.25844	0.00112026	0.0398372
Il16	39.1038	-0.302601	0.15719	-2.83267	0.00461609	0.0971679
Vwf	2975.23	0.684411	0.201087	3.39656	0.000682383	0.0299793
Daxx	181.189	-0.746139	0.23786	-3.23896	0.00119967	0.041629
Irf9	772.561	0.589542	0.185051	3.18191	0.00146309	0.0482786
Tgfb1	2783.41	0.723758	0.153182	4.72193	2.33618e-06	0.000542155
Dennd1c	408.973	-0.716095	0.230736	-3.13773	0.0017026	0.0542796
Prkd1	104.029	-0.455525	0.178726	-3.96631	7.29952e-05	0.00682722
Hdgfl2	981.053	0.561568	0.194529	2.88292	0.00394005	0.088186
Adgre5	735.403	-0.73507	0.222929	-3.32058	0.0008983	0.0349496
Klf4	322.391	-0.948873	0.23241	-4.57785	4.69777e-06	0.000934239
Bcl2l12	41.6668	0.454275	0.174726	2.90092	0.00372074	0.0843467
Rab3b	19.0748	-0.101099	0.0914792	-2.94223	0.00325855	0.0783995
Fosb	3397.52	-0.79882	0.23486	-3.46432	0.000531575	0.0257104
Man1a	3400.5	-0.800613	0.190095	-4.22126	2.42943e-05	0.00314778
Calr	11605.3	0.44821	0.121335	3.69356	0.000221139	0.0144676
Nfat5	2887.37	-0.431968	0.132451	-3.2618	0.00110708	0.0395829
Hlf	7469.25	-0.951756	0.142815	-6.66784	2.59598e-11	2.61879e-08
Ssbp2	4475.94	-0.603374	0.175062	-3.45021	0.000560149	0.0267263
Cwc15	1013.04	0.53795	0.183259	2.93261	0.00336123	0.0795607
Dnmt1	8301.66	0.329398	0.0963568	3.41841	0.000629876	0.028755
Hif3a	260.56	-0.628902	0.232768	-2.85503	0.00430332	0.0923644
Pkn2	1621.42	-0.667459	0.160678	-4.15649	3.23178e-05	0.00374258
Mtfp1	56.0852	0.367501	0.148839	3.2789	0.00104214	0.0385412
Fxyd4	20.1098	0.168515	0.101583	3.34993	0.000808308	0.0329934
4930550C14Rik	31.8112	-0.307437	0.15638	-2.94845	0.00319371	0.0776227
Letm1	1040.6	0.603059	0.198897	3.02749	0.0024659	0.0674922
Ranbp1	1836.91	0.579516	0.16062	3.60621	0.000310707	0.0187527
Ncoa2	5138.77	-0.450433	0.114516	-3.93368	8.36548e-05	0.00762231
Zbtb17	381.58	0.809722	0.235282	3.41698	0.000633208	0.028755
Gmnn	281.684	0.847999	0.235084	3.58659	0.000335031	0.0198808
Lsm2	194.05	0.731037	0.237202	3.06116	0.00220481	0.0627793
Zmiz1	6770.26	-0.318678	0.0990608	-3.21709	0.001295	0.0437543
Fzd3	112.35	-0.607557	0.224791	-2.94396	0.0032404	0.0780958
Spib	17.1036	-0.213249	0.12735	-3.80898	0.000139541	0.0106526
Cldn13	29.496	-0.292707	0.152753	-2.96129	0.00306351	0.0763068
Dynll1	393.471	0.849033	0.226336	3.73082	0.000190859	0.0131602
Trpm5	21.5218	-0.166859	0.114632	-3.64436	0.000268055	0.0166041
Cbx5	3345.22	0.462351	0.149608	3.08934	0.00200601	0.059394
Sardh	17.6204	0.149674	0.0962482	3.11305	0.00185163	0.0573476
Bcr	1828.4	-0.437577	0.153222	-2.85673	0.00428035	0.0920113
Odc1	1529.81	-0.467539	0.152578	-3.06522	0.00217509	0.0624084
Elof1	130.454	1.01485	0.233603	4.37517	1.21336e-05	0.00180033
Clip3	284.449	-0.749174	0.234939	-3.24069	0.00119241	0.0415811
Klhl3	674.653	-0.95956	0.207757	-4.64034	3.47843e-06	0.000722439
Tmem87b	326.162	-0.75303	0.235525	-3.37958	0.000725968	0.0307893
Mertk	46.3589	-0.385193	0.163122	-4.44237	8.89717e-06	0.0014611
Nolc1	3631.56	0.488911	0.14387	3.39741	0.000680275	0.0299793
Hspa8	8456.87	0.387117	0.118342	3.27092	0.00107199	0.0393889
Stard13	396.804	-0.812169	0.233014	-3.53937	0.000401089	0.0221715
Lonrf3	379.433	-0.895893	0.236346	-3.88561	0.000102075	0.00863237
Tubb1	25.0667	0.338239	0.14188	3.43894	0.000583989	0.0274009
Aldoc	160.112	-0.642121	0.236533	-2.81346	0.00490117	0.0996073
Eya2	1947.64	-1.03398	0.173588	-5.96556	2.43796e-09	1.72157e-06
Med1	1467.52	0.482607	0.171176	2.8175	0.00483987	0.0990629
Ikzf3	19.7569	-0.15917	0.112267	-3.52977	0.000415917	0.0224198
Srsf1	2661.42	0.402028	0.125579	3.20097	0.00136966	0.0458382
2008-09-01	1509.11	0.527407	0.175258	3.00703	0.00263812	0.0707651
Natd1	62.5405	0.622026	0.209215	3.05352	0.0022617	0.0640121
Dnah1	106.557	-0.600234	0.202905	-3.82216	0.000132287	0.0102318
Mdh2	1821.68	0.475318	0.158871	2.99055	0.00278479	0.072698
Cops6	418.609	0.763331	0.226715	3.35276	0.000800115	0.0327537
Esr1	1080.97	-0.64981	0.204977	-3.17977	0.00147393	0.0485229
Ltv1	940.444	0.639974	0.18722	3.41361	0.000641086	0.0289267
Tnfaip3	636.001	-0.700236	0.228252	-3.09609	0.00196089	0.0584606
Zwint	1491.8	-0.492553	0.157002	-3.13824	0.00169965	0.0542796
Atp2b1	1332.38	-0.54981	0.164725	-3.33959	0.000839035	0.0337598
Tmpo	3031.11	0.461553	0.130077	3.54773	0.000388573	0.021691
Hsp90b1	2653.78	0.60016	0.184008	3.25784	0.00112265	0.0398372
Ddx21	4886.73	0.417329	0.106779	3.90805	9.30427e-05	0.00806774
Dock2	9695.66	-0.414304	0.106624	-3.88588	0.000101958	0.00863237
Meis1	14445.3	-0.414164	0.136422	-3.0365	0.00239339	0.0662781
Best3	27.9698	-0.281367	0.142798	-4.53338	5.8047e-06	0.00110783
Appl2	688.614	-0.897471	0.218678	-4.13483	3.55219e-05	0.0040134
Xpo1	2277.38	0.683307	0.140428	4.86399	1.15045e-06	0.000312457
Nudcd2	346.258	0.680481	0.232659	2.90843	0.00363243	0.0835947
Hmmr	1009.2	0.821784	0.211601	3.87054	0.000108595	0.00899054
Hnrnpab	4472.09	0.3323	0.110931	2.9954	0.00274087	0.0726896
Phykpl	735.712	-0.935109	0.224298	-4.21323	2.51745e-05	0.00317446
Canx	8870.56	0.38121	0.133228	2.86094	0.00422388	0.0911302
Itk	31.4903	-0.188497	0.120898	-4.06106	4.88504e-05	0.00515757
Cmpk2	411.964	1.00497	0.237143	4.20648	2.59383e-05	0.00321339
Rsad2	867.477	0.88506	0.214366	4.11252	3.91355e-05	0.00431805
Klf11	403.436	-0.642264	0.225544	-2.86615	0.00415501	0.0904636
Psmc5	424.499	0.65892	0.224417	2.92512	0.00344328	0.0811844
Ern1	2786.25	-0.490569	0.150363	-3.26374	0.00109953	0.0395519
Jpt1	690.278	0.927344	0.211284	4.37417	1.21896e-05	0.00180033
Galk1	246.465	0.821885	0.236862	3.44192	0.000577602	0.0273741
Trim47	447.89	-0.706726	0.229443	-3.10932	0.00187518	0.0576976
Fbxl20	818.713	-0.531735	0.188781	-2.81988	0.00480416	0.0988927
Top2a	6006.51	0.59542	0.127179	4.68087	2.85661e-06	0.000611271
Eftud2	1006.07	0.597812	0.211077	2.82568	0.00471796	0.0978441
Npas3	198.531	-0.78943	0.237769	-3.44696	0.000566922	0.0269584
Prkch	4070.43	-0.858418	0.181238	-4.74502	2.08487e-06	0.000516573
Fos	5036.49	-1.55206	0.132223	-11.7434	7.63253e-32	1.07794e-27
Hsp90aa1	9329.32	0.385896	0.107983	3.57349	0.00035226	0.0204768
Gcnt2	5325.96	-0.64032	0.148868	-4.3032	1.68346e-05	0.0023083
Dek	6588.14	0.520015	0.118891	4.37331	1.22376e-05	0.00180033
Catsper3	21.8655	-0.266364	0.141622	-3.46957	0.000521291	0.0256528
Ddx46	3683.83	0.363516	0.124148	2.92772	0.00341454	0.0806414
Dapk1	1222.14	-0.601836	0.167678	-3.5914	0.000328912	0.0196831
Trip13	349.246	0.738324	0.225782	3.25559	0.00113157	0.0399376
Mctp1	5094.18	-0.511857	0.151893	-3.37119	0.000748441	0.0313685
Mrpl36	162.11	0.769183	0.234115	3.26386	0.00109905	0.0395519
Ckmt2	22.921	-0.240539	0.135286	-3.41126	0.000646646	0.0290172
Pde4d	4968.87	-0.413529	0.105808	-3.90848	9.28794e-05	0.00806774
Parp8	1641.98	-0.608764	0.16141	-3.77351	0.000160969	0.0115919
Gm5457	36.6182	-0.387428	0.167027	-3.7306	0.000191025	0.0131602
Dnah12	179.253	0.686397	0.237851	2.86928	0.00411404	0.0904636
Prss52	20.687	-0.148649	0.108935	-3.46663	0.00052703	0.0257104
Rgcc	587.025	-0.799314	0.237757	-3.49805	0.000468667	0.0240341
Trio	1881.98	-0.589138	0.159944	-3.68528	0.000228451	0.0146655
Ywhaz	5762.24	-0.460676	0.140324	-3.28377	0.00102429	0.0380684
Angpt1	21248	-0.436964	0.109224	-4.00091	6.30994e-05	0.00613822
Cdh10	10.1278	-0.135162	0.104314	-2.91956	0.00350528	0.0821602
Hes1	71.5272	-0.395615	0.167358	-4.07822	4.53816e-05	0.00489255
Tmem44	50.0121	-0.450791	0.183065	-3.39135	0.000695491	0.0303161
Ly6e	3562.95	0.583901	0.140504	4.15454	3.25949e-05	0.00374258
Alcam	1136.16	-0.679337	0.201381	-3.38216	0.000719173	0.030593
Morc1	12.6601	0.18058	0.104945	3.16554	0.00154797	0.0502573
Zbtb20	11640.1	-0.5592	0.0980627	-5.70275	1.17889e-08	6.40365e-06
P2rx6	27.8659	-0.275219	0.145024	-3.32198	0.000893797	0.0348704
Top3b	446.117	0.629581	0.221763	2.82819	0.00468122	0.0974883
Spag6l	194.784	-0.726266	0.231377	-3.39043	0.000697836	0.0303247
Fgd4	1123.41	-0.830969	0.184982	-4.49992	6.79796e-06	0.00121529
Popdc2	24.188	0.293842	0.132439	3.26274	0.00110341	0.0395519
Tra2b	3521.05	-0.485322	0.16486	-2.94548	0.00322453	0.0779804
Adcy6	586.507	0.680127	0.213459	3.17684	0.00148888	0.0488674
Nr4a1	621.129	-1.22663	0.237812	-5.58391	2.35171e-08	1.10711e-05
Parp3	149.009	-0.583226	0.224029	-2.83409	0.00459558	0.09704
Creld2	228.558	0.715958	0.237354	2.99159	0.00277528	0.0726896
Pde10a	491.131	0.904267	0.237888	3.77583	0.000159477	0.0115919
Clic5	309.406	-0.808426	0.235024	-3.5014	0.000462826	0.0239432
Fbxl17	3835.26	-0.543714	0.16032	-3.39337	0.000690383	0.0301866
Sik1	689.871	-0.756244	0.237768	-3.27	0.00107546	0.0393889
Ehd3	794.577	0.95238	0.224753	4.21673	2.47868e-05	0.00315373
Crim1	1764.54	-0.601709	0.171857	-3.50421	0.000457963	0.0238841
Nrxn1	7907.57	-0.677969	0.0982422	-6.90134	5.15158e-12	5.59659e-09
Lrpprc	1268.53	0.506864	0.170396	2.97307	0.00294833	0.0748361
Rhoq	248.174	-0.741996	0.234757	-3.35297	0.000799482	0.0327537
Pot1b	878.125	-0.574593	0.203966	-2.82367	0.00474776	0.09803
Dusp1	2519.35	-1.17451	0.143942	-8.16384	3.24526e-16	6.54754e-13
Mep1b	16.7436	-0.0959536	0.0892897	-2.81475	0.00488153	0.0995695
Vps52	409.485	0.687613	0.234952	2.90827	0.00363429	0.0835947
Psd2	15.5167	-0.110469	0.0952619	-2.93709	0.00331307	0.079306
Zfp521	2416.12	-0.529647	0.158494	-3.34342	0.000827532	0.0336379
Arap3	466.903	0.694096	0.231297	2.9849	0.00283674	0.0736951
Ik	2650.74	0.435241	0.126	3.45382	0.000552703	0.0264604
Pggt1b	465.294	-0.610931	0.217697	-2.81847	0.0048253	0.0990519
Setbp1	475.977	-0.981824	0.23428	-4.28422	1.8338e-05	0.00246655
Rbfa	727.839	0.666479	0.225617	2.94095	0.00327206	0.0785845
Lmnb1	5867.25	0.413445	0.127227	3.24925	0.0011571	0.0406509
Gnaq	3497.01	-0.578879	0.149533	-3.87279	0.000107598	0.00899054
Incenp	2615.05	0.534412	0.172365	3.09802	0.00194818	0.0584163
Cd5	13.8445	-0.12046	0.0990814	-2.9722	0.00295678	0.0748361
Gna14	208.886	1.10051	0.225921	5.11699	3.10445e-07	9.96459e-05
Lipo3	98.3216	-0.565652	0.219912	-2.83139	0.00463458	0.0972572
Sf3b2	7297.13	0.374308	0.122085	3.06567	0.00217183	0.0624084
Aldh3b1	31.4511	-0.29211	0.148942	-3.41102	0.000647201	0.0290172
Vldlr	845.767	-0.606481	0.216032	-2.81945	0.00481054	0.0988927
Ltbp3	873.696	-0.608527	0.195112	-3.12491	0.00177861	0.0559452
Gpr137	63.0117	0.484277	0.18378	2.83011	0.00465319	0.0973586
Fermt3	4608.31	0.400758	0.115666	3.46445	0.000531309	0.0257104
Smc3	4780.81	0.514791	0.138051	3.72814	0.000192895	0.0131732
Tcf7l2	1155.51	-0.827347	0.175439	-4.72145	2.34167e-06	0.000542155
P4hb	3249.08	0.489656	0.126375	3.87406	0.000107038	0.00899054
Arhgdia	2181.89	0.609317	0.149846	4.06444	4.81469e-05	0.00515135
Sfxn3	454.007	-0.834452	0.225981	-3.7279	0.000193078	0.0131732
Pa2g4	4002.13	0.600079	0.127046	4.72237	2.33109e-06	0.000542155
Tac2	17.2666	-0.149823	0.109298	-3.36978	0.000752278	0.0314332
Atp5a1	6030.81	0.368335	0.104451	3.52623	0.000421517	0.0225496
Ifitm3	1204.94	0.710421	0.201465	3.51887	0.000433384	0.0230969
Irf7	979.261	1.71354	0.210573	8.09641	5.66045e-16	9.99282e-13
Cct8	1651.31	0.504926	0.152885	3.3012	0.000962721	0.0363543
Alox5	108.233	0.66642	0.225784	2.95625	0.00311407	0.076888
Smad7	989.589	-0.856974	0.192064	-4.47212	7.74471e-06	0.00133388
Rdh10	178.403	-0.765458	0.235895	-3.41982	0.000626619	0.0287329
Eya1	2372.88	-0.622166	0.178094	-3.49747	0.000469689	0.0240341
Coq10b	289.41	-0.722939	0.23348	-3.30264	0.000957785	0.0362649
Cd28	108.018	-1.00763	0.22171	-6.13962	8.27181e-10	6.14857e-07
Clk1	1716.53	-0.591785	0.189258	-3.13168	0.00173807	0.0551612
Il18rap	416.83	-0.660408	0.22843	-2.91485	0.00355861	0.0825258
Map4k4	3001.55	-0.531729	0.153095	-3.47446	0.000511881	0.0254553
Stk17b	893.265	-0.800262	0.21235	-3.78727	0.000152313	0.0112037
Dst	3719.15	-0.443509	0.127935	-3.46714	0.000526023	0.0257104
Speg	29.1942	0.39499	0.161674	2.83761	0.00454531	0.0963865
Dnpep	216.714	0.68272	0.23721	2.85197	0.00434488	0.0929738
Ncl	38434.6	0.464995	0.103721	4.48288	7.36435e-06	0.00128403
Mcm6	5080.21	0.424634	0.136638	3.10719	0.00188873	0.0578623
Rgs1	2054.88	-0.736782	0.187959	-3.92715	8.59575e-05	0.00773827
Ptprc	3382.01	-0.371039	0.131287	-2.82642	0.00470715	0.0977634
Nucks1	3660.08	0.471096	0.15189	3.10043	0.0019324	0.058405
Cenpf	3268.27	0.4675	0.157984	2.95811	0.0030953	0.0768276
Nek2	337.916	0.678608	0.235446	2.86381	0.00418579	0.0906367
Atf3	804.886	-0.993005	0.237904	-4.37358	1.22224e-05	0.00180033
Fam107b	6812.93	-0.376954	0.123056	-3.06363	0.00218671	0.0624084
Fcgr2b	104.279	0.533771	0.172769	3.99	6.6072e-05	0.00631185
Dusp12	25.4708	-0.366869	0.159104	-4.26184	2.02752e-05	0.00267614
Dnajc1	2161.36	-0.421656	0.140265	-3.00675	0.0026406	0.0707651
Plxdc2	2865.73	-0.578989	0.180906	-3.20421	0.00135434	0.0454332
Itga8	45.1228	0.706878	0.188775	4.61806	3.87348e-06	0.000792828
Olfm1	38.1162	0.394303	0.156989	3.09266	0.00198369	0.0588563
Lamc3	15.9951	0.262815	0.124895	3.48967	0.000483617	0.0244807
Zeb2	7831.55	0.531858	0.10201	5.21338	1.85433e-07	6.09041e-05
Ifih1	1431.97	0.609116	0.189317	3.21343	0.00131161	0.0442097
Notch1	726.055	-0.621347	0.195981	-3.17637	0.00149132	0.0488674
Baz2b	4699.44	-0.45871	0.119984	-3.82346	0.000131589	0.0102318
Cstf3	1001.85	-0.545711	0.190199	-2.87305	0.00406533	0.0898172
Ttc17	895.56	-0.681459	0.206451	-3.31069	0.000930671	0.035717
Gatm	388.888	0.723606	0.230429	3.12352	0.00178702	0.0560847
Chst1	12.8637	0.199772	0.11105	2.83648	0.00456137	0.096582
Tyro3	35.2277	-0.398345	0.175924	-3.10974	0.00187251	0.0576976
Fam110a	360.831	-0.634859	0.23349	-2.8667	0.00414774	0.0904636
Pag1	2560.04	-0.615058	0.165653	-3.71567	0.000202667	0.0136299
Zbp1	454.403	1.06674	0.237866	4.46476	8.01601e-06	0.00136398
Nfatc2	1297.05	-1.15968	0.1675	-6.93158	4.16181e-12	4.8981e-09
Atp9a	76.3624	-0.408353	0.174286	-3.4783	0.000504611	0.0251824
Helz2	1302.35	0.725167	0.184716	3.9213	8.80733e-05	0.00787253
Skil	970.737	-0.665515	0.214179	-3.11995	0.00180881	0.0565172
Mecom	16366.6	-0.571541	0.134298	-4.25683	2.0735e-05	0.00271148
Nceh1	1920.21	-0.554456	0.164214	-3.37848	0.000728868	0.0308198
Dcun1d1	2208.11	-0.505397	0.154887	-3.26431	0.00109732	0.0395519
1810062G17Rik	15.8454	-0.121809	0.0995986	-3.06406	0.00218359	0.0624084
P2ry1	189.457	0.616513	0.211884	2.9706	0.00297215	0.0749567
Nmd3	556.886	-0.701801	0.223267	-3.16462	0.00155286	0.0503007
Tsc22d2	1936.6	-0.702352	0.181747	-3.86995	0.000108857	0.00899054
Slc6a17	22.2976	0.358783	0.152714	2.83247	0.00461902	0.0971679
Kcnq5	3827.81	-0.498937	0.166991	-2.98977	0.0027919	0.072749
Ifi44	528.287	0.817274	0.23752	3.41724	0.000632604	0.028755
Adh5	521.633	0.641067	0.225915	2.82779	0.004687	0.0974883
Rorc	25.7952	-0.135681	0.105188	-3.08794	0.00201546	0.0594247
Wls	968.602	-0.720402	0.193283	-3.73462	0.000188001	0.0130795
Cth	18.0353	-0.139902	0.106019	-3.30971	0.000933935	0.0357452
Gbp3	1222.51	0.590839	0.190585	3.09589	0.0019622	0.0584606
Coro2a	4384.75	0.524858	0.130888	4.00932	6.08927e-05	0.0060139
Mpdz	387.384	-0.656678	0.23527	-2.83083	0.0046427	0.0972831
Stoml2	345.79	0.699546	0.229164	3.03767	0.00238418	0.0662781
Mllt3	5413.4	-0.436175	0.138433	-3.15147	0.00162453	0.0522625
Usp24	4547.83	0.483997	0.129954	3.72379	0.000196253	0.0133254
Sgip1	21.4926	0.313282	0.138649	3.06354	0.00218736	0.0624084
Pde4b	3941.75	-0.868934	0.182778	-4.76328	1.90468e-06	0.000480353
Osbpl9	1285.31	-0.515567	0.173661	-2.97071	0.00297113	0.0749567
Usp1	2282.78	0.568666	0.145434	3.90869	9.27966e-05	0.00806774
Lrrc42	186.155	0.725211	0.228335	3.17126	0.00151781	0.0496206
Ccdc30	73.9223	-0.357015	0.167529	-3.10298	0.00191583	0.0582139
Ybx1	8981.7	0.459509	0.12521	3.66944	0.000243079	0.0153259
Plk3	85.8228	-0.705631	0.218145	-3.80208	0.000143488	0.0107792
Sema3c	35.5747	-0.224196	0.13226	-3.3581	0.000784797	0.0324085
Ago3	580.248	-0.653466	0.209383	-3.13092	0.00174261	0.0551814
Cdca8	715.101	0.79819	0.202812	3.92697	8.60234e-05	0.00773827
Eya3	630.917	0.62609	0.206353	3.02801	0.00246169	0.0674922
Sf3a3	1233.68	0.528677	0.175834	3.00432	0.00266174	0.0710619
Cdk14	874.368	-0.658153	0.2133	-3.09872	0.0019436	0.0584163
Prkag2	3025.47	-0.888355	0.15508	-5.73237	9.90359e-09	5.59474e-06
Dnajb6	1469.45	-0.617863	0.205955	-3.00887	0.00262221	0.0707482
Fosl2	467.789	-0.679301	0.231742	-2.96315	0.00304503	0.0761771
Ppm1g	2862.4	0.643943	0.154867	4.15587	3.24048e-05	0.00374258
Slc30a3	17	-0.114506	0.0968443	-3.02762	0.00246486	0.0674922
Paics	1740.96	0.420848	0.143462	2.93273	0.00335995	0.0795607
Plac8	577.819	0.83246	0.22387	3.70439	0.0002119	0.0141163
Asphd2	16.9129	-0.0968191	0.0896617	-2.82878	0.00467255	0.0974749
Anapc5	3058.65	0.461805	0.134254	3.43921	0.000583414	0.0274009
Cit	1671.63	0.440983	0.148623	2.96633	0.00301381	0.0757367
Oasl2	1444.13	1.05544	0.17727	5.94418	2.77839e-09	1.86853e-06
Pdap1	1408.46	0.536061	0.181682	2.94796	0.00319878	0.0776227
Rbm28	964.878	0.60619	0.204247	2.96236	0.00305291	0.0761771
Tpk1	1705.21	-0.593818	0.174956	-3.39737	0.000680368	0.0299793
Gars	1577.54	0.586371	0.200698	2.91718	0.00353208	0.0821602
Rpn1	3135.31	0.622503	0.155276	4.00684	6.15358e-05	0.00603521
Foxp1	8204.12	-0.419548	0.109746	-3.82318	0.000131742	0.0102318
Tuba8	330.861	0.965761	0.237302	4.04102	5.32192e-05	0.00548624
Emp1	45.1651	-0.470092	0.174759	-4.82408	1.40648e-06	0.000361158
Abcc9	20.699	0.265155	0.124198	4.02648	5.6618e-05	0.00567103
Mrpl51	204.194	0.679845	0.235309	2.86649	0.00415054	0.0904636
Cd9	437.243	0.63163	0.220626	2.85399	0.00431745	0.0925272
Siglecg	31.4281	-0.381272	0.165023	-3.78334	0.000154738	0.0113232
Sipa1l3	2286.92	-0.454761	0.156247	-2.91163	0.00359551	0.0831506
Coq7	134.884	0.682462	0.234702	2.89204	0.00382753	0.0862141
Mvp	626.976	0.626457	0.199553	3.13408	0.00172395	0.0548364
Eif3c	5832.48	0.422978	0.130972	3.2291	0.00124183	0.0423631
Arhgap17	2145.11	-0.431743	0.146382	-2.95015	0.00317615	0.0776068
Tgfb1i1	13.4916	-0.121888	0.0996097	-2.97315	0.00294763	0.0748361
Nomo1	2720.29	0.538216	0.164581	3.26826	0.00108213	0.0393889
Sergef	592.88	-0.664838	0.231356	-2.90292	0.00369701	0.0839434
Trim30a	1659.92	0.674474	0.182052	3.70024	0.000215395	0.0142818
Trim21	438.644	0.792088	0.214252	3.6856	0.000228168	0.0146655
Mki67	19064.7	0.491765	0.134856	3.64589	0.000266471	0.0165787
Ano1	22.0122	-0.181325	0.119623	-3.33019	0.000867861	0.0344292
Slc9a9	997.547	0.618659	0.202071	3.05661	0.00223858	0.0634848
Ctps2	990.628	-0.530933	0.185637	-2.86355	0.00418928	0.0906367
Car5b	26.3366	-0.279516	0.146369	-3.29898	0.000970362	0.0365136
Rbm41	300.092	-0.692419	0.234463	-2.99347	0.00275821	0.0726896
Coprs	19.9506	0.257858	0.122723	3.95969	7.50475e-05	0.00692742
Col4a2	1560.51	-0.482999	0.162299	-2.97751	0.00290602	0.0747113
Fgfr1	609.286	-0.812656	0.230606	-3.56877	0.000358656	0.0205906
Rbpms	2898.44	-0.660174	0.159303	-4.14684	3.371e-05	0.00383941
Irf2	3853	-0.384776	0.12927	-2.97688	0.002912	0.0747113
Slc25a4	1035.44	0.588225	0.204838	2.86602	0.00415663	0.0904636
Nek1	844.645	0.572281	0.196785	2.90369	0.00368798	0.0838734
Tbc1d9	452.154	-0.784632	0.225102	-3.51398	0.000441452	0.0233507
Cdyl2	720.003	-0.843883	0.213013	-3.98197	6.8346e-05	0.00647819
Cfap20	722.321	-0.668374	0.221074	-3.04135	0.0023552	0.0658655
Ctrl	18.7772	-0.133899	0.10396	-3.27487	0.00105711	0.0389806
Maml2	4930.52	-0.502615	0.142381	-3.53104	0.000413923	0.0224034
Ankrd49	249.254	0.834915	0.237539	3.49296	0.000477696	0.024268
Pdgfd	901.276	-0.728277	0.219557	-3.33741	0.000845624	0.033853
Kcnj5	110.337	0.599107	0.200324	3.14246	0.00167535	0.0536531
4930510E17Rik	22.2275	-0.110063	0.0951302	-3.1297	0.00174986	0.0552869
Gnb5	50.7718	-0.362164	0.170441	-2.96311	0.00304545	0.0761771
Rora	1992.85	-0.635062	0.208327	-3.0587	0.00222298	0.0631694
Tpm1	1385.06	0.564693	0.166798	3.38303	0.000716912	0.030593
Ube2cbp	551.702	-0.815919	0.216123	-3.79627	0.000146889	0.0108613
Slc25a36	821.151	-0.660703	0.185146	-3.57344	0.000352323	0.0204768
Oas3	718.655	1.22859	0.223104	5.47384	4.40378e-08	1.88468e-05
1700025G04Rik	1043.96	-0.644235	0.207949	-3.10822	0.00188216	0.0577864
Oas2	514.691	0.758999	0.233076	3.23974	0.0011964	0.0416176
Ppp1r9a	2611.44	-0.490378	0.141539	-3.46544	0.000529357	0.0257104
Nfatc1	1742.7	-0.564662	0.146877	-3.84547	0.000120323	0.00965528
Slc22a15	350.439	-0.654743	0.237585	-2.81342	0.00490172	0.0996073
Ttc28	1801.94	-0.511114	0.158148	-3.23325	0.00122391	0.0420567
Slc9c1	32.181	-0.231245	0.131827	-4.36623	1.26412e-05	0.00184053
Lpp	2557.28	-0.415348	0.143032	-2.90447	0.00367877	0.0838734
Dpyd	73.74	-0.500201	0.19957	-3.04689	0.0023122	0.06518
Plppr5	22.5393	-0.167738	0.114901	-3.68206	0.000231354	0.0147847
Palmd	23.5871	-0.190343	0.122177	-3.43171	0.000599794	0.0278648
Znrf1	2683.92	-0.584195	0.151258	-3.86367	0.000111698	0.00917159
Klf9	1486.58	-0.680683	0.196644	-3.46974	0.000520971	0.0256528
Lgals3bp	2521.31	0.497952	0.143835	3.46085	0.000538463	0.0258664
Map9	446.847	-0.959443	0.237683	-4.19012	2.78811e-05	0.00339452
Trim36	18.6864	-0.0993989	0.0907648	-2.91102	0.00360248	0.0831506
Scaper	1365.44	-0.56805	0.185359	-3.0685	0.00215137	0.0623253
Polq	768.772	0.692129	0.215882	3.19666	0.00139029	0.0463091
Parp14	1811.53	0.725371	0.174201	4.1599	3.18389e-05	0.00374258
Ifit1	643.783	1.43653	0.225822	6.32716	2.49715e-10	2.07455e-07
2700049A03Rik	673.876	-0.701134	0.218744	-3.22208	0.00127263	0.0432051
Chst11	2802.73	-0.529129	0.137349	-3.85316	0.000116605	0.00941033
Ppm1h	2062.85	-0.741189	0.16456	-4.5075	6.5597e-06	0.00120315
Tiparp	487.104	-0.839614	0.225925	-3.75209	0.000175366	0.0124221
Itga2b	3097.99	0.72473	0.202612	3.56915	0.000358143	0.0205906
Tmx4	1983.47	-0.713155	0.170153	-4.19539	2.72399e-05	0.00334529
Dusp5	384.352	-0.81805	0.237879	-3.5716	0.000354807	0.0205367
Cobll1	1261.81	-0.5491	0.179394	-3.06375	0.00218582	0.0624084
Parm1	162.856	0.694991	0.236368	2.91698	0.00353436	0.0821602
Shc4	26.4482	-0.235977	0.136804	-3.04701	0.00231132	0.06518
Slfn8	1349.46	0.620931	0.206641	2.99798	0.00271777	0.0724209
Nfkbiz	1313.29	-1.10314	0.20491	-5.41238	6.21912e-08	2.58331e-05
Abca17	29.0632	-0.255244	0.140801	-3.2463	0.00116915	0.0409724
Galm	188.181	-0.7189	0.237742	-3.09681	0.00195618	0.0584606
Ccdc180	12.6839	0.208393	0.113308	3.0389	0.00237441	0.0661416
Ankrd11	2376.73	-0.569293	0.169328	-3.36446	0.000766934	0.0319511
Prpf39	870.594	-0.579225	0.188205	-3.08126	0.00206123	0.0605214
Isg15	116.039	0.564468	0.203553	2.84444	0.00444889	0.0949759
Dync1li2	730.347	-0.563497	0.194705	-2.89869	0.0037473	0.0845601
Cerk	584.811	-0.594968	0.208363	-2.86344	0.00419073	0.0906367
Ripor2	5264.63	-0.401595	0.111032	-3.61717	0.000297838	0.018053
Slain2	680.076	0.540728	0.188802	2.86075	0.00422646	0.0911302
Ccdc38	13.8592	-0.120571	0.0991235	-2.97603	0.0029201	0.0747113
Plch1	16.0585	0.239086	0.123585	2.82386	0.00474486	0.09803
Aff3	17922.3	-0.558521	0.106199	-5.25962	1.44357e-07	5.09689e-05
Pacrg	63.6323	-0.385001	0.168652	-3.56375	0.000365592	0.0208196
Man1c1	349.647	-0.72283	0.232674	-3.14315	0.00167142	0.0536486
Tap1	1512.43	0.551907	0.179226	3.07638	0.0020953	0.0612668
Mfsd2b	759.508	0.792997	0.232923	3.38407	0.000714205	0.030593
Fam53a	470.232	-0.958941	0.215252	-4.48414	7.32076e-06	0.00128403
Zdhhc18	504.08	0.702391	0.215745	3.24526	0.00117341	0.0410201
Tnfrsf23	17.6068	-0.138977	0.105703	-3.28785	0.00100954	0.0376195
Ahdc1	954.945	-0.609895	0.20705	-2.95374	0.00313947	0.0772453
Spag6	12.7432	-0.115669	0.0972586	-2.8742	0.00405059	0.0896653
Ckap2	407.202	0.976148	0.225032	4.31353	1.60667e-05	0.00222461
Phyhipl	21.0791	-0.141192	0.10647	-3.41573	0.000636106	0.028794
Ifi206	196.638	0.745215	0.221469	3.40552	0.00066037	0.0294208
Jmjd1c	5362.95	-0.453146	0.157819	-2.87255	0.00407176	0.0898172
Wnk2	45.0092	-0.32201	0.15579	-3.4871	0.000488292	0.0245414
Tbc1d32	389.967	-0.674116	0.230682	-2.95196	0.00315759	0.0774194
Plekhg6	80.0036	-0.61599	0.216865	-3.23699	0.00120798	0.0417121
P3h2	292.806	0.731762	0.236817	3.06724	0.00216042	0.0623959
Mylip	717.41	-0.817273	0.201915	-4.06065	4.89354e-05	0.00515757
Ncapd2	2332.15	0.520369	0.134764	3.86041	0.000113196	0.00919209
Tcte2	101.502	-0.716507	0.220855	-3.73549	0.000187349	0.0130795
Plcl1	1753.13	-0.962794	0.195053	-4.95195	7.34753e-07	0.000204217
Gpr162	33.8282	-0.356736	0.157318	-4.45882	8.24126e-06	0.00138561
Pmepa1	168.613	-0.61868	0.210013	-3.57849	0.000345579	0.0202712
Egr1	3630.81	-1.47049	0.145754	-10.0965	5.72745e-24	2.69629e-20
Dennd2a	275.877	-0.795872	0.236517	-3.43725	0.000587647	0.0274813
Mcl1	2847.64	-0.488716	0.169814	-2.87989	0.00397813	0.0887568
Abcf1	3412.19	0.488719	0.158934	3.07354	0.00211537	0.061726
Ralgps1	525.238	-0.760043	0.231387	-3.32403	0.000887252	0.0347424
Cpq	3272.29	-0.606275	0.141204	-4.29488	1.74785e-05	0.00237354
Echdc3	18.1613	0.169233	0.103354	3.00869	0.00262372	0.0707482
Psmd7	1618.43	0.745718	0.159069	4.68524	2.79628e-06	0.000607566
Itga9	227.361	-0.717457	0.237755	-3.11736	0.00182476	0.0567644
Runx2	3424.55	-0.636161	0.134676	-4.7247	2.30456e-06	0.000542155
Ube2h	631.849	-0.661197	0.203432	-3.25852	0.00111994	0.0398372
Akap7	1099.6	-0.532598	0.185229	-2.87829	0.00399838	0.0889277
Adgrl4	7370.23	-0.688628	0.139128	-4.95123	7.37453e-07	0.000204217
Tekt5	17.7257	-0.14485	0.107673	-3.34106	0.00083459	0.0337598
Isg20	322.916	0.791477	0.228869	3.44076	0.000580085	0.0273998
Dusp10	204.263	-0.730044	0.237914	-3.15554	0.00160203	0.0516563
Prdm16	3994.9	-0.61937	0.135841	-4.56061	5.10054e-06	0.000986781
Znfx1	1681.68	0.831763	0.184491	4.5015	6.74762e-06	0.00121529
Ccser1	1441.05	-0.681776	0.204585	-3.34297	0.000828861	0.0336379
Hnrnpu	15087	0.338542	0.0901289	3.75612	0.000172569	0.0123091
Cpeb2	282.947	-0.762378	0.236514	-3.38691	0.000706836	0.0304997
Plcb4	2597.09	-0.567531	0.14842	-3.82528	0.000130624	0.0102318
Ifi203	2075.09	0.789094	0.140217	5.62515	1.85352e-08	9.34901e-06
Gbp7	1640.72	0.468155	0.156966	2.98139	0.00286947	0.0742225
Dnm3	30.7431	-0.453622	0.176997	-3.90787	9.31135e-05	0.00806774
Ddx58	1278.52	0.962568	0.171374	5.60936	2.03082e-08	9.89007e-06
Mars	627.572	0.600942	0.201718	2.9737	0.00294234	0.0748361
Ppp1r15a	2826	-1.01631	0.159264	-6.38732	1.68823e-10	1.49018e-07
Spns2	2656.54	-0.450502	0.1384	-3.2556	0.00113155	0.0399376
Pvr	76.5424	-0.529131	0.202088	-3.18483	0.00144839	0.0479055
Tlr8	20.6744	0.360733	0.143895	3.66352	0.00024877	0.0155459
1110051M20Rik	865.424	-0.64136	0.213826	-3.01135	0.00260092	0.0705045
Rcsd1	1772.15	-0.569296	0.16083	-3.54178	0.00039743	0.022098
Hnrnpul1	4606.74	0.350627	0.115564	3.03378	0.00241507	0.0667477
Hlcs	1076.83	-0.566248	0.181923	-3.11576	0.00183473	0.0569494
Dlk1	19.5579	-0.14863	0.108924	-3.43574	0.00059093	0.0275436
Kcnd3	64.5011	-0.495374	0.197093	-3.10091	0.00192927	0.058405
Rfx3	1062.13	-0.640742	0.185295	-3.46288	0.000534436	0.0257606
Elmo1	13167	-0.531334	0.125982	-4.21824	2.46211e-05	0.00315373
Tox	1376.75	-1.07552	0.185169	-5.82181	5.82143e-09	3.57461e-06
Tardbp	1832.17	0.495186	0.170014	2.91096	0.00360321	0.0831506
Serpina3g	3623.21	1.0442	0.144132	7.24063	4.46591e-13	6.3072e-10
Selenow	849.65	0.712711	0.202957	3.50401	0.000458301	0.0238841
Ddx24	2224.58	0.51979	0.140741	3.69223	0.000222295	0.0144676
Slc39a11	2623.32	-0.410298	0.14324	-2.86493	0.004171	0.0906262
Bbox1	16.4139	-0.0971822	0.0898154	-2.81962	0.0048081	0.0988927
Coro2b	393.624	-0.684018	0.233268	-2.96923	0.0029855	0.075159
Oasl1	213.963	1.04203	0.235072	4.45528	8.37851e-06	0.00139211
Ptpre	7379.9	-0.5304	0.140641	-3.77239	0.000161694	0.0115919
Znrf3	977.563	-0.617039	0.201554	-3.06853	0.00215117	0.0623253
Ubash3a	257.09	0.964498	0.23777	4.02926	5.59518e-05	0.00564433
Crtac1	11.4642	-0.134513	0.104112	-2.99142	0.00277687	0.0726896
C1galt1	1277.25	0.930428	0.197026	4.71146	2.45946e-06	0.000560242
Stk40	474.634	-0.644099	0.214106	-3.02025	0.00252562	0.0687728
Maff	292.682	-0.650849	0.236277	-2.86599	0.00415711	0.0904636
Myo15	58.16	-0.528304	0.181812	-5.22183	1.77164e-07	5.95736e-05
Gng2	1387.53	-0.575446	0.170832	-3.37117	0.000748509	0.0313685
Simc1	458.44	-0.694758	0.218291	-3.1995	0.00137665	0.0459631
B3galnt1	34.4527	-0.228693	0.131225	-4.39982	1.0834e-05	0.00168141
Fbrsl1	1289.88	-0.660074	0.219642	-3.02189	0.00251205	0.0686221
Gls2	19.7012	-0.104698	0.0929668	-3.00481	0.00265748	0.0710619
Otos	41.465	-0.328936	0.152429	-4.51872	6.22153e-06	0.00115614
Spink10	14.3673	0.162385	0.0999568	3.10289	0.00191639	0.0582139
Osbpl1a	2541.6	-0.585538	0.133675	-4.38118	1.18037e-05	0.00180033
Rin3	3664.41	-0.411315	0.142971	-2.87757	0.00400752	0.088991
Lncpint	3763.34	-0.731708	0.181593	-4.03561	5.44603e-05	0.0055334
Ascc1	513.266	-0.699591	0.211302	-3.32378	0.000888057	0.0347424
Rnf208	18.1546	-0.172722	0.116353	-3.57866	0.000345358	0.0202712
Zfp36	3035.82	-1.4577	0.156937	-9.29949	1.41121e-20	3.32176e-17
Shb	591.107	-0.798773	0.22908	-3.52671	0.000420763	0.0225496
Uqcrq	554.477	0.729104	0.233054	3.10965	0.0018731	0.0576976
Cfap43	1218.17	-0.620744	0.188492	-3.29848	0.000972109	0.0365136
Prkce	6749.22	-0.395049	0.108893	-3.62809	0.000285525	0.0175325
Kcng3	16.9997	0.243733	0.122468	2.94503	0.00322926	0.0779804
Borcs6	22.9758	-0.164918	0.114053	-3.67178	0.000240869	0.0152547
Ifit2	1347.23	1.04281	0.205952	5.04626	4.50534e-07	0.000133712
Eif4g1	7701.24	0.346986	0.10613	3.26931	0.00107812	0.0393889
Scaf8	2347.43	-0.471491	0.16613	-2.83972	0.00451533	0.0958946
Atp10d	1218.89	-0.758574	0.19052	-3.98975	6.61442e-05	0.00631185
Atxn1	5098.85	-0.367848	0.113018	-3.25499	0.00113396	0.0399376
Irgm1	883.395	0.718386	0.20591	3.48051	0.000500453	0.0250634
Myct1	1576.63	-0.613652	0.181444	-3.38633	0.000708341	0.0304997
Samd14	472.14	0.714749	0.235602	3.01519	0.00256818	0.0697507
Hist1h2be	1524.53	0.561975	0.173719	3.23246	0.00122728	0.0420701
Gm973	200.016	-0.656446	0.234142	-2.95179	0.00315942	0.0774194
Fbxo30	481.931	-0.776225	0.221173	-3.53335	0.000410333	0.0224034
Samd9l	1218.53	0.540946	0.18166	2.97511	0.00292887	0.0747999
Trappc9	2473.49	-0.43158	0.144863	-2.98001	0.00288242	0.0743104
Nwd1	2069.35	-0.448063	0.149733	-2.99314	0.00276124	0.0726896
Ckap2l	1277.71	1.07877	0.200049	5.37846	7.51269e-08	2.79215e-05
F2r	1417.33	0.572352	0.178388	3.20538	0.00134883	0.0453559
Igf2	17.6108	-0.102532	0.0920689	-2.92012	0.003499	0.0821602
Gm5763	19.6711	-0.248559	0.139248	-3.07965	0.00207243	0.0607239
Foxo3	4926.55	-0.490144	0.13183	-3.71864	0.0002003	0.0135351
Rpl29	4809.37	0.427343	0.148389	2.87909	0.00398826	0.0888425
Prex2	704.432	-1.48776	0.191376	-7.80069	6.15679e-15	9.66136e-12
Kmt5a	1448.51	0.616427	0.167007	3.6881	0.000225934	0.014637
Olfr173	31.4642	-0.229049	0.136671	-2.82406	0.00474192	0.09803
Orai1	331.405	-0.770856	0.236721	-3.3259	0.000881336	0.0346716
Arhgap15	10147.5	-0.379525	0.104651	-3.62678	0.000286978	0.0175454
Sertad2	645.817	-0.638877	0.202254	-3.16566	0.00154733	0.0502573
Nlrc3	99.8349	-0.932213	0.22921	-4.65958	3.16851e-06	0.000667893
Lpar4	17.1137	-0.149047	0.110043	-2.94829	0.00319542	0.0776227
Apol10b	22.8963	0.323973	0.135166	4.40925	1.03729e-05	0.00162963
Zfp831	1135.87	-0.704319	0.199955	-3.53131	0.000413511	0.0224034
Trhde	26.6596	-0.253597	0.143342	-2.84375	0.00445861	0.0949759
Tmem37	20.4185	-0.104578	0.0929199	-3.02005	0.0025273	0.0687728
Prkca	4144.83	0.376937	0.116414	3.23771	0.00120493	0.041709
Wdfy4	5893.49	-0.395804	0.11787	-3.35829	0.000784272	0.0324085
Usp29	36.1875	-0.255393	0.138473	-3.80722	0.000140538	0.010671
Map3k19	13.6447	-0.115501	0.0972048	-2.91675	0.00353702	0.0821602
Lax1	310.303	-0.757463	0.236511	-3.3632	0.000770437	0.0320026
Pard3b	4047.11	-0.61783	0.12249	-5.04461	4.54449e-07	0.000133712
Ankrd44	1095.66	-0.722819	0.202638	-3.57824	0.000345915	0.0202712
C130026I21Rik	109.337	-0.717168	0.231972	-3.31282	0.0009236	0.0355422
Epha3	45.9368	-0.299826	0.151906	-3.31951	0.000901759	0.0349878
Nav2	1464.33	-0.502708	0.168132	-2.99193	0.00277223	0.0726896
Hist1h1d	5282.53	0.581392	0.146048	3.97946	6.90719e-05	0.00650335
Dlg2	2115.42	-0.709438	0.155149	-4.57497	4.76281e-06	0.000934239
Rap1b	4429.75	0.623368	0.144318	4.3178	1.57593e-05	0.00220365
Jun	12907.4	-1.04848	0.106537	-9.84265	7.37423e-23	2.60366e-19
Zfp608	5055.78	-0.629213	0.134151	-4.69158	2.71097e-06	0.000598236
Oas1a	306.955	0.767896	0.233897	3.26276	0.00110332	0.0395519
Junb	721.546	-0.792762	0.214983	-3.70764	0.000209198	0.0140024
Nrk	159.455	-0.710873	0.237023	-3.11757	0.00182346	0.0567644
Prkg1	9904.41	-0.417853	0.132395	-3.15664	0.00159596	0.0515783
Gm5444	23.2116	-0.201834	0.124456	-3.94535	7.96846e-05	0.0073077
Shisa7	19.4008	-0.15602	0.111288	-3.49358	0.000476597	0.024268
Ier2	1169.58	-0.790082	0.182834	-4.32784	1.5058e-05	0.00214812
Sh3pxd2a	757.757	-0.578469	0.197583	-2.93299	0.00335718	0.0795607
Tgm5	19.5851	-0.105349	0.0932315	-3.00855	0.00262494	0.0707482
4732471J01Rik	440.438	-0.730046	0.213808	-3.42894	0.000605944	0.0280582
Camk2d	1623.95	-0.57172	0.198537	-2.8857	0.00390539	0.0876881
Ercc6	941.513	-0.526737	0.186068	-2.83401	0.00459674	0.09704
Iigp1	1077.52	0.906526	0.204924	4.41233	1.02264e-05	0.00162963
Rhob	1507.57	-1.00275	0.172917	-5.80718	6.35321e-09	3.7386e-06
4930517O19Rik	185.689	-0.752647	0.237225	-3.30546	0.000948213	0.035999
Slfn5	374.036	0.748478	0.231176	3.21808	0.00129051	0.0437071
Olfr63	18.1552	-0.101174	0.0915072	-2.91799	0.00352292	0.0821602
Adam10	3418.96	0.367261	0.12213	3.00682	0.00263994	0.0707651
Hmgb2	1607.16	0.614133	0.163617	3.75131	0.000175913	0.0124221
Set	2769.07	0.479832	0.163516	2.93325	0.00335436	0.0795607
Atrnl1	934.811	-0.564151	0.192564	-2.93439	0.00334206	0.0795607
Fam19a5	36.7849	-0.18297	0.11983	-3.67784	0.000235221	0.0149641
Lmntd1	30.113	-0.192124	0.121889	-4.0574	4.96229e-05	0.00519129
Agtr1b	26.6028	-0.15708	0.11165	-3.69712	0.000218057	0.0143908
Klf2	728.897	-1.55153	0.227929	-6.98654	2.81743e-12	3.61732e-09
Rnf212	15.7315	-0.149011	0.110103	-2.89862	0.00374812	0.0845601
Cdca7	2282.37	0.415457	0.142937	2.90586	0.00366246	0.0838006
Per2	637.837	-0.953873	0.217006	-4.42733	9.54086e-06	0.0015488
2810407A14Rik	19.9038	-0.160315	0.113515	-3.12172	0.00179797	0.0563032
Eif3b	3761.79	0.385807	0.13273	2.9064	0.00365618	0.0838006
H2-T22	1009.32	0.815333	0.201532	4.03674	5.42001e-05	0.0055334
Ppp1r14b	279.828	0.732722	0.234757	3.09997	0.00193539	0.058405
Kdm5d	211.786	-0.0814654	0.0827966	-3.88702	0.000101481	0.00863237
Npm1	6337.82	0.496243	0.136184	3.64322	0.000269247	0.0166051
Chd6	3417.88	-0.41838	0.14263	-2.93403	0.00334596	0.0795607
Cacnb2	3994.17	-0.507135	0.15474	-3.27881	0.00104247	0.0385412
2011-09-01	1858.48	0.608639	0.157576	3.8603	0.00011325	0.00919209
Gm5148	43.9943	-0.21857	0.13249	-3.02873	0.00245583	0.0674922
Espl1	483.594	0.898983	0.222873	4.01256	6.00638e-05	0.00597381
Ube2e2	1725.38	-0.545542	0.184685	-2.95756	0.00310081	0.0768294
Map2k5	2514.31	-0.463714	0.15976	-2.90378	0.00368687	0.0838734
Samd12	3001.89	-0.886532	0.174075	-5.10028	3.39158e-07	0.000106443
Hist1h1b	2408.38	0.487978	0.165609	2.94495	0.00323009	0.0779804
Hspd1-ps3	1384.33	0.621782	0.19987	3.1056	0.0018989	0.0580481
Vwa8	2006.76	-0.575873	0.155992	-3.69328	0.000221379	0.0144676
Skap2	3012.04	-0.425881	0.139931	-3.04413	0.00233353	0.0655198
Il1rapl2	424.779	-0.896835	0.236871	-3.8921	9.93796e-05	0.00855816
Hnrnpm	6904.09	0.330272	0.111468	2.96276	0.0030489	0.0761771
Gm5434	14.8965	0.200956	0.110063	3.40857	0.000653034	0.0291861
Calcrl	2143.88	-0.523542	0.17075	-3.0682	0.00215356	0.0623253
Stfa2l1	15.2236	0.207918	0.111742	3.46956	0.000521302	0.0256528
Rgs3	257.62	-0.757473	0.237622	-3.26842	0.00108151	0.0393889
H2-Q7	1120.48	0.84879	0.198121	4.27368	1.92269e-05	0.00256171
Arl1	504.556	0.649204	0.227457	2.84286	0.00447111	0.0950985
Acyp2	419.528	-1.21829	0.230636	-5.39687	6.78123e-08	2.66031e-05
Haghl	134.756	-0.607218	0.22919	-2.82954	0.00466156	0.0973894
H2-K1	7371.95	0.562542	0.104156	5.40055	6.6436e-08	2.66031e-05
Patj	1259.84	-0.659983	0.193218	-3.42234	0.000620847	0.028561
Ifit3b	116.992	1.22082	0.219434	6.58333	4.60023e-11	4.33127e-08
Stat4	919.342	-0.61906	0.204117	-3.04136	0.00235512	0.0658655
Atp11c	1178.23	-0.595528	0.201885	-2.95687	0.00310784	0.0768686
Ing2	540.06	-0.758732	0.226307	-3.38238	0.000718612	0.030593
Gm8995	7854.32	0.499654	0.131483	3.79956	0.000144955	0.0108317
Syne2	2035.53	-0.831807	0.156792	-5.30869	1.10419e-07	3.99857e-05
Lrmda	13011	-0.487772	0.118508	-4.11644	3.84773e-05	0.00427886
Ppcdc	160.724	-0.65479	0.233762	-2.94918	0.00318623	0.0776227
Slc24a3	684.034	0.73365	0.220154	3.3186	0.000904713	0.0350062
Ipcef1	25.9836	-0.119044	0.0986063	-3.31732	0.00090884	0.0350698
Fam172a	3614.96	-0.43802	0.144086	-3.04076	0.00235983	0.0658655
4430402I18Rik	10.3992	-0.132905	0.103536	-2.92155	0.00348299	0.0819839
Gimap8	506.6	-0.728611	0.215546	-3.39691	0.000681525	0.0299793
Gm10155	26.9562	0.283698	0.133685	2.88875	0.00386776	0.0869814
Serpina3f	217.82	1.00103	0.237759	4.18563	2.84372e-05	0.00340355
Oas1g	140.161	0.5697	0.195375	3.10285	0.00191669	0.0582139
Ifit1bl2	18.2366	0.227955	0.118973	2.90547	0.00366698	0.0838006
Rtl8a	15.6596	0.131523	0.0906861	2.88367	0.00393069	0.088116
Bpifb9a	18.693	0.214622	0.116671	2.98372	0.0028477	0.0737946
Afdn	960.127	-0.555437	0.186861	-2.97603	0.0029201	0.0747113
Grxcr1	16.135	-0.121233	0.0993866	-3.06877	0.00214942	0.0623253
Phf11d	154.76	0.537095	0.184656	3.22979	0.0012388	0.0423622
Uty	498.095	-0.115558	0.097368	-4.58603	4.51743e-06	0.000911424
Selenbp2	25.957	-0.174202	0.116825	-3.82162	0.000132579	0.0102318
Ddx3y	425.98	-0.0751271	0.0797069	-4.09267	4.26437e-05	0.00463274
Eif2s3y	106.219	-0.145933	0.108272	-4.04855	5.15357e-05	0.00535176
Zbtb10	482.112	-0.693604	0.22687	-3.08257	0.00205221	0.0603819
Dazap1	797.507	0.657221	0.182644	3.59461	0.000324873	0.0195241
Msi2	17437.1	-0.518542	0.123848	-4.18757	2.81961e-05	0.00340353
Ahnak	590.168	-0.800664	0.23165	-3.50212	0.000461579	0.0239432
Hba-a2	364.839	-0.771221	0.23788	-3.33978	0.000838433	0.0337598
Rnf213	7588.47	0.99592	0.103186	9.65016	4.9078e-22	1.38626e-18
Hsf5	13.7839	-0.11111	0.095501	-2.8745	0.00404672	0.0896653
Jund	387.569	-0.82494	0.236978	-3.56737	0.000360585	0.0206176
Rps15-ps2	204.79	0.740269	0.237906	3.08867	0.00201057	0.0594044
Rom1	21.4153	-0.246253	0.136147	-3.66355	0.00024874	0.0155459
Ubxn1	2152.11	0.542428	0.138441	3.91711	8.96166e-05	0.0079601
Snx29	2023.87	-0.829283	0.165696	-5.00928	5.46338e-07	0.000157468
Klf12	734.519	-1.02389	0.212137	-4.8575	1.18879e-06	0.000316779
Gm10419	56.1524	0.515415	0.168335	4.09641	4.19605e-05	0.00459386
Pnldc1	13.8207	-0.11418	0.0966969	-2.90682	0.0036512	0.0838006
Ifi204	206.349	0.769845	0.220639	3.55531	0.000377531	0.0212425
Ifi213	251.449	0.906461	0.237252	3.81204	0.000137826	0.0105789
Gm4951	495.827	0.844104	0.237562	3.53098	0.000414026	0.0224034
Plekhf1	12.8325	0.161368	0.0997001	3.02941	0.00245029	0.0674922
Cox7a1	21.8943	-0.152012	0.110028	-3.53504	0.000407712	0.0224034
Gldnos	19.7155	-0.102701	0.0921465	-2.9799	0.00288339	0.0743104
Cass4	19.4352	-0.223814	0.129983	-3.96207	7.43019e-05	0.00690372
Hpse2	77.2176	-0.503578	0.191554	-3.5063	0.000454379	0.0238557
Ifit3	400.486	1.45808	0.232487	6.24469	4.24654e-10	3.33188e-07
2810410L24Rik	16.0633	-0.118182	0.098243	-3.03691	0.0023902	0.0662781
Nrbp2	16.8662	0.138844	0.0929792	2.99212	0.00277052	0.0726896
Nynrin	239.06	-0.639693	0.236074	-2.81791	0.00483381	0.0990629
Ywhaq	945.23	-0.711147	0.187268	-3.80374	0.000142528	0.0107643
Abracl	403.064	0.666149	0.235157	2.81496	0.00487839	0.0995695
Zfp982	157.135	-0.671451	0.236243	-2.95977	0.00307869	0.0765499
Eif5a	4667.5	0.383112	0.111863	3.42453	0.000615869	0.0284246
D030018L15Rik	23.9614	-0.11841	0.0983623	-3.26639	0.0010893	0.0395479
Lncenc1	18.8359	0.305597	0.132498	3.84053	0.000122767	0.00979572
Gm9531	2872.84	0.459671	0.139416	3.2963	0.00097968	0.0367003
Ifit1bl1	134.261	1.25297	0.230836	5.63674	1.73294e-08	9.06458e-06
Gm5844	292.266	0.669654	0.232317	2.86618	0.00415458	0.0904636
Gm16070	432.818	-0.675064	0.234738	-2.9174	0.00352961	0.0821602
4930554G24Rik	31.6893	-0.153068	0.110395	-3.77304	0.000161271	0.0115919
C230038L03Rik	35.2895	-0.214381	0.127719	-4.32112	1.55239e-05	0.00219245
Gm15984	18.6228	-0.102851	0.0922044	-2.95144	0.00316299	0.0774194
2610307P16Rik	4789.65	-0.652535	0.144182	-4.52746	5.96968e-06	0.00112413
1700057H21Rik	22.512	-0.152849	0.110297	-3.55536	0.000377464	0.0212425
Gm12248	105.663	-0.400751	0.17717	-3.12741	0.00176356	0.0555954
Gm14133	17.8133	0.155514	0.0979515	3.17011	0.00152379	0.049701
2900079G21Rik	36.6058	-0.198697	0.125765	-3.18573	0.00144391	0.0478693
E030042O20Rik	13.7491	-0.121988	0.0996489	-2.98469	0.00283864	0.0736951
Gm13710	147.264	-0.762096	0.232096	-3.55	0.000385231	0.0215898
Gm16553	21.6848	-0.255465	0.137301	-4.21048	2.54827e-05	0.00318489
Mir99ahg	1946.62	-0.823673	0.16194	-5.09021	3.57659e-07	0.000109809
Olfr753-ps1	19.9796	0.16708	0.10119	3.3343	0.000855157	0.0340208
Gm5611	179.542	0.763435	0.237635	3.19122	0.00141673	0.0470789
Phf11b	113.633	0.634532	0.214811	2.99115	0.00277932	0.0726896
Gm17231	34.7218	-0.281176	0.142782	-4.69511	2.66466e-06	0.00059735
Malat1	22585.3	-0.534767	0.139769	-3.82711	0.000129655	0.0102318
Rpl41	3693.68	0.486433	0.162336	2.99487	0.00274565	0.0726896
Gm5784	13.6519	-0.11008	0.0950942	-2.85927	0.00424618	0.0914159
Gm21847	17.0725	-0.0976145	0.0900024	-2.84387	0.00445687	0.0949759
ENSMUSG00000096807	285.152	0.715158	0.237549	2.99318	0.00276083	0.0726896
Gm26573	321.463	-1.25985	0.234152	-5.54534	2.93385e-08	1.29484e-05
Mir9-3hg	25.0515	-0.120185	0.0990322	-3.30882	0.000936902	0.0357618
Gm26745	12.6112	0.146661	0.0954224	2.89939	0.00373885	0.0845601
Gm26532	18.6833	-0.14222	0.106804	-3.35332	0.000798497	0.0327537
2310001H17Rik	255.899	-0.730307	0.233763	-3.32689	0.000878216	0.0346454
C030034L19Rik	397.802	-0.800271	0.228555	-3.53884	0.00040189	0.0221715
AU020206	6422.35	0.679714	0.122447	5.55019	2.85363e-08	1.29484e-05
Gm26582	29.0165	-0.187892	0.120724	-3.99958	6.34554e-05	0.00613822
E530011L22Rik	19.5382	-0.101105	0.0914832	-2.95502	0.00312652	0.0770607
Gm26837	22.9773	-0.187999	0.12132	-3.39611	0.00068352	0.0299793
Gm29340	20.9179	-0.149693	0.109276	-3.48711	0.000488267	0.0245414
Gm28526	20.1831	-0.242985	0.139665	-2.87218	0.00407653	0.0898172
4932411K12Rik	39.4578	-0.256476	0.137977	-4.16157	3.1607e-05	0.00374258
Eif4a-ps4	3370.67	0.503394	0.141536	3.55583	0.000376788	0.0212425
Hist1h3h	42.4157	0.390136	0.152571	3.33724	0.000846146	0.033853
Gm26616	11.2559	0.163835	0.100435	2.97228	0.002956	0.0748361
Gm37571	13.5148	-0.10636	0.0936072	-2.81447	0.00488576	0.0995695
Gm6209	16.669	-0.0975903	0.0899906	-2.83216	0.00462344	0.0971679
Gm38218	17.2578	-0.141452	0.106537	-3.29503	0.000984111	0.0367688
Gm37352	198.87	-0.754112	0.235565	-3.37597	0.000735555	0.0310097
1700001G17Rik	15.9276	0.221744	0.114965	3.58865	0.0003324	0.0198079
Gm37175	19.85	-0.107983	0.0942953	-3.04614	0.00231802	0.0652139
B230334C09Rik	33.8144	-0.168169	0.115982	-3.23547	0.00121444	0.041833
Vamp9	16.7505	-0.135643	0.104555	-3.22816	0.0012459	0.0423997
Gm30211	24.5636	-0.154325	0.110775	-3.62434	0.000289703	0.0176357
Gm43254	21.1484	-0.228373	0.134031	-3.09529	0.00196621	0.0584606
Gm19590	381.929	-0.865061	0.235864	-3.74786	0.000178353	0.0125317
Gm44141	21.1548	-0.151992	0.110833	-3.09844	0.00194543	0.0584163
Gm44767	14.4593	-0.16208	0.114338	-2.94045	0.00327737	0.0785845
Gm45029	18.6058	-0.20833	0.129034	-2.91715	0.00353248	0.0821602
Gm32061	27.9226	-0.165046	0.11411	-3.79705	0.00014643	0.0108613
Gm31024	13.4848	-0.161871	0.113055	-3.30592	0.000946641	0.035999
Gm6012	17.1493	-0.100413	0.0911852	-2.88092	0.00396511	0.0886064
Gm42031	55.7595	-0.313765	0.149138	-5.22878	1.70631e-07	5.87762e-05
Gm35572	15.0264	0.216589	0.113796	3.51749	0.000435646	0.0231302
Iqcn	578.307	-1.21958	0.236098	-5.84986	4.91997e-09	3.15839e-06
Gm42047	1210.74	1.00567	0.230638	4.33633	1.44884e-05	0.00208796
Gm33843	21.4402	-0.149356	0.10917	-3.49948	0.000466169	0.0240281
Gm9118	4302.28	0.488197	0.144049	3.38823	0.000703442	0.0304746
Gm6093	29.1448	0.375811	0.143537	4.83238	1.34909e-06	0.000352836
Gm32699	17.756	-0.103242	0.0923624	-2.93244	0.00336315	0.0795607
A730091E23Rik	12.9543	-0.113567	0.0964536	-2.86834	0.00412625	0.0904636

## Sheet: SupplementalTable_S2
Supplementary Table 2: Gene Ontology Enrichment analysis results for d ifferentially expressed genes identified in Daxx F/F LT-HSCs vs. Daxx +/+ LT-HSCs (RosaCreER, 3 dpi)
Analysis Type:	PANTHER Overrepresentation Test (Released 20200728)
Annotation Version and Release Date:	GO Ontology database DOI: 10.5281/zenodo.4081749 Released 2020-10-09
Analyzed List:	upload_1 (Mus musculus)
Reference List:	Mus musculus (all genes in database)
Test Type:	FISHER
Correction:	FDR
GO biological process complete	Mus musculus - REFLIST (21988)	upload_1 (616)	upload_1 (expected)	upload_1 (over/under)	upload_1 (fold Enrichment)	upload_1 (raw P-value)	upload_1 (FDR)
regulation of ribonuclease activity (GO:0060700)	15	7	0.42	+	16.66	1.29e-06	0.000199
protein mono-ADP-ribosylation (GO:0140289)	11	4	0.31	+	12.98	0.000587	0.0306
cellular response to interferon-alpha (GO:0035457)	12	4	0.34	+	11.9	0.000766	0.0373
regulation of nuclease activity (GO:0032069)	27	8	0.76	+	10.58	3.57e-06	0.000462
inactivation of MAPK activity (GO:0000188)	18	5	0.5	+	9.92	0.000331	0.0198
negative regulation of viral transcription (GO:0032897)	25	6	0.7	+	8.57	0.000165	0.0114
cellular response to interferon-beta (GO:0035458)	47	10	1.32	+	7.59	2.86e-06	0.000386
response to interferon-alpha (GO:0035455)	24	5	0.67	+	7.44	0.00102	0.046
response to interferon-beta (GO:0035456)	58	11	1.62	+	6.77	2.45e-06	0.000345
positive regulation of interferon-beta production (GO:0032728)	34	6	0.95	+	6.3	0.000697	0.0348
negative regulation of blood vessel endothelial cell migration (GO:0043537)	34	6	0.95	+	6.3	0.000697	0.0347
regulation of transcription from RNA polymerase II promoter in response to stress (GO:0043618)	46	8	1.29	+	6.21	0.0001	0.00753
negative regulation of viral genome replication (GO:0045071)	58	10	1.62	+	6.15	1.47e-05	0.00157
negative regulation of production of molecular mediator of immune response (GO:0002701)	36	6	1.01	+	5.95	0.00091	0.0429
regulation of viral transcription (GO:0046782)	43	7	1.2	+	5.81	0.00039	0.022
regulation of viral genome replication (GO:0045069)	94	15	2.63	+	5.7	2.74e-07	5.2e-05
regulation of DNA-templated transcription in response to stress (GO:0043620)	51	8	1.43	+	5.6	0.000189	0.0128
negative regulation of lymphocyte mediated immunity (GO:0002707)	46	7	1.29	+	5.43	0.00056	0.0294
positive regulation of epithelial to mesenchymal transition (GO:0010718)	47	7	1.32	+	5.32	0.000629	0.0323
defense response to virus (GO:0051607)	189	27	5.29	+	5.1	4.74e-11	2.41e-08
negative regulation of viral process (GO:0048525)	105	15	2.94	+	5.1	9.67e-07	0.000157
CD4-positive, alpha-beta T cell activation (GO:0035710)	49	7	1.37	+	5.1	0.000786	0.0382
negative regulation of leukocyte mediated immunity (GO:0002704)	56	8	1.57	+	5.1	0.000336	0.0199
platelet activation (GO:0030168)	51	7	1.43	+	4.9	0.000972	0.0446
positive regulation of response to cytokine stimulus (GO:0060760)	51	7	1.43	+	4.9	0.000972	0.0445
negative regulation of innate immune response (GO:0045824)	61	8	1.71	+	4.68	0.000563	0.0294
cellular response to hypoxia (GO:0071456)	86	11	2.41	+	4.57	6.71e-05	0.00541
regulation of blood vessel endothelial cell migration (GO:0043535)	94	12	2.63	+	4.56	3.22e-05	0.00308
response to virus (GO:0009615)	240	30	6.72	+	4.46	7.82e-11	3.86e-08
regulation of viral life cycle (GO:1903900)	155	19	4.34	+	4.38	3.08e-07	5.59e-05
transforming growth factor beta receptor signaling pathway (GO:0007179)	82	10	2.3	+	4.35	0.000204	0.0134
alpha-beta T cell activation (GO:0046631)	82	10	2.3	+	4.35	0.000204	0.0134
cellular response to decreased oxygen levels (GO:0036294)	91	11	2.55	+	4.31	0.000106	0.00788
G1/S transition of mitotic cell cycle (GO:0000082)	76	9	2.13	+	4.23	0.00051	0.0272
cell cycle G1/S phase transition (GO:0044843)	78	9	2.19	+	4.12	0.000606	0.0315
regulation of stem cell proliferation (GO:0072091)	88	10	2.47	+	4.06	0.000342	0.0202
regulation of viral process (GO:0050792)	198	22	5.55	+	3.97	1.74e-07	3.62e-05
negative regulation of extrinsic apoptotic signaling pathway (GO:2001237)	101	11	2.83	+	3.89	0.000245	0.0156
cellular response to transforming growth factor beta stimulus (GO:0071560)	120	13	3.36	+	3.87	7.24e-05	0.00574
regulation of innate immune response (GO:0045088)	176	19	4.93	+	3.85	1.77e-06	0.000256
response to transforming growth factor beta (GO:0071559)	125	13	3.5	+	3.71	0.000106	0.00787
cellular response to oxygen levels (GO:0071453)	106	11	2.97	+	3.7	0.000359	0.0208
regulation of symbiotic process (GO:0043903)	215	22	6.02	+	3.65	6.31e-07	0.000108
positive regulation of mitotic cell cycle (GO:0045931)	118	12	3.31	+	3.63	0.000233	0.0149
positive regulation of innate immune response (GO:0045089)	110	11	3.08	+	3.57	0.000479	0.0259
regulation of ossification (GO:0030278)	132	13	3.7	+	3.52	0.000174	0.012
regulation of fat cell differentiation (GO:0045598)	144	14	4.03	+	3.47	0.000112	0.00826
negative regulation of immune effector process (GO:0002698)	134	13	3.75	+	3.46	0.0002	0.0133
regulation of extrinsic apoptotic signaling pathway (GO:2001236)	165	16	4.62	+	3.46	3.84e-05	0.00346
negative regulation of immune response (GO:0050777)	158	15	4.43	+	3.39	8.29e-05	0.00641
regulation of DNA biosynthetic process (GO:2000278)	118	11	3.31	+	3.33	0.000822	0.0392
regulation of response to cytokine stimulus (GO:0060759)	119	11	3.33	+	3.3	0.000876	0.0415
regulation of muscle cell differentiation (GO:0051147)	141	13	3.95	+	3.29	0.000315	0.0191
cytokine production (GO:0001816)	171	15	4.79	+	3.13	0.000186	0.0127
positive regulation of epithelial cell migration (GO:0010634)	150	13	4.2	+	3.09	0.000544	0.0288
regulation of smooth muscle cell proliferation (GO:0048660)	163	14	4.57	+	3.07	0.000368	0.0211
muscle tissue development (GO:0060537)	338	29	9.47	+	3.06	3.45e-07	6.11e-05
skeletal muscle tissue development (GO:0007519)	140	12	3.92	+	3.06	0.000961	0.0443
regulation of endothelial cell migration (GO:0010594)	164	14	4.59	+	3.05	0.000389	0.022
negative regulation of inflammatory response (GO:0050728)	141	12	3.95	+	3.04	0.00102	0.046
striated muscle tissue development (GO:0014706)	320	27	8.96	+	3.01	1.18e-06	0.000187
regulation of T cell differentiation (GO:0045580)	155	13	4.34	+	2.99	0.000724	0.0355
regulation of lymphocyte mediated immunity (GO:0002706)	192	16	5.38	+	2.97	0.000198	0.0133
regulation of production of molecular mediator of immune response (GO:0002700)	157	13	4.4	+	2.96	0.000808	0.039
regulation of blood circulation (GO:1903522)	245	20	6.86	+	2.91	4.34e-05	0.00385
regulation of epithelial cell migration (GO:0010632)	233	19	6.53	+	2.91	6.78e-05	0.00543
cellular response to growth factor stimulus (GO:0071363)	393	32	11.01	+	2.91	2.55e-07	4.91e-05
protein dephosphorylation (GO:0006470)	160	13	4.48	+	2.9	0.000951	0.044
response to growth factor (GO:0070848)	407	33	11.4	+	2.89	1.81e-07	3.67e-05
regulation of lymphocyte differentiation (GO:0045619)	187	15	5.24	+	2.86	0.000452	0.0249
transmembrane receptor protein serine/threonine kinase signaling pathway (GO:0007178)	187	15	5.24	+	2.86	0.000452	0.0248
positive regulation of leukocyte differentiation (GO:1902107)	175	14	4.9	+	2.86	0.000709	0.0352
positive regulation of hemopoiesis (GO:1903708)	175	14	4.9	+	2.86	0.000709	0.0351
positive regulation of cell cycle process (GO:0090068)	252	20	7.06	+	2.83	6.24e-05	0.00508
cardiac muscle tissue development (GO:0048738)	190	15	5.32	+	2.82	0.000527	0.028
regulation of heart contraction (GO:0008016)	181	14	5.07	+	2.76	0.000961	0.0442
positive regulation of epithelial cell proliferation (GO:0050679)	208	16	5.83	+	2.75	0.000455	0.0249
regulation of adaptive immune response (GO:0002819)	208	16	5.83	+	2.75	0.000455	0.0248
regulation of response to biotic stimulus (GO:0002831)	287	22	8.04	+	2.74	4.43e-05	0.00389
positive regulation of cell cycle (GO:0045787)	353	27	9.89	+	2.73	6.47e-06	0.00074
protein autophosphorylation (GO:0046777)	199	15	5.58	+	2.69	0.000822	0.0393
regulation of Ras protein signal transduction (GO:0046578)	240	18	6.72	+	2.68	0.000274	0.017
cellular response to organic cyclic compound (GO:0071407)	374	28	10.48	+	2.67	6.37e-06	0.000734
calcium ion transport (GO:0006816)	214	16	6	+	2.67	0.000606	0.0314
positive regulation of DNA metabolic process (GO:0051054)	216	16	6.05	+	2.64	0.000666	0.0336
regulation of leukocyte mediated immunity (GO:0002703)	257	19	7.2	+	2.64	0.000222	0.0144
regulation of epithelial cell proliferation (GO:0050678)	371	27	10.39	+	2.6	1.49e-05	0.00157
negative regulation of cytokine production (GO:0001818)	263	19	7.37	+	2.58	0.000292	0.0178
negative regulation of cell migration (GO:0030336)	278	20	7.79	+	2.57	0.000215	0.014
muscle structure development (GO:0061061)	490	35	13.73	+	2.55	1.66e-06	0.000245
angiogenesis (GO:0001525)	323	23	9.05	+	2.54	8.58e-05	0.00654
regulation of hemopoiesis (GO:1903706)	380	27	10.65	+	2.54	3.39e-05	0.00319
regulation of cell-cell adhesion (GO:0022407)	427	30	11.96	+	2.51	1.25e-05	0.00136
regulation of small GTPase mediated signal transduction (GO:0051056)	271	19	7.59	+	2.5	0.000413	0.0231
regulation of DNA metabolic process (GO:0051052)	371	26	10.39	+	2.5	5.45e-05	0.00455
negative regulation of cellular component movement (GO:0051271)	300	21	8.4	+	2.5	0.000346	0.0203
regulation of cell cycle (GO:0051726)	962	67	26.95	+	2.49	4.49e-11	2.36e-08
regulation of leukocyte differentiation (GO:1902105)	302	21	8.46	+	2.48	0.000357	0.0208
divalent metal ion transport (GO:0070838)	259	18	7.26	+	2.48	0.000639	0.0325
blood vessel morphogenesis (GO:0048514)	436	30	12.21	+	2.46	1.62e-05	0.0017
negative regulation of cell adhesion (GO:0007162)	291	20	8.15	+	2.45	0.000549	0.029
negative regulation of cell motility (GO:2000146)	291	20	8.15	+	2.45	0.000549	0.0289
muscle organ development (GO:0007517)	277	19	7.76	+	2.45	0.000797	0.0386
regulation of ERK1 and ERK2 cascade (GO:0070372)	312	21	8.74	+	2.4	0.000444	0.0247
transcription, DNA-templated (GO:0006351)	301	20	8.43	+	2.37	0.000691	0.0347
nucleic acid-templated transcription (GO:0097659)	302	20	8.46	+	2.36	0.000709	0.0349
regulation of immune effector process (GO:0002697)	428	28	11.99	+	2.34	6.48e-05	0.00524
RNA biosynthetic process (GO:0032774)	307	20	8.6	+	2.33	0.000816	0.0392
regulation of leukocyte cell-cell adhesion (GO:1903037)	310	20	8.68	+	2.3	0.000891	0.0421
negative regulation of locomotion (GO:0040013)	326	21	9.13	+	2.3	0.000664	0.0336
response to organic cyclic compound (GO:0014070)	626	40	17.54	+	2.28	4.54e-06	0.000555
positive regulation of transcription by RNA polymerase II (GO:0045944)	1211	77	33.93	+	2.27	8.22e-11	3.93e-08
vasculature development (GO:0001944)	569	36	15.94	+	2.26	1.88e-05	0.00192
blood vessel development (GO:0001568)	539	34	15.1	+	2.25	2.29e-05	0.00229
mitotic cell cycle process (GO:1903047)	465	29	13.03	+	2.23	0.000117	0.00848
positive regulation of nucleobase-containing compound metabolic process (GO:0045935)	1783	111	49.95	+	2.22	8.17e-15	1.29e-10
regulation of mitotic cell cycle (GO:0007346)	450	28	12.61	+	2.22	0.000161	0.0112
protein phosphorylation (GO:0006468)	741	46	20.76	+	2.22	1.67e-06	0.000244
positive regulation of RNA metabolic process (GO:0051254)	1616	100	45.27	+	2.21	3.79e-13	1.19e-09
negative regulation of phosphorylation (GO:0042326)	469	29	13.14	+	2.21	0.00013	0.00926
mitotic cell cycle (GO:0000278)	536	33	15.02	+	2.2	6.18e-05	0.00505
positive regulation of RNA biosynthetic process (GO:1902680)	1512	93	42.36	+	2.2	4.61e-12	4.55e-09
negative regulation of protein phosphorylation (GO:0001933)	423	26	11.85	+	2.19	0.000332	0.0198
in utero embryonic development (GO:0001701)	523	32	14.65	+	2.18	8.91e-05	0.00676
blood circulation (GO:0008015)	425	26	11.91	+	2.18	0.000349	0.0204
growth (GO:0040007)	458	28	12.83	+	2.18	0.0002	0.0133
developmental growth (GO:0048589)	442	27	12.38	+	2.18	0.000267	0.0168
positive regulation of transcription, DNA-templated (GO:0045893)	1508	92	42.25	+	2.18	8.11e-12	6.74e-09
negative regulation of immune system process (GO:0002683)	410	25	11.49	+	2.18	0.000482	0.0259
cell activation (GO:0001775)	624	38	17.48	+	2.17	1.63e-05	0.0017
positive regulation of nucleic acid-templated transcription (GO:1903508)	1511	92	42.33	+	2.17	8.69e-12	6.86e-09
negative regulation of transport (GO:0051051)	510	31	14.29	+	2.17	0.000128	0.00922
regulation of ion transmembrane transport (GO:0034765)	494	30	13.84	+	2.17	0.000176	0.0121
regulation of defense response (GO:0031347)	580	35	16.25	+	2.15	4.35e-05	0.00384
leukocyte differentiation (GO:0002521)	384	23	10.76	+	2.14	0.00101	0.046
positive regulation of macromolecule biosynthetic process (GO:0010557)	1739	104	48.72	+	2.13	8.1e-13	1.6e-09
positive regulation of cell differentiation (GO:0045597)	921	55	25.8	+	2.13	5.09e-07	8.93e-05
regulation of cell cycle process (GO:0010564)	587	35	16.44	+	2.13	7.79e-05	0.00609
response to cytokine (GO:0034097)	756	45	21.18	+	2.12	6.51e-06	0.000739
negative regulation of cell cycle (GO:0045786)	405	24	11.35	+	2.12	0.000858	0.0408
immune effector process (GO:0002252)	659	39	18.46	+	2.11	2.56e-05	0.00254
enzyme linked receptor protein signaling pathway (GO:0007167)	549	32	15.38	+	2.08	0.000227	0.0146
regulation of transmembrane transport (GO:0034762)	588	34	16.47	+	2.06	0.000137	0.00969
leukocyte activation (GO:0045321)	541	31	15.16	+	2.05	0.000345	0.0203
circulatory system process (GO:0003013)	455	26	12.75	+	2.04	0.000949	0.0441
cellular response to organic substance (GO:0071310)	1805	103	50.57	+	2.04	1.69e-11	1.16e-08
phosphorylation (GO:0016310)	999	57	27.99	+	2.04	9.08e-07	0.000151
positive regulation of cellular biosynthetic process (GO:0031328)	1847	105	51.74	+	2.03	1.1e-11	7.86e-09
negative regulation of phosphorus metabolic process (GO:0010563)	563	32	15.77	+	2.03	0.000283	0.0174
negative regulation of phosphate metabolic process (GO:0045936)	563	32	15.77	+	2.03	0.000283	0.0174
cellular response to endogenous stimulus (GO:0071495)	880	50	24.65	+	2.03	6.89e-06	0.000771
negative regulation of programmed cell death (GO:0043069)	935	53	26.19	+	2.02	2.99e-06	0.000397
regulation of cell adhesion (GO:0030155)	724	41	20.28	+	2.02	3.87e-05	0.00347
nucleobase-containing compound biosynthetic process (GO:0034654)	604	34	16.92	+	2.01	0.000273	0.017
positive regulation of biosynthetic process (GO:0009891)	1889	106	52.92	+	2	1.8e-11	1.18e-08
positive regulation of transferase activity (GO:0051347)	589	33	16.5	+	2	0.000376	0.0214
negative regulation of apoptotic process (GO:0043066)	915	51	25.63	+	1.99	6.72e-06	0.000758
regulation of response to stress (GO:0080134)	1246	69	34.91	+	1.98	1.76e-07	3.62e-05
circulatory system development (GO:0072359)	921	51	25.8	+	1.98	1.1e-05	0.0012
positive regulation of kinase activity (GO:0033674)	508	28	14.23	+	1.97	0.00108	0.0484
regulation of cell population proliferation (GO:0042127)	1689	93	47.32	+	1.97	1.2e-09	3.86e-07
positive regulation of gene expression (GO:0010628)	2255	124	63.17	+	1.96	8.22e-13	1.44e-09
negative regulation of cell population proliferation (GO:0008285)	692	38	19.39	+	1.96	0.000172	0.0119
regulation of system process (GO:0044057)	601	33	16.84	+	1.96	0.000436	0.0243
hemopoiesis (GO:0030097)	674	37	18.88	+	1.96	0.000228	0.0146
regulation of ion transport (GO:0043269)	747	41	20.93	+	1.96	7.94e-05	0.00617
cellular response to cytokine stimulus (GO:0071345)	657	36	18.41	+	1.96	0.000306	0.0186
cell population proliferation (GO:0008283)	548	30	15.35	+	1.95	0.00101	0.0459
tube morphogenesis (GO:0035239)	734	40	20.56	+	1.95	0.000112	0.00824
apoptotic process (GO:0006915)	809	44	22.66	+	1.94	5.75e-05	0.00475
regulation of response to external stimulus (GO:0032101)	901	49	25.24	+	1.94	2.28e-05	0.00229
regulation of MAPK cascade (GO:0043408)	699	38	19.58	+	1.94	0.000189	0.0129
positive regulation of molecular function (GO:0044093)	1491	81	41.77	+	1.94	3.04e-08	7.99e-06
negative regulation of protein modification process (GO:0031400)	590	32	16.53	+	1.94	0.000631	0.0324
negative regulation of cell death (GO:0060548)	1052	57	29.47	+	1.93	4.32e-06	0.000537
regulation of programmed cell death (GO:0043067)	1485	80	41.6	+	1.92	4.79e-08	1.16e-05
regulation of immune system process (GO:0002682)	1485	80	41.6	+	1.92	4.79e-08	1.15e-05
negative regulation of transcription by RNA polymerase II (GO:0000122)	893	48	25.02	+	1.92	3.4e-05	0.00317
cellular response to chemical stimulus (GO:0070887)	2368	127	66.34	+	1.91	2.38e-12	3.41e-09
heterocycle biosynthetic process (GO:0018130)	672	36	18.83	+	1.91	0.000365	0.021
regulation of transferase activity (GO:0051338)	878	47	24.6	+	1.91	4.61e-05	0.00402
response to endogenous stimulus (GO:0009719)	1084	58	30.37	+	1.91	5.7e-06	0.000676
regulation of apoptotic process (GO:0042981)	1460	78	40.9	+	1.91	9.75e-08	2.17e-05
positive regulation of locomotion (GO:0040017)	599	32	16.78	+	1.91	0.000739	0.0361
hematopoietic or lymphoid organ development (GO:0048534)	732	39	20.51	+	1.9	0.000259	0.0163
chromosome organization (GO:0051276)	940	50	26.33	+	1.9	3.34e-05	0.00316
positive regulation of cell motility (GO:2000147)	585	31	16.39	+	1.89	0.00102	0.0461
regulation of cell motility (GO:2000145)	983	52	27.54	+	1.89	2.18e-05	0.00221
regulation of cell differentiation (GO:0045595)	1570	83	43.98	+	1.89	6.45e-08	1.5e-05
regulation of cell death (GO:0010941)	1646	87	46.11	+	1.89	3.31e-08	8.56e-06
chromatin organization (GO:0006325)	645	34	18.07	+	1.88	0.000697	0.0349
tube development (GO:0035295)	949	50	26.59	+	1.88	3.73e-05	0.00341
regulation of cytokine production (GO:0001817)	722	38	20.23	+	1.88	0.000371	0.0212
biological adhesion (GO:0022610)	855	45	23.95	+	1.88	9.32e-05	0.00704
regulation of cell migration (GO:0030334)	933	49	26.14	+	1.87	4.97e-05	0.00422
cell cycle process (GO:0022402)	800	42	22.41	+	1.87	0.000202	0.0134
positive regulation of cell population proliferation (GO:0008284)	992	52	27.79	+	1.87	3.46e-05	0.00321
aromatic compound biosynthetic process (GO:0019438)	687	36	19.25	+	1.87	0.000642	0.0326
regulation of cellular component movement (GO:0051270)	1069	56	29.95	+	1.87	1.31e-05	0.00141
immune system development (GO:0002520)	767	40	21.49	+	1.86	0.000358	0.0208
response to organic substance (GO:0010033)	2518	131	70.54	+	1.86	8.83e-12	6.63e-09
programmed cell death (GO:0012501)	847	44	23.73	+	1.85	0.00014	0.00988
negative regulation of response to stimulus (GO:0048585)	1580	82	44.26	+	1.85	1.7e-07	3.58e-05
regulation of cellular response to stress (GO:0080135)	636	33	17.82	+	1.85	0.00103	0.0462
negative regulation of transcription, DNA-templated (GO:0045892)	1235	64	34.6	+	1.85	4.16e-06	0.000521
negative regulation of nucleic acid-templated transcription (GO:1903507)	1239	64	34.71	+	1.84	6.06e-06	0.000708
negative regulation of RNA biosynthetic process (GO:1902679)	1240	64	34.74	+	1.84	6.11e-06	0.000709
cellular response to oxygen-containing compound (GO:1901701)	911	47	25.52	+	1.84	0.000101	0.00753
positive regulation of catalytic activity (GO:0043085)	1105	57	30.96	+	1.84	1.74e-05	0.0018
regulation of locomotion (GO:0040012)	1030	53	28.86	+	1.84	4.79e-05	0.00413
response to oxygen-containing compound (GO:1901700)	1307	67	36.62	+	1.83	4.55e-06	0.000552
negative regulation of macromolecule biosynthetic process (GO:0010558)	1447	74	40.54	+	1.83	1.17e-06	0.000188
negative regulation of nucleobase-containing compound metabolic process (GO:0045934)	1448	74	40.57	+	1.82	1.18e-06	0.000185
negative regulation of signal transduction (GO:0009968)	1194	61	33.45	+	1.82	1.48e-05	0.00157
negative regulation of cellular macromolecule biosynthetic process (GO:2000113)	1429	73	40.03	+	1.82	1.51e-06	0.00023
regulation of immune response (GO:0050776)	863	44	24.18	+	1.82	0.000232	0.0148
cell adhesion (GO:0007155)	845	43	23.67	+	1.82	0.0003	0.0183
positive regulation of immune system process (GO:0002684)	1023	52	28.66	+	1.81	6.9e-05	0.0055
negative regulation of RNA metabolic process (GO:0051253)	1340	68	37.54	+	1.81	4.14e-06	0.000523
cell death (GO:0008219)	887	45	24.85	+	1.81	0.000276	0.0171
regulation of intracellular signal transduction (GO:1902531)	1578	79	44.21	+	1.79	1.35e-06	0.000207
negative regulation of gene expression (GO:0010629)	1885	94	52.81	+	1.78	9.88e-08	2.17e-05
negative regulation of cellular biosynthetic process (GO:0031327)	1505	75	42.16	+	1.78	2.67e-06	0.000367
positive regulation of signal transduction (GO:0009967)	1492	74	41.8	+	1.77	3.64e-06	0.000464
embryo development (GO:0009790)	1194	59	33.45	+	1.76	4.93e-05	0.00423
regulation of molecular function (GO:0065009)	2578	127	72.22	+	1.76	6.74e-10	2.42e-07
chordate embryonic development (GO:0043009)	812	40	22.75	+	1.76	0.000818	0.0392
tissue development (GO:0009888)	1665	82	46.65	+	1.76	1.18e-06	0.000186
intracellular signal transduction (GO:0035556)	1342	66	37.6	+	1.76	1.96e-05	0.002
negative regulation of biosynthetic process (GO:0009890)	1546	76	43.31	+	1.75	3.58e-06	0.00046
cell cycle (GO:0007049)	1205	59	33.76	+	1.75	5.49e-05	0.00456
positive regulation of developmental process (GO:0051094)	1410	69	39.5	+	1.75	1.44e-05	0.00154
positive regulation of nitrogen compound metabolic process (GO:0051173)	3048	149	85.39	+	1.74	2.11e-11	1.33e-08
regulation of signal transduction (GO:0009966)	2785	136	78.02	+	1.74	2.29e-10	9.77e-08
regulation of phosphorylation (GO:0042325)	1578	77	44.21	+	1.74	4.37e-06	0.000539
negative regulation of cell communication (GO:0010648)	1314	64	36.81	+	1.74	3.5e-05	0.00323
positive regulation of multicellular organismal process (GO:0051240)	1564	76	43.82	+	1.73	5.85e-06	0.000689
negative regulation of developmental process (GO:0051093)	947	46	26.53	+	1.73	0.000446	0.0247
negative regulation of signaling (GO:0023057)	1318	64	36.92	+	1.73	3.61e-05	0.00331
phosphate-containing compound metabolic process (GO:0006796)	1698	82	47.57	+	1.72	3.01e-06	0.000396
immune system process (GO:0002376)	2423	117	67.88	+	1.72	9.5e-09	2.83e-06
response to abiotic stimulus (GO:0009628)	935	45	26.19	+	1.72	0.00061	0.0315
positive regulation of macromolecule metabolic process (GO:0010604)	3414	164	95.64	+	1.71	3.67e-12	4.46e-09
positive regulation of cellular metabolic process (GO:0031325)	3256	156	91.22	+	1.71	2.26e-11	1.32e-08
phosphorus metabolic process (GO:0006793)	1720	82	48.19	+	1.7	4.98e-06	0.0006
regulation of hydrolase activity (GO:0051336)	1009	48	28.27	+	1.7	0.000632	0.0323
regulation of developmental process (GO:0050793)	2502	119	70.09	+	1.7	1.55e-08	4.44e-06
positive regulation of phosphorylation (GO:0042327)	1075	51	30.12	+	1.69	0.000456	0.0248
regulation of catalytic activity (GO:0050790)	1881	89	52.7	+	1.69	2.08e-06	0.000296
negative regulation of multicellular organismal process (GO:0051241)	1078	51	30.2	+	1.69	0.000465	0.0252
positive regulation of metabolic process (GO:0009893)	3706	175	103.82	+	1.69	2.45e-12	3.23e-09
cellular response to stress (GO:0033554)	1441	68	40.37	+	1.68	5.25e-05	0.0044
response to chemical (GO:0042221)	3458	163	96.88	+	1.68	2.2e-11	1.33e-08
regulation of phosphate metabolic process (GO:0019220)	1740	82	48.75	+	1.68	8.03e-06	0.000892
response to other organism (GO:0051707)	1422	67	39.84	+	1.68	4.94e-05	0.00421
regulation of phosphorus metabolic process (GO:0051174)	1741	82	48.77	+	1.68	8.06e-06	0.00089
response to external biotic stimulus (GO:0043207)	1424	67	39.89	+	1.68	5.05e-05	0.00426
regulation of nucleobase-containing compound metabolic process (GO:0019219)	3722	175	104.27	+	1.68	3.96e-12	4.47e-09
cellular protein modification process (GO:0006464)	2322	109	65.05	+	1.68	1.52e-07	3.3e-05
protein modification process (GO:0036211)	2322	109	65.05	+	1.68	1.52e-07	3.25e-05
localization of cell (GO:0051674)	1007	47	28.21	+	1.67	0.000921	0.0433
cell motility (GO:0048870)	1007	47	28.21	+	1.67	0.000921	0.0431
regulation of protein phosphorylation (GO:0001932)	1439	67	40.31	+	1.66	7.51e-05	0.0059
regulation of signaling (GO:0023051)	3204	149	89.76	+	1.66	5.62e-10	2.11e-07
regulation of cell communication (GO:0010646)	3192	148	89.42	+	1.66	7.79e-10	2.67e-07
interspecies interaction between organisms (GO:0044419)	1578	73	44.21	+	1.65	4e-05	0.00357
positive regulation of response to stimulus (GO:0048584)	2249	104	63.01	+	1.65	6.24e-07	0.000108
negative regulation of molecular function (GO:0044092)	1040	48	29.14	+	1.65	0.00108	0.0485
response to biotic stimulus (GO:0009607)	1454	67	40.73	+	1.64	0.000113	0.00822
regulation of multicellular organismal development (GO:2000026)	1435	66	40.2	+	1.64	0.000143	0.01
regulation of RNA metabolic process (GO:0051252)	3479	160	97.47	+	1.64	2.36e-10	9.8e-08
positive regulation of cell communication (GO:0010647)	1698	78	47.57	+	1.64	2.66e-05	0.00262
positive regulation of signaling (GO:0023056)	1705	78	47.77	+	1.63	3.74e-05	0.00339
regulation of response to stimulus (GO:0048583)	3885	177	108.84	+	1.63	2.92e-11	1.64e-08
regulation of macromolecule biosynthetic process (GO:0010556)	3690	168	103.38	+	1.63	1.48e-10	6.86e-08
regulation of cellular macromolecule biosynthetic process (GO:2000112)	3648	166	102.2	+	1.62	1.82e-10	8.22e-08
positive regulation of phosphorus metabolic process (GO:0010562)	1145	52	32.08	+	1.62	0.000948	0.0443
positive regulation of phosphate metabolic process (GO:0045937)	1145	52	32.08	+	1.62	0.000948	0.0441
regulation of localization (GO:0032879)	2847	129	79.76	+	1.62	6.05e-08	1.43e-05
response to stress (GO:0006950)	3211	145	89.96	+	1.61	7.23e-09	2.19e-06
negative regulation of macromolecule metabolic process (GO:0010605)	2691	121	75.39	+	1.61	2.39e-07	4.71e-05
regulation of RNA biosynthetic process (GO:2001141)	3212	144	89.99	+	1.6	1.41e-08	4.13e-06
negative regulation of nitrogen compound metabolic process (GO:0051172)	2321	104	65.02	+	1.6	2.48e-06	0.000346
regulation of transcription, DNA-templated (GO:0006355)	3202	143	89.7	+	1.59	1.94e-08	5.36e-06
regulation of multicellular organismal process (GO:0051239)	2779	124	77.85	+	1.59	2.48e-07	4.83e-05
cell development (GO:0048468)	1795	80	50.29	+	1.59	5.79e-05	0.00476
regulation of nucleic acid-templated transcription (GO:1903506)	3209	143	89.9	+	1.59	2.71e-08	7.26e-06
regulation of transcription by RNA polymerase II (GO:0006357)	2405	107	67.38	+	1.59	2.51e-06	0.000347
macromolecule modification (GO:0043412)	2495	111	69.9	+	1.59	1.89e-06	0.00027
defense response (GO:0006952)	1441	64	40.37	+	1.59	0.000397	0.0223
negative regulation of biological process (GO:0048519)	5232	232	146.58	+	1.58	4.09e-14	2.15e-10
cell surface receptor signaling pathway (GO:0007166)	1896	84	53.12	+	1.58	4.69e-05	0.00407
regulation of cellular biosynthetic process (GO:0031326)	3851	170	107.89	+	1.58	1.19e-09	3.9e-07
response to external stimulus (GO:0009605)	2357	104	66.03	+	1.57	5.31e-06	0.000635
negative regulation of cellular metabolic process (GO:0031324)	2523	111	70.68	+	1.57	2.9e-06	0.000388
cellular macromolecule metabolic process (GO:0044260)	4001	176	112.09	+	1.57	5.65e-10	2.07e-07
negative regulation of cellular process (GO:0048523)	4784	210	134.03	+	1.57	5.13e-12	4.77e-09
regulation of transport (GO:0051049)	1893	83	53.03	+	1.57	8.5e-05	0.00655
movement of cell or subcellular component (GO:0006928)	1437	63	40.26	+	1.56	0.000709	0.035
regulation of biosynthetic process (GO:0009889)	3927	172	110.02	+	1.56	1.59e-09	4.91e-07
cellular protein metabolic process (GO:0044267)	2920	127	81.8	+	1.55	7.97e-07	0.000134
negative regulation of metabolic process (GO:0009892)	2943	128	82.45	+	1.55	6.41e-07	0.000109
regulation of protein modification process (GO:0031399)	1808	78	50.65	+	1.54	0.000207	0.0135
anatomical structure morphogenesis (GO:0009653)	2254	97	63.15	+	1.54	3.08e-05	0.00298
regulation of gene expression (GO:0010468)	4546	195	127.36	+	1.53	3.69e-10	1.42e-07
nucleic acid metabolic process (GO:0090304)	1738	74	48.69	+	1.52	0.000503	0.027
cellular developmental process (GO:0048869)	3589	152	100.55	+	1.51	2.02e-07	4.04e-05
animal organ development (GO:0048513)	3121	132	87.44	+	1.51	1.64e-06	0.000244
regulation of nitrogen compound metabolic process (GO:0051171)	5524	233	154.76	+	1.51	7.55e-12	6.62e-09
positive regulation of cellular process (GO:0048522)	5672	239	158.9	+	1.5	4.14e-12	4.36e-09
cell differentiation (GO:0030154)	3537	149	99.09	+	1.5	3.21e-07	5.76e-05
regulation of cellular metabolic process (GO:0031323)	5889	248	164.98	+	1.5	1.02e-12	1.61e-09
nucleobase-containing compound metabolic process (GO:0006139)	2162	91	60.57	+	1.5	0.000126	0.00912
regulation of macromolecule metabolic process (GO:0060255)	6080	255	170.33	+	1.5	6.14e-13	1.61e-09
positive regulation of biological process (GO:0048518)	6151	257	172.32	+	1.49	7.4e-13	1.67e-09
regulation of metabolic process (GO:0019222)	6546	272	183.39	+	1.48	1.33e-13	5.25e-10
regulation of primary metabolic process (GO:0080090)	5686	236	159.29	+	1.48	3.07e-11	1.67e-08
regulation of protein metabolic process (GO:0051246)	2701	112	75.67	+	1.48	3.15e-05	0.00303
regulation of cellular component organization (GO:0051128)	2422	100	67.85	+	1.47	0.000121	0.00873
macromolecule metabolic process (GO:0043170)	5194	214	145.51	+	1.47	9.51e-10	3.19e-07
heterocycle metabolic process (GO:0046483)	2301	94	64.46	+	1.46	0.000318	0.0192
regulation of cellular protein metabolic process (GO:0032268)	2546	104	71.33	+	1.46	0.00013	0.00929
regulation of biological quality (GO:0065008)	3909	158	109.51	+	1.44	1.55e-06	0.000233
cellular aromatic compound metabolic process (GO:0006725)	2376	96	66.56	+	1.44	0.000386	0.0219
multicellular organism development (GO:0007275)	4766	192	133.52	+	1.44	6.55e-08	1.5e-05
system development (GO:0048731)	4151	167	116.29	+	1.44	9.29e-07	0.000153
cellular nitrogen compound metabolic process (GO:0034641)	2769	110	77.57	+	1.42	0.000225	0.0145
protein metabolic process (GO:0019538)	3484	138	97.61	+	1.41	2.77e-05	0.0027
organic cyclic compound metabolic process (GO:1901360)	2590	102	72.56	+	1.41	0.00051	0.0273
anatomical structure development (GO:0048856)	5140	201	144	+	1.4	3.06e-07	5.62e-05
developmental process (GO:0032502)	5530	216	154.92	+	1.39	7.76e-08	1.75e-05
nitrogen compound metabolic process (GO:0006807)	5781	225	161.96	+	1.39	4.21e-08	1.05e-05
organelle organization (GO:0006996)	3151	122	88.28	+	1.38	0.000246	0.0155
cellular metabolic process (GO:0044237)	6428	246	180.08	+	1.37	2.44e-08	6.65e-06
organonitrogen compound metabolic process (GO:1901564)	4368	166	122.37	+	1.36	2.76e-05	0.0027
organic substance metabolic process (GO:0071704)	6844	258	191.74	+	1.35	3.32e-08	8.44e-06
metabolic process (GO:0008152)	7367	275	206.39	+	1.33	1.73e-08	4.88e-06
cellular component organization or biogenesis (GO:0071840)	5311	195	148.79	+	1.31	3.31e-05	0.00315
primary metabolic process (GO:0044238)	6335	232	177.48	+	1.31	3.35e-06	0.000437
cellular component organization (GO:0016043)	5117	187	143.35	+	1.3	7.41e-05	0.00585
cellular response to stimulus (GO:0051716)	6546	239	183.39	+	1.3	2.68e-06	0.000364
localization (GO:0051179)	4917	178	137.75	+	1.29	0.000197	0.0133
response to stimulus (GO:0050896)	8418	304	235.83	+	1.29	4.36e-08	1.07e-05
regulation of cellular process (GO:0050794)	11441	400	320.52	+	1.25	1.91e-10	8.38e-08
regulation of biological process (GO:0050789)	11943	413	334.59	+	1.23	2.81e-10	1.11e-07
biological regulation (GO:0065007)	12546	429	351.48	+	1.22	2.8e-10	1.13e-07
cellular process (GO:0009987)	15037	506	421.27	+	1.2	3.02e-14	2.38e-10
biological_process (GO:0008150)	20445	602	572.77	+	1.05	2.75e-07	5.11e-05
sensory perception (GO:0007600)	1643	22	46.03	-	0.48	8.51e-05	0.00652
Unclassified (UNCLASSIFIED)	1543	14	43.23	-	0.32	2.75e-07	5.17e-05
sensory perception of chemical stimulus (GO:0007606)	1222	5	34.23	-	0.15	7.19e-10	2.52e-07
sensory perception of smell (GO:0007608)	1122	4	31.43	-	0.13	1.45e-09	4.57e-07
glycerolipid metabolic process (GO:0046486)	316	0	8.85	-	< 0.01	0.000324	0.0195

## Sheet: SupplementalTable_S3
Supplementary Table 3: Differentially expressed genes identified in DaxxF/F KLS vs. Daxx+/+ KLS cells (Mx1Cre, Transplantation)
Gene	baseMean	log2FoldChange	stat	pvalue	padj
Lhcgr	388.803	-6.98004	-12.6093	1.87582e-36	2.55143e-34
Rnf217	281.558	-6.5419	-12.8202	1.26415e-37	1.91051e-35
Eya4	364.98	-6.4414	-14.1737	1.33268e-45	2.97972e-43
Pgr	213.55	-6.08713	-12.0132	3.02789e-33	3.63392e-31
Zfp951	187.052	-5.904	-10.9052	1.08809e-27	1.03859e-25
Zfp532	400.434	-5.78513	-19.5088	9.2394e-85	7.54028e-82
Fgd5	167.97	-5.78334	-11.2566	2.14962e-29	2.16581e-27
Cmah	500.793	-5.69616	-20.0417	2.38304e-89	2.59306e-86
Myo1d	271.017	-5.61449	-16.6184	5.13133e-62	1.94776e-59
Dlg2	653.027	-5.57005	-23.6516	1.13542e-123	3.70646e-120
Tnip3	378.468	-5.38778	-19.0284	9.91875e-81	5.78192e-78
Gulp1	285.987	-5.27819	-16.0744	3.85436e-58	1.31064e-55
Pbx3	719.431	-5.24319	-23.1392	1.86587e-118	4.35067e-115
Abcg3	160.492	-5.22335	-12.8001	1.63779e-37	2.43019e-35
Blnk	145.358	-5.21479	-11.7909	4.35019e-32	5.03573e-30
Mmrn1	430.732	-5.12741	-19.7543	7.37191e-87	6.33286e-84
Vldlr	437.712	-5.12546	-19.4003	7.66696e-84	5.68818e-81
Thsd4	245.486	-5.11858	-16.0407	6.64524e-58	2.16927e-55
Emcn	184.673	-5.06275	-13.6469	2.10571e-42	4.14089e-40
Pdgfrb	159.304	-4.99954	-12.167	4.66137e-34	5.72052e-32
Prkca	1049.1	-4.99452	-29.1336	1.34863e-186	1.10062e-182
Gm21887	83.0534	-4.98596	-7.05636	1.7092e-12	5.88557e-11
C430002N11Rik	102.992	-4.95157	-9.73487	2.14099e-22	1.49979e-20
Igkv10-96	81.331	-4.94584	-7.02982	2.06801e-12	7.01747e-11
Il1rapl2	468.133	-4.92965	-19.985	7.43545e-89	7.58509e-86
Klhl4	159.324	-4.92654	-12.7921	1.81477e-37	2.6447e-35
Apob	94.789	-4.87635	-7.94396	1.95823e-15	8.66186e-14
Gata3	97.0941	-4.8389	-9.21562	3.09487e-20	1.92803e-18
Mpdz	105.064	-4.82617	-10.3076	6.50746e-25	5.10648e-23
Ncam2	174.002	-4.7504	-12.4741	1.03381e-35	1.3499e-33
Cyyr1	271.294	-4.72862	-15.8884	7.63041e-57	2.30636e-54
AC163354.1	77.1776	-4.68531	-7.52101	5.43532e-14	2.13258e-12
Zfp462	171.287	-4.66671	-12.9968	1.27516e-38	2.04051e-36
Mtss1	589.186	-4.62255	-20.5684	5.27176e-94	6.6189e-91
Fstl1	95.4844	-4.61018	-9.94877	2.55329e-23	1.85222e-21
2310001H17Rik	177.422	-4.60892	-12.7881	1.91079e-37	2.75999e-35
Irf4	93.9011	-4.5965	-9.54112	1.41291e-21	9.45145e-20
Xkr6	118.532	-4.58939	-10.7657	5.00044e-27	4.50924e-25
Pkia	68.9338	-4.54803	-6.8264	8.70706e-12	2.73397e-10
Afdn	314.724	-4.52005	-17.0524	3.35737e-65	1.52219e-62
Slc24a3	223.995	-4.51502	-14.9828	9.51379e-51	2.42631e-48
Ghr	169.494	-4.51211	-13.1158	2.67282e-39	4.49751e-37
Ctla2a	577.051	-4.50986	-22.3107	2.90869e-110	5.27507e-107
Magi2	380.637	-4.50434	-16.8036	2.29483e-63	9.13568e-61
Cep112	191.591	-4.50067	-13.7509	5.02663e-43	1.00055e-40
Lrch2	73.3759	-4.46916	-7.87772	3.33401e-15	1.44728e-13
Edar	67.6462	-4.46609	-6.77664	1.23001e-11	3.80953e-10
Hectd2	103.674	-4.45099	-10.517	7.21367e-26	6.1006e-24
Pou2af1	84.9433	-4.38286	-9.29071	1.53259e-20	9.77147e-19
Gm6634	100.752	-4.37408	-10.5101	7.76461e-26	6.49918e-24
Sorbs2	71.5724	-4.37111	-7.24302	4.38791e-13	1.59509e-11
Naaa	102.221	-4.35382	-10.456	1.37519e-25	1.13939e-23
Igf2r	101.182	-4.30719	-10.1509	3.28379e-24	2.52821e-22
Camk1d	1711.7	-4.28914	-12.9773	1.64605e-38	2.58335e-36
Il7r	88.3763	-4.28745	-9.3096	1.28315e-20	8.21315e-19
Mpped2	79.8588	-4.23608	-9.12741	7.01551e-20	4.24101e-18
Pcdh7	1249.47	-4.19486	-10.5643	4.36117e-26	3.7663e-24
Arhgef12	465.283	-4.18599	-19.4282	4.45717e-84	3.46428e-81
8430419K02Rik	82.9851	-4.18108	-9.51546	1.80903e-21	1.19542e-19
Slc16a12	159.089	-4.16571	-11.2474	2.38561e-29	2.38883e-27
Itgb3	172.044	-4.16083	-13.0128	1.03486e-38	1.68813e-36
Palld	364.431	-4.1376	-16.7936	2.71662e-63	1.05573e-60
Wwtr1	62.0375	-4.11426	-7.92228	2.33202e-15	1.02874e-13
Camk2d	1160.34	-4.10444	-26.6673	1.12661e-156	6.1295e-153
Rgs7bp	99.5554	-4.08936	-10.3249	5.43577e-25	4.32794e-23
Paqr5	146.085	-4.08445	-12.0528	1.87476e-33	2.26665e-31
Fhl1	70.1963	-4.07921	-6.62919	3.37531e-11	9.92645e-10
Arpp21	457.257	-4.07102	-9.97952	1.87367e-23	1.3838e-21
Chic1	63.9587	-4.05979	-7.9873	1.37931e-15	6.16796e-14
Igkv6-17	72.9862	-4.02878	-8.63699	5.77145e-18	3.06846e-16
H2-Eb1	164.429	-3.99923	-12.5061	6.91162e-36	9.09769e-34
Slc9a9	1358.81	-3.96831	-22.5706	8.43501e-113	1.72095e-109
Prkg1	4397.77	-3.95788	-13.1838	1.08788e-39	1.86909e-37
Pde1c	202.542	-3.94452	-13.2835	2.88632e-40	5.12071e-38
Gm28438	286.209	-3.93529	-15.5483	1.63486e-54	4.68145e-52
Pax5	81.7274	-3.90922	-9.3339	1.0205e-20	6.55772e-19
Emid1	149.913	-3.89083	-11.6426	2.50211e-31	2.7782e-29
Plcb1	115.047	-3.88793	-10.4358	1.7022e-25	1.4032e-23
Rab27b	136.399	-3.88251	-11.2568	2.1451e-29	2.16581e-27
Shtn1	97.8676	-3.87059	-9.99141	1.66195e-23	1.23301e-21
Ppp1r16b	225.663	-3.85464	-13.9301	4.15568e-44	8.92488e-42
March3	369.007	-3.83334	-16.8932	5.04817e-64	2.16832e-61
Cd33	142.72	-3.82602	-10.0909	6.06002e-24	4.57924e-22
Cd74	618.81	-3.76249	-19.8122	2.33842e-87	2.24515e-84
Ryk	80.1601	-3.75088	-9.11216	8.07584e-20	4.86398e-18
Sox5	323.909	-3.74735	-15.5046	3.23088e-54	9.09215e-52
Efcc1	123.252	-3.74042	-10.7151	8.64513e-27	7.7107e-25
Sytl4	79.695	-3.73961	-9.14605	5.90537e-20	3.58318e-18
Cd180	273.322	-3.73397	-13.359	1.04934e-40	1.9463e-38
Nkx2-3	42.171	-3.71892	-6.17581	6.58266e-10	1.69467e-08
B3galt1	696.59	-3.71027	-9.21726	3.04798e-20	1.9061e-18
Sdc1	47.9881	-3.69104	-6.81893	9.17185e-12	2.86787e-10
Igkv1-110	66.2734	-3.66577	-7.55198	4.28701e-14	1.70249e-12
Tshz3	69.7653	-3.66306	-8.35537	6.52253e-17	3.23589e-15
Mpl	376.93	-3.6588	-14.1972	9.53052e-46	2.16052e-43
Ighv1-55	41.3082	-3.65474	-6.13827	8.34233e-10	2.12093e-08
Plcl1	683.916	-3.64404	-18.4279	7.83994e-76	3.99886e-73
Hdgfl3	299.526	-3.62998	-12.6375	1.31191e-36	1.83017e-34
Airn	109.481	-3.62931	-9.65673	4.60333e-22	3.17027e-20
Npas2	74.2649	-3.59211	-8.663	4.59511e-18	2.46715e-16
Sytl5	64.8162	-3.5921	-8.13968	3.9633e-16	1.85888e-14
Ptger3	296.441	-3.56812	-13.9066	5.77259e-44	1.20795e-41
Rora	797.168	-3.53535	-17.7679	1.2536e-70	5.84609e-68
Ighv1-22	42.5926	-3.52188	-6.10966	9.98413e-10	2.51096e-08
Pdgfd	355.456	-3.51991	-14.4792	1.63982e-47	3.8236e-45
Htr2a	137.051	-3.5163	-10.3108	6.29436e-25	4.96312e-23
Gm21989	49.7633	-3.51317	-7.13689	9.54631e-13	3.38728e-11
Cst7	48.8258	-3.50626	-6.8919	5.5053e-12	1.78289e-10
P3h2	45.7633	-3.49945	-7.12815	1.01725e-12	3.5861e-11
Cyp2r1	39.24	-3.49642	-5.93464	2.94488e-09	6.88629e-08
Tgm2	40.5985	-3.48343	-6.21059	5.27857e-10	1.37631e-08
Sdc2	69.9884	-3.48218	-8.45245	2.8526e-17	1.455e-15
Mecom	5780.87	-3.45999	-10.7815	4.21165e-27	3.81903e-25
Myo1e	93.7	-3.45084	-8.75133	2.10861e-18	1.16273e-16
Gm30211	72.3782	-3.4507	-7.72795	1.09295e-14	4.56245e-13
Abcb1a	75.7305	-3.4403	-8.62105	6.63405e-18	3.50424e-16
Cadm1	81.8504	-3.43642	-8.62022	6.68281e-18	3.51861e-16
Gbp8	48.1388	-3.42312	-7.32244	2.43495e-13	9.07382e-12
H2-Aa	278.991	-3.40248	-12.8028	1.5809e-37	2.36728e-35
Serpinf1	58.722	-3.397	-7.52022	5.46839e-14	2.14041e-12
Cpeb3	73.0395	-3.39587	-8.33108	8.01073e-17	3.93828e-15
Zfp783	58.2219	-3.38991	-7.28239	3.27966e-13	1.2111e-11
Setbp1	135.731	-3.38336	-10.0976	5.66197e-24	4.29836e-22
Adgrg2	39.5098	-3.38035	-6.19044	5.99981e-10	1.55196e-08
Kctd12	111.141	-3.37695	-9.28839	1.56644e-20	9.94841e-19
Runx1t1	46.8127	-3.36535	-7.03905	1.93553e-12	6.59534e-11
Gm26573	272.352	-3.3607	-11.5513	7.27337e-31	7.91439e-29
Adamts12	75.037	-3.35985	-8.30743	9.77971e-17	4.75073e-15
Ighm	6874.6	-3.35365	-9.24138	2.43336e-20	1.53349e-18
Cmya5	42.7449	-3.35018	-6.87079	6.38469e-12	2.04737e-10
Robo1	57.7911	-3.33884	-7.73982	9.95615e-15	4.18825e-13
Ccser1	1211.3	-3.3242	-8.36476	6.02363e-17	2.99749e-15
Rnf180	366.235	-3.31899	-14.2556	4.13783e-46	9.51236e-44
Casc4	272.649	-3.31291	-11.5095	1.18097e-30	1.25986e-28
Tmem98	39.0087	-3.30639	-5.88744	3.92217e-09	8.97864e-08
Clca3a1	49.8535	-3.30228	-7.34462	2.06343e-13	7.77812e-12
Nxph1	56.0035	-3.28798	-7.55702	4.12395e-14	1.64575e-12
Prr5l	70.0227	-3.27707	-7.94846	1.88851e-15	8.37617e-14
Ppic	71.2865	-3.27333	-7.86992	3.54855e-15	1.53632e-13
Cpne8	132.907	-3.268	-9.5103	1.90112e-21	1.25121e-19
Inpp4b	1018.94	-3.26457	-18.9119	9.10694e-80	5.12564e-77
Lipo3	69.7864	-3.25776	-8.06669	7.22292e-16	3.28392e-14
Plscr2	72.7139	-3.25364	-8.19365	2.53412e-16	1.1989e-14
Trib2	38.5987	-3.24527	-6.42525	1.31655e-10	3.62373e-09
Park2	634.238	-3.24038	-14.9167	2.56796e-50	6.44836e-48
1810011H11Rik	137.818	-3.2331	-9.76032	1.6663e-22	1.1723e-20
Prkaa2	75.7798	-3.2148	-8.10864	5.11903e-16	2.34699e-14
Ophn1	155.124	-3.20964	-9.88231	4.96742e-23	3.55606e-21
H2-Ab1	209.967	-3.18801	-10.5763	3.83721e-26	3.33143e-24
Rasal1	45.8834	-3.17897	-6.95456	3.53653e-12	1.16378e-10
Dcbld2	52.6276	-3.17602	-7.3187	2.5038e-13	9.28797e-12
Plbd1	170.509	-3.16647	-10.5184	7.11055e-26	6.04471e-24
Galm	37.8201	-3.15601	-6.42184	1.34634e-10	3.69949e-09
Mllt6	215.301	-3.1553	-11.4947	1.40305e-30	1.48705e-28
Erdr1	1282.81	-3.14837	-19.0784	3.82013e-81	2.30934e-78
Basp1	205.48	-3.1131	-11.1118	1.09952e-28	1.08766e-26
Ifi205	30.5523	-3.11288	-5.72325	1.04503e-08	2.28954e-07
Gm7240	167.158	-3.10729	-9.88912	4.64085e-23	3.35168e-21
Clec9a	55.7109	-3.10481	-7.32886	2.32111e-13	8.68927e-12
Gfra1	69.4682	-3.08093	-7.25334	4.06608e-13	1.49474e-11
Slc28a2	345.919	-3.06977	-12.5233	5.56987e-36	7.39117e-34
Gm5833	33.4825	-3.05991	-5.8255	5.69422e-09	1.27666e-07
Hnf4a	64.9819	-3.05596	-7.09469	1.29639e-12	4.5213e-11
Cd38	33.8669	-3.03198	-6.08456	1.16815e-09	2.90648e-08
Ikzf3	53.9853	-3.01411	-6.77423	1.25072e-11	3.86633e-10
Iglc2	34.7238	-3.00728	-6.06764	1.298e-09	3.19065e-08
Yes1	58.0109	-3.00238	-7.24483	4.32984e-13	1.58102e-11
Ighv6-3	40.0786	-3.00133	-6.24739	4.17368e-10	1.09698e-08
Itga9	174.385	-3.00048	-10.0609	8.22292e-24	6.185e-22
Mmp16	45.3463	-2.99848	-6.73009	1.69555e-11	5.17287e-10
Cd86	97.6162	-2.9939	-8.06145	7.53923e-16	3.41821e-14
Plscr4	254.787	-2.98862	-9.52249	1.69079e-21	1.12183e-19
Plxna4	164.623	-2.98842	-9.70423	2.89264e-22	2.00909e-20
Ighv1-64	32.0762	-2.97024	-5.82428	5.73598e-09	1.28426e-07
Frmd4b	247.661	-2.96398	-11.5131	1.13273e-30	1.21634e-28
Gm13212	127.409	-2.96286	-8.94684	3.65795e-19	2.1172e-17
Lama4	44.5118	-2.94665	-6.61868	3.62422e-11	1.06393e-09
Slc27a6	67.1815	-2.94612	-7.32734	2.34768e-13	8.76861e-12
4930452B06Rik	39.2702	-2.94239	-6.39788	1.57549e-10	4.3002e-09
Itgax	31.3311	-2.94149	-5.68444	1.31239e-08	2.84095e-07
Cadps2	610.295	-2.93959	-7.21575	5.36365e-13	1.93685e-11
Tuba8	32.3464	-2.93482	-6.03707	1.56933e-09	3.8117e-08
Zfp979	37.1303	-2.93476	-5.88632	3.94889e-09	9.01452e-08
Fmn2	65.1757	-2.93044	-6.97809	2.99211e-12	9.90611e-11
Dync1i1	50.1206	-2.92592	-6.8452	7.63698e-12	2.42511e-10
Fut10	102.651	-2.91992	-8.2079	2.25086e-16	1.0711e-14
Dhcr24	112.612	-2.91574	-8.58809	8.8427e-18	4.6112e-16
Skap1	47.2314	-2.91172	-6.55533	5.55179e-11	1.58976e-09
Itpr2	760.697	-2.89909	-13.7544	4.79407e-43	9.66034e-41
9530026P05Rik	182.653	-2.89079	-8.21349	2.14844e-16	1.02835e-14
Src	39.0997	-2.8854	-6.38069	1.76296e-10	4.79584e-09
Hdx	49.153	-2.88192	-6.6819	2.35866e-11	7.03803e-10
4930447C04Rik	31.4047	-2.87921	-5.82663	5.65572e-09	1.26978e-07
Neo1	45.3455	-2.87844	-6.58136	4.66155e-11	1.34427e-09
Hlf	2831.56	-2.87694	-22.2119	2.63722e-109	4.30447e-106
Prex2	309.304	-2.87659	-6.87449	6.22105e-12	2.00276e-10
Fer	338.883	-2.87553	-12.4114	2.26787e-35	2.93779e-33
Mill2	106.134	-2.87513	-7.71008	1.25744e-14	5.22236e-13
Cecr2	57.7559	-2.86715	-6.82635	8.7101e-12	2.73397e-10
Tceal8	46.9081	-2.86583	-6.63257	3.29897e-11	9.73704e-10
Klk8	31.0536	-2.86471	-5.92343	3.153e-09	7.33095e-08
Itgal	315.76	-2.86317	-12.2185	2.47533e-34	3.08415e-32
Ncald	56.0984	-2.85572	-6.70078	2.07305e-11	6.25442e-10
Pid1	70.7841	-2.84747	-7.05744	1.69592e-12	5.85218e-11
Ly6d	27.1891	-2.84587	-5.33243	9.69056e-08	1.86961e-06
Rbfox2	313.365	-2.84194	-7.18291	6.82435e-13	2.43735e-11
Aspa	68.6295	-2.83733	-6.88373	5.83048e-12	1.88446e-10
Mycn	180.374	-2.82753	-9.17466	4.53007e-20	2.76928e-18
Ighv9-3	27.536	-2.82741	-5.53097	3.18474e-08	6.52212e-07
Ptpn7	396.667	-2.81274	-13.392	6.73196e-41	1.27766e-38
Cacna1h	29.8373	-2.80888	-5.4794	4.2678e-08	8.62116e-07
Grb10	308.616	-2.80587	-9.95442	2.41227e-23	1.75773e-21
Ttc39b	282.581	-2.79779	-11.6661	1.89866e-31	2.13724e-29
Ebf1	514.856	-2.79139	-7.18743	6.60244e-13	2.36327e-11
Nbea	417.416	-2.7898	-12.8895	5.1555e-38	7.9385e-36
Ptpn14	76.854	-2.78643	-7.07788	1.46377e-12	5.08331e-11
Macrod2	284.856	-2.77666	-10.6839	1.21025e-26	1.06777e-24
Ccnd2	890.569	-2.77561	-16.817	1.83312e-63	7.48004e-61
Atp8b2	199.701	-2.76259	-10.1213	4.44458e-24	3.38993e-22
Ctla2b	109.909	-2.76192	-8.22556	1.94278e-16	9.3265e-15
Fam234b	104.668	-2.76127	-8.00478	1.19683e-15	5.36668e-14
Zfp366	26.8343	-2.75981	-5.36751	7.98332e-08	1.55308e-06
Npas3	69.802	-2.75944	-7.05156	1.76924e-12	6.0667e-11
St6gal1	200.549	-2.75868	-9.67929	3.6928e-22	2.55398e-20
Kif21a	37.9589	-2.75525	-6.12921	8.83175e-10	2.23491e-08
Slc16a2	74.1678	-2.75321	-6.92788	4.27202e-12	1.40016e-10
Ighv8-8	26.3994	-2.7273	-5.33028	9.80606e-08	1.88966e-06
Plxdc2	965.588	-2.71361	-14.7387	3.63706e-49	8.73001e-47
Slco2a1	111.689	-2.70659	-7.4364	1.03467e-13	3.98298e-12
Plekha8	95.8404	-2.69474	-7.58631	3.29136e-14	1.32319e-12
Jchain	1162.68	-2.68571	-8.00741	1.17153e-15	5.26767e-14
Gucy1a3	180.773	-2.68376	-9.56871	1.08252e-21	7.33149e-20
Cotl1	243.41	-2.67497	-10.3624	3.67678e-25	2.95627e-23
Dennd2c	35.5367	-2.67168	-5.86053	4.61403e-09	1.04598e-07
Npdc1	24.1008	-2.66789	-5.36897	7.91882e-08	1.54422e-06
Cdcp1	123.212	-2.65182	-7.75941	8.53271e-15	3.61742e-13
Acss1	154.046	-2.64998	-8.72181	2.73785e-18	1.48957e-16
Il17re	57.0121	-2.64982	-6.30697	2.84546e-10	7.58883e-09
Samd12	1764.61	-2.64909	-15.5635	1.28895e-54	3.75682e-52
Ccdc60	52.2047	-2.62466	-6.30784	2.82965e-10	7.55901e-09
Atp8a2	90.0454	-2.62395	-7.33187	2.26962e-13	8.53567e-12
Mid2	28.8555	-2.62034	-5.55786	2.73096e-08	5.64238e-07
Nupr1	33.9378	-2.61888	-5.78793	7.1261e-09	1.58896e-07
Ctnnd2	78.8109	-2.61083	-6.84831	7.4729e-12	2.38228e-10
Nckap1	95.1489	-2.60793	-7.44374	9.78754e-14	3.79459e-12
Nrk	29.2908	-2.60573	-5.54443	2.94919e-08	6.05493e-07
Thrb	180.745	-2.59611	-9.06723	1.22085e-19	7.19378e-18
Triqk	115.045	-2.59562	-7.69103	1.45955e-14	6.03108e-13
Eya1	1572.17	-2.58278	-6.46589	1.00707e-10	2.79074e-09
Arhgap6	657.215	-2.57867	-13.9551	2.93076e-44	6.37813e-42
Tmem184c	39.0165	-2.57351	-5.84906	4.94365e-09	1.11605e-07
Art4	41.8494	-2.57218	-5.88046	4.0913e-09	9.32657e-08
St8sia2	32.6455	-2.57027	-5.67974	1.349e-08	2.91634e-07
St8sia1	47.7761	-2.56123	-5.87367	4.26251e-09	9.67631e-08
Emp1	75.6831	-2.55533	-6.27971	3.39208e-10	9.00252e-09
Rnf220	4241.48	-2.55333	-7.21295	5.47517e-13	1.97275e-11
Akr1c13	48.6111	-2.54856	-6.0601	1.36034e-09	3.33229e-08
Zfp972	27.3345	-2.54316	-5.47955	4.26404e-08	8.62116e-07
Mb21d2	43.5307	-2.54211	-5.88019	4.09801e-09	9.32883e-08
Ptprv	49.1901	-2.53969	-5.947	2.73102e-09	6.41377e-08
Kcnk5	223.518	-2.53891	-9.40421	5.24226e-21	3.40893e-19
Igdcc4	29.3251	-2.53806	-5.56836	2.57143e-08	5.32626e-07
Clnk	1705.83	-2.53753	-19.3184	3.76245e-83	2.67003e-80
Mrvi1	112.121	-2.53343	-7.55227	4.27738e-14	1.70249e-12
Slc22a3	1413.6	-2.52062	-7.46783	8.15272e-14	3.1683e-12
Nrp1	83.2501	-2.5152	-6.75506	1.42779e-11	4.38877e-10
Fhdc1	39.1898	-2.50479	-5.60433	2.09062e-08	4.39731e-07
Chn2	523.817	-2.50329	-12.8532	8.25543e-38	1.2593e-35
Tlr7	49.3039	-2.50208	-5.85155	4.87024e-09	1.101e-07
Sema3e	27.132	-2.48909	-5.33293	9.66409e-08	1.86671e-06
Clec1a	101.719	-2.48234	-6.96996	3.17042e-12	1.04541e-10
Blk	26.1289	-2.47802	-5.25181	1.50615e-07	2.78408e-06
Maf	25.0268	-2.46913	-5.28854	1.23295e-07	2.32114e-06
Kif6	29.9571	-2.46824	-5.50597	3.67134e-08	7.48111e-07
Aldh1a1	209.237	-2.46734	-9.07708	1.1153e-19	6.61964e-18
Ptn	22.0198	-2.4646	-4.9622	6.97008e-07	1.16803e-05
Scml4	377.87	-2.46046	-11.7636	6.01264e-32	6.86281e-30
Epb41l5	46.2663	-2.44708	-5.67392	1.39566e-08	3.00924e-07
Slc9a7	344.568	-2.43942	-9.2302	2.70115e-20	1.6957e-18
Tlr3	39.3453	-2.43806	-5.54923	2.86932e-08	5.89838e-07
Hoxa10	55.1623	-2.43627	-5.99198	2.07297e-09	4.93942e-08
Il18r1	181.785	-2.43177	-7.61233	2.69201e-14	1.09573e-12
Nr3c2	180.415	-2.42353	-8.18766	2.66352e-16	1.25285e-14
Apol7e	52.6874	-2.41377	-5.62121	1.89629e-08	4.01443e-07
Rps6ka6	26.5147	-2.40743	-5.30968	1.09817e-07	2.08023e-06
Ighv1-26	34.5606	-2.40516	-5.27153	1.3529e-07	2.52375e-06
Tspan2	262.275	-2.40441	-9.96165	2.24305e-23	1.64175e-21
Ccm2l	52.1146	-2.39959	-5.76018	8.40237e-09	1.85831e-07
Havcr2	54.9746	-2.39452	-5.89056	3.84889e-09	8.82325e-08
Arhgef3	558.393	-2.39413	-11.5473	7.62125e-31	8.23801e-29
Igkv12-46	31.4996	-2.38856	-5.27743	1.31009e-07	2.45503e-06
Chil5	52.3726	-2.38782	-5.41484	6.13449e-08	1.21958e-06
Dnm3	50.698	-2.38657	-5.69392	1.24157e-08	2.70198e-07
Evc2	22.9536	-2.38413	-4.95443	7.25435e-07	1.21193e-05
Morc4	32.7624	-2.38258	-5.37516	7.6514e-08	1.49744e-06
Pabpc4l	20.2254	-2.38211	-5.11282	3.17381e-07	5.61854e-06
Ndnf	21.1586	-2.38141	-4.8831	1.04429e-06	1.70961e-05
Crim1	697.095	-2.38125	-13.6436	2.20398e-42	4.28254e-40
Prlr	23.3092	-2.3784	-5.12923	2.90936e-07	5.17847e-06
Dock3	70.3833	-2.3776	-5.80219	6.54545e-09	1.46149e-07
Gas6	26.4786	-2.37355	-5.20465	1.94367e-07	3.54464e-06
Btla	141.141	-2.3705	-7.10858	1.1724e-12	4.10641e-11
D330045A20Rik	42.5144	-2.35695	-5.52716	3.25462e-08	6.64854e-07
Itgb2	156.509	-2.3448	-7.60735	2.79775e-14	1.13032e-12
Adcy9	1027.87	-2.33787	-16.2477	2.31893e-59	8.05309e-57
Abca5	74.1303	-2.33697	-6.13852	8.32935e-10	2.12093e-08
Ndrg1	481.846	-2.33659	-11.9618	5.63266e-33	6.71067e-31
Tgfbr3	666.143	-2.33558	-10.5165	7.25388e-26	6.10298e-24
Gm32014	34.8013	-2.32585	-5.38416	7.27844e-08	1.43131e-06
Stard13	72.3308	-2.32405	-6.16753	6.93636e-10	1.78011e-08
Tfcp2l1	40.074	-2.32194	-5.31789	1.04976e-07	1.99717e-06
Gsap	316.502	-2.31596	-10.4634	1.27166e-25	1.05899e-23
Cd72	80.0762	-2.29832	-6.28991	3.17645e-10	8.44396e-09
Bin1	192.282	-2.29297	-7.96355	1.67178e-15	7.43507e-14
Il7	39.8504	-2.28974	-5.23901	1.61438e-07	2.97402e-06
Id2	56.9854	-2.28872	-5.65976	1.51581e-08	3.2554e-07
D7Ertd443e	26.4055	-2.28444	-5.08558	3.66503e-07	6.39793e-06
Magi1	63.3083	-2.27976	-5.60112	2.12977e-08	4.47388e-07
Pros1	51.8144	-2.27632	-5.4018	6.59771e-08	1.30215e-06
Ube2e2	766.271	-2.27145	-10.2929	7.5829e-25	5.92192e-23
Socs2	40.8693	-2.27038	-5.30566	1.12267e-07	2.12331e-06
Cyp7b1	270.65	-2.2627	-9.20577	3.39241e-20	2.08947e-18
Synpo2	140.741	-2.25945	-6.39319	1.62456e-10	4.42672e-09
Chsy3	47.5853	-2.25916	-5.42298	5.86151e-08	1.16958e-06
Nova1	23.9346	-2.25797	-4.93811	7.88852e-07	1.31116e-05
Grap2	33.7653	-2.25506	-5.13247	2.85968e-07	5.10116e-06
Tanc2	580.106	-2.25011	-12.57	3.08841e-36	4.13188e-34
Zfp354c	37.4233	-2.24874	-5.09376	3.51031e-07	6.17406e-06
Stk39	268.988	-2.24759	-8.92063	4.63658e-19	2.67414e-17
Ror2	31.5883	-2.24557	-5.10519	3.3046e-07	5.83111e-06
Tox	2243.66	-2.24266	-5.61009	2.0222e-08	4.26438e-07
Gm12963	19.5157	-2.23795	-4.71948	2.36447e-06	3.64428e-05
Gfi1b	96.9828	-2.23389	-6.01614	1.78625e-09	4.30651e-08
Trpc6	794.715	-2.23077	-7.01993	2.2198e-12	7.43976e-11
Cd276	29.7493	-2.23055	-5.0274	4.97187e-07	8.42689e-06
Clic5	154.3	-2.22272	-7.65691	1.90462e-14	7.77179e-13
Syne3	642.563	-2.22215	-11.5983	4.20234e-31	4.60339e-29
Plag1	86.6244	-2.21601	-5.7783	7.54594e-09	1.67571e-07
Arhgap32	1875.2	-2.21084	-17.7894	8.5399e-71	4.09965e-68
Lypd6b	125.619	-2.20591	-6.09835	1.07168e-09	2.68641e-08
Prkch	1653.72	-2.20579	-13.411	5.2161e-41	1.00161e-38
Hoxa9	290.493	-2.20499	-8.7318	2.50644e-18	1.36823e-16
March1	119.418	-2.20155	-6.35373	2.10152e-10	5.6696e-09
Dgkg	772.161	-2.19472	-13.3502	1.18111e-40	2.16608e-38
Ptms	116.094	-2.19146	-6.81106	9.68838e-12	3.02359e-10
Cd36	35.9615	-2.19034	-5.03402	4.80294e-07	8.18305e-06
Tcte2	63.7427	-2.18602	-5.36904	7.91574e-08	1.54422e-06
Slc17a8	19.5925	-2.18231	-4.68464	2.80458e-06	4.26223e-05
Pcgf2	39.6444	-2.17651	-5.03697	4.72967e-07	8.07508e-06
Khdrbs3	287.597	-2.16872	-9.25969	2.05017e-20	1.29701e-18
Il1rapl1	110.353	-2.16741	-6.33511	2.37169e-10	6.37737e-09
Mzb1	19.7145	-2.1629	-4.6939	2.6804e-06	4.08111e-05
Map3k9	61.0779	-2.15822	-5.4035	6.53534e-08	1.29297e-06
Prag1	32.1343	-2.15522	-4.86067	1.1699e-06	1.9e-05
Calcrl	2919.63	-2.15485	-19.2149	2.77804e-82	1.81373e-79
Col16a1	62.2191	-2.15278	-5.39003	7.04477e-08	1.38703e-06
Agbl1	77.0788	-2.146	-5.5021	3.75285e-08	7.63767e-07
Srgap3	660.44	-2.14585	-10.8407	2.20812e-27	2.04778e-25
Lonrf3	141.648	-2.14293	-6.70887	1.96134e-11	5.94172e-10
Etv5	208.445	-2.13942	-8.0706	6.99557e-16	3.18943e-14
Vash1	17.7181	-2.13874	-4.60381	4.14823e-06	6.14405e-05
Evc	20.0183	-2.13837	-4.6531	3.26982e-06	4.92343e-05
Zdhhc2	45.5532	-2.13725	-5.0767	3.84056e-07	6.66868e-06
Reps2	72.1253	-2.13551	-5.42867	5.67754e-08	1.13426e-06
Ccnjl	116.599	-2.13381	-6.54919	5.78506e-11	1.65101e-09
Fam46c	62.2068	-2.13338	-5.08899	3.59975e-07	6.29744e-06
4930519L02Rik	633.738	-2.13222	-11.8754	1.58843e-32	1.85188e-30
Gimap8	159.036	-2.13106	-6.51648	7.19768e-11	2.03254e-09
S1pr3	30.9523	-2.1253	-4.81949	1.43925e-06	2.30761e-05
Abcg2	501.113	-2.122	-10.3722	3.3169e-25	2.69346e-23
Abtb2	86.9479	-2.12181	-5.92642	3.09603e-09	7.21061e-08
Ighv5-4	23.3517	-2.11007	-4.82537	1.39744e-06	2.24278e-05
Fam110c	24.9737	-2.10639	-4.67832	2.89237e-06	4.38748e-05
Ttll7	36.7479	-2.10397	-4.81843	1.44689e-06	2.31758e-05
Dlg5	20.1021	-2.10075	-4.63261	3.61084e-06	5.40204e-05
Cavin1	76.2144	-2.09825	-5.68687	1.29391e-08	2.80841e-07
Evl	124.715	-2.08697	-6.49833	8.12174e-11	2.27381e-09
Mdga1	713.788	-2.08493	-10.4195	2.02115e-25	1.65775e-23
Arhgap24	62.9369	-2.08295	-5.01905	5.19284e-07	8.78317e-06
Lypd6	18.2223	-2.08273	-4.53901	5.65178e-06	8.1708e-05
Cep126	61.7623	-2.08263	-4.97228	6.617e-07	1.11114e-05
Mfhas1	100.545	-2.07475	-6.09814	1.07312e-09	2.68641e-08
2510009E07Rik	50.4694	-2.073	-5.02402	5.06013e-07	8.56758e-06
Csgalnact1	2581.38	-2.07194	-5.90074	3.61876e-09	8.34256e-08
Ehd3	16.8585	-2.07046	-4.52358	6.08031e-06	8.72848e-05
Galnt5	43.7287	-2.07004	-4.88707	1.0235e-06	1.67726e-05
Drc7	81.4563	-2.06903	-5.31942	1.04097e-07	1.98491e-06
Ighg2c	330.001	-2.06624	-7.13653	9.57179e-13	3.38895e-11
St3gal6	69.7482	-2.06515	-5.47022	4.49486e-08	9.05742e-07
Foxp2	35.7783	-2.06376	-4.87472	1.08965e-06	1.77853e-05
Sla2	46.4479	-2.05733	-4.89417	9.87236e-07	1.62397e-05
Tmtc2	389.669	-2.05446	-8.88379	6.46202e-19	3.68787e-17
Pde5a	112.588	-2.05057	-6.06165	1.34731e-09	3.3069e-08
AC164424.2	19.0037	-2.05054	-4.58226	4.59967e-06	6.76968e-05
Dntt	816.765	-2.03838	-7.25099	4.13728e-13	1.5175e-11
Podxl	52.0655	-2.03707	-4.98781	6.10666e-07	1.0265e-05
Slco3a1	4122.06	-2.03623	-5.18313	2.18195e-07	3.9527e-06
Actn2	24.7802	-2.03341	-4.51738	6.26101e-06	8.9721e-05
Pclo	27.5155	-2.03178	-4.6561	3.22261e-06	4.85682e-05
Rai2	16.4273	-2.02525	-4.47478	7.64887e-06	0.00010744
Atp7b	27.8229	-2.0147	-4.4768	7.57706e-06	0.000106523
Lpxn	47.7359	-2.01443	-4.83902	1.3048e-06	2.09823e-05
Pdlim1	264.365	-2.0129	-8.50081	1.88272e-17	9.66346e-16
Chst1	20.522	-2.00706	-4.53714	5.70218e-06	8.23638e-05
Ifi211	18.4958	-2.00359	-4.5167	6.28122e-06	8.98528e-05
Uaca	75.971	-2.00345	-5.16603	2.3912e-07	4.31261e-06
Tmtc1	38.9578	-2.00301	-4.66339	3.1104e-06	4.70073e-05
Itga2b	160.434	-2.00122	-6.73388	1.65194e-11	5.0587e-10
Wfdc17	22.238	-1.99711	-4.46067	8.1703e-06	0.000113882
Nos1ap	1415.91	-1.98868	-13.3833	7.57226e-41	1.42063e-38
Gm7173	84.0137	-1.98773	-5.48593	4.11288e-08	8.33919e-07
Cobll1	836.508	-1.98717	-9.71459	2.61289e-22	1.82254e-20
Spry1	36.1069	-1.98673	-4.4194	9.89771e-06	0.000135415
Parm1	99.1483	-1.98566	-5.61174	2.00302e-08	4.23489e-07
Gm20559	138.068	-1.97829	-5.94334	2.7928e-09	6.54944e-08
Cd226	40.5278	-1.97288	-4.52226	6.11819e-06	8.77514e-05
Gm26204	25.0449	-1.97042	-4.4601	8.19201e-06	0.000114087
Il1rl1	19.243	-1.966	-4.44476	8.79917e-06	0.000122126
Ifitm1	215.815	-1.96353	-6.79627	1.07364e-11	3.34427e-10
Dmd	178.171	-1.96217	-6.31136	2.76596e-10	7.41313e-09
Tdrkh	49.9173	-1.95923	-4.75472	1.98719e-06	3.10085e-05
Myo3b	42.9022	-1.95679	-4.62604	3.7273e-06	5.56606e-05
Cd52	74.6601	-1.95222	-5.26076	1.43458e-07	2.66083e-06
Prkcq	605.718	-1.94992	-11.2863	1.53394e-29	1.57465e-27
Slit2	23.6465	-1.94631	-4.43417	9.24284e-06	0.000127741
Tmem163	78.9575	-1.94388	-4.92049	8.63257e-07	1.42757e-05
Pkd2	289.678	-1.94096	-8.52122	1.57879e-17	8.12902e-16
Zfp618	125.805	-1.93488	-6.23383	4.55171e-10	1.19442e-08
Cnrip1	98.7518	-1.93173	-5.58419	2.34791e-08	4.91314e-07
Dock1	919.068	-1.93129	-10.2456	1.23864e-24	9.62719e-23
Ighv7-3	18.0809	-1.93064	-4.78797	1.68479e-06	2.67502e-05
Rhbdl2	16.5805	-1.9258	-4.30198	1.6928e-05	0.000222822
Itga8	23.9076	-1.92323	-4.27606	1.90233e-05	0.000248001
Stxbp4	1832.96	-1.92253	-13.1	3.29078e-39	5.48083e-37
Slamf1	99.8009	-1.92156	-5.15469	2.54058e-07	4.56688e-06
Bicdl1	56.79	-1.92125	-4.86135	1.16586e-06	1.89534e-05
Aldh1l2	18.0211	-1.92106	-4.3225	1.5427e-05	0.000205216
Sdc4	18.7294	-1.90856	-4.32008	1.55974e-05	0.000207144
Dclk2	302.657	-1.90726	-8.38324	5.14906e-17	2.578e-15
Nav3	47.5138	-1.90719	-4.49581	6.93048e-06	9.79388e-05
Gfra2	19.5922	-1.90325	-4.3396	1.42742e-05	0.000190813
Pip4k2a	2514.41	-1.90262	-15.0426	3.85942e-51	1.01602e-48
Agpat3	197.126	-1.90033	-6.57472	4.87463e-11	1.40077e-09
Negr1	45.8139	-1.8987	-4.5031	6.69679e-06	9.50469e-05
Zfp57	33.2464	-1.89474	-4.34764	1.37612e-05	0.000184409
Rtn4rl1	31.6975	-1.89372	-4.24635	2.17283e-05	0.000280799
Mycl	15.4952	-1.89032	-4.66098	3.14701e-06	4.75167e-05
Slc6a15	131.708	-1.88986	-5.95727	2.56492e-09	6.04107e-08
Ifi203-ps	71.6029	-1.88706	-4.96721	6.79226e-07	1.1394e-05
Mtfr2	311.448	-1.88466	-7.97044	1.5811e-15	7.05102e-14
Plpp3	26.1938	-1.88234	-4.37027	1.24095e-05	0.000167395
St14	88.0216	-1.87878	-5.30164	1.14766e-07	2.16807e-06
Zbtb46	56.4964	-1.87835	-4.68482	2.80209e-06	4.26223e-05
Atp1b1	24.9823	-1.87286	-4.40205	1.07232e-05	0.000146219
Slc25a21	33.8127	-1.86784	-4.19757	2.69794e-05	0.000344029
Fgd3	293.002	-1.86654	-8.13076	4.26618e-16	1.9895e-14
Slc9a2	31.6629	-1.86407	-4.22633	2.37538e-05	0.000305283
Plpp1	51.3022	-1.86323	-4.58775	4.48047e-06	6.60616e-05
Gas7	31.7859	-1.86243	-4.24188	2.21655e-05	0.000285996
Ces2g	25.3925	-1.85952	-4.172	3.01937e-05	0.000381145
Dcaf12l1	15.0646	-1.85652	-4.62139	3.81177e-06	5.67661e-05
Sept8	167.978	-1.85302	-6.58887	4.43181e-11	1.28028e-09
Sema6d	30.252	-1.85171	-4.13927	3.48416e-05	0.000434499
Fnbp1l	801.79	-1.84979	-11.9593	5.802e-33	6.86233e-31
4930517O19Rik	69.4	-1.84959	-4.87689	1.07773e-06	1.76083e-05
Naaladl2	94.9243	-1.84956	-5.04862	4.45017e-07	7.64587e-06
Hgf	527.826	-1.84611	-10.0274	1.15559e-23	8.61258e-22
Lat	62.8073	-1.84468	-4.72302	2.32369e-06	3.5916e-05
Rasgrp3	72.4288	-1.84444	-4.78864	1.67913e-06	2.67122e-05
Nlrp5-ps	18.8519	-1.84416	-4.28445	1.83191e-05	0.000239203
Hpgds	71.0259	-1.84398	-4.71679	2.39601e-06	3.68245e-05
Sntg2	22.9093	-1.83971	-4.2651	1.9981e-05	0.000259244
Adgrl4	9638.58	-1.83876	-15.9931	1.42682e-57	4.5664e-55
Cacna1e	273.242	-1.8344	-4.3162	1.5874e-05	0.000210134
Lef1	25.6555	-1.8326	-4.06749	4.75232e-05	0.000574148
Gcsam	16.8566	-1.83085	-4.22328	2.40775e-05	0.000308956
Tmcc3	142.259	-1.8279	-6.12968	8.80533e-10	2.23169e-08
Bcar3	55.5412	-1.82593	-4.54913	5.38678e-06	7.82234e-05
Rhoj	29.8521	-1.82219	-4.15121	3.30724e-05	0.000414324
Sdk1	42.389	-1.82204	-4.19346	2.74727e-05	0.000349501
Sema7a	65.8126	-1.81251	-4.53353	5.80065e-06	8.36379e-05
Tal1	334.357	-1.81137	-7.92012	2.37289e-15	1.04395e-13
Mtss1l	78.8729	-1.80696	-4.67191	2.9841e-06	4.52243e-05
Rbms3	45.2777	-1.80554	-4.08733	4.36375e-05	0.000534322
Gm33104	19.1497	-1.8048	-4.0812	4.48031e-05	0.000546088
Fam184a	139.359	-1.80364	-5.83348	5.42824e-09	1.22207e-07
Rfx8	26.0246	-1.80285	-4.06641	4.77439e-05	0.000575961
C030037D09Rik	68.4679	-1.79901	-4.49809	6.85654e-06	9.7062e-05
Cd79a	21.696	-1.79276	-4.12492	3.7087e-05	0.00046033
B3galt5	15.4869	-1.78917	-4.15118	3.30759e-05	0.000414324
Med12l	1563.1	-1.78422	-13.0121	1.04461e-38	1.68813e-36
Phf21b	53.6243	-1.78373	-4.3937	1.11435e-05	0.000151571
Thbd	25.3012	-1.77961	-3.94887	7.85194e-05	0.00089622
Bmpr1a	21.4212	-1.77802	-4.26754	1.97636e-05	0.000256629
Faxc	21.1933	-1.77495	-4.1138	3.89205e-05	0.000479804
Slc8a1	1691.42	-1.77449	-13.2744	3.25814e-40	5.7182e-38
Prdm1	36.5756	-1.77407	-4.11581	3.8582e-05	0.00047635
Ank3	33.6368	-1.77393	-4.04891	5.14577e-05	0.000616661
St3gal5	103.559	-1.77363	-5.07476	3.87988e-07	6.72266e-06
Zdhhc14	468.693	-1.77284	-8.90848	5.17374e-19	2.96301e-17
Tmem65	264.272	-1.77257	-7.39749	1.38779e-13	5.2924e-12
Adamts3	424.804	-1.77196	-8.87587	6.93895e-19	3.94626e-17
Gabre	13.7722	-1.76137	-4.50155	6.74611e-06	9.55816e-05
Gm19590	330.256	-1.75983	-6.41418	1.41582e-10	3.87735e-09
Iglv2	14.7028	-1.75699	-4.20519	2.60865e-05	0.000333165
Klf12	329.148	-1.75544	-7.02521	2.1374e-12	7.20677e-11
Shisa9	19.1238	-1.75233	-4.10643	4.01823e-05	0.000494239
Nlrc3	380.074	-1.7488	-7.57981	3.46052e-14	1.38778e-12
Il12a	256.245	-1.74587	-6.58917	4.42296e-11	1.27999e-09
A530099J19Rik	14.2044	-1.74518	-4.51098	6.45279e-06	9.18243e-05
Ablim1	576.853	-1.74436	-9.65324	4.7626e-22	3.26618e-20
Zfp697	34.3469	-1.7414	-4.00252	6.26709e-05	0.000732747
Gm30948	17.7111	-1.74086	-4.00383	6.23259e-05	0.000729759
Card6	20.1194	-1.7375	-3.88615	0.000101846	0.0011293
Tpd52l1	15.6379	-1.73396	-4.00311	6.25154e-05	0.000731453
Col25a1	19.4546	-1.73366	-3.93904	8.18078e-05	0.000929306
Itga2	167.851	-1.73307	-6.0951	1.09368e-09	2.72952e-08
Dgkh	151.18	-1.72861	-5.89081	3.84316e-09	8.82252e-08
P2rx1	92.0754	-1.72533	-4.94795	7.4998e-07	1.25038e-05
Fcrl1	15.5595	-1.72236	-4.03145	5.5433e-05	0.000658978
Obsl1	15.2849	-1.72233	-4.02955	5.58847e-05	0.0006629
Eepd1	269.062	-1.71974	-7.36491	1.77267e-13	6.7131e-12
Il1r2	37.1432	-1.71707	-3.86197	0.000112475	0.00123875
Gm19331	13.4179	-1.71632	-4.11204	3.92177e-05	0.000483102
Mamdc2	328.275	-1.71296	-6.19561	5.80613e-10	1.50425e-08
Rab4a	120.145	-1.71151	-5.36364	8.15596e-08	1.58478e-06
Boc	23.5025	-1.70451	-3.78284	0.000155048	0.00164759
Capsl	21.5648	-1.69849	-3.81118	0.000138304	0.00149102
Prkce	3245.52	-1.69821	-14.6331	1.72721e-48	4.08573e-46
Tmem246	13.3379	-1.6939	-4.43552	9.18515e-06	0.000127051
Hepacam2	14.8549	-1.69138	-3.97673	6.98702e-05	0.000805382
Cdc14b	83.1051	-1.69017	-4.6198	3.84116e-06	5.70997e-05
F2rl3	89.7355	-1.68756	-4.84727	1.25171e-06	2.01483e-05
Etl4	71.5968	-1.68246	-4.4706	7.80019e-06	0.000109283
Myo5c	131.484	-1.67753	-4.85268	1.21801e-06	1.97031e-05
Lsamp	78.6989	-1.6765	-3.90732	9.33242e-05	0.0010426
Tmem156	38.5772	-1.67407	-3.88351	0.000102961	0.00114011
Dcbld1	13.9963	-1.67193	-3.91525	9.03096e-05	0.00101239
Igkv4-57	154.94	-1.67187	-5.93783	2.8882e-09	6.76344e-08
Ldb2	14.1956	-1.67017	-3.95299	7.7181e-05	0.000881559
Raver2	227.781	-1.66866	-6.51877	7.08847e-11	2.00516e-09
Tmem56	15.0101	-1.66789	-3.87937	0.000104729	0.00115733
Meis1	7122.33	-1.66516	-18.1611	1.0491e-73	5.18891e-71
Fat3	19.651	-1.66405	-3.75054	0.000176454	0.00184502
Dst	1531.47	-1.663	-13.1456	1.80437e-39	3.06781e-37
Rbp1	60.688	-1.66047	-4.17179	3.02221e-05	0.000381209
Hebp1	26.779	-1.65234	-3.70958	0.000207606	0.00213653
Slamf7	29.8169	-1.65156	-3.7838	0.000154449	0.00164268
Slc46a3	41.5781	-1.65087	-3.88246	0.000103405	0.00114347
Gm11110	57.7489	-1.65003	-4.19858	2.68593e-05	0.000342766
Alpk3	79.1802	-1.64903	-4.5585	5.1519e-06	7.52141e-05
Cyp2j6	139.471	-1.64637	-5.38363	7.2997e-08	1.43376e-06
Sidt1	19.6209	-1.64575	-3.78396	0.000154355	0.00164268
Ubash3b	1124.59	-1.64251	-11.6563	2.13093e-31	2.38226e-29
Osbp2	26.6879	-1.64061	-3.63808	0.000274683	0.0027438
Nrgn	232.774	-1.64023	-6.69566	2.14701e-11	6.44183e-10
Gpr158	30.7292	-1.63573	-3.72762	0.000193297	0.00200827
Rnf150	1071.85	-1.63263	-8.12223	4.57687e-16	2.11625e-14
Snx25	262.45	-1.63233	-6.83084	8.44166e-12	2.65994e-10
Rgs3	196.212	-1.6316	-6.1398	8.26262e-10	2.10723e-08
Clec2d	542.379	-1.63077	-9.08088	1.07698e-19	6.41552e-18
Daxx	80.025	-1.62958	-4.54755	5.42734e-06	7.87422e-05
Sept3	14.5795	-1.62812	-3.80954	0.000139226	0.00149997
Ccdc141	30.3786	-1.62729	-3.71489	0.000203288	0.00209739
2010309G21Rik	16.3721	-1.62617	-3.70562	0.000210874	0.00216744
Tbc1d9	314.777	-1.62547	-7.40535	1.30805e-13	4.99999e-12
Chst2	14.579	-1.62521	-3.80582	0.000141335	0.00151868
Spag17	53.1656	-1.62467	-3.83606	0.000125023	0.00136133
Ifi30	31.3103	-1.6226	-3.69756	0.000217686	0.00223183
Meis2	18.5657	-1.62061	-4.01958	5.83031e-05	0.000687589
Tpm2	18.9863	-1.61961	-3.6917	0.000222757	0.00227809
Chrm3	54.1141	-1.61823	-3.80623	0.000141104	0.00151719
Tspan9	71.0893	-1.61576	-4.29213	1.76971e-05	0.000231823
Scn2a	18.181	-1.61509	-3.91041	9.21406e-05	0.00103079
Il18	109.74	-1.61313	-4.87024	1.1146e-06	1.81562e-05
Col4a5	14.2688	-1.60891	-3.82793	0.000129224	0.00140145
Il17ra	908.9	-1.60726	-10.5982	3.03685e-26	2.66492e-24
Cttnbp2nl	14.6978	-1.60119	-3.83691	0.000124594	0.00135756
Gm35021	12.4773	-1.59973	-4.32653	1.5148e-05	0.000201833
Cfap77	30.8961	-1.59647	-3.5805	0.00034294	0.00333381
Shroom4	266.874	-1.59445	-6.83304	8.31351e-12	2.62971e-10
Ighv1-23	12.0488	-1.59141	-4.29803	1.72324e-05	0.000226206
S1pr1	41.0348	-1.58593	-3.71772	0.000201033	0.00207674
Lpcat2	131.066	-1.58438	-5.18896	2.11467e-07	3.83934e-06
Myo6	80.7832	-1.58382	-4.23198	2.31639e-05	0.000298642
Tie1	299.427	-1.58346	-7.13045	1.00043e-12	3.53443e-11
Rnd3	29.8765	-1.58305	-3.59753	0.00032125	0.00314355
Bdh2	37.0681	-1.58185	-3.65718	0.000255009	0.00257089
Gm16485	12.4826	-1.57968	-4.31234	1.61535e-05	0.000213315
Lifr	22.9884	-1.57915	-3.51544	0.000439031	0.00413733
Tex15	26.9942	-1.57541	-3.49026	0.00048255	0.0044751
Eldr	68.4577	-1.57459	-4.14584	3.38565e-05	0.000423453
Tanc1	554.949	-1.57292	-8.56659	1.06597e-17	5.52342e-16
Hmcn1	15.7089	-1.57199	-3.72889	0.000192327	0.00199947
Prune2	73.3552	-1.57133	-4.18821	2.81165e-05	0.000356857
Smarca2	1837.24	-1.56937	-12.7272	4.17402e-37	5.92421e-35
Lax1	212.819	-1.56919	-5.85977	4.6351e-09	1.04929e-07
Adam19	16.018	-1.56776	-3.69697	0.00021819	0.00223419
Tfpi	170.122	-1.56494	-5.31342	1.07585e-07	2.04187e-06
Jaml	20.8448	-1.5641	-3.47853	0.000504166	0.00464128
Ptgs1	188.832	-1.56388	-5.27842	1.30301e-07	2.44457e-06
Tnfsf11	15.6509	-1.56265	-3.96231	7.42285e-05	0.000851921
Bnc2	15.4781	-1.55447	-3.68241	0.000231042	0.00235397
Bend4	154.728	-1.55441	-5.42209	5.89074e-08	1.17398e-06
Pbx1	3751.85	-1.55401	-15.0339	4.40342e-51	1.14083e-48
Ar	62.0191	-1.55218	-3.98498	6.74852e-05	0.000781755
Prr5	49.5669	-1.55207	-3.7313	0.000190496	0.00198296
Gimap4	24.0603	-1.55019	-3.51887	0.000433393	0.00408892
Ankrd44	1164.81	-1.54918	-11.0575	2.01655e-28	1.94758e-26
9130019P16Rik	15.4018	-1.54761	-3.72478	0.000195483	0.00202582
Ntng1	19.6462	-1.54558	-3.5325	0.000411643	0.00390857
Pmepa1	25.106	-1.54393	-3.46826	0.000523848	0.00479543
Brsk1	21.6603	-1.54386	-3.43005	0.000603471	0.0054031
Itgb7	114.611	-1.54249	-4.85291	1.21662e-06	1.97001e-05
Iigp1	213.219	-1.536	-5.64913	1.61261e-08	3.45419e-07
Fat1	13.486	-1.5345	-3.63484	0.000278156	0.00277171
Gm28875	31.9491	-1.53424	-3.50537	0.00045598	0.00427437
Lrrn4	58.4682	-1.53413	-3.92721	8.59372e-05	0.000968024
Cdk14	658.213	-1.53336	-8.67766	4.04e-18	2.17627e-16
Zfp939	53.2624	-1.53314	-3.81634	0.000135446	0.00146408
Ccdc91	453.69	-1.53308	-7.78793	6.8116e-15	2.91808e-13
Gm45397	16.0416	-1.53283	-3.93561	8.29854e-05	0.000940139
Ddx4	18.1003	-1.53119	-3.62016	0.000294423	0.00291423
Bmp2k	667.33	-1.53078	-9.17234	4.62862e-20	2.81897e-18
Homer2	16.4887	-1.53064	-3.5878	0.000333481	0.00325348
Htr7	20.0224	-1.52405	-3.66261	0.000249658	0.00252317
Trp53i11	195.401	-1.52297	-5.43872	5.36641e-08	1.07341e-06
Sbf2	123.215	-1.52254	-4.82809	1.37847e-06	2.21451e-05
Btc	17.827	-1.52168	-3.54685	0.000389868	0.00372566
Prkd1	19.5739	-1.52102	-3.44154	0.000578409	0.00520728
Lrba	2164.58	-1.52069	-13.0674	5.05958e-39	8.34167e-37
4930486L24Rik	21.9147	-1.52068	-3.43735	0.000587437	0.00527691
Kif26b	22.3717	-1.51971	-3.41095	0.00064736	0.00576129
Lpar1	36.6062	-1.51469	-3.46033	0.00053951	0.00491832
Acss3	11.7708	-1.51428	-3.71886	0.000200127	0.0020687
Trim36	40.239	-1.5137	-3.5802	0.000343338	0.00333569
1500009L16Rik	71.8316	-1.51315	-3.99874	6.36797e-05	0.000741912
Dusp6	306.9	-1.5131	-6.82345	8.88778e-12	2.78438e-10
Acyp2	142.466	-1.51287	-5.08975	3.5853e-07	6.27889e-06
Nlgn1	31.7981	-1.51126	-3.38946	0.000700299	0.00618522
B4galt5	303.62	-1.51029	-6.69986	2.08624e-11	6.28257e-10
Gm10419	20.2758	-1.50994	-3.41572	0.000636136	0.00567378
Ltbp1	14.8208	-1.50672	-3.77857	0.000157731	0.00167283
Strip2	17.5006	-1.50417	-3.40862	0.000652913	0.00580755
R74862	50.0738	-1.50352	-3.71962	0.000199521	0.00206505
Lzts1	40.3002	-1.5034	-3.56308	0.000366532	0.00353369
Procr	68.5968	-1.50299	-3.99655	6.42724e-05	0.000746658
Sorcs1	19.7214	-1.50043	-3.43081	0.000601792	0.00539103
Fry	1533.02	-1.49816	-11.0388	2.48206e-28	2.38307e-26
Fgfr1	62.9213	-1.49638	-3.92793	8.56817e-05	0.000966481
Ptprg	19.2153	-1.49592	-3.37182	0.000746734	0.00655279
Flt3	1877.63	-1.49447	-4.78744	1.68919e-06	2.67679e-05
Sox6	437.887	-1.49422	-7.6708	1.70931e-14	7.0453e-13
Plcxd3	64.7326	-1.49409	-3.93424	8.34599e-05	0.000944028
Gng11	21.6677	-1.49345	-3.54799	0.000388186	0.00371393
P2rx3	21.3055	-1.49202	-3.31612	0.000912772	0.00780014
Chst10	15.678	-1.49185	-3.57402	0.000351543	0.00339721
1700012I11Rik	20.7639	-1.48756	-3.31117	0.000929076	0.00791436
Spag6	20.5657	-1.48516	-3.30091	0.000963711	0.00816703
Soga1	313.192	-1.48273	-6.79514	1.08207e-11	3.3641e-10
D630039A03Rik	15.6613	-1.48258	-3.38728	0.000705901	0.00622459
Lyplal1	16.8892	-1.47835	-3.65118	0.000261037	0.00262678
Camk4	30.0784	-1.47832	-3.36098	0.000776668	0.00677902
Eaf2	45.5939	-1.47756	-3.50526	0.00045617	0.00427437
Mapre3	32.3338	-1.47577	-3.38455	0.000712944	0.0062833
Reln	22.9541	-1.47479	-3.33542	0.000851722	0.00735934
Syt9	18.3294	-1.47456	-3.5825	0.000340318	0.00331227
Gm7694	64.9182	-1.47324	-3.80853	0.000139794	0.00150509
Adgrl1	152.555	-1.47305	-5.04405	4.55785e-07	7.80622e-06
Mllt3	2260.5	-1.47296	-12.757	2.85086e-37	4.08173e-35
Zfp827	358.428	-1.4714	-5.30961	1.09862e-07	2.08023e-06
Gm15411	30.5869	-1.47054	-3.33898	0.000840858	0.00727703
Wdr35	48.5784	-1.46801	-3.59437	0.000325183	0.00317822
Tnfsf9	14.1542	-1.46322	-3.58183	0.000341202	0.00331889
Zcwpw1	31.9924	-1.46093	-3.35205	0.000802168	0.00698292
Cd34	971.976	-1.46055	-9.55412	1.24637e-21	8.40632e-20
Ank2	25.7739	-1.46049	-3.31881	0.000904028	0.00774773
Prdm5	845.604	-1.46017	-8.7139	2.93585e-18	1.59199e-16
Rbfox1	19.3405	-1.45869	-3.5	0.000465255	0.00434185
Usp54	252.66	-1.45803	-6.04096	1.532e-09	3.72656e-08
Il31ra	32.5879	-1.45712	-3.35056	0.000806494	0.0070131
Nkain2	84.5346	-1.45667	-4.11159	3.92943e-05	0.000483682
Ighd	53.3803	-1.45586	-3.63674	0.000276115	0.0027539
Igkv5-39	486.127	-1.45517	-6.83468	8.21873e-12	2.60478e-10
Plxna1	37.8571	-1.45459	-3.30834	0.000938497	0.00798652
Dgki	30.7948	-1.45302	-3.31584	0.000913673	0.00780375
Fam171b	15.4298	-1.45264	-3.4467	0.000567473	0.00512012
Cplx2	32.1714	-1.45181	-3.30108	0.00096313	0.00816634
Platr16	34.3794	-1.44907	-3.35259	0.000800604	0.00697303
Chl1	130.488	-1.4475	-3.49792	0.000468905	0.00436842
Zfp651	13.6858	-1.44693	-3.50416	0.000458042	0.00428925
Lrrc9	23.5198	-1.44654	-3.20855	0.00133404	0.0108817
Irf6	14.727	-1.44176	-3.32198	0.000893806	0.00767826
Gm32742	30.9184	-1.44078	-3.29409	0.000987404	0.00834615
Gm45704	17.7741	-1.43858	-3.26718	0.00108624	0.00907815
Gucy1b3	17.7279	-1.43663	-3.23251	0.00122708	0.010141
Gab3	159.073	-1.43615	-5.05474	4.30971e-07	7.428e-06
Gp5	34.5017	-1.43605	-3.28103	0.0010343	0.00867964
Rbm11	12.8561	-1.43263	-3.47774	0.000505659	0.00464717
Gm44210	11.8487	-1.43247	-3.53973	0.000400537	0.00382314
Nfia	1852.83	-1.43131	-11.2792	1.66278e-29	1.69624e-27
Jazf1	179.106	-1.42833	-4.73058	2.23884e-06	3.46946e-05
Cfh	15.3978	-1.42815	-3.3661	0.000762387	0.00666506
Crybg1	83.3125	-1.42567	-3.7579	0.000171343	0.0017985
BC039771	47.5023	-1.42488	-3.43478	0.000593031	0.00532239
Rarb	106.04	-1.42414	-4.36726	1.25815e-05	0.000169434
Ighv1-36	11.615	-1.42372	-4.14782	3.35652e-05	0.000420132
Kcnip1	76.9992	-1.4216	-3.73693	0.000186278	0.00194152
Pced1b	621.06	-1.41713	-6.85432	7.1653e-12	2.28869e-10
Cysltr2	228.234	-1.41519	-5.62515	1.85347e-08	3.92887e-07
Gp1ba	51.6386	-1.41497	-3.51047	0.000447314	0.00420568
Cc2d2a	148.795	-1.4131	-4.63873	3.50553e-06	5.25412e-05
Sgcb	73.3072	-1.41221	-3.82909	0.000128618	0.00139581
Chst3	28.5174	-1.4121	-3.17646	0.00149085	0.0119282
Cnnm1	11.6147	-1.40691	-3.50068	0.000464067	0.00433324
9230112J17Rik	10.7559	-1.40276	-4.08202	4.46452e-05	0.000544618
4930469K13Rik	55.2501	-1.40131	-3.52514	0.000423258	0.00400024
Cap2	26.4964	-1.40048	-3.19806	0.00138357	0.0112351
Trpm3	32.8765	-1.39942	-3.14166	0.00167996	0.0132202
Robo3	19.3866	-1.39923	-3.22513	0.00125916	0.0103537
Syne2	989.406	-1.39902	-9.45657	3.18225e-21	2.07763e-19
Fam114a1	396.31	-1.39878	-6.1864	6.15526e-10	1.58714e-08
Ighv1-81	11.337	-1.39619	-3.57641	0.000348351	0.00337035
Mettl24	16.5314	-1.39611	-3.28817	0.00100841	0.00850166
P2ry6	11.4181	-1.39429	-3.4722	0.000516215	0.00473618
Nov	11.4138	-1.3941	-3.47175	0.000517079	0.00474144
Lancl3	37.0448	-1.3938	-3.2428	0.00118362	0.00984156
Nckap5	64.3911	-1.39341	-3.57434	0.000351107	0.00339501
Cracr2a	449.241	-1.38924	-6.60909	3.86685e-11	1.13109e-09
Samd14	16.1793	-1.38902	-3.23336	0.00122342	0.010122
Dpysl2	355.405	-1.38869	-6.60149	4.07046e-11	1.1864e-09
Sdc3	38.7705	-1.38864	-3.19405	0.00140291	0.0113695
Gm26760	10.329	-1.38858	-4.04488	5.23504e-05	0.000626899
Hivep2	292.34	-1.38705	-5.90389	3.55021e-09	8.19612e-08
Hdac9	2355.04	-1.38637	-12.2561	1.55818e-34	1.98692e-32
Gm16897	149.712	-1.38495	-4.72381	2.31462e-06	3.58098e-05
Atp9a	21.6309	-1.38447	-3.13052	0.00174495	0.0136534
Spo11	74.365	-1.38151	-3.49189	0.00047961	0.00445451
Fsd2	15.0757	-1.38147	-3.1587	0.00158472	0.0125784
Eya2	886.324	-1.38121	-8.42778	3.52287e-17	1.78572e-15
Sec16b	17.3725	-1.38027	-3.10348	0.00191257	0.0148229
Tenm3	25.7384	-1.37974	-3.12725	0.00176452	0.0137801
Gch1	206.331	-1.37953	-5.03313	4.82526e-07	8.2125e-06
Ankfn1	14.2927	-1.36894	-3.19166	0.00141457	0.0114357
Ptprd	61.644	-1.36753	-3.22671	0.00125223	0.0103071
Ric3	25.0626	-1.36722	-3.08491	0.0020361	0.0156466
Gm16070	226.666	-1.36529	-5.20834	1.90539e-07	3.48262e-06
Lpl	13.4804	-1.36485	-3.21192	0.00131851	0.0107657
Gm4951	114.244	-1.36352	-4.22766	2.36135e-05	0.00030372
Eda	215.224	-1.3606	-5.32192	1.0268e-07	1.96707e-06
BC051142	46.4122	-1.35976	-3.31374	0.000920569	0.00785443
Colq	11.1089	-1.35855	-3.48421	0.000493586	0.00455673
Zfp941	23.2523	-1.35796	-3.03517	0.00240399	0.0179825
Aaed1	133.964	-1.35688	-4.52589	6.01419e-06	8.64116e-05
Tom1l1	174.148	-1.35662	-4.95078	7.39168e-07	1.23361e-05
Bcl2	2879.44	-1.35572	-11.0647	1.86132e-28	1.80836e-26
Cdc42bpa	719.504	-1.3525	-7.71982	1.16498e-14	4.85073e-13
Sgsh	88.5314	-1.352	-3.75594	0.000172689	0.00180916
Adam12	18.8105	-1.34866	-3.04393	0.00233512	0.0175398
Map2	17.6167	-1.34798	-3.14153	0.00168066	0.0132202
Mturn	30.2549	-1.34758	-3.05573	0.00224514	0.0169497
Car1	27.4619	-1.34754	-3.14485	0.0016617	0.01311
Tcaf1	9.89792	-1.34628	-3.98321	6.79902e-05	0.000785757
Tcf15	9.89792	-1.34628	-3.98321	6.79902e-05	0.000785757
Tnik	1540.1	-1.34455	-10.7933	3.70399e-27	3.37746e-25
Rnf125	156.26	-1.34345	-4.53946	5.63974e-06	8.16787e-05
Frmpd4	40.0161	-1.34314	-3.05727	0.00223362	0.0168861
Abca8b	18.7812	-1.34276	-3.02227	0.00250888	0.0186475
Rubcnl	83.6787	-1.34252	-3.66763	0.00024481	0.00248032
Gm5432	11.6139	-1.34096	-4.08032	4.49743e-05	0.000546997
Kcnh8	15.7476	-1.34065	-3.13446	0.00172173	0.0135041
Cnn3	95.0033	-1.34062	-3.89865	9.67324e-05	0.00107699
Mpp4	21.6145	-1.34039	-2.98727	0.00281484	0.0206118
Sptbn4	20.5257	-1.33957	-3.01259	0.00259029	0.019148
Gpc5	81.2192	-1.33948	-3.4918	0.000479784	0.00445451
Ccsap	38.8975	-1.33842	-3.1088	0.00187852	0.0145936
Antxr2	589.265	-1.33665	-7.5452	4.51584e-14	1.78902e-12
Rasal3	436.445	-1.33631	-5.62871	1.81564e-08	3.85872e-07
Scube3	53.9095	-1.3336	-3.31838	0.000905402	0.00775324
Ppargc1a	45.923	-1.33296	-3.23345	0.00122305	0.010122
Gm20467	9.89632	-1.33242	-3.97152	7.14166e-05	0.000821467
Gm15264	29.247	-1.32743	-3.01774	0.00254666	0.0188596
Serpinb8	12.3489	-1.32668	-3.1734	0.00150667	0.0120372
Zfp521	1733.6	-1.32622	-9.88285	4.94063e-23	3.55246e-21
Tpst2	400.289	-1.32459	-6.06826	1.293e-09	3.18316e-08
Mapk10	13.4783	-1.32357	-3.14589	0.0016558	0.013075
Hcn1	14.4131	-1.32013	-3.13539	0.00171626	0.0134677
Rasa2	637.442	-1.31944	-7.66044	1.85304e-14	7.61847e-13
Vsig2	59.803	-1.31794	-3.40036	0.000672961	0.0059761
Slc24a5	114.119	-1.31729	-4.12151	3.76403e-05	0.000465781
Hspbap1	72.5674	-1.31672	-3.57353	0.000352197	0.00340151
Fgd4	1071.34	-1.31653	-8.4091	4.13165e-17	2.08782e-15
Bgn	93.169	-1.31644	-3.73113	0.000190625	0.00198303
Igkv14-111	21.144	-1.31488	-3.7189	0.000200092	0.0020687
Zswim5	24.7824	-1.31443	-2.96016	0.00307482	0.0223054
Tmc8	19.3924	-1.31412	-2.92904	0.0034001	0.0242767
Clcf1	135.267	-1.31409	-3.78375	0.000154486	0.00164268
Ptk2	209.163	-1.31408	-5.09962	3.40333e-07	5.99236e-06
Gpc3	28.4133	-1.31229	-2.91928	0.00350846	0.0248654
Gm25698	30.129	-1.3122	-2.99508	0.00274371	0.0201815
Vegfc	314.956	-1.31209	-4.9902	6.03184e-07	1.01497e-05
Slc7a8	240.593	-1.31189	-5.41183	6.23846e-08	1.23874e-06
Nrxn3	37.3035	-1.31185	-2.9568	0.0031085	0.0224998
Stx3	113.938	-1.31083	-3.94845	7.86587e-05	0.000897182
Unc13b	51.1649	-1.30859	-3.18919	0.0014267	0.0115281
Kcnip4	48.9304	-1.30667	-3.15922	0.00158192	0.0125646
Colgalt2	21.0767	-1.30585	-2.96063	0.00307011	0.0222812
9330182L06Rik	169.86	-1.30304	-4.49202	7.05511e-06	9.95277e-05
Zfp974	36.2215	-1.30148	-3.04416	0.00233333	0.0175343
Gm5641	13.511	-1.30096	-3.01827	0.00254223	0.0188353
Psd3	1901.22	-1.29923	-8.83671	9.85763e-19	5.56735e-17
Gpr141	18.3528	-1.29301	-3.06252	0.00219479	0.0166775
Zfp985	16.6053	-1.29226	-2.97524	0.00292757	0.0213511
Robo2	13.983	-1.29111	-3.07216	0.00212516	0.0162468
Ank1	24.8147	-1.28234	-2.89154	0.00383362	0.0267518
Slc18b1	24.7851	-1.28217	-2.84268	0.00447357	0.0304875
Pdzk1ip1	47.8249	-1.28166	-3.02394	0.0024951	0.018562
Map7	1528.47	-1.28152	-9.6376	5.54698e-22	3.78819e-20
Sema4c	27.9832	-1.28137	-2.90811	0.00363621	0.0256041
Dach1	4992.4	-1.28128	-9.97075	2.0468e-23	1.50486e-21
Cd37	261.81	-1.28084	-4.74196	2.11658e-06	3.29536e-05
Tctn2	11.4119	-1.28079	-3.11411	0.001845	0.0143537
Rgs8	31.6247	-1.28055	-2.9172	0.00353193	0.0250101
Msi2	11511.3	-1.27861	-11.0828	1.52066e-28	1.48624e-26
Zfp2	45.7036	-1.2783	-3.08221	0.00205466	0.0157818
Adam22	550.377	-1.27825	-7.2934	3.02239e-13	1.11863e-11
6030498E09Rik	284.254	-1.27771	-5.25398	1.48847e-07	2.7545e-06
Akap12	22.4063	-1.27761	-2.8661	0.00415564	0.0286679
Stat4	721.514	-1.27746	-7.06693	1.58395e-12	5.47737e-11
Zfhx3	1039.41	-1.27705	-7.74194	9.791e-15	4.12942e-13
Clec18a	192.495	-1.27674	-4.56457	5.00521e-06	7.33349e-05
Nfatc2	506.145	-1.27518	-6.47688	9.36399e-11	2.60373e-09
Hnrnpll	473.672	-1.2747	-6.47045	9.77113e-11	2.71232e-09
Nuak1	29.3399	-1.27428	-2.87081	0.00409422	0.0282681
Klrk1	12.7435	-1.27419	-3.27391	0.0010607	0.00887374
Fah	18.8409	-1.27333	-2.83266	0.0046163	0.0311481
Xdh	42.6055	-1.27024	-2.84488	0.00444281	0.0303286
Pcdh15	34.9176	-1.26895	-2.91426	0.00356535	0.0252139
Tmcc1	686.937	-1.2683	-7.43537	1.04279e-13	4.00482e-12
Znf41-ps	35.3039	-1.26784	-2.94681	0.00321065	0.0231161
Exph5	9.6199	-1.26757	-3.33492	0.00085324	0.00736857
Sema4d	989.891	-1.26755	-8.62964	6.15448e-18	3.26148e-16
Ak8	9.61778	-1.26745	-3.33466	0.000854035	0.00737153
Inpp5b	512.182	-1.26449	-6.97107	3.14537e-12	1.03924e-10
Gria2	10.9144	-1.26406	-3.41484	0.000638188	0.00568897
Dlc1	16.1259	-1.26262	-2.88144	0.00395863	0.0274714
Astn2	42.4788	-1.25972	-2.94277	0.00325286	0.0233788
Gm16201	45.3482	-1.25939	-3.03874	0.00237567	0.0178033
Lhfp	24.0467	-1.25821	-2.78813	0.00530134	0.034944
Susd3	47.9916	-1.25805	-3.06907	0.00214728	0.0163852
F830016B08Rik	33.8271	-1.25654	-2.8336	0.00460275	0.0311081
Acsl4	608.836	-1.25605	-7.43081	1.07932e-13	4.13536e-12
Tbxas1	1819.28	-1.25511	-10.3364	4.82209e-25	3.85814e-23
Grm8	34.0161	-1.25505	-2.82877	0.00467267	0.031427
Zpbp	373.92	-1.25249	-6.01489	1.80013e-09	4.33359e-08
Col1a2	11.2126	-1.25205	-3.09267	0.00198364	0.0152866
A330023F24Rik	144.605	-1.25074	-4.02838	5.61632e-05	0.00066572
Rilpl1	57.9438	-1.25061	-3.22271	0.00126985	0.0104209
Lag3	42.7132	-1.25053	-2.98709	0.00281649	0.0206147
Spata17	12.6522	-1.25051	-3.05865	0.00222339	0.0168243
Galc	208.785	-1.24678	-4.87266	1.10107e-06	1.79537e-05
Pkhd1l1	20.2028	-1.24648	-2.76837	0.0056337	0.0368108
Alk	37.6553	-1.24335	-2.84414	0.00445314	0.0303863
Igll1	9.03725	-1.24271	-3.83698	0.000124555	0.00135756
Itk	18.2234	-1.23999	-2.80546	0.00502452	0.0334054
Adgra2	38.0241	-1.23947	-2.91675	0.003537	0.0250351
Erbb4	26.1426	-1.23838	-2.78222	0.00539882	0.0355244
Gm28053	30.9331	-1.23711	-2.80622	0.00501264	0.0333535
Runx2	4218.03	-1.23586	-9.54572	1.35169e-21	9.0791e-20
Il21r	74.3936	-1.23568	-3.30594	0.00094659	0.008047
Aldh1l1	89.9219	-1.23396	-3.53394	0.000409417	0.00389197
Dtnb	887.593	-1.23375	-7.21641	5.33791e-13	1.93183e-11
Car5b	36.1241	-1.23354	-2.87849	0.0039959	0.0276947
Tenm4	42.2489	-1.2334	-2.83655	0.00456031	0.030942
Ppm1e	267.587	-1.23288	-5.10178	3.36472e-07	5.93077e-06
Slfn9	611.288	-1.23271	-6.78649	1.14892e-11	3.56514e-10
Rassf6	17.7175	-1.23256	-2.79512	0.00518797	0.034241
Veph1	19.8153	-1.23188	-2.74556	0.00604073	0.0389403
Iqgap2	5509.46	-1.23083	-12.1712	4.42283e-34	5.46889e-32
Tulp4	38.1454	-1.22983	-2.80059	0.00510095	0.0337867
Ggt5	177.417	-1.22834	-4.43734	9.10761e-06	0.000126192
Nedd9	566.438	-1.22784	-7.04808	1.81398e-12	6.20709e-11
Phactr1	246.495	-1.22652	-5.06391	4.1075e-07	7.09446e-06
Sncaip	19.0711	-1.22346	-2.88576	0.0039047	0.0271549
Gm45844	33.0437	-1.22304	-2.80461	0.00503769	0.0334793
Cds1	80.3739	-1.22225	-3.38154	0.000720813	0.00634238
Mboat2	206.923	-1.22051	-4.71533	2.41322e-06	3.70541e-05
Atp6v0a1	269.267	-1.21988	-5.12387	2.99335e-07	5.3106e-06
Tnfrsf11a	28.9365	-1.21925	-2.69793	0.00697715	0.0434992
Cdh23	86.7645	-1.21891	-3.44476	0.000571568	0.00515138
Syde2	135.678	-1.21871	-4.02651	5.66117e-05	0.000670549
Bcr	1197.72	-1.21826	-8.84329	9.29421e-19	5.26736e-17
Rorb	14.1621	-1.21732	-3.28513	0.00101935	0.00858504
Kcnh7	31.7892	-1.21625	-2.76863	0.00562929	0.0367967
Sel1l3	13.4764	-1.21575	-2.83274	0.00461507	0.0311481
Vipr2	122.057	-1.21569	-3.93446	8.33828e-05	0.00094381
Immp2l	4072.09	-1.2147	-8.83586	9.9335e-19	5.59085e-17
Myh10	96.9617	-1.21399	-3.62292	0.000291291	0.00289024
Gm45881	11.8146	-1.21271	-3.22299	0.00126862	0.0104209
Nfasc	8.68295	-1.20908	-3.38904	0.000701372	0.00619134
Ccbe1	10.9013	-1.20876	-3.04753	0.0023073	0.0173547
Boll	82.7804	-1.20869	-3.22712	0.00125041	0.0103025
Slc4a4	26.552	-1.20842	-2.69951	0.0069442	0.0433133
Rhobtb3	577.468	-1.20837	-6.92298	4.42254e-12	1.44659e-10
Rai14	501.206	-1.20833	-6.61236	3.78238e-11	1.10837e-09
Cfap74	9.46413	-1.20798	-3.83434	0.000125901	0.00136998
Dgkb	31.5893	-1.20628	-2.72948	0.00634348	0.0404921
Scn1b	15.8479	-1.20518	-2.73313	0.00627363	0.0400775
Epb41l4b	1027.46	-1.2045	-7.39085	1.45889e-13	5.55058e-12
Col4a6	13.2749	-1.20406	-2.82963	0.00466016	0.0313792
Me1	20.5639	-1.20192	-2.69455	0.00704837	0.0438094
Cdh2	10.7815	-1.20167	-3.00044	0.00269588	0.019881
Scrn1	12.5482	-1.19982	-3.62036	0.000294194	0.00291373
Pex26	61.4439	-1.1996	-3.12404	0.00178385	0.0139178
Pyroxd2	31.0389	-1.19928	-2.70223	0.00688763	0.0431223
Abca4	29.7846	-1.19706	-2.72395	0.00645057	0.0410472
Pla2g4a	1413.36	-1.19702	-9.10591	8.55446e-20	5.1333e-18
Sh2d4b	27.9179	-1.19622	-2.70197	0.00689299	0.0431296
Rhbdl3	27.8966	-1.19602	-2.71206	0.0066867	0.0421554
Hcls1	529.712	-1.19409	-6.68906	2.24603e-11	6.72654e-10
1700030N03Rik	28.0829	-1.19344	-2.70826	0.00676375	0.0425261
Akna	379.225	-1.19195	-5.57845	2.42675e-08	5.05223e-07
Lrrc49	302.038	-1.19177	-5.28559	1.25298e-07	2.35612e-06
Arhgef40	156.401	-1.19153	-4.00852	6.10995e-05	0.000716942
Tcf7l2	1024.67	-1.19054	-8.20987	2.21425e-16	1.05676e-14
Zfp879	8.60665	-1.19045	-3.7592	0.000170456	0.00179034
Sgce	234.961	-1.19012	-4.51648	6.28753e-06	8.98644e-05
Gm14597	20.212	-1.18972	-2.68128	0.00733416	0.0450369
Lmna	33.5622	-1.18931	-2.74923	0.00597351	0.0386443
Gm5148	11.4066	-1.18881	-2.98161	0.00286733	0.0209586
Gm20429	9.7693	-1.18826	-3.05659	0.00223868	0.0169165
Lmo7	24.2845	-1.18826	-2.65296	0.00797892	0.0482341
Gm44515	8.60719	-1.1881	-3.75706	0.000171923	0.00180342
Bmp6	12.1461	-1.18808	-2.82002	0.0048021	0.0322021
Ust	291.531	-1.18773	-5.05216	4.36851e-07	7.5214e-06
Cpa6	25.7786	-1.18699	-2.69509	0.00703703	0.0437722
H2-Eb2	9.26453	-1.18651	-3.09667	0.00195711	0.0151358
Fgf12	14.1794	-1.1865	-2.75568	0.00585695	0.0380562
2310002F09Rik	9.264	-1.18648	-3.09659	0.00195758	0.0151358
Fhit	2034.06	-1.18544	-3.80187	0.000143607	0.00154043
Tead2	35.3832	-1.18411	-2.75422	0.00588329	0.0381817
Gm35188	24.3344	-1.18352	-2.64729	0.00811399	0.0489075
Rnf144b	238.217	-1.18317	-4.46504	8.00546e-06	0.000111871
Ica1	1261.51	-1.18227	-8.71043	3.02712e-18	1.63605e-16
Neil2	9.46172	-1.18156	-3.08168	0.00205835	0.0158026
Gm11613	15.2958	-1.18117	-2.67082	0.00756668	0.0461006
Dner	13.5049	-1.18078	-2.71277	0.00667231	0.0421298
Slc5a11	30.5769	-1.18037	-2.69666	0.00700381	0.0436488
Grid1	15.1758	-1.18023	-2.74493	0.00605238	0.0389846
Lockd	205.005	-1.17977	-4.37971	1.18838e-05	0.000160835
Alpl	16.0015	-1.17828	-2.65652	0.00789519	0.0478697
Slc38a11	13.3082	-1.17763	-2.72221	0.00648475	0.0411524
Il17rc	16.9121	-1.17672	-2.69121	0.0071193	0.0441159
Ighv4-1	8.75818	-1.17548	-3.1755	0.00149577	0.0119617
Tenm2	24.2393	-1.17511	-2.64625	0.00813905	0.0490112
Tmc1	13.0463	-1.1745	-2.74633	0.00602662	0.0388954
Fgr	32.5828	-1.17448	-2.63853	0.00832667	0.0497831
Map7d3	58.0708	-1.17429	-2.93203	0.00336752	0.0240651
Fam19a2	17.4586	-1.17391	-2.77939	0.00544604	0.0357851
C7	16.3698	-1.17247	-2.72756	0.00638043	0.0406643
Grin2b	12.8449	-1.1714	-2.75901	0.00579765	0.0377159
Myo1b	15.1765	-1.17052	-2.64531	0.00816172	0.0491025
Mylk	130.355	-1.16791	-3.85449	0.000115972	0.00127296
1190002N15Rik	139.254	-1.16758	-3.92224	8.77286e-05	0.000986162
Sqle	118.065	-1.16695	-3.6688	0.00024369	0.00247058
4921504A21Rik	8.75711	-1.16645	-3.1656	0.00154765	0.0123283
Nlrp1c-ps	10.5523	-1.16477	-2.89914	0.00374193	0.0261903
Exoc3l	17.0631	-1.16411	-2.64129	0.00825916	0.0495428
Adamts6	673.153	-1.16352	-6.36215	1.98955e-10	5.37639e-09
Ighv1-69	9.89313	-1.16256	-3.81968	0.000133627	0.00144633
Traf1	41.1902	-1.16152	-2.75208	0.0059218	0.0383554
Shank3	785.372	-1.16112	-6.53068	6.54724e-11	1.85851e-09
Cd302	39.6402	-1.16019	-2.72845	0.00636337	0.0405833
Lama2	20.0374	-1.15823	-2.8221	0.00477098	0.0320329
Bcat1	13.6725	-1.15629	-2.71256	0.00667663	0.0421354
Hecw1	13.4033	-1.15546	-3.18342	0.00145545	0.0117024
Stum	15.0612	-1.1552	-2.70242	0.00688368	0.0431141
Ahr	100.096	-1.15385	-3.46238	0.000535423	0.00488814
Spry4	8.25288	-1.15369	-3.30214	0.000959488	0.0081524
Gm22628	14.8829	-1.15292	-2.67192	0.00754179	0.0460176
Arhgap29	76.5878	-1.15175	-3.10821	0.00188227	0.0146158
4930480K23Rik	74.4215	-1.15073	-3.13301	0.00173021	0.0135446
Caprin2	106.812	-1.1495	-3.33995	0.000837928	0.00725937
Depdc1a	149.976	-1.14671	-3.67339	0.000239356	0.00243109
H2-DMb2	12.7385	-1.14661	-2.84287	0.00447095	0.0304824
Ciita	34.5295	-1.14384	-2.64114	0.00826267	0.0495457
Camkmt	700.614	-1.14341	-7.02495	2.14146e-12	7.20677e-11
Peli2	349.946	-1.14216	-4.76345	1.90311e-06	2.98391e-05
Osgin1	13.1194	-1.14215	-2.66414	0.00771852	0.0469205
Cldn12	52.913	-1.1412	-2.84745	0.00440706	0.0301223
Focad	787.818	-1.13858	-7.02136	2.19719e-12	7.37912e-11
Syne1	999.964	-1.13801	-6.05994	1.36174e-09	3.33229e-08
Themis	13.7477	-1.13746	-2.65433	0.00794665	0.0481409
1700113H08Rik	16.5227	-1.13648	-2.71178	0.00669222	0.0421717
Pawr	14.2087	-1.13562	-2.7234	0.00646133	0.0410677
Rundc3b	82.0771	-1.1356	-3.15656	0.00159639	0.012661
Gpx7	16.8498	-1.13488	-2.69065	0.00713126	0.0441461
Akr1e1	163.105	-1.13466	-3.76967	0.000163466	0.00172692
Ctnnal1	96.1049	-1.13316	-3.24348	0.00118079	0.00982302
Cdkl5	227.246	-1.13266	-4.04111	5.31996e-05	0.000636134
Kif23	547.994	-1.1318	-5.81181	6.17996e-09	1.38177e-07
Slco4a1	113.085	-1.13109	-3.34048	0.000836332	0.00724939
Tmem108	91.2835	-1.13048	-3.2027	0.00136146	0.0110832
Atp6v0a4	193.723	-1.12975	-4.27487	1.91253e-05	0.000249133
Tc2n	8.25022	-1.12886	-3.27687	0.00104964	0.0088038
Tbkbp1	114.452	-1.12528	-3.48064	0.000500213	0.0046127
Tmem44	48.8215	-1.12521	-2.76628	0.00567002	0.0370036
Phlpp1	639.539	-1.12249	-6.31011	2.78833e-10	7.46083e-09
Mgat4a	684.214	-1.12246	-6.83156	8.39971e-12	2.65184e-10
Lbh	218.04	-1.12213	-4.37558	1.21112e-05	0.000163641
Ldlr	212.271	-1.12114	-4.03507	5.45864e-05	0.000650511
Cnksr2	9.53536	-1.12101	-2.91753	0.00352815	0.0249941
Gm43568	43.5561	-1.11848	-2.70108	0.00691141	0.0432049
Calhm2	105.059	-1.11817	-3.44038	0.000580906	0.00522399
Il2ra	10.4702	-1.1175	-2.89344	0.00381043	0.0266127
Igf1	8.75552	-1.11666	-3.11067	0.00186664	0.0145083
Igsf10	44.5468	-1.11415	-2.65339	0.00796876	0.0482083
Arhgap10	544.845	-1.11394	-6.12013	9.34977e-10	2.35868e-08
Rab40b	44.9771	-1.11253	-2.70119	0.00690927	0.0432049
Mdfi	108.885	-1.1094	-3.45132	0.00055785	0.00506409
Il6st	466.763	-1.10808	-5.64712	1.6316e-08	3.4903e-07
Gm13387	9.33764	-1.10687	-2.9257	0.00343683	0.0244747
Gm2885	66.0524	-1.10527	-2.93593	0.00332554	0.0238068
Gria1	15.0382	-1.10413	-2.77733	0.00548081	0.0359991
Unc119	52.6157	-1.10398	-2.73632	0.00621312	0.0398157
Adcy6	120.272	-1.10311	-3.54311	0.000395434	0.00377663
Ndst3	11.3765	-1.10195	-3.03536	0.0024025	0.0179796
Clmn	13.013	-1.10109	-2.69381	0.00706408	0.0438262
Slc18a1	10.8258	-1.10076	-2.72013	0.00652557	0.0413616
Plod2	142.702	-1.0986	-3.41324	0.000641954	0.0057163
Myof	541.647	-1.0981	-5.07616	3.85149e-07	6.68055e-06
Galnt18	10.1932	-1.09796	-2.72231	0.00648264	0.0411524
Ptger4	318.118	-1.09614	-4.81582	1.46596e-06	2.34582e-05
Rpgrip1	164.688	-1.09495	-3.80029	0.000144527	0.00154889
Ubxn11	47.5453	-1.09465	-2.69379	0.00706449	0.0438262
Syt14	9.18265	-1.08744	-2.77048	0.00559735	0.0366172
Zfp111	104.312	-1.08739	-3.31873	0.000904266	0.00774773
Card11	235.648	-1.0819	-4.16608	3.09877e-05	0.000390564
Tcaf2	8.24916	-1.08102	-3.22738	0.00124931	0.0102989
Vwf	198.868	-1.07909	-4.1606	3.17406e-05	0.000399438
Sorcs2	85.5916	-1.07745	-3.0393	0.00237126	0.0177784
Agpat4	155.001	-1.07447	-3.75227	0.000175242	0.00183352
Dusp22	61.9437	-1.07133	-2.76479	0.00569595	0.0371431
Jdp2	231.858	-1.07045	-4.22827	2.35495e-05	0.000303134
Gm11867	54.3868	-1.06956	-2.71327	0.00666226	0.042111
Tox2	10.5169	-1.06901	-2.93886	0.00329425	0.0236035
Irs2	117.909	-1.06891	-3.19525	0.00139708	0.0113336
Mybl1	67.5914	-1.06732	-2.86535	0.00416552	0.0287118
Bcl11b	10.698	-1.06732	-2.65315	0.00797447	0.048225
Il1rl2	92.1075	-1.06365	-3.06071	0.0022081	0.0167407
Zmat1	159.798	-1.06307	-3.77104	0.000162571	0.00171857
Nwd1	788.181	-1.0602	-6.62936	3.37149e-11	9.92645e-10
Diaph3	2806.36	-1.0594	-9.20151	3.5296e-20	2.1658e-18
Arhgef9	87.7983	-1.05908	-3.05206	0.0022728	0.0171268
Alcam	1520.99	-1.05438	-7.52591	5.23533e-14	2.05906e-12
Ube2t	112.627	-1.05327	-3.25763	0.00112345	0.00936513
Esam	137.4	-1.05281	-3.53471	0.000408225	0.00388516
Hoxb3	83.9799	-1.05158	-2.91996	0.00350079	0.0248326
Apol9b	7.39168	-1.05137	-3.12761	0.00176236	0.0137737
Ptpn12	1078.89	-1.05134	-7.54038	4.6859e-14	1.84742e-12
Spata18	7.39115	-1.05133	-3.12752	0.00176285	0.0137737
Scml2	123.372	-1.04978	-3.34353	0.000827199	0.00717404
Gabra4	7.39221	-1.04635	-3.12229	0.00179448	0.0139941
Zbtb38	931.671	-1.04622	-7.12052	1.07524e-12	3.77422e-11
Spef2	59.7137	-1.04608	-2.7005	0.00692361	0.0432315
Tmem47	7.74386	-1.04063	-3.54759	0.000388766	0.0037173
Gm37013	197.409	-1.0367	-3.94598	7.94729e-05	0.000905835
Cd274	343.422	-1.03493	-4.39625	1.10138e-05	0.000150056
Vsig10	87.9255	-1.03485	-3.00321	0.0026715	0.0197304
Psd2	7.89538	-1.03266	-2.9498	0.00317981	0.0229447
Ifit2	219.379	-1.03208	-4.11911	3.80341e-05	0.000470298
Rasal2	350.156	-1.0295	-4.91607	8.82986e-07	1.45724e-05
Map3k8	122.211	-1.02896	-3.18475	0.00144877	0.0116721
Pard3b	2754.32	-1.02885	-8.19211	2.56676e-16	1.21083e-14
Klhl8	60.6242	-1.02795	-2.64063	0.00827529	0.0495667
Pgm2l1	698.031	-1.02776	-6.40033	1.55046e-10	4.23896e-09
1700040D17Rik	8.09417	-1.02711	-2.8842	0.00392404	0.0272777
Cacna1d	93.1262	-1.02673	-3.02333	0.00250011	0.0185908
Il1rap	354.534	-1.02479	-4.47291	7.7162e-06	0.000108292
Mir155hg	86.9595	-1.02367	-2.96103	0.00306614	0.0222622
Nkg7	165.79	-1.02355	-3.69112	0.000223273	0.00228194
Kit	5025.46	-1.0232	-10.1435	3.54062e-24	2.71314e-22
Bcl2l1	206.927	-1.02028	-3.95506	7.65152e-05	0.000875793
Hs3st4	11.0507	-1.01352	-2.64803	0.00809621	0.0488707
Gtf2a1l	8.55539	-1.0135	-2.67203	0.0075393	0.0460176
Rin2	109.172	-1.00946	-2.94769	0.00320156	0.023071
Cdk18	113.16	-1.00796	-3.18165	0.00146441	0.0117628
Sox13	116.579	-1.00644	-2.98808	0.00280735	0.0205662
Disc1	141.088	-1.00536	-3.22083	0.00127821	0.0104629
Lair1	490.012	-1.00534	-5.21432	1.84494e-07	3.3797e-06
Tns3	1503.13	-1.00514	-7.89784	2.83777e-15	1.24177e-13
Crem	106.492	-1.0035	-2.99057	0.00278455	0.0204543
Txndc16	355.929	-1.00326	-4.86807	1.12696e-06	1.83393e-05
Optn	77.2618	-1.00099	-2.73781	0.00618497	0.0396665
Elavl4	9.30301	-0.999939	-2.67196	0.00754103	0.0460176
Abcg1	695.278	-0.999577	-6.15316	7.59535e-10	1.94008e-08
Kremen1	196.316	-0.9956	-3.69037	0.000223927	0.00228719
Gm43388	10.1194	-0.994531	-2.92384	0.00345744	0.0245678
Mast4	1006.66	-0.992615	-6.64512	3.02976e-11	8.95866e-10
Ppm1l	374.658	-0.991644	-4.69966	2.60595e-06	3.97146e-05
Pkp4	834.9	-0.991231	-6.49246	8.44459e-11	2.36015e-09
Csrnp3	10.8707	-0.990961	-2.94737	0.00320486	0.0230846
Rgl1	433.056	-0.990945	-4.78096	1.74459e-06	2.74857e-05
Nipa1	92.1235	-0.989912	-2.88651	0.00389547	0.0271022
Icam1	132.386	-0.989518	-3.22248	0.00127085	0.0104209
Gm7135	79.5021	-0.988167	-2.78126	0.00541477	0.0356083
Gabbr1	414.255	-0.987638	-4.35019	1.36021e-05	0.000182426
Gpm6a	229.981	-0.987165	-3.41701	0.000633119	0.00564996
Gm44626	6.96002	-0.986735	-3.02042	0.00252428	0.0187279
Zfp248	121.595	-0.98463	-3.08927	0.00200651	0.0154482
Aplp2	414.791	-0.984516	-4.93277	8.10702e-07	1.34611e-05
Unc45b	8.48229	-0.983424	-2.70726	0.00678412	0.0426172
Bank1	81.2268	-0.982134	-2.69578	0.00702238	0.0437316
Rorc	8.45219	-0.981279	-3.11451	0.00184249	0.014341
Gcnt2	4654.84	-0.980036	-7.75303	8.9724e-15	3.79398e-13
Specc1	544.264	-0.977249	-5.32248	1.02362e-07	1.96328e-06
Fam171a1	574.875	-0.977196	-5.48186	4.20871e-08	8.52291e-07
Plekha5	1066.74	-0.974868	-6.581	4.6728e-11	1.34514e-09
Ttc28	1236.86	-0.973359	-6.72805	1.71956e-11	5.23632e-10
Zfp982	177.59	-0.972707	-3.30124	0.000962602	0.0081661
Efcab11	259.525	-0.971476	-3.89433	9.84691e-05	0.00109558
Ly75	200.579	-0.969344	-3.37134	0.000748024	0.00656058
Zc3h12b	470.83	-0.968926	-5.0899	3.58259e-07	6.27889e-06
Sox30	7.03631	-0.962733	-2.79637	0.00516794	0.0341227
Cttn	120.05	-0.962298	-3.91315	9.11014e-05	0.00101986
8430436N08Rik	6.88639	-0.961575	-3.39224	0.000693248	0.00613289
Stard8	107.725	-0.96069	-2.96768	0.00300055	0.0218248
Mpzl1	135.777	-0.960686	-3.23665	0.0012094	0.0100253
Foxo1	402.795	-0.958062	-4.70274	2.56698e-06	3.92306e-05
Pdzd2	131.717	-0.956642	-2.72355	0.00645853	0.0410659
Pbk	176.585	-0.955173	-3.42181	0.000622067	0.0055574
Peak1	1498.59	-0.953333	-6.12857	8.86716e-10	2.2404e-08
Eml4	2462.12	-0.951741	-7.08811	1.35953e-12	4.7314e-11
Acss2	124.402	-0.950918	-3.0665	0.00216584	0.0165036
Tek	258.747	-0.945283	-3.55373	0.000379806	0.00364016
Slc44a1	229.655	-0.942304	-3.80777	0.000140225	0.00150873
Rfx3	1212.72	-0.941989	-6.02373	1.70444e-09	4.11537e-08
Wipf1	873.537	-0.937893	-5.98859	2.11663e-09	5.02146e-08
E330009J07Rik	136.176	-0.936114	-3.12522	0.00177671	0.0138687
Terb1	6.52995	-0.935686	-2.92418	0.00345361	0.0245513
Muc3a	7.23456	-0.934002	-2.69439	0.00705186	0.0438144
Maml2	3807.06	-0.930721	-7.86574	3.66929e-15	1.5844e-13
Ets1	330.083	-0.929245	-3.98258	6.81712e-05	0.000786909
Dok2	97.7589	-0.929152	-2.78802	0.00530305	0.034944
Cntn1	9.15308	-0.928698	-2.75135	0.00593506	0.0384261
Ckap4	130.595	-0.923206	-3.0704	0.00213772	0.0163338
Rcan3	103.69	-0.92133	-2.74113	0.00612279	0.0393449
Selenop	470.096	-0.918714	-4.85969	1.17568e-06	1.9075e-05
Nudt6	136.857	-0.916746	-3.07671	0.00209298	0.0160383
Ypel4	6.45472	-0.915187	-3.30149	0.000961717	0.00816285
Lncpint	2279.89	-0.914872	-8.13901	3.98528e-16	1.86383e-14
Ptpn3	325.379	-0.913424	-4.21236	2.5272e-05	0.000323521
Mpp7	871.061	-0.91268	-6.07744	1.22116e-09	3.02889e-08
Clip3	6.60678	-0.910121	-2.69478	0.00704349	0.0437958
Cyp51	238.259	-0.909824	-3.69724	0.000217953	0.00223317
Bhlhe41	6.45419	-0.909735	-3.29514	0.000983733	0.00832374
Zfp808	594.789	-0.909491	-4.78619	1.6998e-06	2.68839e-05
Gm3055	6.53261	-0.907574	-2.8918	0.00383036	0.0267404
Glul	749.381	-0.906367	-5.67812	1.36184e-08	2.94021e-07
Ift81	117.623	-0.906074	-2.84114	0.00449526	0.030597
Htr4	6.60571	-0.904931	-2.68838	0.00717995	0.0444074
Tbc1d12	154.473	-0.90157	-3.18698	0.00143767	0.0115937
4933415A04Rik	6.45632	-0.898727	-3.28247	0.00102901	0.008653
Sirpa	322.305	-0.894604	-4.02424	5.71594e-05	0.000676055
Tet1	1008.98	-0.892468	-6.29852	3.00498e-10	8.00118e-09
Ski	672.425	-0.890639	-5.46411	4.65248e-08	9.36347e-07
Tbc1d4	1031.84	-0.887691	-5.57982	2.4077e-08	5.01896e-07
Clu	6.96427	-0.887298	-2.90627	0.00365762	0.0257437
Tbx4	6.10042	-0.88545	-2.82493	0.0047291	0.0317779
Gbe1	1012.53	-0.884053	-6.27004	3.60949e-10	9.50228e-09
F2r	515.317	-0.884042	-4.92003	8.65305e-07	1.4295e-05
Zkscan2	6.09989	-0.882668	-2.82158	0.00477883	0.0320592
Zfp474	6.45685	-0.881372	-3.26199	0.00110634	0.00923192
Rbm43	267.765	-0.880642	-3.76162	0.000168816	0.0017754
Col8a1	8.52104	-0.880554	-2.71506	0.00662634	0.0419369
Klhdc1	118.47	-0.879343	-2.80553	0.0050234	0.0334054
Bclaf3	878.839	-0.878616	-5.70978	1.13123e-08	2.46845e-07
Stard4	361.765	-0.876564	-4.20638	2.59499e-05	0.000331939
Il18rap	838.63	-0.875025	-4.78521	1.70807e-06	2.69886e-05
Ptpn21	259.574	-0.873176	-3.71072	0.00020667	0.00212959
Hacd4	335.571	-0.8728	-3.76325	0.000167717	0.00176612
Plscr1	270.1	-0.871826	-3.64867	0.000263606	0.00264774
Mn1	190.061	-0.870489	-2.91146	0.00359745	0.0253859
Steap3	129.303	-0.869074	-2.78322	0.00538223	0.0354372
Slc20a1	199.32	-0.868305	-3.35009	0.000807853	0.00702118
F11r	171.775	-0.865332	-3.16672	0.00154167	0.0122927
Gpr132	138.674	-0.86509	-2.86122	0.00422011	0.029039
Spag5	241.938	-0.864916	-3.6087	0.00030774	0.00302587
Ammecr1	559.591	-0.864421	-4.91025	9.09592e-07	1.49963e-05
Stx2	110.277	-0.864117	-2.7048	0.00683446	0.0428552
Cyp4f13	199.271	-0.862489	-3.14153	0.00168067	0.0132202
Ighv1-53	160.942	-0.861174	-4.93945	7.83437e-07	1.30482e-05
Hemgn	136.443	-0.86052	-2.83153	0.00463259	0.0312322
Xlr3a	6.88851	-0.86024	-3.27439	0.00105891	0.00886336
Mum1l1	6.02466	-0.85901	-3.19473	0.00139962	0.0113485
Ltbp3	221.293	-0.85855	-3.44902	0.000562631	0.00509513
Lrrc8b	548.185	-0.856915	-4.71813	2.38025e-06	3.66514e-05
Rspo3	6.4526	-0.855699	-3.23061	0.00123526	0.0102034
Cers4	324.281	-0.855641	-3.97568	7.01771e-05	0.000808349
Zmynd15	7.15721	-0.855572	-2.85207	0.00434358	0.0297632
Ehbp1	678.741	-0.84946	-5.12693	2.94509e-07	5.23066e-06
Tbc1d8	546.042	-0.849354	-4.76473	1.89109e-06	2.96792e-05
Tcp11l1	290.053	-0.848316	-3.70015	0.000215475	0.00221194
Hmgcll1	6.02572	-0.847989	-3.18136	0.00146585	0.0117628
Zfp987	6.02572	-0.847989	-3.18136	0.00146585	0.0117628
Olfr652	6.02359	-0.847807	-3.18095	0.00146792	0.0117737
Dip2c	1287.55	-0.847001	-5.22417	1.74942e-07	3.20831e-06
Mpeg1	310.29	-0.844946	-3.22682	0.00125173	0.0103071
Rad51b	3276.16	-0.84028	-6.53575	6.32895e-11	1.80281e-09
Tbc1d8b	324.658	-0.839987	-3.81788	0.000134604	0.00145593
Txnrd3	131.695	-0.838672	-2.76598	0.00567526	0.037023
Stau2	740.69	-0.837694	-5.17064	2.33291e-07	4.21215e-06
Tmcc2	193.493	-0.837187	-3.16256	0.00156387	0.0124454
Kif4	502.299	-0.834103	-4.59479	4.3318e-06	6.40432e-05
Plgrkt	408.303	-0.832213	-3.75594	0.000172692	0.00180916
Ksr2	146.312	-0.832083	-2.85172	0.00434833	0.0297832
Rtkn2	145.549	-0.8313	-2.86088	0.00422464	0.029058
Bex1	6.96481	-0.828562	-2.83433	0.00459225	0.0310603
Ndrg3	335.866	-0.82702	-3.83218	0.000127012	0.00138022
Zfp984	447.99	-0.826664	-4.07002	4.70099e-05	0.000568368
Cyp2j9	177.106	-0.825219	-3.05398	0.00225828	0.017041
B230118H07Rik	287.299	-0.824923	-3.65679	0.000255395	0.0025716
Fanci	292.827	-0.824059	-3.6446	0.00026781	0.00268336
Samd9l	460.498	-0.821735	-3.83759	0.00012425	0.00135562
Maged1	186.182	-0.819287	-3.06112	0.00220509	0.0167325
D10Wsu102e	447.61	-0.818487	-3.99865	6.37053e-05	0.000741912
Slc16a10	573.642	-0.817518	-4.45785	8.27854e-06	0.000115194
Ppp1r12b	607.211	-0.816828	-4.81	1.50929e-06	2.41279e-05
E2f7	218.766	-0.816292	-3.21151	0.00132041	0.0107759
Rell1	230.157	-0.81288	-3.29092	0.000998605	0.00842337
Ahi1	332.478	-0.811877	-3.78534	0.000153499	0.00163752
Spaca1	6.02678	-0.811221	-3.13542	0.00171608	0.0134677
Arhgap12	499.888	-0.811027	-4.37694	1.2036e-05	0.00016276
Tspan32	470.803	-0.810944	-4.34154	1.41486e-05	0.00018929
Stxbp1	239.117	-0.810745	-3.23312	0.00122445	0.0101243
Rasa3	1513.55	-0.810468	-5.83279	5.45097e-09	1.22549e-07
Lpp	2423.95	-0.80938	-6.48595	8.81733e-11	2.46011e-09
Rap1a	1312.38	-0.809355	-6.20947	5.31647e-10	1.38398e-08
Plcg1	180.873	-0.807377	-2.94596	0.00321951	0.0231697
Mei4	237.395	-0.804073	-3.32649	0.000879473	0.00756708
Myh9	4021.55	-0.802918	-8.12247	4.56794e-16	2.11625e-14
Cd82	143.237	-0.800178	-2.74185	0.00610947	0.0392903
Arhgef5	177.062	-0.794523	-2.753	0.00590527	0.038294
Lmbr1	313.673	-0.793665	-3.53223	0.000412065	0.0039103
H2-Ob	193.679	-0.791164	-2.7008	0.00691723	0.0432247
Gm4759	1468.21	-0.789632	-5.75721	8.55173e-09	1.88879e-07
Arrb2	229.335	-0.789145	-3.19873	0.00138036	0.0112147
Exo1	374.172	-0.788241	-3.88924	0.000100559	0.00111579
Gmds	2256.03	-0.786984	-6.2218	4.91497e-10	1.28355e-08
Igkv4-68	64.5254	-0.785797	-4.54635	5.45843e-06	7.9123e-05
Gm13483	137.256	-0.78531	-2.63861	0.00832463	0.0497831
Enox2	1165.08	-0.785122	-5.72833	1.01424e-08	2.22505e-07
Ell2	250.471	-0.781731	-2.83422	0.00459378	0.0310603
Serpinb6a	208.394	-0.781561	-3.08621	0.00202723	0.015593
Nav2	584.059	-0.780063	-4.56203	5.06604e-06	7.4093e-05
Gphn	1960.8	-0.779797	-5.25953	1.44425e-07	2.67572e-06
Tns1	986.593	-0.778982	-4.9392	7.84454e-07	1.30518e-05
Rnls	197.866	-0.777038	-2.88335	0.00393468	0.0273284
Siae	370.949	-0.77697	-3.68126	0.000232089	0.00236316
Mef2a	397.994	-0.774668	-3.49687	0.000470754	0.00438314
Ifih1	465.482	-0.772592	-3.88519	0.000102249	0.001133
Bcl11a	2630.72	-0.77122	-6.45896	1.05427e-10	2.91657e-09
Tgfbr2	953.906	-0.770634	-5.20791	1.90982e-07	3.48681e-06
Slc16a4	180.496	-0.768642	-2.65885	0.00784085	0.0475933
Stk10	667.652	-0.768461	-4.56307	5.04107e-06	7.3794e-05
Sept9	1109.94	-0.766739	-4.51037	6.4716e-06	9.20117e-05
Mndal	1135.61	-0.764669	-4.19665	2.70895e-05	0.000345164
St3gal1	595.484	-0.764535	-4.31289	1.61136e-05	0.000212961
Adgrg3	927.726	-0.76314	-4.38614	1.15381e-05	0.000156546
Bbs9	808.459	-0.761752	-4.65192	3.2886e-06	4.94714e-05
Dapk1	736.303	-0.761473	-4.55253	5.30058e-06	7.71088e-05
Cables1	371.523	-0.760781	-3.72629	0.000194322	0.00201764
Adgrg7	470.367	-0.75771	-3.71317	0.000204678	0.00211039
Melk	179.335	-0.755523	-2.77437	0.00553089	0.0362697
Vps37b	178.493	-0.755196	-2.81046	0.00494709	0.0329846
Mvb12b	1401.83	-0.754219	-5.58052	2.39795e-08	5.00502e-07
Epb41l3	244.927	-0.754145	-2.91053	0.00360819	0.0254507
AC152946.1	6.09723	-0.754051	-2.65983	0.00781804	0.0474725
Mtcl1	6.09723	-0.754051	-2.65983	0.00781804	0.0474725
Tbc1d1	1018.27	-0.753176	-5.32774	9.9443e-08	1.91179e-06
Osbpl3	1130.45	-0.752965	-5.37949	7.46956e-08	1.46536e-06
Zfp385a	181.678	-0.752639	-2.80375	0.00505124	0.0335487
Plxnc1	1989.69	-0.751784	-6.08424	1.17048e-09	2.90784e-08
Dapp1	5039.17	-0.75118	-7.44003	1.00661e-13	3.89334e-12
Bach2	2076.92	-0.750788	-5.87368	4.26237e-09	9.67631e-08
Bex3	182.474	-0.749615	-2.81374	0.00489691	0.0327035
Ksr1	637.881	-0.748524	-4.03976	5.35065e-05	0.000639336
Scarf1	231.248	-0.748411	-3.04722	0.00230965	0.0173644
Agap1	1548.78	-0.747235	-5.90443	3.53877e-09	8.18128e-08
Gsdme	592.679	-0.745991	-4.31554	1.59211e-05	0.000210587
Pde3b	663.655	-0.744592	-3.81162	0.000138059	0.00148936
Scn10a	5.16399	-0.743405	-2.95836	0.00309284	0.0224062
Chchd6	695.857	-0.742943	-4.43287	9.29849e-06	0.000128401
Tspan5	1331.75	-0.742299	-5.10978	3.2254e-07	5.69751e-06
Osbpl1a	2048.31	-0.740205	-5.02862	4.94032e-07	8.38212e-06
Chst11	1760.3	-0.738483	-5.44423	5.20305e-08	1.04329e-06
Spice1	200.256	-0.735606	-2.75469	0.0058748	0.0381418
H2-DMa	222.352	-0.735251	-2.7602	0.00577665	0.0375943
Per2	246.885	-0.734608	-3.09537	0.00196567	0.0151767
Tspan14	1646.61	-0.733695	-5.97481	2.30356e-09	5.44909e-08
Gm12216	505.747	-0.733141	-3.76176	0.000168723	0.0017754
Stk40	219.382	-0.7325	-2.9397	0.00328528	0.0235568
Smad3	1263.94	-0.732084	-5.58797	2.2974e-08	4.81981e-07
Hoxb5os	5.16293	-0.731357	-2.94176	0.00326351	0.0234347
Sfrp1	5.16293	-0.731357	-2.94176	0.00326351	0.0234347
Dennd1c	312.652	-0.731073	-2.96717	0.00300553	0.0218513
Btbd3	243.822	-0.729391	-2.86846	0.00412477	0.028467
Il4ra	263.87	-0.728969	-3.10005	0.0019349	0.0149746
Fam110b	543.682	-0.726674	-4.12624	3.68745e-05	0.000458041
Fyn	1355.89	-0.726527	-5.11261	3.17736e-07	5.61872e-06
Lonrf1	211.366	-0.72512	-2.81412	0.00489102	0.0327015
Chaf1b	433.772	-0.724362	-3.65939	0.000252813	0.00255347
Abcc1	1975.24	-0.724033	-6.15779	7.37653e-10	1.8901e-08
Trio	1488.29	-0.721093	-5.47484	4.37919e-08	8.83524e-07
Alox5ap	210.951	-0.720558	-2.83039	0.0046492	0.0313183
Mindy4	203.569	-0.713214	-2.73472	0.00624331	0.0399464
Pcbp3	384.007	-0.711619	-3.5061	0.000454732	0.00426805
Adgra3	548.78	-0.711082	-4.02314	5.74261e-05	0.00067841
Fam49a	369.224	-0.709733	-3.31124	0.000928845	0.00791436
Hormad2	116.627	-0.709314	-3.99307	6.52242e-05	0.000756638
Lrp12	427.153	-0.705274	-3.61978	0.000294859	0.00291678
Slc14a1	600.728	-0.703925	-4.0589	4.93045e-05	0.000592162
Nuf2	260.378	-0.703645	-2.93961	0.00328629	0.0235568
Neto2	219.698	-0.703047	-2.67808	0.00740458	0.045401
Cd44	2247.17	-0.699134	-4.51275	6.39916e-06	9.12998e-05
Pag1	2472.99	-0.696634	-5.53705	3.07602e-08	6.30738e-07
Tapt1	1368.82	-0.696196	-5.08096	3.75526e-07	6.54145e-06
Gm44511	338.379	-0.695944	-3.02719	0.00246835	0.0183966
Srebf2	1402.46	-0.695226	-5.05129	4.38827e-07	7.54745e-06
Arhgap18	1689.06	-0.692401	-5.27391	1.33547e-07	2.49685e-06
Abi2	708.753	-0.690731	-4.18392	2.86528e-05	0.00036338
Ttll5	863.487	-0.687551	-4.08331	4.43994e-05	0.000542837
Net1	316.995	-0.687338	-3.18715	0.0014368	0.0115924
Cd40	5.5914	-0.687284	-2.9237	0.00345902	0.0245683
Mis18bp1	484.125	-0.686977	-3.25029	0.00115288	0.00960063
Eea1	1045.89	-0.686618	-4.74678	2.06677e-06	3.22194e-05
Cradd	502.547	-0.684148	-3.37231	0.000745406	0.00654466
Oxct1	997.528	-0.684112	-3.96293	7.40342e-05	0.000850377
Iqsec2	303.345	-0.682996	-2.95841	0.00309232	0.0224062
Tpx2	580.674	-0.681705	-3.92736	8.5885e-05	0.000968024
2210408F21Rik	360.61	-0.681035	-3.1823	0.00146112	0.0117422
Pik3cd	847.317	-0.679496	-4.24561	2.17999e-05	0.000281502
Erc1	602.312	-0.679353	-3.8218	0.000132479	0.00143485
Mctp2	1002.28	-0.678784	-4.41573	1.00669e-05	0.000137615
Bex4	4.73446	-0.678067	-2.81826	0.00482842	0.032352
Olfr655	4.73286	-0.677913	-2.81787	0.00483434	0.0323784
Acsl3	274.943	-0.675668	-2.89997	0.00373197	0.0261318
Inpp5a	808.807	-0.67488	-4.36572	1.26707e-05	0.000170496
Acvr2a	588.315	-0.672571	-3.42893	0.000605972	0.00542252
Rmi2	441.645	-0.670743	-3.46143	0.000537321	0.00490227
Kif18a	358.577	-0.667301	-3.23549	0.00121434	0.0100611
Spin4	4.73233	-0.664865	-2.79864	0.00513185	0.0339295
Snord13	905.912	-0.664446	-4.03731	5.40684e-05	0.000645578
Cenpk	230.827	-0.660723	-2.68772	0.00719416	0.0444416
Nav1	733.48	-0.660684	-3.96217	7.4273e-05	0.000851921
Nusap1	376.866	-0.659085	-3.01519	0.00256815	0.0190044
Sfmbt1	851.794	-0.658737	-4.39403	1.11266e-05	0.000151467
Cacnb2	3052.22	-0.658473	-5.26438	1.40662e-07	2.61788e-06
Ccdc14	226.896	-0.65596	-2.64603	0.00814416	0.0490151
Pde8a	287.079	-0.655847	-2.82176	0.00477613	0.0320543
Vcl	559.172	-0.653767	-3.70016	0.000215462	0.00221194
Tfr2	264.522	-0.650442	-2.74506	0.00604999	0.0389846
Apbb2	277.957	-0.650335	-2.6698	0.00758956	0.0462055
Znrf3	1388.76	-0.649083	-4.42624	9.58878e-06	0.000131741
Eml6	371.841	-0.647695	-2.95325	0.00314446	0.0227298
Cyth3	269.362	-0.646133	-2.81701	0.00484734	0.0324388
Fzd6	263.751	-0.644271	-2.68251	0.00730711	0.0449554
Ptk2b	1864.18	-0.643865	-5.31788	1.04985e-07	1.99717e-06
Ndufaf2	458.536	-0.643221	-3.32349	0.000888979	0.00764484
Hoxb7	4.73552	-0.643106	-2.76629	0.00566986	0.0370036
Ighv1-74	4.73552	-0.643106	-2.76629	0.00566986	0.0370036
Pou2f1	1148.86	-0.633929	-4.5547	5.24615e-06	7.64532e-05
Sntb1	489.212	-0.632954	-2.68487	0.00725582	0.044741
Lnpk	370.452	-0.632513	-2.84889	0.00438726	0.0299996
Brca2	864.019	-0.631565	-4.12184	3.75861e-05	0.000465463
Man2a1	915.182	-0.63129	-4.31654	1.58495e-05	0.00020998
Fam126a	647.393	-0.63062	-3.79455	0.000147913	0.00158207
Hist1h4h	926.362	-0.629304	-3.45445	0.00055142	0.00501129
Zbtb20	9974.15	-0.629142	-5.89249	3.80413e-09	8.75755e-08
Sh3rf1	580.56	-0.625605	-3.24583	0.0011711	0.00974742
Hoxc5	4.30333	-0.625461	-2.68762	0.00719637	0.0444416
Mkx	4.30333	-0.625461	-2.68762	0.00719637	0.0444416
Il1r1	641.626	-0.624609	-3.14827	0.00164239	0.012988
Hivep3	906.26	-0.623393	-4.17202	3.01907e-05	0.000381145
Nt5dc1	1188.39	-0.622697	-4.56809	4.9219e-06	7.2179e-05
Gm10451	4.30386	-0.622501	-2.6831	0.00729433	0.0449322
AC159475.1	4.3028	-0.622394	-2.68281	0.00730059	0.0449322
Axin2	4.3028	-0.622394	-2.68281	0.00730059	0.0449322
St7	2129.62	-0.620675	-5.1372	2.78856e-07	4.97974e-06
Slc12a7	487.448	-0.617523	-3.22747	0.00124891	0.0102989
Vav3	4546.7	-0.614491	-5.78016	7.46287e-09	1.65952e-07
Hist1h1e	1189.32	-0.611756	-3.98746	6.67857e-05	0.000774201
Nrip1	2528.51	-0.610852	-5.27433	1.33244e-07	2.49405e-06
Atp2b1	1008.81	-0.607129	-4.08275	4.45053e-05	0.000543724
Slc39a11	1802.91	-0.606099	-5.06201	4.14865e-07	7.15796e-06
Nol4l	376.965	-0.605907	-2.8652	0.0041674	0.0287127
Fcho2	1888.43	-0.605335	-4.79985	1.58784e-06	2.53341e-05
Col6a4	4.73127	-0.604514	-2.70553	0.00681948	0.0428106
Ctso	425.632	-0.604212	-3.03257	0.00242478	0.0181215
Brms1l	291.67	-0.603614	-2.69267	0.00708818	0.0439564
Car2	2505.73	-0.603583	-4.85018	1.23349e-06	1.9914e-05
Adk	1794.87	-0.603092	-4.85209	1.22166e-06	1.97425e-05
Cd81	397.755	-0.601786	-2.87605	0.00402683	0.0278854
Spred1	1233.18	-0.600671	-4.51224	6.41457e-06	9.13815e-05
Neil3	601.05	-0.600293	-3.19173	0.00141425	0.0114357
Atp7a	435.775	-0.599581	-2.98449	0.00284047	0.0207809
Sesn3	775.123	-0.597754	-3.83255	0.000126824	0.0013791
Hist1h2be	763.166	-0.595346	-2.90308	0.00369515	0.0259527
Ralgps1	452.656	-0.594525	-3.02134	0.00251662	0.018688
Rgs1	1143.96	-0.594464	-3.78996	0.000150672	0.00160947
Pms1	437.054	-0.592579	-2.91213	0.00358973	0.0253424
Cuedc1	460.377	-0.590919	-3.04317	0.00234099	0.0175757
Samsn1	1998.46	-0.590462	-4.85361	1.21235e-06	1.96504e-05
Cenpp	526.444	-0.58888	-3.13358	0.00172685	0.0135313
Kntc1	600.835	-0.588548	-3.44062	0.000580384	0.00522217
Rcbtb2	352.877	-0.584929	-2.72835	0.00636523	0.0405833
Depdc1b	630.033	-0.584768	-2.97634	0.0029171	0.0212843
Zc3h6	345.751	-0.584453	-2.76441	0.00570265	0.037172
Nedd4	3619.05	-0.58199	-5.51185	3.55075e-08	7.24442e-07
Knl1	803.609	-0.581761	-3.74156	0.000182885	0.0019086
Chka	684.616	-0.580809	-3.58398	0.000338401	0.00329557
Gm25541	873.048	-0.579826	-3.85511	0.00011568	0.00127061
Polq	541.12	-0.573222	-3.17867	0.0014795	0.0118549
Hk2	434.241	-0.571843	-2.84582	0.00442969	0.0302516
Cntln	1451.91	-0.569123	-3.87835	0.000105168	0.0011614
Galnt2	1059.59	-0.567116	-3.32269	0.000891551	0.00766292
Hist1h2bb	386.221	-0.566704	-2.83641	0.00456235	0.030942
Zwilch	342.764	-0.564256	-2.63835	0.00833096	0.0497905
Vps13a	2739.02	-0.563614	-5.07179	3.94087e-07	6.82109e-06
Trim30a	1494.75	-0.561357	-3.48492	0.000492282	0.00454985
Fbxw4	361.962	-0.561051	-2.66025	0.00780838	0.0474491
Mmp2	47.2942	-0.560064	-2.83527	0.00457865	0.0309837
Hist1h1d	1060.4	-0.55947	-3.44186	0.000577727	0.00520401
Sgms1	3758.76	-0.556355	-5.44241	5.25647e-08	1.05271e-06
Sos1	1161.27	-0.553389	-3.92546	8.65633e-05	0.000974404
Ncapg2	858.509	-0.550404	-3.53882	0.000401917	0.00383407
Pcgf5	1407.28	-0.549653	-4.11721	3.83492e-05	0.000473835
Wdhd1	829.074	-0.549407	-3.6217	0.000292668	0.00290214
Bard1	778.483	-0.549312	-3.46771	0.000524909	0.00480245
Brip1	903.8	-0.54727	-3.61018	0.000305982	0.00301585
Wdr76	534.847	-0.543292	-2.72061	0.00651607	0.0413191
Eng	658.825	-0.542215	-2.90377	0.00368694	0.0259165
Prdm11	410.043	-0.542017	-2.64776	0.00810268	0.0488916
1700025G04Rik	1251.39	-0.539973	-3.4787	0.000503851	0.00464101
Zfpm1	715.288	-0.53979	-3.19335	0.00140634	0.0113917
Hspa4l	534.581	-0.539554	-3.04876	0.00229788	0.0172998
Igkv7-33	5.1608	-0.53791	-2.63907	0.00831345	0.0497588
Iqsec3	5.1608	-0.53791	-2.63907	0.00831345	0.0497588
Hist1h3a	642.953	-0.536455	-2.67148	0.00755182	0.0460616
Uba6	872.044	-0.536419	-3.50347	0.000459237	0.00429798
C2cd5	1730.42	-0.536099	-4.37995	1.18704e-05	0.000160788
Stk3	1636.38	-0.534989	-4.16195	3.15543e-05	0.000397399
Socs5	410.952	-0.534295	-2.71459	0.00663582	0.0419806
Zyx	753.361	-0.534109	-3.42414	0.000616757	0.00551298
Epb41l2	806.013	-0.530897	-3.31887	0.000903811	0.00774773
Nadk2	646.925	-0.530387	-2.73634	0.00621267	0.0398157
Nptn	797.71	-0.527388	-3.35479	0.000794252	0.0069214
Zfp512	429.476	-0.525881	-2.70949	0.00673861	0.0423844
Ncapg	401.95	-0.525475	-2.65355	0.0079649	0.0482029
Snx6	538.051	-0.525387	-2.95585	0.0031181	0.0225493
AW554918	1720.13	-0.524469	-4.35967	1.30257e-05	0.000174984
E2f3	1890.29	-0.523915	-4.31907	1.56685e-05	0.00020792
Kif15	920.834	-0.521628	-3.38115	0.000721832	0.00634792
Myo1f	518.296	-0.521419	-2.9128	0.00358205	0.0252991
Gas2l3	533.844	-0.520854	-2.87589	0.00402888	0.0278878
Map4k4	2901.7	-0.519948	-4.01427	5.96299e-05	0.000702222
Phactr2	2863.57	-0.515382	-3.84743	0.000119365	0.00130581
Cpne3	878.734	-0.514811	-3.39792	0.000678996	0.00602314
Lims1	2374.86	-0.513662	-4.42082	9.83254e-06	0.000134636
Bach1	609.141	-0.511658	-2.83608	0.00456713	0.030942
Cenpc1	694.356	-0.50874	-3.0696	0.00214348	0.0163638
Malt1	506.643	-0.506846	-2.79138	0.00524835	0.0346115
Ppat	588.407	-0.505668	-2.94777	0.00320077	0.023071
Fam214a	800.229	-0.504488	-3.17676	0.00148933	0.0119219
Sclt1	504.589	-0.503069	-2.7527	0.00591059	0.0383132
Fam129a	608.172	-0.502721	-2.88904	0.00386422	0.0269192
Dennd6a	689.195	-0.501709	-2.98016	0.002881	0.0210397
Lrrfip2	1146.91	-0.501394	-3.64723	0.000265078	0.00265925
Wdfy3	1365.42	-0.501101	-3.85773	0.000114447	0.00125792
Kif11	928.093	-0.499408	-3.34582	0.0008204	0.00711886
Igkv14-126	519.695	-0.499242	-3.99402	6.49612e-05	0.000754123
Sp4	545.517	-0.499084	-2.71868	0.00655437	0.0414974
Fggy	860.679	-0.498906	-3.31741	0.000908562	0.0077723
Gramd1b	1093.55	-0.498704	-3.38846	0.00070285	0.00620104
Stim1	1466.09	-0.498233	-3.67535	0.000237522	0.00241397
Ighv11-2	301.492	-0.497813	-3.6476	0.000264704	0.00265713
Smc2	1035.81	-0.497481	-3.50078	0.000463891	0.00433324
Kiz	594.499	-0.496238	-2.6906	0.00713229	0.0441461
5730522E02Rik	742.847	-0.494134	-2.642	0.0082418	0.0494936
Blm	661.22	-0.493376	-2.94144	0.00326686	0.0234484
Zfp652	880.64	-0.493283	-3.33702	0.00084682	0.00732475
Add3	974.57	-0.489941	-3.29377	0.000988523	0.00835128
Cdca2	507.594	-0.488831	-2.63886	0.00831852	0.0497708
Por	514.875	-0.48873	-2.68636	0.0072236	0.0445761
Dleu2	844.016	-0.486494	-3.07345	0.00211597	0.0161917
Esyt2	1545.17	-0.486153	-3.93557	8.30009e-05	0.000940139
Sptbn1	3791.69	-0.485845	-4.47683	7.57578e-06	0.000106523
Clic4	734.628	-0.482745	-2.93242	0.00336326	0.0240452
C530008M17Rik	1115.05	-0.479719	-2.85888	0.00425144	0.0292054
Zfp654	1193.34	-0.478821	-3.52422	0.000424726	0.00401179
Pan3	7501.02	-0.477046	-4.1512	3.30743e-05	0.000414324
Ppp2r3a	839.267	-0.476704	-2.95163	0.00316099	0.0228291
Tbc1d14	756.281	-0.476019	-3.06163	0.00220138	0.0167121
Nfic	761.014	-0.475736	-2.87103	0.00409135	0.0282602
Irf2	2383.42	-0.471584	-4.07699	4.56216e-05	0.000553221
Etnk1	942.229	-0.470898	-3.19291	0.00140847	0.0114033
Ptprj	1921.75	-0.46961	-3.95449	7.66995e-05	0.000876673
Zranb3	572.49	-0.469195	-2.71247	0.00667836	0.0421354
Tango6	760.978	-0.468733	-2.85109	0.00435694	0.0298202
Pik3r1	2684.1	-0.465047	-4.09674	4.19013e-05	0.00051422
Utrn	4670.73	-0.46474	-4.6463	3.37935e-06	5.07431e-05
Prkd3	939.905	-0.457034	-3.09589	0.00196221	0.0151644
Dync2h1	723.904	-0.455261	-2.8353	0.00457824	0.0309837
Mctp1	4640.34	-0.454155	-4.64197	3.45106e-06	5.17722e-05
Akt3	4238.83	-0.453725	-4.26359	2.01164e-05	0.000260381
Nsd2	2511.16	-0.453249	-4.0619	4.86752e-05	0.00058633
Usp6nl	1241.75	-0.452812	-3.40143	0.000670334	0.00595601
Map3k5	1459.04	-0.452609	-3.50198	0.000461808	0.00431956
Fnip2	808.11	-0.452028	-2.84921	0.00438273	0.0299811
Dtnbp1	1248.13	-0.446417	-3.29807	0.00097352	0.00824587
Lrrfip1	2003.59	-0.445272	-3.578	0.000346228	0.00335977
Phf14	2810.86	-0.444531	-3.53399	0.000409343	0.00389197
Map2k6	802.048	-0.443601	-2.8882	0.00387451	0.0269679
Notch2	3031.68	-0.443225	-4.1907	2.78092e-05	0.000353506
Gm24265	36517.7	-0.440908	-4.07619	4.57789e-05	0.000554716
Large1	1196.68	-0.439655	-3.07974	0.0020718	0.0158984
Smyd3	5353.87	-0.439491	-4.05093	5.1015e-05	0.000611805
Pcmtd1	911.977	-0.438596	-2.87218	0.00407648	0.0281743
Rbms1	733.43	-0.437789	-2.75395	0.00588804	0.0381974
Rgs18	1230.26	-0.436545	-3.29445	0.000986162	0.00833997
March6	1709.32	-0.436244	-3.60016	0.000318024	0.00311572
Igha	824.233	-0.436193	-4.33407	1.4638e-05	0.000195198
Hmgb1	823.903	-0.435924	-2.82861	0.00467501	0.0314273
Lyrm4	1037.24	-0.435283	-3.05292	0.00226626	0.0170854
Ccnd3	1679.62	-0.43414	-3.06817	0.00215375	0.0164269
Map4k3	896.382	-0.432541	-2.92532	0.00344105	0.0244917
Mki67	4646.56	-0.432491	-4.21913	2.45249e-05	0.000314204
Stxbp5	2944.91	-0.430558	-4.05948	4.91825e-05	0.000591131
Klhl2	795.627	-0.428791	-2.77317	0.00555128	0.0363888
Sdccag8	984.633	-0.427759	-2.84597	0.00442761	0.0302501
Scaper	1240.03	-0.42699	-3.17079	0.00152023	0.0121395
Tpk1	1630.43	-0.424835	-3.14463	0.00166298	0.0131127
Scmh1	1211.56	-0.421355	-3.15545	0.00160253	0.0126973
Dph6	1031.57	-0.416758	-2.94784	0.00320002	0.023071
Memo1	1431.74	-0.416268	-3.06052	0.00220956	0.016743
Fnbp1	3275.8	-0.414505	-3.72608	0.000194483	0.00201802
Lonp2	1245.8	-0.413498	-3.06454	0.00218002	0.0165885
Cap1	910.045	-0.412756	-2.72356	0.00645826	0.0410659
Adgrl2	1509.01	-0.412116	-3.0273	0.0024675	0.0183966
Tcf12	4217.94	-0.411203	-4.00513	6.19839e-05	0.000726797
Hs2st1	996.554	-0.410661	-2.89576	0.00378237	0.0264393
Xpr1	1179.84	-0.410341	-2.79904	0.00512555	0.0339113
Mbnl3	1315.5	-0.410067	-3.1528	0.00161712	0.0128005
Hist1h4d	896.603	-0.408982	-2.77491	0.00552167	0.0362237
Rabgap1l	2416.42	-0.407832	-3.44614	0.00056865	0.0051279
Heg1	1101.59	-0.40481	-2.85213	0.00434278	0.0297632
Hist1h1c	1557.91	-0.399538	-3.05347	0.00226211	0.017062
Rock2	2610.19	-0.399209	-3.65918	0.000253021	0.00255399
Dnajc6	2562.07	-0.397775	-3.23698	0.001208	0.0100188
Nceh1	958.703	-0.397174	-2.75669	0.00583894	0.0379694
Fbxl17	3981.04	-0.395131	-3.46727	0.000525767	0.0048076
Ktn1	1480.98	-0.391945	-2.77663	0.00549261	0.0360476
Osbpl8	5622.3	-0.390874	-4.07818	4.53894e-05	0.000551224
Nlrc5	1628.92	-0.390651	-2.74902	0.00597729	0.0386534
Snx29	2711.29	-0.389717	-3.44792	0.00056492	0.00510555
Top2a	2410.4	-0.388725	-3.41865	0.000629315	0.00561908
Gabpb1	1445.31	-0.388592	-2.9085	0.00363172	0.0255835
Hjurp	1559.35	-0.387615	-3.09519	0.00196687	0.0151789
Cyfip2	3202.62	-0.385603	-3.41334	0.000641725	0.0057163
Ighv1-76	20.2355	-0.383877	-2.99026	0.00278737	0.0204658
Pola1	4105.05	-0.38218	-3.39657	0.000682363	0.00604644
Arl15	3108.84	-0.381033	-3.33337	0.000858012	0.00740194
Stag1	4381.7	-0.380543	-3.43335	0.000596179	0.00534367
Atad2	1771.83	-0.367952	-2.9698	0.00297989	0.021694
Sept7	1515.86	-0.365511	-2.90054	0.00372517	0.0261066
Atp2a3	1271.16	-0.364673	-2.74401	0.00606935	0.0390785
Dcun1d1	2551.77	-0.36241	-3.29179	0.000995526	0.00840175
Oxr1	1715.92	-0.357688	-2.88889	0.00386608	0.0269207
Ralgapa2	1673.1	-0.357312	-2.91354	0.00357356	0.025261
Zeb1	3279.06	-0.356794	-2.97064	0.00297182	0.0216545
Dock7	1431.62	-0.355269	-2.73617	0.00621588	0.0398166
Atp10d	1303.29	-0.349805	-2.64388	0.00819609	0.049255
Lrrc8c	1426.51	-0.348115	-2.68211	0.00731604	0.0449934
Rock1	2400.19	-0.345793	-3.06737	0.00215953	0.0164633
Pde4d	5231.68	-0.34519	-3.0312	0.00243586	0.0181959
Ppm1h	1630.34	-0.340107	-2.73852	0.00617155	0.0395994
Picalm	1590.92	-0.33818	-2.74235	0.0061001	0.0392455
Ighv1-82	26.2367	-0.324927	-2.92508	0.00344373	0.0244917
Wrn	1658.15	-0.324905	-2.66708	0.00765126	0.0465463
Ttc3	2637.23	-0.309557	-2.80781	0.00498801	0.0332303
Ighv1-78	159.568	-0.30088	-3.65789	0.0002543	0.00256532
Elmo1	14719.1	-0.297596	-3.14128	0.00168213	0.0132253
4932438A13Rik	2643.01	-0.286539	-2.65377	0.00795977	0.0481897
Usp15	3320.96	-0.285825	-2.74689	0.00601639	0.0388601
Igkv5-48	209.456	-0.269098	-3.61647	0.000298647	0.00295068
Igkv1-135	74.4016	-0.114183	-5.03596	4.75467e-07	8.10927e-06
Chd4	4179.07	0.281261	2.75249	0.00591447	0.0383232
Celf2	8795.43	0.281399	2.80194	0.00507969	0.0336762
Lcp1	4019.33	0.282836	2.70958	0.00673674	0.0423844
Son	4787.31	0.284549	2.82875	0.00467304	0.031427
Arid2	3365.85	0.286611	2.74146	0.00611673	0.0393215
Chd2	3247.51	0.300883	2.71167	0.00669445	0.0421717
Caprin1	4648.8	0.302971	2.64619	0.0081405	0.0490112
Cdk6	18799	0.303881	3.09324	0.00197985	0.0152646
Eif4g2	5993.72	0.306179	3.11875	0.00181619	0.0141498
Tle4	2217.16	0.308193	2.71287	0.00667023	0.0421298
Myb	3889.14	0.308326	2.96878	0.00298985	0.0217567
Ptma	2888.6	0.309606	2.7626	0.00573422	0.0373628
Mtdh	3276.69	0.310094	2.80645	0.005009	0.033343
Cblb	2495.05	0.311876	2.83635	0.00456318	0.030942
Malat1	32248.1	0.316123	3.82407	0.000131266	0.00142266
G3bp1	2150.41	0.316898	2.78216	0.00539983	0.0355244
Arhgef2	2290.73	0.322809	2.80884	0.0049721	0.0331379
Abcc4	1913.62	0.327107	2.72728	0.00638581	0.0406668
Rps6ka3	2872.69	0.327162	3.06623	0.00216775	0.0165105
Atxn10	1664.61	0.331735	2.68058	0.00734943	0.0450968
Snd1	5366.73	0.331915	3.31824	0.000905859	0.00775324
Clasp2	2188.31	0.335305	2.93079	0.00338106	0.0241513
Clint1	3252.49	0.336204	2.92516	0.00344277	0.0244917
Nisch	2019.78	0.336742	2.87818	0.00399978	0.0277098
Prrc2a	2221.99	0.336863	2.76063	0.00576893	0.037559
Mtr	1697.23	0.338657	2.7386	0.00617013	0.0395994
Actr2	2632.72	0.33926	2.93245	0.00336301	0.0240452
Ubr4	3287.22	0.341088	3.25528	0.00113283	0.00943848
Ino80d	2280.56	0.341899	2.99227	0.00276909	0.0203498
Kif13a	1528.03	0.343575	2.72259	0.00647723	0.0411367
Vapa	1282.33	0.355228	2.67551	0.00746162	0.0456992
Atp5b	2093.54	0.356064	2.75609	0.00584965	0.0380239
Fam49b	3239.4	0.358064	3.31893	0.000903629	0.00774773
Syk	2193.03	0.358616	3.13411	0.00172378	0.0135137
Mgea5	1612.98	0.358984	2.80368	0.00505224	0.0335487
Cep350	2048.8	0.361631	2.96532	0.00302365	0.0219733
Rab3gap2	1656.78	0.363482	2.91959	0.00350497	0.0248515
Cct5	1574.67	0.366285	2.64728	0.0081143	0.0489075
Cabin1	1739.67	0.368509	2.93824	0.00330084	0.0236404
Arhgap26	2004.46	0.368954	3.07411	0.00211131	0.0161636
Rac1	1152.34	0.369318	2.67066	0.00757025	0.0461051
Phf12	1312.9	0.369526	2.68734	0.0072024	0.044462
Spop	1899.02	0.369702	2.98945	0.00279478	0.020511
Etv6	25899.1	0.371459	3.0637	0.00218615	0.0166274
Akap13	15092.9	0.37258	3.99781	6.39322e-05	0.000743234
Ttc7b	1774.19	0.373805	3.07795	0.00208429	0.0159792
Ide	1345.08	0.375929	2.78081	0.00542236	0.0356439
Atp2b4	4101.79	0.377529	3.43427	0.000594143	0.00532835
Brd1	1629.94	0.378632	2.83058	0.00464643	0.0313126
Rab2a	1851.25	0.38078	3.18474	0.00144882	0.0116721
Arhgap45	1335.76	0.382074	2.90871	0.00362929	0.0255774
Ddb1	1795.26	0.382381	2.80023	0.00510663	0.0337998
Sept2	1374.26	0.383448	2.92279	0.00346906	0.024629
Marf1	1290.32	0.384996	2.83292	0.00461251	0.0311481
Wasf2	2681.87	0.385713	3.4599	0.000540371	0.00492151
Ivns1abp	3809.54	0.386705	3.1555	0.00160225	0.0126973
Brd3	960.385	0.386719	2.67243	0.0075304	0.0459997
Rpl7	2010.17	0.387175	2.73916	0.00615958	0.0395658
Lrp6	1495.65	0.387405	2.92607	0.00343271	0.024456
Rpl4	7597.14	0.390389	4.2056	2.60395e-05	0.000332824
Nup210	4126.43	0.390604	3.72569	0.000194781	0.00201983
Pdk3	1002.71	0.390793	2.64399	0.00819341	0.049255
Tiam1	1124.38	0.391504	2.85492	0.00430474	0.0295218
Cfl1	2877.03	0.392266	3.66577	0.000246597	0.00249532
Ybx3	1598.01	0.393921	2.95894	0.00308702	0.022384
Rest	1025.92	0.394891	2.67716	0.00742491	0.0455086
Dnajc5	1020.09	0.395711	2.64811	0.00809431	0.0488707
Uggt1	1819.47	0.396098	3.22241	0.00127117	0.0104209
Rpl13a	1791.2	0.396377	3.09121	0.00199344	0.0153548
Itga6	1812.16	0.396393	3.07029	0.00213854	0.0163338
Gm25099	10099.3	0.39672	3.68973	0.00022449	0.00229151
Pam	1855.28	0.397962	3.28163	0.0010321	0.00866562
Abca2	1505.19	0.399979	3.18401	0.00145251	0.011696
Eif4h	1423.21	0.400339	2.90489	0.00367386	0.0258357
5430416N02Rik	909.972	0.402567	2.68025	0.00735673	0.0451246
Ggta1	1129.65	0.403592	2.91331	0.0035762	0.0252687
Dnm2	1379.58	0.406601	3.16192	0.00156735	0.012467
2010111I01Rik	2391.99	0.407613	3.43947	0.000582848	0.00523857
Snx5	2164.99	0.408534	3.44877	0.000563143	0.00509513
Stx8	1173.45	0.409512	2.79759	0.00514856	0.0340084
Pfn1	2030.79	0.410112	3.14008	0.00168899	0.0132728
Eif3b	1074.22	0.410346	2.64087	0.00826934	0.0495494
Dnmt3a	1412.14	0.410929	3.15862	0.00158521	0.0125784
Stat3	2063.57	0.411425	3.45977	0.000540636	0.00492151
Serinc1	796.204	0.412269	2.63705	0.008363	0.0499272
Rmnd5a	1492.38	0.413815	3.14721	0.00164838	0.013029
Fermt3	1061.4	0.413984	2.83701	0.00455385	0.0309313
Myo5a	3456.35	0.414347	3.64666	0.000265673	0.00266359
Ddi2	917.477	0.414842	2.73356	0.00626529	0.04004
Fgfr1op	871.896	0.415445	2.74875	0.00598226	0.0386703
Agps	2054.07	0.416365	3.48007	0.000501276	0.00461989
Xpot	1042.16	0.417933	2.96146	0.00306189	0.0222413
Canx	3982.09	0.417974	4.11478	3.87548e-05	0.000478122
Eif4g1	2293.13	0.419832	3.71028	0.000207026	0.00213191
Tnrc18	1591.08	0.421129	3.22561	0.00125704	0.0103415
Arpc2	2471.21	0.421679	3.78067	0.000156407	0.00165986
A430078G23Rik	1003.31	0.426666	2.89119	0.00383785	0.0267698
Sdcbp	2063.08	0.427084	3.40207	0.000668775	0.0059454
Cbl	2603.17	0.427414	3.90289	9.50509e-05	0.00105971
Eif4ebp2	1159.35	0.428055	2.95731	0.00310341	0.0224728
Ptpre	9047.82	0.428484	3.80424	0.000142238	0.00152738
Srp72	1153.95	0.428722	3.1042	0.00190795	0.0147941
Tpt1	2005.45	0.430531	2.70059	0.00692165	0.0432315
Gm8995	4709.9	0.431525	4.08099	4.48438e-05	0.000546088
Stx16	1181.15	0.431696	3.15944	0.0015807	0.012561
Apaf1	1047.22	0.432176	3.0221	0.00251024	0.0186491
Rps26	1445.17	0.432444	3.36576	0.000763331	0.00666975
Nsmaf	1480.86	0.434624	3.10226	0.00192047	0.014877
Aldh2	1499.55	0.439917	3.14665	0.00165152	0.0130475
Rac2	1231.15	0.441394	3.24193	0.00118723	0.00986656
Hivep1	1798.15	0.441654	3.67785	0.000235208	0.00239343
Zdhhc20	1444.06	0.441731	3.44897	0.00056273	0.00509513
Larp1	2928.97	0.442733	4.17886	2.92977e-05	0.000371271
Retreg1	2216.94	0.445608	3.60052	0.000317584	0.00311327
Dync1h1	3558.43	0.445985	4.13924	3.48461e-05	0.000434499
Cpsf2	883.795	0.4467	2.99883	0.00271022	0.0199622
Mtpn	1394.89	0.44698	3.19599	0.00139354	0.0113104
Klf13	878.357	0.448708	2.74593	0.00603403	0.0389278
Pcbp1	824.342	0.449789	2.81854	0.00482433	0.0323378
Med12	704.419	0.449936	2.70513	0.00682782	0.0428316
Aff1	2211.36	0.450457	3.63666	0.000276199	0.0027539
Gab2	2737.39	0.450947	3.83193	0.000127142	0.00138072
Plcb2	1635.33	0.452028	3.60951	0.000306774	0.00302108
Srrm2	8041.3	0.452442	4.75996	1.93628e-06	3.0301e-05
Rcc2	1900.52	0.455567	3.47837	0.000504478	0.00464154
Eif3l	1019.11	0.456514	3.03636	0.00239453	0.0179365
Copa	1496.52	0.457114	3.46574	0.000528779	0.00483244
Rpl41	1462.73	0.457822	2.88403	0.00392623	0.0272813
Baz2a	1106.5	0.457892	3.26669	0.00108813	0.00908924
Phka2	1291.78	0.459247	3.39086	0.000696741	0.00615713
Ddx21	1446.15	0.459277	3.59555	0.000323704	0.00316566
Mia3	682.22	0.459299	2.67388	0.00749786	0.0458352
Pnrc1	1500.22	0.459813	3.47255	0.000515545	0.00473269
Susd6	1506.27	0.459868	3.44883	0.000563021	0.00509513
Nacc1	762.876	0.460652	2.83276	0.00461483	0.0311481
Lasp1	657.271	0.46288	2.80049	0.00510257	0.0337867
Copg1	595.297	0.463831	2.65424	0.00794876	0.0481409
Mbd1	567.657	0.464664	2.64156	0.0082525	0.0495211
Zfp609	1461.67	0.465389	3.61926	0.000295442	0.00292078
Rpl26	1092.55	0.465649	2.98061	0.00287676	0.0210181
Inpp4a	997.062	0.466761	2.99692	0.00272725	0.0200786
Psmd1	800.313	0.466876	2.86272	0.00420017	0.0289141
Akr1a1	560.081	0.467756	2.6581	0.00785817	0.0476807
Ifnar2	1068.45	0.468204	3.27513	0.00105614	0.00884471
Laptm5	2580.56	0.469032	4.26446	2.00387e-05	0.000259581
Rpl7a	1801.82	0.470322	3.7199	0.000199304	0.00206411
Mtmr6	603.64	0.471467	2.69949	0.00694467	0.0433133
Casp8	1434.03	0.471939	3.56283	0.000366875	0.00353404
Eif3a	3398.26	0.472651	4.48206	7.39252e-06	0.000104108
Colgalt1	579.291	0.473222	2.69077	0.00712878	0.0441461
Stat5b	1821.12	0.473313	3.92434	8.69696e-05	0.000978303
Glud1	1448.28	0.474326	3.57759	0.000346777	0.00336179
Ifitm3	652.451	0.475254	2.8388	0.00452829	0.0307833
Pabpc1	9936.58	0.476128	5.00816	5.4953e-07	9.28513e-06
Kars	630.73	0.476888	2.80306	0.00506207	0.0335866
Arhgdia	834.315	0.477017	3.02828	0.00245951	0.0183474
Rab5c	526.889	0.477101	2.64518	0.0081647	0.0491025
Rpl32	3473.13	0.477727	4.47206	7.74684e-06	0.000108629
Etf1	1691.17	0.478358	3.08569	0.00203081	0.0156132
Gm10288	705.563	0.478457	2.81402	0.0048926	0.0327015
Arcn1	1026.92	0.47848	3.23333	0.00122354	0.010122
Pa2g4	1154.33	0.478723	3.49509	0.000473909	0.00441
Cdk4	1040.68	0.479062	3.3295	0.000870024	0.00749764
Ugcg	744.172	0.480647	2.896	0.00377948	0.0264304
Rps20	2207.24	0.480806	3.99857	6.37275e-05	0.000741912
Tmed10	1148.88	0.48205	3.39151	0.000695081	0.00614578
Dock10	8867.49	0.482384	4.60843	4.0573e-06	6.02578e-05
Rpl10a-ps1	1235.89	0.483625	3.05062	0.0022837	0.017201
Ramp1	1211.13	0.483741	3.39424	0.000688193	0.00609148
Mxi1	612.686	0.484672	2.68065	0.00734796	0.0450968
Ppp1r9b	1498.22	0.484715	3.84133	0.00012237	0.0013378
Clptm1l	524.424	0.484758	2.68165	0.00732603	0.0450209
Rpl3	796.051	0.484913	3.03568	0.00239991	0.0179685
Cmtm7	2599.3	0.485699	3.9842	6.77078e-05	0.000783778
Rsrp1	1853.3	0.485894	3.93902	8.18167e-05	0.000929306
Vopp1	603.914	0.486401	2.85106	0.00435738	0.0298202
Ripk1	826.238	0.487838	3.11722	0.00182565	0.0142167
Idh3g	701.021	0.48802	2.85978	0.00423935	0.0291346
Nfya	1247.78	0.489586	3.60942	0.000306884	0.00302108
Kmt2d	2981.13	0.49136	4.15475	3.25637e-05	0.00040891
Gm15500	1988.82	0.491943	4.035	5.46012e-05	0.000650511
Igf1r	6499.7	0.493632	5.24915	1.52806e-07	2.82137e-06
Adipor1	490.046	0.493958	2.65448	0.00794305	0.0481409
Wdr1	1283.87	0.494278	3.51154	0.000445515	0.0041936
Rps15a	1313.42	0.495274	3.78853	0.000151539	0.00161767
Csf3r	1405.28	0.496995	3.49057	0.000481998	0.00447253
Atxn1	6556.33	0.497135	5.20367	1.95391e-07	3.55934e-06
Rp2	546.233	0.497575	2.74669	0.00601998	0.0388679
Zmiz2	857.702	0.497675	2.84308	0.00446799	0.0304749
Vav2	570.869	0.497878	2.83597	0.00456869	0.030942
Ercc6	925.155	0.499002	3.36798	0.000757206	0.00662688
Arf1	1000.6	0.499389	3.2926	0.000992643	0.00838175
Golgb1	1193.56	0.499642	3.66734	0.000245082	0.00248153
Rnf213	2411.38	0.499806	4.43988	9.00107e-06	0.000124822
Mob3b	564.965	0.502527	2.72002	0.00652785	0.0413616
Sec16a	870.654	0.502892	3.362	0.000773799	0.00675759
Rhoh	798.687	0.503082	2.68538	0.00724477	0.0446898
Sort1	937.775	0.50395	3.00026	0.00269752	0.019881
Trim25	673.808	0.505815	2.97768	0.00290437	0.0212009
Setx	2123.56	0.505889	4.13489	3.55122e-05	0.000441792
Tmed7	724.707	0.506522	2.81478	0.00488099	0.0326506
Ctage5	1183.15	0.507209	3.6568	0.000255384	0.0025716
Traf3	966.566	0.507775	3.47376	0.000513227	0.00471406
Rps21	456.146	0.508238	2.67353	0.00750566	0.0458657
Trim28	1630.18	0.508331	3.5707	0.000356029	0.00343649
Rpl18	459.405	0.509881	2.68951	0.00715578	0.0442747
Rpl18a	1241.37	0.510225	3.53472	0.000408204	0.00388516
Eif5a	1689.4	0.510522	4.17266	3.01058e-05	0.000380625
Rpl19-ps11	563.188	0.5112	2.67111	0.00756018	0.0460781
Acer3	876.192	0.513252	3.32659	0.000879147	0.00756708
Eif4b	3013.41	0.513478	4.76224	1.91459e-06	2.99904e-05
Spen	1519.5	0.514586	3.87229	0.000107816	0.00118984
Mapk6	872.641	0.515389	2.90117	0.00371768	0.0260653
Tbc1d15	1378.35	0.517693	3.85085	0.000117709	0.00129029
Wdr89	990.864	0.51787	3.44732	0.000566167	0.00511399
Slc25a51	496.743	0.517923	2.6576	0.00786983	0.0477337
Ywhaq	1140.81	0.519325	3.07631	0.00209583	0.0160526
Rab38	2127.4	0.521762	3.63232	0.000280885	0.0027972
Mtmr14	438.405	0.522237	2.64179	0.0082468	0.049505
Samhd1	1087.58	0.52225	3.76343	0.000167595	0.00176597
Arpc3	903.14	0.522426	3.02952	0.00244943	0.018289
Abca1	794.25	0.52271	3.29559	0.000982149	0.00831464
Rffl	846.182	0.523192	3.26453	0.00109646	0.00915414
Ern1	3033.8	0.525377	4.03156	5.5408e-05	0.000658978
Cep68	945.37	0.526437	3.52916	0.000416876	0.00394907
Gm9616	676.497	0.527247	2.80079	0.00509777	0.0337823
Tmem248	496.282	0.527793	2.86577	0.0041599	0.0286852
Pvt1	1207.34	0.529419	3.38389	0.000714675	0.00629515
Nrros	1970.88	0.529566	4.03307	5.50535e-05	0.000655422
Ankrd28	4219	0.529906	5.14959	2.6105e-07	4.68226e-06
Egr1	890.505	0.530735	2.75553	0.00585962	0.0380584
Serinc3	11978.5	0.530758	5.36259	8.20361e-08	1.59066e-06
Hdlbp	2049.95	0.533614	4.46659	7.9477e-06	0.000111159
Eri3	1763.41	0.535006	4.2854	1.82414e-05	0.000238379
Arhgap17	2681.91	0.535319	4.57548	4.75125e-06	6.98019e-05
Tomm20	487.806	0.535435	2.89021	0.00384981	0.0268418
Gltp	534.207	0.535518	2.98366	0.00284824	0.0208284
Tmem176b	628.15	0.535614	3.17463	0.00150028	0.0119919
Ywhag	1489.35	0.53735	3.60653	0.000310318	0.00304937
Arhgap15	17202	0.537646	4.89401	9.87995e-07	1.62397e-05
Msl2	1273.68	0.541272	4.03597	5.43768e-05	0.000648785
Patz1	583.979	0.541934	3.05813	0.00222724	0.0168457
Ppp2cb	504.622	0.542079	2.69243	0.00709343	0.0439723
Rps9	2744.92	0.543079	4.41516	1.00936e-05	0.000137864
Knop1	410.11	0.54361	2.71093	0.00670955	0.0422342
Arhgef18	2427.15	0.543799	4.59191	4.39208e-06	6.48169e-05
Rps4x	2212.04	0.54531	4.07384	4.62446e-05	0.000559529
M6pr	871.991	0.54534	3.31442	0.000918328	0.00783941
Sec11c	629.941	0.54686	3.22908	0.0012419	0.0102531
Stk11	446.149	0.547456	2.8138	0.00489595	0.0327035
Os9	822.226	0.547952	3.46883	0.000522731	0.00478789
1110038B12Rik	3209.8	0.547998	4.99053	6.02147e-07	1.01427e-05
Eif3k	604.576	0.548034	3.06235	0.00219604	0.0166792
Calm3	724.441	0.550357	3.43473	0.000593152	0.00532239
Bcor	1713.13	0.55038	4.24818	2.15518e-05	0.000278739
Gm14681	622.367	0.550803	2.88942	0.00385957	0.0268983
Xpc	668.825	0.5517	3.03452	0.0024092	0.0180132
Grb2	2117.63	0.552629	4.42887	9.47262e-06	0.000130455
Abcd1	504.124	0.553406	3.0019	0.00268303	0.0198066
Tm9sf4	658.134	0.553547	3.28323	0.00102625	0.00863872
Rapgef2	2230.22	0.55475	3.90139	9.56424e-05	0.00106558
Rplp0	4041.14	0.55485	5.1796	2.22358e-07	4.01918e-06
Hnrnpa0	1224.5	0.555159	3.89121	9.9744e-05	0.00110825
Srgn	3822.91	0.556598	4.06329	4.83859e-05	0.000583276
Slc25a5	1169.76	0.557484	3.74025	0.000183839	0.00191733
Ehmt2	710.738	0.558198	3.28617	0.00101559	0.00855776
Mfsd14b	740.569	0.559393	3.21436	0.00130738	0.0106802
Irgm1	392.576	0.559627	2.67681	0.00743276	0.0455396
Dnaja1	1145.9	0.561259	3.21812	0.00129034	0.0105568
Txndc11	858.89	0.562428	3.64371	0.000268732	0.00269095
Rpl3-ps1	1823.45	0.562491	4.26756	1.97619e-05	0.000256629
Cd84	1192.46	0.563021	4.01798	5.86999e-05	0.000691769
Hint1	359.838	0.564095	2.68189	0.0073208	0.0450057
Fasn	1218.55	0.56435	4.09094	4.29634e-05	0.000526462
Vac14	882.239	0.564579	3.6988	0.000216623	0.00222232
Atp6v1e1	490.553	0.565744	2.91601	0.00354544	0.025084
Tagln2	1360.28	0.566059	4.28843	1.79939e-05	0.000235522
Chd3	959.116	0.568111	3.68739	0.000226565	0.00231125
Bsg	485.566	0.568607	3.01515	0.00256854	0.0190044
Ssr1	1723.66	0.569073	4.22337	2.40673e-05	0.000308956
Gm9794	923.437	0.569284	2.83673	0.00455785	0.030942
Rnf41	351.892	0.570313	2.69566	0.00702486	0.0437316
Gdi2	2382.1	0.570319	4.78026	1.75072e-06	2.75291e-05
Clta	786.757	0.570769	3.5769	0.000347692	0.00336597
Rnf130	2557.77	0.571083	5.04607	4.50994e-07	7.74008e-06
Magi3	367.535	0.572106	2.71318	0.00666418	0.042111
Ier2	530.629	0.57231	2.88164	0.00395609	0.0274655
Bin2	1729.88	0.573503	4.702	2.57631e-06	3.93363e-05
Phgdh	579.664	0.574299	3.30796	0.000939774	0.00799322
Glb1	702.006	0.574644	3.50079	0.000463873	0.00433324
Cxcr4	401.212	0.575315	2.82899	0.00466958	0.031427
Rps14	1103.89	0.576189	4.12437	3.71744e-05	0.000460714
Lrrc59	698.76	0.576562	3.35102	0.000805134	0.00700501
Rab27a	987.294	0.576627	3.60162	0.000316242	0.00310198
Pdia4	699.277	0.576724	3.1835	0.00145506	0.0117024
Heatr5a	3166.22	0.57898	5.27152	1.35295e-07	2.52375e-06
Atp6ap2	512.966	0.580115	2.9284	0.00340709	0.0243053
Kdm6b	402.74	0.581828	2.82211	0.00477082	0.0320329
Gm9800	1090.69	0.582322	3.86392	0.000111582	0.00122973
Spn	1630.2	0.582441	4.32516	1.52422e-05	0.000202923
Treml2	996.228	0.582515	3.90876	9.277e-05	0.00103712
Gm13456	4052.63	0.582782	5.14204	2.71773e-07	4.866e-06
Smcr8	431.875	0.582893	2.87956	0.00398229	0.0276121
Gm4332	1086.69	0.584066	3.58985	0.000330866	0.0032299
Rpl8	2717.62	0.585072	4.43611	9.1601e-06	0.000126812
Ints9	718.66	0.585307	3.55246	0.000381649	0.00365568
Scamp2	452.591	0.585679	2.98881	0.0028007	0.0205452
Spns2	2268	0.585955	4.51219	6.41608e-06	9.13815e-05
2610035D17Rik	1470.71	0.586053	4.30959	1.6356e-05	0.00021564
Tkt	2194.3	0.587089	5.09185	3.5459e-07	6.22995e-06
Rabepk	630.344	0.587113	2.7385	0.00617209	0.0395994
Nin	1431.66	0.587535	4.53119	5.86513e-06	8.44186e-05
Eef2	11023.4	0.588583	6.16799	6.91625e-10	1.77775e-08
Eif3f	1180.94	0.588753	4.29601	1.73897e-05	0.00022798
Mitf	695.684	0.590404	3.55556	0.000377181	0.00361925
Tarbp1	481.45	0.591334	3.16953	0.00152688	0.0121867
Gnai2	1589.54	0.592516	4.28732	1.80838e-05	0.000236509
Brk1	332.299	0.592973	2.74976	0.00596398	0.038598
Naip6	434.067	0.59336	2.88102	0.00396394	0.0274966
Ubc	663.052	0.594097	3.52805	0.000418632	0.00396111
2900097C17Rik	1031.94	0.596077	3.95468	7.66372e-05	0.000876575
Arhgap28	648.665	0.596996	3.28291	0.00102743	0.00864415
Psme1	705.332	0.597036	3.39796	0.0006789	0.00602314
Cox4i1	468.271	0.599097	3.10623	0.00189488	0.0147067
Simc1	322.988	0.599202	2.72307	0.00646779	0.0410928
Adap1	374.116	0.599702	2.87213	0.00407717	0.0281743
Lman2	759.093	0.599776	3.76808	0.000164508	0.0017368
Zfyve27	365.704	0.600331	2.80344	0.00505606	0.0335604
Swap70	900.693	0.600476	3.96625	7.3012e-05	0.000839227
Hsd17b4	565.35	0.601679	3.39453	0.000687474	0.00608841
Ints1	696.705	0.60192	3.49805	0.000468669	0.00436842
BC005537	2164.95	0.601936	4.71975	2.36129e-06	3.64282e-05
Grk2	1586.82	0.60219	4.5718	4.8356e-06	7.09773e-05
Agpat5	669.352	0.60252	3.62638	0.000287424	0.00285438
Zfyve26	551.735	0.60393	3.37076	0.000749616	0.00657101
Copz1	441.065	0.604091	3.11173	0.00185995	0.0144631
Rasgrp2	440.332	0.604302	3.08826	0.00201334	0.0154935
Eef1g	912.612	0.604358	3.99901	6.36071e-05	0.000741912
Arpc1b	1151.75	0.604377	3.85222	0.000117053	0.00128397
Sptlc2	869.97	0.604685	3.62631	0.000287502	0.00285438
Tpt1-ps3	1943.6	0.605302	4.78057	1.74799e-06	2.75127e-05
Tnip1	602.794	0.605462	3.4885	0.000485741	0.00449703
Glg1	1730.08	0.607561	4.62539	3.73899e-06	5.5784e-05
Zfp330	343.949	0.607994	2.74824	0.0059916	0.0387153
Klhl24	1899.4	0.608111	4.92965	8.23762e-07	1.36502e-05
Dtx3l	823.984	0.608397	3.91933	8.87941e-05	0.000996766
Rpsa	1628.32	0.6088	4.78138	1.74096e-06	2.74551e-05
Tob2	659.921	0.610245	3.66879	0.000243698	0.00247058
Rrbp1	1818.5	0.613371	5.14196	2.7189e-07	4.866e-06
Manba	850.523	0.614392	4.05972	4.9132e-05	0.000590959
Cs	778.281	0.61444	3.83834	0.000123868	0.00135235
Eef1b2	2689.91	0.61651	4.7557	1.97757e-06	3.0888e-05
Frrs1	1495.36	0.617751	4.51487	6.3356e-06	9.04722e-05
Znfx1	357.388	0.618263	2.92873	0.00340348	0.0242902
Cfap43	541.422	0.618892	3.19236	0.00141116	0.0114194
Aes	953.313	0.619685	4.06711	4.76007e-05	0.000574659
Gm5835	698.835	0.620914	3.22255	0.00127056	0.0104209
Git2	2461.65	0.621099	4.58707	4.49502e-06	6.62163e-05
Cpsf1	489.867	0.621446	3.34721	0.000816279	0.00709064
Pfkfb3	1258.77	0.621951	4.39019	1.13251e-05	0.000153912
Itch	1415.75	0.622225	4.62396	3.76481e-06	5.6118e-05
Fbxo33	826.903	0.622823	3.48432	0.000493381	0.00455673
Rps10-ps2	445.968	0.623854	3.12168	0.00179825	0.0140167
Sec31a	1393.4	0.624054	4.80958	1.51248e-06	2.41553e-05
Mafg	337.593	0.624622	2.86293	0.00419738	0.028907
Rps5	3012.82	0.626412	4.72253	2.32924e-06	3.59676e-05
Hsp90ab1	11322.8	0.626768	6.01151	1.83798e-09	4.41819e-08
Ptbp3	5596.9	0.627977	5.77446	7.72019e-09	1.71208e-07
Sh3bp1	472.413	0.62809	3.27643	0.00105129	0.00880859
A630001G21Rik	907.853	0.628162	4.08216	4.46186e-05	0.000544618
Gm15427	1322.83	0.62861	4.60551	4.11459e-06	6.09976e-05
Hsp90b1	1034.93	0.629022	4.03094	5.55548e-05	0.000659946
Plec	2435.18	0.629628	5.35941	8.34929e-08	1.61657e-06
Mybbp1a	1466.7	0.629854	4.70081	2.59135e-06	3.9529e-05
Ssr3	1256.92	0.629994	4.02105	5.79399e-05	0.0006838
Wdr6	312.963	0.631272	2.6939	0.00706223	0.0438262
Scarb2	810.456	0.631799	3.48553	0.000491165	0.00454209
Tnpo2	334.668	0.63276	2.81048	0.0049468	0.0329846
Rps3	3217.16	0.633144	4.89933	9.61654e-07	1.58387e-05
Pdia3	2165.18	0.633245	4.79941	1.59134e-06	2.53651e-05
Whrn	265.105	0.633507	2.64987	0.00805221	0.0486591
Eif4a-ps4	1492.34	0.634994	4.46345	8.06523e-06	0.00011261
Slc25a13	1540.88	0.635376	4.73393	2.2021e-06	3.42311e-05
Tax1bp1	3623.66	0.635464	6.05339	1.41832e-09	3.46554e-08
Stxbp2	668.702	0.635958	3.79198	0.00014945	0.00159746
Tmbim6	1119.3	0.636502	4.33754	1.44088e-05	0.000192455
Lta4h	1007.07	0.637055	4.14251	3.43528e-05	0.000429331
Kdm7a	554.934	0.637736	3.35771	0.000785919	0.00685244
Coro2a	2436.62	0.638378	5.61025	2.02039e-08	4.26438e-07
Fads2	547.853	0.638714	3.51132	0.000445893	0.00419474
Gm23287	687.935	0.63873	2.9523	0.00315421	0.0227902
Eif3g	277.044	0.639158	2.73433	0.00625072	0.0399782
Slc16a6	454.282	0.641053	3.36872	0.000755179	0.00661268
Dcaf7	1051.82	0.642148	4.33683	1.44552e-05	0.000192917
Hmbox1	2119.01	0.642313	5.37286	7.74963e-08	1.51484e-06
Mcu	1370.56	0.643341	4.70433	2.547e-06	3.89616e-05
Man2b2	395.303	0.644601	3.09566	0.00196378	0.0151693
Ptpn6	727.846	0.645237	4.00929	6.09028e-05	0.000715378
Ulbp1	664.601	0.645789	3.69569	0.000219293	0.00224408
Ncstn	536.85	0.646394	3.60328	0.000314229	0.00308595
H2-K1	3958.32	0.651253	6.0712	1.26959e-09	3.13499e-08
Slc17a5	279.606	0.652711	2.81246	0.00491646	0.0328072
[truncated: 736 more rows]

## Sheet: SupplementalTable_S4
Supplementary Table 4: Differentially expressed genes identified in DaxxF/F GMP vs. Daxx+/+ GMP cells (Mx1Cre, Transplantation)
Gene	baseMean	log2FoldChange	stat	pvalue	padj
Nrp1	266.872	-4.72054	-15.8488	1.43327e-56	9.61245e-54
Zfp951	124.753	-4.46296	-9.63913	5.46504e-22	4.39827e-20
Gm28438	331.933	-4.38215	-16.2981	1.01753e-59	7.16547e-57
Gm21887	81.6956	-4.26326	-6.65571	2.81942e-11	7.23292e-10
Mecom	171.443	-4.03128	-12.312	7.80569e-35	1.5705e-32
Il1rl1	99.388	-3.9684	-9.28729	1.58263e-20	1.13146e-18
Abca8b	104.403	-3.95706	-10.1397	3.68308e-24	3.52874e-22
Gas7	157.184	-3.94695	-11.989	4.05986e-33	7.62388e-31
Tmem184c	83.6391	-3.57153	-8.9429	3.79089e-19	2.39256e-17
Dhcr24	90.9917	-3.52045	-9.32793	1.07957e-20	7.79729e-19
Gm8113	123.37	-3.51335	-10.529	6.35242e-26	7.27378e-24
Eya1	162.791	-3.49891	-11.1942	4.35409e-29	5.84028e-27
Csf2rb2	106.73	-3.39034	-9.49466	2.20933e-21	1.72868e-19
Acss1	149.074	-3.35175	-10.51	7.76701e-26	8.75124e-24
Tceal8	78.9532	-3.34324	-8.817	1.17569e-18	7.13722e-17
Cdh1	105.371	-3.32917	-9.74809	1.87976e-22	1.60452e-20
Serpinf1	69.6568	-3.26228	-8.00941	1.15264e-15	5.12108e-14
S100a10	101.596	-3.25884	-9.16553	4.93062e-20	3.37101e-18
Lpcat2	339.201	-3.25008	-14.5105	1.03961e-47	4.30642e-45
Slc9a7	188.18	-3.23911	-11.8928	1.28963e-32	2.35884e-30
Camk2d	213.25	-3.23445	-12.3463	5.10104e-35	1.05651e-32
Tmem156	254.39	-3.15378	-11.3834	5.06153e-30	7.34913e-28
2310001H17Rik	60.6956	-3.06552	-7.64883	2.02813e-14	7.63748e-13
Gm7240	168.813	-3.04807	-10.7554	5.5897e-27	6.72866e-25
Itgal	592.195	-2.96585	-16.6001	6.9557e-62	5.7626e-59
Ms4a2	295.778	-2.96079	-11.4805	1.65308e-30	2.55846e-28
Pcdh7	128.239	-2.95221	-9.15257	5.55951e-20	3.76443e-18
Erdr1	1298.93	-2.91769	-9.27345	1.80227e-20	1.27554e-18
Degs1	101.165	-2.87389	-8.50353	1.83905e-17	9.73712e-16
Ahnak	458.806	-2.86396	-13.1996	8.81485e-40	2.69888e-37
Csf1r	506.729	-2.85249	-13.1133	2.76316e-39	7.94212e-37
Casc4	49.3727	-2.83248	-6.93965	3.93066e-12	1.13908e-10
Ctss	78.4317	-2.83045	-7.85629	3.95666e-15	1.66843e-13
Mtss1	656.8	-2.82903	-7.83859	4.55621e-15	1.8728e-13
I830077J02Rik	127.459	-2.81584	-9.34782	8.94732e-21	6.66741e-19
Flt1	93.978	-2.79357	-8.27155	1.32229e-16	6.444e-15
Ifitm1	60.012	-2.68655	-7.12473	1.04282e-12	3.24218e-11
Cnn3	55.7526	-2.68177	-6.90249	5.10996e-12	1.45686e-10
Emid1	76.8351	-2.67882	-7.67773	1.61932e-14	6.1473e-13
Serpine2	151.658	-2.67223	-9.44016	3.72201e-21	2.84896e-19
Bin1	114.745	-2.66653	-7.99737	1.27104e-15	5.61171e-14
Sncaip	75.7637	-2.66248	-7.36697	1.74555e-13	5.95261e-12
Fn1	65.3161	-2.66187	-7.13633	9.58552e-13	3.00005e-11
Mcpt8	361.193	-2.63829	-12.5791	2.75086e-36	6.67984e-34
Tmem109	49.3759	-2.62808	-6.76108	1.36967e-11	3.70257e-10
Chn2	595.06	-2.61883	-13.4271	4.19468e-41	1.40661e-38
Arhgap24	160.354	-2.58774	-8.96541	3.09126e-19	1.97001e-17
Pros1	67.346	-2.57767	-7.14809	8.79953e-13	2.76635e-11
Ablim1	112.94	-2.55968	-8.09723	5.62244e-16	2.56267e-14
Pkib	106.226	-2.53132	-7.90465	2.68691e-15	1.15726e-13
Stx3	158.508	-2.52858	-8.78244	1.59971e-18	9.54675e-17
S1pr3	70.6381	-2.51032	-6.81914	9.1587e-12	2.55428e-10
Syne3	450.829	-2.48555	-12.3681	3.88924e-35	8.17553e-33
Slc22a3	391.427	-2.485	-6.95628	3.49378e-12	1.02088e-10
Disc1	171.943	-2.48466	-8.96361	3.14219e-19	1.99345e-17
Mfhas1	56.9723	-2.46566	-6.59892	4.14158e-11	1.03239e-09
Lin28a	28.199	-2.45326	-5.30763	1.11061e-07	1.67114e-06
St14	67.0123	-2.44827	-6.7247	1.75951e-11	4.71121e-10
Tuba8	79.8592	-2.44187	-7.18397	6.7715e-13	2.14797e-11
Ppic	41.9545	-2.44019	-6.20234	5.56291e-10	1.19798e-08
Slc25a21	61.5779	-2.43787	-6.6326	3.29818e-11	8.36964e-10
Ly86	476.128	-2.41992	-11.8079	3.55219e-32	6.25363e-30
Cotl1	421.765	-2.41969	-11.7002	1.27224e-31	2.13312e-29
Gm26573	267.66	-2.40546	-9.73767	2.08275e-22	1.76707e-20
Clec4e	49.6406	-2.40204	-6.32147	2.59094e-10	5.81063e-09
Ptpro	89.4986	-2.39317	-7.32003	2.47916e-13	8.21565e-12
Ccr1	34.1438	-2.3817	-5.75756	8.534e-09	1.54093e-07
Met	532.264	-2.38048	-12.0176	2.87257e-33	5.5421e-31
Gna14	182.315	-2.36942	-8.72142	2.74739e-18	1.57936e-16
Klf4	114.602	-2.35859	-7.65411	1.94661e-14	7.35016e-13
Dpysl2	150.612	-2.35652	-7.40295	1.33188e-13	4.6089e-12
Abcb1b	215.593	-2.346	-8.30301	1.01509e-16	4.96407e-15
Hectd2	48.7881	-2.34538	-6.18597	6.17227e-10	1.32113e-08
Diras2	39.3649	-2.32549	-5.9425	2.80709e-09	5.46819e-08
Tmem268	67.3717	-2.32079	-6.4935	8.38669e-11	1.99861e-09
Selenop	199.007	-2.31852	-9.25294	2.184e-20	1.51524e-18
Mdga1	211.645	-2.30238	-7.93347	2.13103e-15	9.34997e-14
Raph1	229.565	-2.29046	-9.7249	2.36128e-22	1.97954e-20
Itgb3	132.008	-2.2884	-7.96101	1.70644e-15	7.51046e-14
Tal1	137.609	-2.28418	-7.79594	6.39299e-15	2.59478e-13
Kctd12	142.874	-2.28231	-8.04571	8.5747e-16	3.85834e-14
Mllt6	69.0529	-2.27087	-6.3682	1.91261e-10	4.33772e-09
B4galt5	208.058	-2.27027	-7.92275	2.32311e-15	1.00673e-13
Zfp521	322.696	-2.26714	-9.34002	9.63172e-21	7.06527e-19
Myo1d	72.5686	-2.26236	-6.36835	1.91077e-10	4.33772e-09
Thsd4	80.2361	-2.25952	-6.75581	1.4204e-11	3.83236e-10
Prg3	96.4187	-2.24872	-7.00324	2.5011e-12	7.46304e-11
Slc8a1	773.205	-2.20519	-6.01995	1.74474e-09	3.50542e-08
Plxnb2	112.193	-2.19947	-7.15574	8.32257e-13	2.62814e-11
Homer2	32.0511	-2.18669	-5.52149	3.36146e-08	5.5632e-07
Irf8	866.53	-2.18513	-7.19653	6.17622e-13	1.96801e-11
Zfhx3	216.19	-2.17134	-8.77054	1.77815e-18	1.05669e-16
Igsf8	78.2657	-2.16891	-6.25225	4.04581e-10	8.90331e-09
Tifab	616.483	-2.16603	-11.3467	7.7013e-30	1.09561e-27
Adamts3	296.77	-2.16396	-9.39083	5.95301e-21	4.48354e-19
Atp8a2	259.727	-2.14768	-9.04101	1.55229e-19	1.02161e-17
Galm	51.2698	-2.14355	-5.75131	8.85557e-09	1.59491e-07
Endod1	132.28	-2.14031	-6.57547	4.84982e-11	1.19796e-09
Sdc2	52.6472	-2.12697	-5.70661	1.15249e-08	2.02642e-07
Stxbp6	403.11	-2.12634	-10.5793	3.71843e-26	4.29265e-24
Csf2rb	645.216	-2.12094	-5.74414	9.23876e-09	1.65968e-07
Lypd6	22.8345	-2.1189	-4.91827	8.73141e-07	1.11794e-05
Prkca	527.057	-2.11493	-5.79554	6.81018e-09	1.24403e-07
Vim	2340.93	-2.11219	-8.09674	5.64513e-16	2.56471e-14
P2rx7	93.1848	-2.10214	-6.58461	4.5607e-11	1.13086e-09
Csf1	133.54	-2.0998	-7.4083	1.2793e-13	4.43785e-12
Sntb1	487.42	-2.09845	-10.1822	2.3801e-24	2.32787e-22
Sept5	25.4194	-2.09525	-5.07763	3.82164e-07	5.28204e-06
Rnf150	73.275	-2.09443	-6.17239	6.72671e-10	1.43762e-08
Ccr2	418.917	-2.09192	-11.1118	1.09871e-28	1.44619e-26
Il10ra	53.7686	-2.09185	-5.67503	1.38663e-08	2.41401e-07
Hoxa9	42.0835	-2.08749	-5.4681	4.54888e-08	7.38093e-07
Prag1	29.6655	-2.08726	-5.30487	1.1275e-07	1.69425e-06
Hist1h1b	785.051	-2.0859	-13.6966	1.06425e-42	3.8433e-40
Ifi30	46.2493	-2.08178	-5.53362	3.13696e-08	5.22852e-07
Fcer1g	361.856	-2.07939	-8.58262	9.27373e-18	5.102e-16
Itpr2	464.785	-2.07854	-10.468	1.21157e-25	1.3331e-23
Zdhhc14	364.067	-2.06945	-10.347	4.31617e-25	4.45325e-23
Hgf	260.212	-2.06596	-8.52846	1.48309e-17	7.94215e-16
Cd69	285.449	-2.06571	-8.36135	6.20037e-17	3.08573e-15
Lpxn	44.1973	-2.06215	-5.45683	4.84704e-08	7.81968e-07
Ank	353.138	-2.06155	-9.50212	2.05651e-21	1.61809e-19
Lipo3	49.4134	-2.05844	-5.53621	3.09091e-08	5.15787e-07
Tspan13	76.8043	-2.05837	-6.08306	1.17913e-09	2.41378e-08
Trem3	167.44	-2.05551	-7.75699	8.69701e-15	3.45038e-13
Cyp11a1	24.1039	-2.05496	-4.92653	8.37013e-07	1.07559e-05
Ptms	27.0784	-2.03301	-5.03099	4.87946e-07	6.61427e-06
E330009J07Rik	158.933	-2.02759	-7.57332	3.63801e-14	1.34482e-12
Map4k4	527.745	-2.0272	-6.089	1.1362e-09	2.33268e-08
Csrp3	33.1101	-2.02137	-5.21683	1.82008e-07	2.63724e-06
Rnf220	1553.66	-2.01979	-13.7898	2.93757e-43	1.11818e-40
Adgrl4	1013	-2.01789	-14.6164	2.20625e-48	9.41599e-46
Itpripl1	96.2746	-2.01774	-6.38645	1.69786e-10	3.87562e-09
9330159M07Rik	307.579	-2.00851	-8.75928	1.96493e-18	1.15309e-16
Map7d1	235.455	-1.99798	-7.59349	3.11402e-14	1.15415e-12
St6gal1	44.0431	-1.9942	-5.30473	1.12838e-07	1.69425e-06
Map7d3	43.3688	-1.99341	-5.34431	9.07637e-08	1.39402e-06
Siglece	20.5755	-1.98052	-4.74798	2.05461e-06	2.47326e-05
H2-Ab1	34.5658	-1.98039	-5.11296	3.1715e-07	4.4357e-06
Kctd14	31.0215	-1.97868	-5.16442	2.41183e-07	3.42077e-06
Trem1	37.9544	-1.97544	-4.96763	6.77775e-07	8.95477e-06
Calcrl	363.922	-1.97152	-5.44341	5.22695e-08	8.34653e-07
Frmd4b	127.033	-1.96582	-6.16217	7.17531e-10	1.52424e-08
Khdrbs3	63.4249	-1.95916	-5.38145	7.38901e-08	1.14991e-06
Tmem150b	195.994	-1.95451	-7.82602	5.0357e-15	2.05573e-13
Abcg2	184.286	-1.95171	-7.46436	8.37039e-14	2.96949e-12
Sept9	783.089	-1.95103	-12.7535	2.97945e-37	7.7094e-35
Hist1h4a	242.491	-1.94332	-8.47999	2.25218e-17	1.17047e-15
Daxx	106.217	-1.93118	-5.94079	2.8365e-09	5.51785e-08
Plaur	71.6826	-1.92322	-5.66069	1.50768e-08	2.61504e-07
Clec2d	327.826	-1.91694	-9.33297	1.02945e-20	7.47363e-19
Prr5	40.4699	-1.91635	-5.09046	3.57202e-07	4.95649e-06
2610307P16Rik	576.003	-1.90403	-9.96065	2.26566e-23	2.08559e-21
Gm27211	48.1905	-1.9038	-5.13778	2.78003e-07	3.91931e-06
Rtn4r	73.3528	-1.90361	-5.55611	2.75845e-08	4.63604e-07
Prg2	1170.27	-1.90288	-5.11531	3.13222e-07	4.38947e-06
Tns1	151.48	-1.90157	-6.12764	8.91947e-10	1.86106e-08
Tgfbi	163.439	-1.8958	-6.96511	3.28156e-12	9.60862e-11
Cnr2	88.9056	-1.8913	-5.81253	6.15354e-09	1.13885e-07
Rap2a	117.787	-1.88866	-6.48284	9.00097e-11	2.13058e-09
Ccdc8	32.4157	-1.88835	-4.87292	1.09959e-06	1.37659e-05
Cpa3	510.865	-1.88732	-5.53818	3.05632e-08	5.1062e-07
Hist1h3b	517.307	-1.88335	-9.21267	3.18125e-20	2.19631e-18
Slc12a4	29.5272	-1.87788	-4.89152	1.00059e-06	1.26162e-05
Rhobtb3	119.023	-1.86735	-6.38928	1.66674e-10	3.81696e-09
Atp6v0a1	647.056	-1.86602	-11.772	5.44429e-32	9.46634e-30
Spire1	39.5267	-1.86114	-4.93168	8.15267e-07	1.05149e-05
Fam234b	39.4731	-1.85891	-4.73223	2.22062e-06	2.64595e-05
Arhgap32	352.159	-1.85523	-4.97901	6.3912e-07	8.51595e-06
Ust	59.546	-1.84756	-5.10859	3.2458e-07	4.53511e-06
Slc36a2	32.138	-1.84628	-4.76487	1.88977e-06	2.28853e-05
Rbm38	56.6924	-1.84617	-5.17812	2.24128e-07	3.19495e-06
Dscc1	143.15	-1.84038	-6.74446	1.53596e-11	4.12833e-10
Clnk	142.95	-1.83849	-6.60388	4.00541e-11	1.00378e-09
Arhgap6	160.999	-1.83586	-6.06912	1.28615e-09	2.62144e-08
Zfp462	48.0049	-1.83516	-4.9769	6.46112e-07	8.58475e-06
Ppargc1b	303.639	-1.83049	-8.5078	1.77259e-17	9.42082e-16
Txndc5	376.13	-1.81698	-5.2125	1.86311e-07	2.69405e-06
Slc9a9	948.905	-1.81425	-4.93479	8.02382e-07	1.03582e-05
Hist1h1a	367.727	-1.81247	-8.13756	4.03324e-16	1.87472e-14
Akr1c13	29.2548	-1.81099	-4.68916	2.74326e-06	3.1898e-05
Arhgap12	85.1807	-1.80643	-5.25712	1.46325e-07	2.14672e-06
Nxpe1-ps	216.604	-1.8048	-7.68541	1.52508e-14	5.83674e-13
Trpm2	65.3292	-1.80408	-5.17656	2.2601e-07	3.21852e-06
Maml2	357.629	-1.80219	-7.34784	2.01434e-13	6.78708e-12
Nrg1	615.68	-1.80062	-10.6635	1.50889e-26	1.77094e-24
Itgb7	91.8621	-1.79804	-5.59502	2.20591e-08	3.76582e-07
Cd163	142.479	-1.79642	-5.82242	5.80026e-09	1.08057e-07
Apba1	1508.97	-1.79556	-14.6307	1.78935e-48	7.87535e-46
Gm13212	92.7773	-1.79065	-5.71603	1.09043e-08	1.93421e-07
Stox2	41.9076	-1.79012	-4.73906	2.14713e-06	2.57145e-05
Thbd	68.666	-1.78781	-5.17877	2.23356e-07	3.19042e-06
Lrp1	292.19	-1.77777	-7.83846	4.56101e-15	1.8728e-13
Hdc	451.033	-1.77496	-5.23036	1.69177e-07	2.4691e-06
Fam129b	101.152	-1.77345	-5.80781	6.32937e-09	1.16527e-07
Fyn	282.182	-1.77	-6.99545	2.64414e-12	7.87316e-11
Rasal3	219.735	-1.7673	-6.92536	4.34879e-12	1.25252e-10
Cd200r1	95.5102	-1.76271	-5.42552	5.77855e-08	9.14439e-07
Gpr141	355.923	-1.7603	-5.12289	3.00892e-07	4.2293e-06
Cds1	159.154	-1.75965	-4.74982	2.03594e-06	2.45289e-05
Enah	31.8141	-1.75803	-4.77033	1.83923e-06	2.23116e-05
Iqgap2	3365.22	-1.74874	-13.1392	1.96328e-39	5.76059e-37
Itgb2	346.584	-1.74216	-8.88699	6.27891e-19	3.87861e-17
Tpm4	29.577	-1.73235	-4.64463	3.40685e-06	3.91052e-05
H2-DMa	109.159	-1.72722	-5.79825	6.70113e-09	1.22729e-07
Fkbp1b	45.8982	-1.72193	-4.66227	3.12741e-06	3.6015e-05
S100a6	31.4503	-1.72067	-4.48122	7.4219e-06	7.96723e-05
Atp1b1	44.7813	-1.71478	-4.60011	4.22262e-06	4.74632e-05
Ccnd2	746.29	-1.7095	-11.2002	4.06834e-29	5.50947e-27
Tmigd3	25.6697	-1.70644	-4.44819	8.65968e-06	9.12896e-05
Abhd15	87.7865	-1.70428	-5.31869	1.04514e-07	1.58277e-06
Tspan5	1584.14	-1.6994	-13.1003	3.2798e-39	9.23855e-37
Ubash3a	306.832	-1.69032	-8.11381	4.90556e-16	2.26524e-14
Acvr1	131.596	-1.68938	-5.45079	5.01478e-08	8.06257e-07
Mtfr2	187.455	-1.6862	-6.78864	1.13198e-11	3.10777e-10
Ifi209	289.938	-1.68177	-4.82617	1.39186e-06	1.71205e-05
Dennd2c	20.9216	-1.67595	-4.3502	1.36013e-05	0.000136731
Slfn9	542.689	-1.66767	-9.84279	7.36398e-23	6.56419e-21
Ptprr	27.0433	-1.66573	-4.32065	1.5557e-05	0.000154735
Cd34	272.856	-1.66214	-4.47632	7.59421e-06	8.12742e-05
Dock4	95.839	-1.66132	-5.38374	7.29541e-08	1.13786e-06
Csmd1	86.0977	-1.65644	-5.17833	2.2388e-07	3.19466e-06
Gata2	361.581	-1.6557	-7.34047	2.12841e-13	7.12088e-12
Gng2	628.544	-1.65098	-9.26361	1.97627e-20	1.38477e-18
Stard9	76.5456	-1.64806	-4.96209	6.97385e-07	9.16228e-06
Rgs7bp	20.3383	-1.63719	-4.20322	2.63142e-05	0.000247238
Hist1h4j	162.31	-1.63226	-6.20998	5.29928e-10	1.14647e-08
Vdr	57.8977	-1.63131	-4.57658	4.72628e-06	5.26205e-05
Atrnl1	2343.48	-1.63095	-5.69687	1.22026e-08	2.14292e-07
Brsk1	44.5085	-1.62733	-4.37627	1.2073e-05	0.0001227
Gm21989	20.8648	-1.62697	-4.16916	3.05729e-05	0.000283139
Alox5	178.347	-1.62642	-6.28596	3.25833e-10	7.23821e-09
Car1	65.8187	-1.62543	-4.46569	7.98129e-06	8.47726e-05
Ikzf3	20.1124	-1.62387	-4.17456	2.98569e-05	0.000277194
Slco3a1	2546.46	-1.6216	-4.37075	1.23821e-05	0.000125369
Bmp2k	569.309	-1.61592	-8.56625	1.06911e-17	5.85887e-16
Lhfpl3	66.8863	-1.6125	-4.47864	7.51193e-06	8.05583e-05
Hist1h4m	55.7167	-1.61061	-4.43811	9.07516e-06	9.51002e-05
Clec7a	145.348	-1.60428	-5.68176	1.33314e-08	2.32375e-07
Exo1	321.807	-1.60161	-7.84358	4.37886e-15	1.80856e-13
Crim1	86.7075	-1.60154	-4.61332	3.96281e-06	4.49735e-05
Ass1	208.8	-1.60122	-6.5886	4.43979e-11	1.10477e-09
Il6st	638.495	-1.59506	-4.53073	5.87805e-06	6.42253e-05
Mmp8	30.6102	-1.59379	-4.16212	3.15313e-05	0.000290866
Cd164	963.063	-1.59223	-10.4636	1.27002e-25	1.38659e-23
Zfp979	15.4167	-1.591	-4.24993	2.13835e-05	0.000206845
D630033O11Rik	16.9286	-1.59091	-4.24164	2.21896e-05	0.000213712
Rora	60.5739	-1.58882	-4.56548	4.98353e-06	5.52662e-05
Nlrp1a	124.656	-1.58822	-4.94646	7.5574e-07	9.80096e-06
Abtb2	33.3233	-1.58658	-4.04858	5.15296e-05	0.000449377
Cadps2	41.2242	-1.57859	-4.14846	3.34721e-05	0.000306915
Gm28875	19.5144	-1.57838	-4.10495	4.04403e-05	0.000363937
Arhgap10	516.812	-1.57797	-4.75627	1.972e-06	2.37991e-05
Abcc2	66.8759	-1.57739	-4.5781	4.69229e-06	5.22834e-05
Gins1	232.88	-1.57517	-6.48695	8.75919e-11	2.08386e-09
Ly6c2	2304.73	-1.57189	-11.4472	2.42894e-30	3.67841e-28
Mns1	155.181	-1.57109	-5.63486	1.75198e-08	3.02389e-07
Mcub	20.7485	-1.57052	-4.16856	3.06527e-05	0.000283649
Runx2	1656.56	-1.56962	-10.4595	1.32537e-25	1.43589e-23
Zcchc24	32.8942	-1.56903	-4.09762	4.17426e-05	0.000373272
Rasa4	241.263	-1.56836	-6.6587	2.76254e-11	7.09992e-10
Fut10	38.4221	-1.56737	-4.23311	2.30479e-05	0.00022067
Rfx3	560.654	-1.56353	-9.13065	6.80922e-20	4.58857e-18
Ppm1e	265.782	-1.56285	-6.98755	2.79724e-12	8.25919e-11
Calhm2	80.5371	-1.55977	-4.74564	2.07844e-06	2.49768e-05
Hist1h4k	97.2222	-1.55955	-5.08487	3.67887e-07	5.0897e-06
Pvt1	467.971	-1.55754	-8.50136	1.8738e-17	9.84726e-16
Hist1h3a	502.214	-1.55629	-7.37534	1.63922e-13	5.61722e-12
Garem1	35.6385	-1.55444	-4.06475	4.80846e-05	0.000422722
Mybl2	398.97	-1.55439	-7.771	7.78697e-15	3.11567e-13
Rad51	259.32	-1.55202	-7.15076	8.6298e-13	2.71906e-11
Hmga2	55.1282	-1.55168	-4.34806	1.37344e-05	0.000137676
Dtnb	412.868	-1.55157	-7.85199	4.09503e-15	1.7165e-13
Gpr149	253.467	-1.54821	-6.89603	5.34767e-12	1.51848e-10
Hmgn1	144.465	-1.54705	-5.61977	1.91213e-08	3.28421e-07
Ptger3	53.8903	-1.54491	-4.25116	2.12664e-05	0.0002059
Mylk3	29.0573	-1.54399	-4.08191	4.46665e-05	0.000394657
Nlrp1b	35.6183	-1.54244	-4.18575	2.84224e-05	0.000265276
Cd180	276.674	-1.54026	-4.08711	4.36777e-05	0.000387378
Junos	319.708	-1.53855	-7.34046	2.12858e-13	7.12088e-12
Mgat4a	515.474	-1.53724	-8.06752	7.17422e-16	3.23852e-14
Gm14085	186.23	-1.53631	-4.23641	2.27125e-05	0.000217755
Emb	2048.46	-1.53105	-12.3442	5.23585e-35	1.06872e-32
Map3k6	40.8506	-1.53077	-4.09215	4.27394e-05	0.000380735
Plau	35.4556	-1.52631	-3.94389	8.01702e-05	0.000668116
H2-Aa	31.8372	-1.52482	-4.16208	3.1536e-05	0.000290866
Sytl4	20.0555	-1.52261	-4.19121	2.77475e-05	0.000259321
Itga2	39.223	-1.51674	-3.93935	8.17038e-05	0.000679691
Tnik	498.887	-1.51397	-4.44867	8.64035e-06	9.11541e-05
Zdhhc15	68.1089	-1.51384	-4.28336	1.84093e-05	0.000180807
Dhfr	384.059	-1.51321	-7.36488	1.77304e-13	6.03176e-12
Pde1c	51.8361	-1.51037	-4.17513	2.97822e-05	0.000276683
Rbfox2	22.3001	-1.50984	-4.13107	3.61086e-05	0.000328523
Ifi203	259.992	-1.50833	-6.03187	1.6207e-09	3.26552e-08
Vcam1	428.375	-1.5073	-7.92494	2.28258e-15	9.92216e-14
Dusp6	136.557	-1.50712	-5.18683	2.13906e-07	3.0644e-06
Bmpr1a	18.3005	-1.50296	-3.97887	6.92433e-05	0.000588547
Stx2	138.69	-1.49986	-5.38163	7.38129e-08	1.14991e-06
Pcgf2	17.7115	-1.49848	-4.00042	6.32301e-05	0.000542677
Htr2a	58.2324	-1.49506	-4.08377	4.43108e-05	0.000392252
Rbpms	233.425	-1.49168	-6.41062	1.44929e-10	3.3414e-09
Cyyr1	22.2988	-1.48727	-3.85859	0.000114041	0.000916231
Cd200r3	53.1265	-1.4863	-4.11925	3.8011e-05	0.000344053
Tgfbr3	212.984	-1.48388	-5.42448	5.8123e-08	9.18748e-07
Psap	1646.86	-1.48298	-12.5144	6.22712e-36	1.48649e-33
Atp7b	17.6634	-1.47731	-4.04313	5.2742e-05	0.000459097
Tlr8	19.721	-1.47453	-3.81652	0.000135347	0.00106315
Sh3glb1	286.673	-1.47387	-6.35464	2.08916e-10	4.71534e-09
Fer	252.601	-1.47324	-6.67333	2.50058e-11	6.49782e-10
Hist1h3g	51.5633	-1.47275	-4.08904	4.33171e-05	0.000384665
Hist1h3d	392.343	-1.47154	-6.45136	1.10847e-10	2.59763e-09
Ext1	850.188	-1.47097	-9.58809	8.97292e-22	7.13981e-20
Plcl1	76.3477	-1.46622	-4.46258	8.09787e-06	8.58813e-05
Adgrl1	60.9896	-1.4589	-4.18727	2.82332e-05	0.000263684
Hist1h2bj	127.573	-1.45469	-4.97054	6.67683e-07	8.83801e-06
Dgki	29.3494	-1.45155	-3.69874	0.000216674	0.00161547
Crybg3	209.081	-1.44888	-5.19484	2.04895e-07	2.95368e-06
Ube2e2	196.189	-1.44855	-5.42566	5.77406e-08	9.14439e-07
Tbc1d4	417.153	-1.44836	-7.05284	1.75302e-12	5.34405e-11
Rnase4	19.4519	-1.44798	-3.87818	0.00010524	0.0008541
Uhrf1	1047.84	-1.44497	-9.82424	8.85409e-23	7.79381e-21
Cdc6	444.134	-1.44269	-6.64122	3.11093e-11	7.90873e-10
Psat1	436.017	-1.44153	-6.60958	3.8542e-11	9.70161e-10
Brip1	851.211	-1.44086	-9.73663	2.10411e-22	1.7745e-20
Gprin3	22.4034	-1.43862	-3.71454	0.000203576	0.00152428
Trps1	1567.78	-1.43814	-10.3467	4.33183e-25	4.45325e-23
Pced1b	359.444	-1.43438	-4.05075	5.10541e-05	0.000445782
Hist1h4h	732.317	-1.4318	-7.88709	3.09313e-15	1.32011e-13
Trim36	19.4183	-1.4249	-3.75603	0.000172631	0.0013221
Kif26b	117.482	-1.42446	-4.19824	2.68998e-05	0.000252067
Slc16a10	942.486	-1.42201	-8.91326	4.95541e-19	3.07454e-17
Klrk1	22.4628	-1.42082	-3.708	0.000208907	0.00156004
Rhobtb1	107.129	-1.4174	-4.60853	4.05518e-06	4.5874e-05
2510009E07Rik	29.1001	-1.41614	-3.74041	0.000183717	0.00139486
Sqle	104.196	-1.41425	-4.71971	2.36176e-06	2.79052e-05
Itgb5	45.755	-1.41265	-3.68103	0.000232291	0.00171557
Atp1b2	14.3918	-1.4121	-3.81857	0.000134226	0.00105493
Bcl2	1935.2	-1.41049	-4.72728	2.27544e-06	2.69985e-05
Tmsb10	109.297	-1.40675	-4.60826	4.06052e-06	4.58975e-05
Bend4	28.7995	-1.40592	-3.72417	0.000195958	0.00147508
Itga1	578.104	-1.39969	-8.73396	2.45911e-18	1.42527e-16
Gm5424	110.013	-1.39773	-4.7557	1.97756e-06	2.38459e-05
9330182L06Rik	51.6253	-1.39574	-3.77985	0.000156925	0.0012157
Prkce	1140.33	-1.3931	-10.3428	4.50946e-25	4.60226e-23
Rad54b	306.138	-1.3928	-6.71712	1.85348e-11	4.93466e-10
Elovl6	482.592	-1.38897	-7.88647	3.10854e-15	1.32268e-13
Hells	1536.47	-1.38619	-10.8642	1.70777e-27	2.0915e-25
Hist1h3c	275.314	-1.38607	-6.25021	4.09902e-10	9.00634e-09
Prdx1	497.992	-1.38494	-7.53645	4.82921e-14	1.76204e-12
Dse	21.247	-1.38471	-3.99692	6.41728e-05	0.000549428
Pbk	115.209	-1.38305	-4.59644	4.2978e-06	4.81545e-05
Snx25	180.687	-1.38056	-3.64786	0.000264438	0.00192972
Cttn	25.2297	-1.37902	-3.58381	0.00033862	0.00240379
Trip13	260.75	-1.37853	-6.13633	8.44473e-10	1.77251e-08
Rrp1b	552.034	-1.37732	-7.84907	4.19145e-15	1.74652e-13
Rad51b	3516.09	-1.37389	-12.9036	4.29484e-38	1.16324e-35
Cenpm	60.6273	-1.37248	-3.85438	0.000116025	0.000928994
St3gal5	27.2192	-1.3715	-3.51663	0.000437063	0.00301449
Cmtm3	94.322	-1.37064	-4.43238	9.31976e-06	9.74311e-05
Slc24a3	581.801	-1.36986	-4.25631	2.0783e-05	0.000202147
2310022B05Rik	33.1754	-1.36781	-3.62105	0.000293406	0.00211806
Cd72	18.5669	-1.36677	-3.54879	0.000386999	0.00271034
Atp7a	130.344	-1.36541	-4.86125	1.16648e-06	1.45476e-05
Ticam2	15.1167	-1.36402	-4.07286	4.64395e-05	0.000408784
Parvb	62.6644	-1.36225	-3.92689	8.60506e-05	0.000709981
Mcm10	362.613	-1.36102	-7.11892	1.08773e-12	3.35957e-11
Fsd1l	83.3698	-1.36073	-4.25715	2.07051e-05	0.000201528
Dusp22	22.312	-1.35946	-3.48969	0.000483575	0.00330134
Wdr76	573.998	-1.35818	-7.43912	1.01358e-13	3.57774e-12
Alox15	12.5072	-1.35772	-3.9013	9.56763e-05	0.000783433
Pde5a	58.1751	-1.3484	-3.83408	0.000126034	0.000997223
Cd2ap	180.04	-1.34691	-4.97309	6.58955e-07	8.73891e-06
Antxr2	298.838	-1.34579	-6.53463	6.37683e-11	1.55475e-09
Bard1	804.459	-1.34577	-9.03846	1.58893e-19	1.04086e-17
Znrf3	564.942	-1.3443	-7.52224	5.38474e-14	1.95965e-12
Knl1	847.247	-1.34251	-8.45862	2.7057e-17	1.39077e-15
Tyms	352.104	-1.34205	-6.95477	3.53133e-12	1.02972e-10
Sept8	56.0241	-1.34021	-3.78653	0.000152764	0.00118672
Aldh1b1	65.7445	-1.33954	-3.91329	9.10475e-05	0.000748577
Rnase6	22.1181	-1.33659	-3.41244	0.000643842	0.00421958
Tnf	31.3315	-1.33524	-3.46164	0.000536886	0.00361101
Il17ra	460.532	-1.33137	-4.13682	3.52147e-05	0.00032122
Sgcb	46.4566	-1.33072	-3.56992	0.000357095	0.00252097
Mef2a	200.504	-1.32499	-4.96696	6.80095e-07	8.977e-06
Mastl	201.969	-1.32495	-5.37479	7.66715e-08	1.18925e-06
Atp8b1	40.0149	-1.32427	-3.4554	0.000549481	0.00368519
Rnf17	13.2896	-1.32016	-3.64986	0.000262388	0.00191674
Dglucy	288.531	-1.31979	-6.21738	5.05538e-10	1.09876e-08
Fcgr3	368.291	-1.31977	-3.8781	0.000105277	0.0008541
Slpi	171.666	-1.31832	-4.99138	5.99507e-07	8.0261e-06
Il6ra	565.216	-1.31818	-8.01877	1.06813e-15	4.7606e-14
Btnl9	68.3083	-1.31216	-3.90369	9.47352e-05	0.00077663
Ptpn3	106.485	-1.31182	-4.05258	5.06553e-05	0.000443123
Slc28a2	717.117	-1.31143	-7.34087	2.1221e-13	7.12088e-12
Cdc7	263.159	-1.31117	-6.08907	1.13565e-09	2.33268e-08
Camk2a	72.5831	-1.31017	-3.97531	7.02888e-05	0.000595636
E2f8	530.729	-1.3098	-7.69562	1.40811e-14	5.44831e-13
Pdlim1	152.562	-1.30902	-4.44143	8.93634e-06	9.37849e-05
Clspn	551.007	-1.30785	-8.00759	1.16975e-15	5.18076e-14
Rin2	48.5839	-1.30619	-3.59313	0.000326727	0.00232876
Pik3r6	239.626	-1.3018	-5.82606	5.67507e-09	1.05864e-07
Fancd2	377.908	-1.30152	-6.53271	6.45904e-11	1.56843e-09
Prdm5	352.838	-1.30119	-3.43032	0.00060286	0.00399373
Nrip1	657.588	-1.2987	-6.96991	3.17147e-12	9.32505e-11
Mcm7	965.331	-1.29587	-8.64815	5.23415e-18	2.94871e-16
Irf5	100.702	-1.2953	-4.27421	1.9182e-05	0.000187611
Npas3	31.064	-1.29504	-3.38105	0.000722099	0.00465448
Diaph3	1816.39	-1.29422	-11.4031	4.03455e-30	5.91901e-28
Abi2	271.73	-1.29122	-6.07737	1.22166e-09	2.49361e-08
1700025G04Rik	414.28	-1.28961	-6.78737	1.14195e-11	3.12904e-10
Sod1	401.049	-1.28612	-6.56509	5.19999e-11	1.27813e-09
Lpcat1	362.224	-1.28591	-6.50103	7.97733e-11	1.91728e-09
Gins2	76.9877	-1.28438	-3.92857	8.54513e-05	0.000705862
Inpp4b	354.076	-1.2829	-3.43576	0.000590889	0.00392094
Tanc2	121.809	-1.28126	-4.52526	6.03199e-06	6.57543e-05
Fam96a	347.535	-1.28088	-6.39373	1.61892e-10	3.71351e-09
Ttk	250.934	-1.27822	-5.75471	8.67919e-09	1.56514e-07
Tmtc2	134.044	-1.27751	-4.56026	5.10908e-06	5.6525e-05
Kntc1	616.651	-1.27717	-8.15621	3.45712e-16	1.6394e-14
Tfpi	157.152	-1.27516	-4.49584	6.92946e-06	7.46135e-05
Lsm6	268.263	-1.27311	-5.81309	6.13315e-09	1.13657e-07
Elovl7	107.93	-1.26876	-4.2765	1.89855e-05	0.000186076
Blm	732.392	-1.26736	-8.54994	1.23154e-17	6.64557e-16
Ercc6l	194.309	-1.26484	-5.24674	1.54818e-07	2.26895e-06
Pole	839.36	-1.26199	-8.72499	2.6621e-18	1.5366e-16
Ermap	16.0587	-1.25994	-3.48191	0.000497848	0.00338239
Gm24305	322.186	-1.25921	-3.30772	0.000940572	0.00582798
Hist1h2bb	262.726	-1.25778	-5.52898	3.22101e-08	5.34962e-07
Sox5	110.721	-1.25425	-3.77552	0.000159677	0.0012343
Nectin1	19.9128	-1.25415	-3.32304	0.00089042	0.00556955
Tcerg1l	22.7694	-1.25289	-3.27034	0.00107417	0.00654634
ENSMUSG00000096807	112.539	-1.25226	-3.91883	8.89808e-05	0.000732012
Cdc45	556.931	-1.24966	-7.59787	3.01044e-14	1.11871e-12
Ccsap	30.6524	-1.24929	-3.22032	0.00128049	0.00761912
Ung	152.541	-1.24922	-4.5567	5.19628e-06	5.73096e-05
Mfge8	31.6107	-1.24734	-3.25473	0.00113502	0.00688145
Cdkn1a	39.0044	-1.24651	-3.33168	0.000863247	0.00543009
Il31ra	104.852	-1.24591	-3.84724	0.000119454	0.000953192
Pkp4	597.167	-1.245	-7.74591	9.48961e-15	3.74374e-13
Kcnk13	33.0625	-1.24386	-3.38383	0.000714831	0.00461608
Crip1	68.2388	-1.24291	-3.64654	0.0002658	0.00193864
Rrm1	1247.96	-1.24239	-9.34437	9.24413e-21	6.85233e-19
Gm23143	774.579	-1.23926	-3.82282	0.000131932	0.00103922
Tmprss3	81.3999	-1.23728	-3.69194	0.000222547	0.0016534
Gnb4	89.8437	-1.23577	-3.61012	0.000306059	0.00219925
Fanci	318.966	-1.23504	-5.99491	2.03597e-09	4.05009e-08
Cenpi	298.619	-1.23336	-5.71719	1.08302e-08	1.92349e-07
Sema4d	552.969	-1.23313	-7.24862	4.2104e-13	1.3632e-11
Cd86	28.4124	-1.22461	-3.17175	0.00151525	0.00880479
Gm22973	463.387	-1.22347	-3.33067	0.000866383	0.00543525
Hk2	820.166	-1.22316	-7.84529	4.31948e-15	1.78928e-13
Mb21d1	202.089	-1.22124	-4.96502	6.86949e-07	9.0505e-06
I830127L07Rik	158.459	-1.22063	-4.54455	5.50526e-06	6.04805e-05
Ugt8a	10.9233	-1.2204	-3.95633	7.611e-05	0.000639578
Stmn1	317.924	-1.21634	-6.09208	1.11455e-09	2.29828e-08
Bex3	110.165	-1.2155	-4.09347	4.24958e-05	0.000379044
1190002N15Rik	138.479	-1.21522	-4.39901	1.08743e-05	0.00011171
Ltbp1	22.4172	-1.21333	-3.13052	0.00174494	0.00996585
Gm16341	31.4439	-1.2115	-3.18672	0.00143897	0.00843732
Pdzph1	11.4076	-1.20969	-3.54466	0.000393125	0.00274914
Lrr1	47.8231	-1.20967	-3.3276	0.000875965	0.00548803
Slc44a5	41.4971	-1.20883	-3.22161	0.00127475	0.00759455
Dclk2	60.1458	-1.20858	-3.42141	0.000622976	0.00410383
Trio	1153.37	-1.20849	-8.14051	3.9363e-16	1.84182e-14
Ncam1	1073.3	-1.20712	-7.92971	2.19666e-15	9.59622e-14
Apmap	244.7	-1.20699	-5.19793	2.0152e-07	2.908e-06
Atad5	1050.66	-1.20698	-8.85115	8.66235e-19	5.30437e-17
Gpc3	26.9005	-1.20329	-3.21298	0.00131367	0.00780004
Tipin	618.047	-1.20275	-7.50167	6.30107e-14	2.26968e-12
Ncapg	368.344	-1.201	-5.9177	3.26481e-09	6.28165e-08
Amot	151.838	-1.20073	-4.47606	7.60336e-06	8.13104e-05
Arap3	246.765	-1.20011	-5.10497	3.3084e-07	4.61799e-06
Brca2	731.126	-1.19968	-7.68167	1.57026e-14	5.97717e-13
Hist1h2bp	43.5302	-1.19492	-3.23212	0.00122876	0.0073548
Anxa1	1087.73	-1.19324	-7.71141	1.24433e-14	4.84119e-13
Golm1	129.222	-1.19313	-4.16722	3.08333e-05	0.000285035
5031439G07Rik	233.15	-1.19264	-5.3124	1.08191e-07	1.63144e-06
0610038B21Rik	13.72	-1.19246	-3.28045	0.0010364	0.00634362
Siva1	149.609	-1.19226	-4.47369	7.68799e-06	8.20286e-05
Ptprm	44.1305	-1.19204	-3.2034	0.00135817	0.00802704
Dek	1879.43	-1.19162	-9.82353	8.91676e-23	7.80023e-21
Chek1	245.521	-1.19025	-4.83056	1.36149e-06	1.67909e-05
Zfp946	61.8626	-1.19022	-3.4533	0.000553765	0.00370685
Top2a	1598.16	-1.19004	-8.59663	8.20931e-18	4.55196e-16
Rad54l	326.781	-1.18835	-5.87802	4.15209e-09	7.88114e-08
Mcm3	1532.91	-1.18828	-9.64262	5.28205e-22	4.27542e-20
Osbpl5	69.1154	-1.1882	-3.56131	0.000369008	0.00259078
ENSMUSG00000064168	168.722	-1.18797	-4.66402	3.10084e-06	3.57676e-05
Tbc1d9	45.3246	-1.18684	-3.24257	0.00118457	0.00713197
Ncaph	249.491	-1.18453	-5.26655	1.39013e-07	2.05012e-06
Dut	542.242	-1.18225	-7.13358	9.77921e-13	3.05389e-11
Hist1h4f	279.387	-1.18181	-5.5977	2.17213e-08	3.71266e-07
Aunip	83.0825	-1.18179	-3.66308	0.000249199	0.00182702
Gm42826	194.164	-1.17901	-4.54086	5.60257e-06	6.14537e-05
Dab2	35.4854	-1.17865	-3.12549	0.00177512	0.0101095
Scpep1	28.8156	-1.17786	-3.11972	0.00181022	0.0102679
Mthfd2	113.528	-1.17486	-3.95396	7.68695e-05	0.000644423
Cd74	51.4414	-1.17475	-3.13167	0.00173816	0.00993516
Gm9844	39.2318	-1.17286	-3.05026	0.00228647	0.0125205
Chtf18	90.2808	-1.17218	-3.794	0.000148239	0.00115412
Dhtkd1	22.4248	-1.17025	-3.03546	0.00240173	0.0130401
Vmn2r84	10.3722	-1.16853	-3.87948	0.000104681	0.000850249
Susd3	23.3782	-1.16851	-3.05715	0.00223452	0.0123022
Tmem144	22.7527	-1.16814	-3.02415	0.00249329	0.01348
Ctla2a	19.2278	-1.1675	-3.17629	0.00149171	0.00869589
Fut7	92.0094	-1.16718	-3.66809	0.000244367	0.00179534
Mndal	267.509	-1.16684	-3.17274	0.00151008	0.00879566
Ikzf2	1273.74	-1.16576	-3.76634	0.000165659	0.0012764
Hmgb3	126.375	-1.16361	-4.18019	2.91266e-05	0.000271488
Cyp2r1	10.5805	-1.16128	-3.88917	0.000100587	0.000819828
Kel	14.502	-1.15991	-3.30638	0.000945099	0.00584575
Gm16897	37.1779	-1.15817	-3.09693	0.00195539	0.0109726
Cox5a	242.036	-1.15525	-4.86677	1.13436e-06	1.4176e-05
BC030867	84.4165	-1.15384	-3.6309	0.000282437	0.00204516
Capn2	44.7646	-1.1532	-3.06166	0.00220113	0.0121381
Rara	64.9552	-1.15027	-3.37569	0.000736305	0.00472604
Rad51ap1	149.237	-1.14858	-4.37206	1.23082e-05	0.000124787
Rubcnl	60.4829	-1.14813	-3.3388	0.000841408	0.00530932
Ccnd1	57.5589	-1.1461	-3.26602	0.0010907	0.00662985
Rad18	830.445	-1.14593	-8.04479	8.63951e-16	3.87512e-14
Rrm2	723.399	-1.14552	-7.46488	8.33787e-14	2.96542e-12
Dyrk3	51.2762	-1.14538	-3.20747	0.00133909	0.00792093
Hist1h2bg	349.06	-1.14218	-5.92991	3.03099e-09	5.85576e-08
Mid1	24.8287	-1.13997	-2.901	0.00371979	0.0189474
Cd200r4	18.6302	-1.13997	-2.93273	0.00335992	0.0173719
Mis18a	95.7316	-1.13867	-3.71538	0.000202896	0.00152161
Btla	94.0074	-1.13474	-3.41494	0.000637969	0.00419084
Cysltr1	9.97484	-1.134	-3.82624	0.000130116	0.00102549
Pbx3	333.894	-1.13393	-3.31236	0.000925108	0.00573974
Lmnb1	1388.93	-1.13258	-9.41508	4.7273e-21	3.59888e-19
Hist1h2ab	56.6823	-1.13145	-3.08965	0.00200395	0.0112087
Gm25360	3797.01	-1.13139	-3.41198	0.000644921	0.00422272
Birc5	118.972	-1.13114	-3.74351	0.000181465	0.00138125
Aurkb	185.922	-1.12993	-4.63653	3.54312e-06	4.05701e-05
Epb41l2	415.027	-1.12945	-6.06054	1.35663e-09	2.75711e-08
Airn	17.6269	-1.12832	-2.93815	0.00330176	0.0171152
Ophn1	115.063	-1.12822	-3.75781	0.000171406	0.00131629
Prkd3	587.419	-1.12678	-7.04712	1.82662e-12	5.5564e-11
Zg16	25.6102	-1.12596	-3.00073	0.00269335	0.0144178
Fignl1	366.658	-1.1255	-5.84443	5.08308e-09	9.55809e-08
Pomp	263.575	-1.12386	-4.9233	8.50973e-07	1.09253e-05
Haus4	215.894	-1.12345	-4.90045	9.56178e-07	1.21213e-05
Asf1b	167.249	-1.12336	-4.31234	1.61533e-05	0.000160101
Shmt2	377.738	-1.122	-4.96309	6.93817e-07	9.13244e-06
Gm21399	36.2656	-1.12137	-2.97899	0.00289203	0.0153703
1700012B09Rik	12.1926	-1.12134	-3.17237	0.00151199	0.00879952
Gm8369	20.2466	-1.1212	-2.9449	0.00323063	0.016827
Esyt1	563.335	-1.12087	-6.95311	3.57313e-12	1.03761e-10
Camk1d	188.919	-1.12074	-3.21063	0.00132445	0.0078475
Gk	385.651	-1.11969	-5.87961	4.11243e-09	7.82695e-08
Brca1	586.521	-1.11869	-6.82813	8.60262e-12	2.40873e-10
Pla2r1	15.1507	-1.11752	-3.07502	0.00210486	0.011685
Gata1	52.1863	-1.11691	-3.07385	0.00211316	0.0117126
Lgals9	665.507	-1.11603	-5.8632	4.54038e-09	8.60656e-08
Sap30	71.5533	-1.11568	-3.37443	0.000739678	0.00473743
Pdgfrb	94.6584	-1.11506	-3.52249	0.000427519	0.00295881
Hspd1-ps3	253.271	-1.11352	-5.03689	4.73153e-07	6.41992e-06
Wdhd1	949.413	-1.11298	-7.6132	2.67387e-14	1.00156e-12
Gfi1b	26.8739	-1.11064	-2.96955	0.0029824	0.015791
Lig1	977.627	-1.10976	-8.10613	5.22574e-16	2.39737e-14
Gm5648	99.7124	-1.10803	-3.6919	0.000222582	0.0016534
E2f7	183.302	-1.10777	-4.55685	5.19253e-06	5.73096e-05
Pola1	3681.46	-1.10502	-9.75835	1.69889e-22	1.45897e-20
Rundc3b	16.0649	-1.10485	-2.92617	0.00343162	0.0176584
Selplg	787.135	-1.10461	-7.32291	2.42657e-13	8.06034e-12
Retnlg	17.4776	-1.10419	-3.36232	0.000772904	0.00492337
Arhgap26	2629.78	-1.10243	-10.1968	2.05004e-24	2.01907e-22
Drc7	28.8601	-1.10228	-2.95841	0.00309232	0.0162387
Gemin6	32.0496	-1.10089	-2.81222	0.00492005	0.0239855
Ccne2	155.645	-1.10065	-4.19593	2.71752e-05	0.000254479
Rab3il1	17.2196	-1.09847	-2.93194	0.00336857	0.0174102
C530008M17Rik	261.68	-1.09833	-4.8297	1.36737e-06	1.68339e-05
Gm3604	52.7969	-1.09792	-3.08643	0.00202573	0.0113033
Mast4	160.222	-1.0975	-4.30454	1.67333e-05	0.000165383
Tlr9	38.5661	-1.09738	-2.94098	0.00327176	0.0169847
Hs6st2	17.507	-1.09687	-2.96665	0.00301068	0.0159168
Pard6g	39.7192	-1.09329	-2.91688	0.00353549	0.01812
AC164424.2	9.62501	-1.09293	-3.46109	0.000537985	0.00361497
Spata48	65.2882	-1.09278	-3.21126	0.00132153	0.0078335
Cd244	115.93	-1.09115	-3.08219	0.00205485	0.0114299
Lgals1	443.45	-1.0906	-6.1877	6.10471e-10	1.30866e-08
Hist3h2bb-ps	15.2922	-1.08746	-2.93594	0.00332536	0.0172244
Orc1	125.018	-1.08691	-3.73687	0.000186325	0.00141162
Hist1h3i	130.725	-1.08652	-3.96303	7.40056e-05	0.000624128
Srgap1	37.6944	-1.08541	-2.88703	0.00388894	0.0196244
Zfp939	57.5782	-1.08532	-3.12193	0.00179671	0.0102203
Pid1	44.9302	-1.08524	-2.94651	0.00321377	0.0167578
Adgrg7	344.853	-1.08424	-5.36271	8.1982e-08	1.26883e-06
Polq	599.52	-1.08412	-6.70952	1.95266e-11	5.16941e-10
Rasa3	907.045	-1.0834	-7.18876	6.53815e-13	2.07863e-11
Ppfia4	22.7427	-1.08172	-2.81794	0.00483335	0.02362
Gm42047	501.794	-1.08163	-6.41059	1.44958e-10	3.3414e-09
Ticrr	415.986	-1.07959	-6.01312	1.81984e-09	3.64071e-08
Maoa	106.074	-1.07931	-3.67208	0.000240582	0.00177123
Boc	9.39647	-1.07836	-3.737	0.000186225	0.00141162
Abcb4	77.3735	-1.07793	-3.26533	0.00109337	0.00664321
Gfod1	982.464	-1.07791	-7.55032	4.34192e-14	1.58835e-12
Gm4759	55.1941	-1.07773	-3.04506	0.00232632	0.012714
Phf19	113.67	-1.07763	-3.70949	0.000207674	0.00155166
Anxa6	395.185	-1.07551	-5.77973	7.48208e-09	1.35796e-07
Eml4	1639.73	-1.07422	-8.5031	1.84593e-17	9.73712e-16
Cluh	596.128	-1.07393	-6.40387	1.5149e-10	3.48626e-09
Gmnn	258.122	-1.07357	-5.00817	5.49486e-07	7.39155e-06
Tex30	88.5144	-1.07297	-3.39091	0.00069662	0.00450675
Gimap9	18.9879	-1.07282	-2.83295	0.004612	0.0226879
C330027C09Rik	370.234	-1.07133	-5.27409	1.33414e-07	1.97582e-06
Hist1h2bf	76.2436	-1.07103	-3.2403	0.00119404	0.00717748
Ear6	75.4342	-1.07093	-4.09067	4.30123e-05	0.000382199
Cenph	188.053	-1.07067	-4.38345	1.16813e-05	0.000119131
Gm23240	16.2759	-1.07026	-2.93584	0.0033265	0.0172244
Bmpr2	454.825	-1.0702	-5.98992	2.09941e-09	4.16453e-08
Tedc1	66.8358	-1.06972	-3.1881	0.00143211	0.0084111
Gins3	127.186	-1.06919	-3.78539	0.000153469	0.00119154
Hist2h4	153.219	-1.06889	-3.89275	9.91153e-05	0.00080971
Fkbp3	224.29	-1.06841	-4.61461	3.93826e-06	4.47311e-05
Gspt2	53.4745	-1.06821	-3.00219	0.00268047	0.0143652
Ms4a4d	14.7587	-1.0667	-2.87676	0.00401777	0.0202094
Eya4	10.8073	-1.06654	-3.08293	0.00204975	0.0114136
Cuedc1	89.6616	-1.06636	-3.15892	0.00158353	0.00915535
Gen1	151.722	-1.06634	-4.10408	4.05929e-05	0.000364843
Gpr180	187.922	-1.06482	-4.24744	2.16223e-05	0.000208581
Dck	219.973	-1.0624	-4.66372	3.1055e-06	3.5792e-05
Gm4117	37.9601	-1.06221	-2.83935	0.0045206	0.0223329
Gm12184	40.0263	-1.06123	-2.85674	0.00428015	0.0213085
Gm10053	68.8864	-1.05757	-2.97433	0.00293631	0.0155763
Tfr2	86.4642	-1.0573	-3.31739	0.000908638	0.005655
Anp32e	848.466	-1.05382	-7.44652	9.58373e-14	3.39139e-12
Mgam	754.975	-1.05347	-6.41625	1.39675e-10	3.23019e-09
Auts2	982.759	-1.0526	-3.12656	0.00176865	0.0100808
Slc29a1	168.79	-1.05252	-3.99226	6.54474e-05	0.000559321
BC055324	336.238	-1.05187	-5.24081	1.59873e-07	2.33574e-06
Tns4	13.3223	-1.05172	-3.23473	0.00121756	0.00729399
Nsd2	1923.6	-1.05168	-9.18403	4.15239e-20	2.85279e-18
Arhgef40	46.1171	-1.05035	-2.88761	0.00388175	0.0196022
Fkbp11	28.868	-1.0491	-2.73048	0.00632414	0.0296206
Steap3	160.807	-1.04877	-4.08302	4.44551e-05	0.000393282
Arl4c	23.7745	-1.04847	-2.67234	0.00753247	0.0342549
Atp5g3	529.127	-1.04653	-6.24276	4.29913e-10	9.41664e-09
Gm29114	18.0572	-1.04641	-2.69238	0.00709451	0.0326106
Slc43a1	123.785	-1.04638	-3.58785	0.000333412	0.00237041
Eepd1	453.454	-1.04606	-5.95752	2.56093e-09	5.01642e-08
B3galt5	11.7953	-1.04503	-3.03741	0.00238622	0.0129709
Hist1h4c	185.851	-1.04305	-4.23294	2.30659e-05	0.000220693
Rpa2	286.572	-1.04103	-4.83003	1.3651e-06	1.68207e-05
Hist1h3h	33.8211	-1.03933	-2.69208	0.00710076	0.0326288
Dnajc10	921.878	-1.0393	-7.28465	3.22513e-13	1.05881e-11
Ak8	10.6359	-1.03839	-3.03324	0.00241945	0.0131262
Ddias	75.0802	-1.038	-3.15427	0.00160903	0.00927992
March3	133.02	-1.03736	-3.4076	0.000655376	0.00427527
Ano4	55.6012	-1.036	-2.84361	0.00446051	0.0221048
Hist1h2bk	70.3848	-1.03451	-3.11952	0.00181146	0.0102708
Cenpk	185.078	-1.03332	-4.24013	2.23387e-05	0.00021461
Fanca	658.856	-1.03258	-5.86255	4.55805e-09	8.62844e-08
Espl1	193.026	-1.0319	-3.81507	0.000136144	0.00106822
Ms4a4c	40.982	-1.03177	-2.7723	0.00556621	0.0266105
Myef2	243.695	-1.03128	-4.28895	1.79519e-05	0.000176561
H2afy	5765.89	-1.03122	-9.07257	1.1624e-19	7.72227e-18
Nek6	156.538	-1.03028	-3.99812	6.38475e-05	0.000546976
Ephb2	31.1717	-1.03005	-2.70852	0.00675849	0.0313733
Zeb2	7937.92	-1.02972	-11.8344	2.59056e-32	4.6184e-30
Slc14a1	157.553	-1.02931	-3.50333	0.000459473	0.00315823
Zfp367	444.837	-1.02814	-5.71256	1.11288e-08	1.96413e-07
Pogk	103.515	-1.02721	-3.36212	0.00077347	0.00492475
Map7	398.452	-1.0268	-5.3159	1.06132e-07	1.60554e-06
Shcbp1	224.104	-1.02643	-4.25163	2.12222e-05	0.000205708
Hsf2	170.414	-1.02535	-4.01767	5.87767e-05	0.000507237
Dna2	631.221	-1.02437	-6.08953	1.13244e-09	2.33177e-08
Gpm6a	120.571	-1.0239	-3.01498	0.00256996	0.0138573
Cltb	22.8955	-1.02277	-2.6079	0.00910998	0.0400202
Myo1e	21.6278	-1.02234	-2.71133	0.00670147	0.0311452
Ms4a6c	15.2603	-1.02216	-2.82112	0.00478561	0.0234111
Cers4	55.4454	-1.02109	-2.91488	0.00355824	0.0182234
Spc24	60.3551	-1.0186	-2.8878	0.00387949	0.0195978
Me2	563.836	-1.01838	-6.29718	3.03103e-10	6.7546e-09
Paics	1063.9	-1.01819	-7.72018	1.16168e-14	4.54474e-13
Parp1	851.084	-1.01771	-7.2896	3.10875e-13	1.02298e-11
Mcm5	1492.85	-1.0169	-6.90842	4.90078e-12	1.40005e-10
Hist1h2ak	45.0126	-1.01689	-2.77557	0.00551046	0.0263798
Dtl	1309.99	-1.01634	-7.86823	3.59687e-15	1.52585e-13
Rcc1	243.916	-1.01362	-4.6168	3.89709e-06	4.43707e-05
Smc2	905.683	-1.01265	-7.1751	7.22567e-13	2.28689e-11
Tshz3	8.87522	-1.0125	-3.31977	0.000900907	0.00561681
Milr1	134.404	-1.01244	-3.73331	0.000188978	0.00142783
Cavin1	28.6474	-1.01235	-2.63217	0.00848419	0.037754
Il1r2	21.7151	-1.01126	-2.62937	0.00855443	0.0380305
Eldr	43.8691	-1.01102	-2.75398	0.0058876	0.0279101
Ccna2	254.355	-1.01088	-2.70192	0.00689399	0.0318553
Xdh	235.046	-1.00787	-3.18061	0.00146963	0.00858849
Bambi	25.0564	-1.00713	-2.59354	0.00949936	0.041402
Gulp1	19.1127	-1.00562	-2.63299	0.00846375	0.0376869
Usp1	861.116	-1.00554	-6.86987	6.4259e-12	1.81732e-10
Sh3pxd2a	150.675	-1.00509	-3.83806	0.000124013	0.000982889
Edem3	1112.22	-1.00439	-7.25562	3.99822e-13	1.30048e-11
Nlgn1	26.9865	-1.00411	-2.55645	0.0105745	0.0450081
Acyp2	90.488	-1.00249	-3.1157	0.00183507	0.0103837
Tmem229b	731.352	-1.00135	-6.10132	1.05198e-09	2.17563e-08
Fancb	88.8728	-1.00002	-3.19335	0.00140631	0.00827339
Hist1h2be	437.349	-0.999196	-5.44744	5.10992e-08	8.19682e-07
Adam19	14.8205	-0.999155	-2.7047	0.00683671	0.0316738
Mms22l	1566.93	-0.999128	-8.0983	5.57335e-16	2.54854e-14
Tmem71	88.9446	-0.997955	-3.17977	0.00147393	0.00861002
Tmem26	18.635	-0.997761	-2.71286	0.00667048	0.0310363
Hs6st1	201.363	-0.997722	-4.24128	2.22244e-05	0.000213804
Epx	1036.25	-0.996336	-5.77938	7.49764e-09	1.35903e-07
S1pr1	10.0575	-0.996259	-2.93527	0.00333258	0.0172496
Gm19680	23.2011	-0.99623	-2.55189	0.0107139	0.045505
Galnt6	297.172	-0.995321	-2.64294	0.00821889	0.0367709
Cdca7	938.845	-0.993616	-6.68009	2.38788e-11	6.22795e-10
Pole2	361.573	-0.993443	-5.22824	1.71135e-07	2.49252e-06
Rap1a	1105.18	-0.993225	-6.90075	5.17279e-12	1.47179e-10
Sptb	27.1797	-0.993224	-2.56621	0.0102815	0.0439398
Hist1h4i	89.0512	-0.991144	-3.1384	0.00169875	0.00974551
Lnpk	535.737	-0.99103	-5.27303	1.34188e-07	1.98311e-06
Gpr132	95.7124	-0.990111	-3.20187	0.0013654	0.00806638
Tespa1	218.799	-0.989718	-3.40691	0.000657027	0.0042801
Plcb1	909.193	-0.989394	-3.57732	0.000347135	0.00245805
Siglecf	132.894	-0.988932	-3.6082	0.000308332	0.00221107
Cep112	24.309	-0.988889	-2.5154	0.0118899	0.0494638
Ifngr2	228.918	-0.987794	-4.31115	1.62408e-05	0.000160854
Zfp709	55.222	-0.987361	-2.71735	0.00658066	0.0306996
Trem2	12.9808	-0.987178	-2.68315	0.00729326	0.0333826
Cenps	76.9897	-0.986724	-3.04902	0.00229586	0.012567
Rgsl1	27.6006	-0.986462	-2.59073	0.00957731	0.0416574
Gm11223	193.236	-0.985453	-4.06691	4.764e-05	0.000419089
Ghr	24.5753	-0.984985	-2.61641	0.00888595	0.0392376
Nuf2	247.779	-0.98316	-4.47401	7.67656e-06	8.19686e-05
Ska1	78.886	-0.981958	-3.05441	0.00225501	0.0123819
Zfp808	564.147	-0.981231	-5.43845	5.37464e-08	8.57264e-07
Got1	113.525	-0.980129	-3.41038	0.000648733	0.00424176
AA465934	53.7112	-0.979978	-2.74689	0.00601627	0.0284081
Ahcy	107.124	-0.979878	-3.25381	0.00113868	0.00689769
Pgam1-ps2	117.609	-0.978638	-3.26935	0.00107795	0.00656371
Cenpp	538.995	-0.978364	-5.95349	2.62486e-09	5.13452e-08
Wdr62	160.498	-0.978223	-3.56915	0.000358136	0.00252705
Hist1h2bn	191.954	-0.978194	-3.56246	0.000367396	0.00258333
Snrnp25	44.4622	-0.978126	-2.63629	0.00838182	0.0374048
Gpr35	15.0945	-0.977665	-2.58357	0.00977835	0.0422691
Rbmxl1	270.711	-0.976771	-4.4566	8.32694e-06	8.79795e-05
Ranbp1	734.821	-0.976405	-6.48531	8.85498e-11	2.10309e-09
C1qtnf6	45.8452	-0.976326	-2.6059	0.00916327	0.0401917
Syne2	228.072	-0.975599	-4.22831	2.35451e-05	0.00022416
Tigar	70.8806	-0.974379	-2.89422	0.00380102	0.0193053
Spice1	142.158	-0.973687	-3.61465	0.000300753	0.00216665
Fastkd3	105.336	-0.973238	-3.17237	0.00151199	0.00879952
Cep250	115.112	-0.972998	-3.39738	0.000680344	0.00440956
Tmcc2	78.8519	-0.971815	-2.96941	0.00298374	0.0157922
Zfp995	82.5136	-0.970855	-2.97379	0.00294144	0.0155976
Zfp354c	8.9297	-0.970081	-3.2759	0.00105326	0.00643283
Slco4a1	294.376	-0.969649	-4.7655	1.8839e-06	2.28338e-05
Prim1	381.616	-0.96795	-4.74299	2.10583e-06	2.52413e-05
N4bp2l1	176.804	-0.967671	-3.77174	0.00016211	0.00125242
Cep55	169.159	-0.967543	-3.85929	0.000113718	0.000914156
Ank1	14.4953	-0.966809	-2.63306	0.00846192	0.0376869
Nasp	789.729	-0.966135	-6.23301	4.57568e-10	9.99129e-09
Eme1	77.9795	-0.965301	-2.92037	0.00349617	0.0179512
Tnfrsf1b	736.56	-0.964075	-6.60162	4.06695e-11	1.01739e-09
Nucks1	2089.09	-0.964024	-8.76995	1.7875e-18	1.05778e-16
Tlr5	10.3824	-0.963358	-3.3721	0.00074598	0.00476912
Mnd1	149.957	-0.963259	-3.65774	0.000254444	0.00186161
AI506816	1700.46	-0.960803	-6.84337	7.73539e-12	2.18327e-10
Zfyve9	15.0125	-0.95997	-2.61146	0.00901566	0.0396981
Clic4	329.021	-0.958907	-4.84649	1.25665e-06	1.55798e-05
Pold1	453.007	-0.958809	-5.45483	4.90187e-08	7.89908e-07
Plbd1	35.8749	-0.958598	-2.51604	0.0118681	0.0494234
Mcm4	1218.11	-0.956707	-7.65479	1.93629e-14	7.33083e-13
Mc2r	13.9299	-0.956095	-2.59327	0.00950685	0.0414021
Acsl3	112.737	-0.955928	-3.31944	0.000901969	0.00562095
Marcksl1	73.3342	-0.95535	-2.92761	0.0034158	0.0175834
Kif15	938.295	-0.95513	-3.19719	0.00138773	0.00817776
Samd13	26.6714	-0.954811	-2.54513	0.0109238	0.046271
Kmo	38.2171	-0.954601	-2.52956	0.0114206	0.0479713
Ppat	499.37	-0.953842	-5.67218	1.4099e-08	2.45148e-07
Macrod2	83.0982	-0.952559	-2.89479	0.00379413	0.0192842
Sacs	550.848	-0.951642	-5.78454	7.2711e-09	1.32308e-07
Coro1c	514.114	-0.949912	-5.73605	9.69083e-09	1.73867e-07
Acat2	71.5176	-0.949783	-2.70138	0.00690521	0.0318967
Kcnq5	3487.56	-0.948045	-3.59252	0.000327494	0.00233304
Ran	760.152	-0.947851	-6.26553	3.71548e-10	8.21489e-09
Nlrc3	76.1704	-0.947736	-2.85337	0.00432588	0.0215209
Hivep2	70.2142	-0.946017	-2.81337	0.00490257	0.0239168
Got2	417.733	-0.945367	-4.93796	7.89424e-07	1.02096e-05
Slc6a15	9.65056	-0.943717	-2.82952	0.00466181	0.0229009
Micall2	112.68	-0.94313	-3.24248	0.00118495	0.00713197
Pgm2l1	236.136	-0.942244	-3.90709	9.34141e-05	0.000766692
Mex3b	13.1051	-0.94048	-2.56187	0.0104111	0.0443796
Hlf	190.564	-0.93985	-3.26458	0.00109626	0.0066579
Cenpw	64.5526	-0.93966	-2.70245	0.00688311	0.0318364
Pcna-ps2	279.639	-0.939586	-4.3606	1.29705e-05	0.000130669
H2afz	301.203	-0.939428	-4.58157	4.615e-06	5.15446e-05
Gpr174	14.1255	-0.938565	-2.70544	0.0068213	0.0316232
Lsm3	108.083	-0.936959	-3.19925	0.00137784	0.00813306
Zfp385a	99.7195	-0.936582	-3.0674	0.0021593	0.0119402
Panx1	235.471	-0.934752	-3.85541	0.000115538	0.000926669
Slc31a2	133.085	-0.934536	-3.3756	0.000736556	0.00472604
Fabp5	70.0411	-0.934033	-2.71504	0.00662671	0.0308837
1700011L22Rik	11.7683	-0.932917	-2.94857	0.00319248	0.0166591
Ncapd2	918.712	-0.932613	-5.81791	5.95869e-09	1.10715e-07
Dzip3	309.829	-0.932145	-4.44215	8.90624e-06	9.35388e-05
Orc6	269.282	-0.931633	-4.17616	2.96469e-05	0.000275973
Sox4	94.5107	-0.93009	-2.96099	0.00306652	0.0161393
Mmp25	9.23299	-0.929535	-2.89352	0.00380947	0.0193412
Ifi204	8.39883	-0.929087	-2.98968	0.00279268	0.0148872
Scin	103.543	-0.928972	-2.70213	0.00688958	0.0318454
Snrpe	259.389	-0.927763	-4.10121	4.10995e-05	0.000369161
Abca9	79.6199	-0.926932	-2.90174	0.00371098	0.0189162
Neil3	594.838	-0.926297	-5.59945	2.15029e-08	3.67979e-07
Slc19a2	77.9049	-0.926176	-2.8657	0.00416091	0.0208104
Sdf2l1	316.613	-0.925555	-4.46037	8.18198e-06	8.66429e-05
Ccdc15	275.855	-0.92533	-4.29621	1.7374e-05	0.000171236
Acad8	147.696	-0.924701	-3.37601	0.000735447	0.00472323
Pms1	332.903	-0.923955	-4.50955	6.4964e-06	7.04352e-05
Slc43a3	761.32	-0.923714	-6.16565	7.01964e-10	1.49342e-08
Fancm	491.619	-0.920398	-5.33618	9.49253e-08	1.44846e-06
Lockd	156.316	-0.919307	-3.54441	0.000393498	0.00275038
AI662270	50.3945	-0.918746	-2.52714	0.0114994	0.0482448
Ctsc	446.169	-0.918507	-4.72527	2.29814e-06	2.7245e-05
P2ry1	76.8706	-0.917645	-2.79842	0.00513525	0.0248967
Gm2539	8.27226	-0.91589	-2.96157	0.00306078	0.0161272
Mrpl18	179.972	-0.915732	-3.73002	0.000191466	0.00144358
Cmklr1	7.84505	-0.915446	-3.12461	0.00178038	0.0101354
Stil	436.74	-0.914235	-4.96511	6.8662e-07	9.0505e-06
Klhl3	238.309	-0.913843	-4.0418	5.30419e-05	0.000461137
Cdca3	161.537	-0.9135	-3.52952	0.00041632	0.0028941
Nlrp1c-ps	11.8958	-0.912677	-2.60481	0.00919243	0.0402945
Ebp	83.1535	-0.909609	-2.82155	0.00477929	0.0233883
Lsm2	187.397	-0.90881	-3.62936	0.000284125	0.00205633
Mrpl16	108.251	-0.907423	-3.06049	0.00220977	0.012181
Cd274	122.636	-0.907272	-3.23057	0.00123545	0.00738856
Slc7a8	244.673	-0.906652	-3.83093	0.000127658	0.00100838
Hirip3	203.44	-0.905991	-3.84481	0.000120646	0.000959985
Limd1	415.545	-0.905965	-4.95133	7.37087e-07	9.58554e-06
Atp5k	183.234	-0.905394	-3.6432	0.00026927	0.00196294
Akr1e1	94.1206	-0.905213	-2.96396	0.00303712	0.0160265
Cit	895.16	-0.904827	-5.79609	6.78789e-09	1.24157e-07
Gzmb	16.9763	-0.904426	-2.52347	0.0116201	0.0485978
Pidd1	142.614	-0.9044	-3.33706	0.0008467	0.00533793
Gm22513	10674.7	-0.904067	-3.91218	9.14664e-05	0.000751144
Pmf1	275.191	-0.903935	-4.27833	1.88304e-05	0.000184685
Nt5dc2	250.508	-0.903921	-3.97636	6.99768e-05	0.000594065
Nlrp3	77.2946	-0.90311	-2.67768	0.00741332	0.0338499
Tmpo	1351.59	-0.90264	-7.46898	8.08181e-14	2.88163e-12
Tacc3	326.646	-0.901771	-4.19154	2.77066e-05	0.00025911
Mknk1	275.431	-0.900909	-4.2323	2.31317e-05	0.000221172
Hist1h3f	730.511	-0.900789	-6.12355	9.15151e-10	1.90384e-08
Map3k20	2283.39	-0.900616	-8.49134	2.04265e-17	1.06947e-15
Fam171a1	71.4454	-0.900338	-2.67316	0.00751413	0.0341972
Atp8b2	107.339	-0.899677	-3.15653	0.00159656	0.0092231
Txndc16	255.402	-0.898944	-4.17345	3.00027e-05	0.000278365
Cyp51	124.152	-0.898875	-3.17741	0.00148598	0.00866606
Ndufa4	397.765	-0.896133	-4.78276	1.72907e-06	2.10295e-05
Cad	634.229	-0.895892	-5.73334	9.84706e-09	1.76445e-07
St8sia6	120.469	-0.895787	-2.82326	0.00475377	0.0232958
Sh3pxd2b	199.735	-0.894816	-3.59677	0.000322188	0.0023034
Hist1h2bl	58.9476	-0.893639	-2.58313	0.00979098	0.0422994
Slc35e3	128.003	-0.892974	-3.22816	0.00124587	0.00743512
Recql4	79.7147	-0.891383	-2.64328	0.00821067	0.0367458
Zwilch	367.707	-0.891329	-4.69564	2.6578e-06	3.10385e-05
Fam49a	113.778	-0.891238	-3.0743	0.00210995	0.0117086
Kif11	603.183	-0.891115	-4.55065	5.34801e-06	5.88448e-05
Timm50	183.181	-0.89075	-3.51498	0.000439786	0.00303179
Plk4	369.605	-0.890707	-4.7315	2.22869e-06	2.65333e-05
Hist1h4n	130.29	-0.888911	-2.93965	0.00328588	0.0170454
E2f2	126.071	-0.887442	-3.04308	0.00234168	0.0127781
Klhl4	9.49675	-0.887341	-2.73452	0.00624715	0.0293381
Gm27008	80.4659	-0.887325	-2.78531	0.00534773	0.0257496
Nsl1	189.122	-0.884458	-3.67113	0.000241485	0.00177695
Tns3	1760.56	-0.884204	-7.03788	1.95193e-12	5.91204e-11
Apcdd1	8.40148	-0.883774	-2.76702	0.00565713	0.026981
Smap2	464.557	-0.883526	-5.05845	4.22669e-07	5.77949e-06
Map3k1	1071.94	-0.883207	-6.77692	1.22763e-11	3.35076e-10
Uqcr10	158.496	-0.882934	-3.36921	0.000753846	0.00481286
Snrpd2	176.687	-0.882677	-3.47225	0.000516108	0.00348794
Taf4b	323.823	-0.881066	-4.39487	1.10838e-05	0.000113613
Dsn1	149.231	-0.879775	-3.3303	0.000867517	0.00543768
B3gnt8	62.8671	-0.878046	-2.59444	0.00947445	0.0413249
Hist1h1d	753.103	-0.877604	-2.52518	0.0115638	0.0484361
Ndc80	204.107	-0.875382	-3.31411	0.000919356	0.00570657
Lrrc40	302.744	-0.875192	-4.19356	2.74607e-05	0.000256981
Mcm2	1201.2	-0.874855	-6.77807	1.21789e-11	3.33064e-10
Hint1	353.183	-0.874777	-4.14698	3.36886e-05	0.000308584
Pdss1	562.816	-0.874155	-5.40625	6.43579e-08	1.01163e-06
Tnfaip1	78.6044	-0.873572	-2.731	0.00631422	0.029584
Hdhd5	63.2521	-0.872696	-2.58124	0.00984449	0.0424525
Mir17hg	80.1196	-0.871218	-2.57261	0.0100936	0.0433014
Tlr13	7.44508	-0.870614	-3.38185	0.000720003	0.0046431
Prmt9	241.977	-0.869768	-3.7237	0.000196321	0.00147702
Rasal2	264.4	-0.86933	-4.03623	5.43165e-05	0.000471345
Mapk7	67.541	-0.868598	-2.58027	0.00987244	0.042547
Papss2	561.108	-0.868213	-5.2737	1.33699e-07	1.97796e-06
Rae1	374.362	-0.86767	-4.61155	3.99676e-06	4.52859e-05
Pkmyt1	197.68	-0.867634	-3.60351	0.000313949	0.00224678
Zfp704	1524.92	-0.866941	-6.75393	1.43895e-11	3.87499e-10
Rfc3	160.853	-0.866703	-3.17509	0.00149789	0.00872827
Pgam1	268.938	-0.866224	-4.07921	4.51898e-05	0.000398781
Tubb5	3663.16	-0.866041	-7.42057	1.16619e-13	4.07559e-12
Tcof1	550.721	-0.864936	-5.02191	5.11604e-07	6.89516e-06
Sgpl1	371.09	-0.864125	-4.53748	5.69307e-06	6.23978e-05
Xrcc2	156.836	-0.863839	-3.23756	0.00120558	0.00723451
Hddc2	66.5063	-0.863539	-2.57942	0.00989657	0.0426118
Erh	214.485	-0.863476	-3.54199	0.000397125	0.00277299
Kif1c	61.2878	-0.862361	-2.53402	0.0112761	0.047492
Snrpb	513.592	-0.861336	-4.59713	4.28353e-06	4.80329e-05
Tk1	391.985	-0.860015	-4.71044	2.47181e-06	2.90592e-05
Gemin8	94.9388	-0.85851	-2.8069	0.00500212	0.0243434
Gm46430	151.414	-0.857851	-2.98742	0.00281345	0.0149923
Fkbp1a	409.856	-0.857787	-4.73408	2.20049e-06	2.62419e-05
Cenpa	184.207	-0.857679	-3.00485	0.00265714	0.0142673
Ccne1	88.5534	-0.857437	-2.75916	0.00579501	0.0275268
Tmem243	93.1724	-0.853707	-2.64915	0.00806952	0.0362177
Klhl22	145.219	-0.853546	-3.2125	0.00131583	0.00780961
Hist1h4d	655.734	-0.852662	-5.62562	1.84841e-08	3.17863e-07
Depdc1b	447.354	-0.852553	-4.54162	5.58244e-06	6.12806e-05
Tmem173	288.663	-0.852199	-3.98724	6.68476e-05	0.000570595
Srl	153.06	-0.852187	-3.30422	0.000952418	0.00588844
Zgrf1	937.699	-0.85177	-5.53306	3.14697e-08	5.239e-07
Smco4	136.438	-0.850616	-2.91031	0.00361076	0.0184426
Lpl	78.2423	-0.850352	-2.54188	0.0110257	0.0466043
Pank1	362.886	-0.850047	-4.27632	1.90011e-05	0.0001861
Snx30	931.36	-0.849668	-6.01461	1.80323e-09	3.61776e-08
Atad2	2070.53	-0.849261	-7.52005	5.47557e-14	1.98758e-12
Ncapg2	1000.67	-0.84881	-6.45036	1.11587e-10	2.61062e-09
Il12a	97.2837	-0.848334	-2.79528	0.00518545	0.025071
Slc38a6	205.236	-0.848289	-3.61838	0.000296455	0.00213678
Tram2	419.147	-0.84701	-4.69255	2.69823e-06	3.14585e-05
Ednrb	8.12109	-0.84525	-2.68817	0.00718452	0.0329491
Pde6d	493.505	-0.843815	-4.78645	1.69759e-06	2.06645e-05
Acsl4	524.485	-0.843605	-4.75988	1.93713e-06	2.34184e-05
Tceal9	138.68	-0.842831	-3.1134	0.00184944	0.0104566
Lag3	9.09907	-0.842531	-3.12044	0.00180581	0.010247
Arhgap25	500.484	-0.842489	-4.97081	6.66729e-07	8.83369e-06
Tgfb1	1427.1	-0.841745	-6.70957	1.952e-11	5.16941e-10
Gm26316	356.895	-0.839533	-3.66523	0.000247113	0.00181362
Set	1026.31	-0.838617	-5.56511	2.61984e-08	4.41362e-07
Hat1	922.038	-0.835566	-5.57733	2.44233e-08	4.1443e-07
Cox6b1	297.363	-0.834896	-3.87359	0.000107246	0.000868573
Tmco1	298.763	-0.834075	-4.09642	4.19592e-05	0.00037497
Rgs12	290.733	-0.833379	-3.85663	0.000114962	0.000922582
Axin2	7.24642	-0.833252	-3.323	0.000890558	0.00556955
Ndufaf4	146.281	-0.831547	-3.01882	0.00253758	0.0136932
Pcna	776.363	-0.831453	-5.05681	4.26317e-07	5.82165e-06
Samsn1	504.625	-0.830887	-4.89833	9.66568e-07	1.2242e-05
Cdca4	195.328	-0.830461	-3.50899	0.000449808	0.00309785
Satb1	505.055	-0.828302	-3.96793	7.24985e-05	0.000612519
Ccnb2	243.117	-0.827282	-3.7815	0.000155886	0.00120831
Cks1b	269.005	-0.82543	-3.86271	0.000112137	0.000904032
Kif20b	562.751	-0.825295	-4.88106	1.05516e-06	1.3245e-05
Melk	159.41	-0.824506	-3.16446	0.00155372	0.00900886
Cct6a	1043.75	-0.824147	-6.26516	3.72446e-10	8.22183e-09
Zfp111	159.399	-0.824033	-3.22776	0.00124762	0.00744238
Tango6	557.165	-0.822786	-4.9307	8.19365e-07	1.05484e-05
Dbr1	139.792	-0.821911	-3.05499	0.00225065	0.0123725
Scoc	87.868	-0.821056	-2.58942	0.00961377	0.0417773
Nup50	582.32	-0.820286	-4.59859	4.25369e-06	4.77743e-05
Scamp5	7.89519	-0.819651	-2.63324	0.00845742	0.0376869
Ect2	550.676	-0.818824	-4.87953	1.06338e-06	1.33244e-05
Glod5	7.36866	-0.81844	-2.75296	0.00590598	0.027969
Slf1	723.462	-0.817032	-4.96115	7.00773e-07	9.19822e-06
Ifi211	7.53743	-0.816655	-2.96845	0.00299308	0.0158297
Srm	426.388	-0.813948	-4.6028	4.1684e-06	4.69287e-05
C1qbp	430.646	-0.813885	-4.45716	8.30522e-06	8.78159e-05
Nup155	1097.1	-0.812512	-5.99257	2.06545e-09	4.10293e-08
Cd52	151.624	-0.812242	-3.0719	0.00212698	0.0117753
Cst7	512.123	-0.81189	-3.19823	0.00138275	0.00815521
Gm10131	122.55	-0.811549	-2.90022	0.00372905	0.0189877
Nars	805.208	-0.81076	-5.73266	9.88672e-09	1.76931e-07
Rnase12	8.12374	-0.810311	-2.52233	0.0116582	0.0487366
Cobll1	99.8209	-0.809077	-2.69749	0.00698642	0.0321979
Bub1	331.216	-0.807758	-4.14226	3.43897e-05	0.000314305
Klhdc2	200.17	-0.807537	-3.33087	0.000865746	0.00543525
Prmt5	312.632	-0.807239	-3.80783	0.000140189	0.00109629
Tpx2	497.239	-0.806361	-4.09889	4.15141e-05	0.000371701
Tuba1b	703.285	-0.806135	-2.56334	0.010367	0.0442318
5430427O19Rik	161.718	-0.803959	-3.10704	0.00188971	0.010663
Gpr85	6.76738	-0.803649	-3.24532	0.00117319	0.00708239
Itpr3	212.666	-0.802809	-3.24417	0.00117792	0.00710179
Ivns1abp	2232.62	-0.801341	-3.09691	0.00195549	0.0109726
Tcp1	1362.08	-0.800882	-6.50476	7.78173e-11	1.87347e-09
Snord118	384.114	-0.800646	-3.92086	8.8235e-05	0.000727152
Hist4h4	176.389	-0.800624	-3.22574	0.00125649	0.00748896
Xpo1	1734.64	-0.800479	-7.12387	1.04937e-12	3.25537e-11
Hist1h3e	570.804	-0.800385	-4.71733	2.38962e-06	2.81399e-05
Rtn4rl1	7.77826	-0.800203	-2.59984	0.00932673	0.040768
Rgs1	119.178	-0.799928	-2.7491	0.00597596	0.028234
Fam129a	750.347	-0.796519	-5.50588	3.67319e-08	6.04665e-07
L2hgdh	192.478	-0.794809	-3.18729	0.00143613	0.0084242
Haus6	706.226	-0.794401	-5.19365	2.0621e-07	2.96959e-06
Zc3hav1l	166.664	-0.793558	-2.97766	0.00290462	0.0154198
Ndufc2	233.18	-0.792943	-3.46152	0.000537139	0.00361101
Kif23	309.399	-0.791759	-3.4115	0.000646072	0.00422829
Sept11	1252.46	-0.790449	-6.19627	5.78176e-10	1.24131e-08
Grwd1	97.7991	-0.790088	-2.61078	0.0090337	0.0397472
Abcb10	225.773	-0.789204	-3.4778	0.000505551	0.00342646
Wdr59	202.014	-0.788643	-3.37645	0.000734283	0.0047179
Lbh	211.846	-0.787854	-3.40779	0.000654904	0.00427417
Zfyve19	189.152	-0.786316	-3.21941	0.00128453	0.0076399
Flvcr1	178.924	-0.785899	-3.10675	0.00189158	0.0106662
Klk8	7.04776	-0.785453	-3.24866	0.00115949	0.00701167
Stard3nl	94.8251	-0.78428	-2.60011	0.00931944	0.0407499
Hdgf	1086.26	-0.783303	-6.06008	1.36058e-09	2.76115e-08
Luzp1	120.128	-0.782938	-2.69798	0.00697618	0.0321612
Rnf168	454.042	-0.782865	-3.9288	8.53691e-05	0.000705597
Robo3	8.06661	-0.782667	-2.59056	0.00958191	0.0416646
Cdca5	118.459	-0.782238	-2.7807	0.00542419	0.0260731
Pdia6	1558.99	-0.781931	-6.61832	3.6331e-11	9.17e-10
Ckap2l	257.722	-0.78145	-3.21551	0.00130213	0.00773477
Cdk4	817.686	-0.781393	-4.77228	1.82148e-06	2.21153e-05
Ndufaf2	401.625	-0.780287	-4.20705	2.58724e-05	0.000244064
Cdc20	162.373	-0.77816	-2.97225	0.00295624	0.0156702
Pecam1	1534.31	-0.778123	-5.43471	5.48852e-08	8.72464e-07
Rpa1	907.924	-0.776872	-5.47351	4.41204e-08	7.18372e-07
Gm8186	208.401	-0.776262	-3.16294	0.00156184	0.00904478
Prpf19	624.401	-0.775644	-5.03059	4.8897e-07	6.62178e-06
Ezh2	1593.52	-0.774877	-6.53393	6.40665e-11	1.5584e-09
Nup35	110.941	-0.773606	-2.66139	0.00778188	0.0351507
Kif4	346.248	-0.7733	-3.56296	0.00036669	0.00258094
Aaas	217.974	-0.773246	-3.17887	0.00147849	0.00863313
Gm10033	102.32	-0.772755	-2.56617	0.010283	0.0439398
Etaa1	301.432	-0.77099	-3.75174	0.000175612	0.00134206
Exosc9	221.66	-0.77037	-3.34959	0.000809327	0.00512295
Nolc1	754.294	-0.769872	-4.83469	1.33352e-06	1.65038e-05
Ptger4	159.701	-0.769449	-3.02983	0.00244693	0.0132549
Tmem65	342.964	-0.769046	-4.00739	6.13945e-05	0.000528549
Mcm6	2814.56	-0.768344	-6.49607	8.2445e-11	1.9714e-09
Nostrin	99.4701	-0.767488	-2.57884	0.00991324	0.0426705
Esco2	135.769	-0.764687	-2.8015	0.00508653	0.024703
Thyn1	198.804	-0.764574	-3.16342	0.00155927	0.00903428
Gng11	10.383	-0.764138	-2.67569	0.00745765	0.0340135
Dnajc9	287.094	-0.763436	-3.42706	0.000610152	0.00403256
Appl1	570.502	-0.763104	-4.798	1.60258e-06	1.95756e-05
Gna12	740.079	-0.762912	-5.15396	2.55038e-07	3.61001e-06
Rbl1	1211.97	-0.762799	-5.62603	1.844e-08	3.17493e-07
Akna	431.571	-0.762734	-4.25487	2.09169e-05	0.000203168
Lrp12	205.669	-0.762025	-2.92477	0.0034471	0.0177186
Nup85	567.866	-0.761964	-4.42016	9.86293e-06	0.000102365
Nkg7	992.774	-0.760563	-4.82341	1.41125e-06	1.73136e-05
Usp11	354.578	-0.759655	-3.86494	0.000111116	0.000896309
Pi4k2a	189.169	-0.759364	-2.92412	0.00345428	0.017749
Sestd1	401.218	-0.758793	-3.84149	0.000122288	0.00097031
Rchy1	110.356	-0.758538	-2.535	0.0112448	0.047374
Slc38a1	1626.7	-0.758316	-6.14381	8.05627e-10	1.69603e-08
Akap1	150.26	-0.758181	-2.87954	0.00398253	0.0200608
Dkc1	667.904	-0.757951	-5.00303	5.64369e-07	7.57007e-06
Mrps23	131.017	-0.757711	-2.77488	0.00552215	0.0264268
Gm9531	819.662	-0.757657	-4.5701	4.87486e-06	5.42318e-05
Pebp1	153.731	-0.757439	-2.92764	0.00341549	0.0175834
Gm12231	99.136	-0.757131	-2.53682	0.0111864	0.0471421
Cenpf	324.986	-0.755757	-3.38243	0.000718484	0.00463542
Atp5b	2445.09	-0.755742	-7.01575	2.28714e-12	6.85364e-11
Slfn3	157.17	-0.755452	-2.70296	0.00687246	0.031808
Ncl	5551.57	-0.754169	-7.26281	3.79128e-13	1.23603e-11
Foxm1	164.687	-0.754154	-2.94363	0.00324387	0.0168835
Bzw1	1100.62	-0.753541	-5.85915	4.65252e-09	8.79545e-08
Tspan3	174.199	-0.753499	-3.01944	0.00253239	0.0136704
Sesn3	169.885	-0.753086	-2.99832	0.00271475	0.0145103
Gm20756	8.36196	-0.752889	-2.73141	0.00630649	0.0295576
Spag5	206.116	-0.752824	-3.05999	0.00221342	0.0121963
Ccdc18	180.512	-0.752658	-3.06307	0.00219082	0.0120944
Plekhg3	317.978	-0.751027	-3.70519	0.000211235	0.0015766
Rcbtb1	189.388	-0.750604	-2.99572	0.002738	0.0146179
Ptpn7	914.199	-0.750143	-5.48551	4.12272e-08	6.7282e-07
Mboat1	299.91	-0.749491	-3.43806	0.000585891	0.00389782
Phtf2	483.908	-0.74729	-4.39046	1.13113e-05	0.00011586
Tube1	108.562	-0.747161	-2.58414	0.00976212	0.0422425
Ndc1	891.399	-0.747073	-5.47838	4.29246e-08	6.99711e-07
Jpt2	567.223	-0.746525	-4.14877	3.3426e-05	0.000306824
Msn	2061.27	-0.746128	-6.6297	3.36376e-11	8.52073e-10
Eml6	122.266	-0.745902	-2.54653	0.0108801	0.0461276
Pip4k2a	1686.22	-0.744373	-6.29851	3.00527e-10	6.70781e-09
Hmgb1	523.314	-0.744354	-4.20364	2.62653e-05	0.000246943
Gm15581	497.649	-0.744322	-3.52575	0.000422281	0.0029312
Pou2f2	210.333	-0.743844	-3.11916	0.00181368	0.0102792
Lmo4	590.684	-0.743032	-4.47438	7.6635e-06	8.18913e-05
Pde3b	542.175	-0.741838	-4.46575	7.97872e-06	8.47726e-05
Pdp2	137.57	-0.740497	-2.75088	0.00594359	0.0281188
Nop10	298.36	-0.740352	-3.25491	0.00113427	0.00687987
Gm9800	1012.92	-0.740111	-4.90783	9.20918e-07	1.1706e-05
F13a1	6714.39	-0.737407	-8.39549	4.63969e-17	2.33377e-15
Lap3	166.608	-0.737269	-2.82776	0.0046875	0.0230191
Rfc5	328.362	-0.737209	-3.75173	0.000175618	0.00134206
Srsf10	808.16	-0.735935	-4.88559	1.03121e-06	1.29675e-05
Gclc	579.161	-0.735811	-4.27192	1.938e-05	0.000189416
Dhodh	125.451	-0.735687	-2.65406	0.00795304	0.0357747
Alg8	313.068	-0.735011	-3.57181	0.000354527	0.00250661
Rps27l	298.888	-0.734443	-3.33073	0.000866171	0.00543525
Mtap	407.426	-0.734421	-3.85723	0.000114678	0.000920824
Skp2	304.248	-0.734379	-3.63954	0.000273126	0.00198796
Cd82	146.07	-0.733925	-2.79111	0.00525273	0.0253615
Parpbp	150.129	-0.733236	-2.60059	0.00930643	0.0407258
Cdt1	441.871	-0.732986	-3.62738	0.000286316	0.00207006
Chaf1a	598.306	-0.732231	-4.63653	3.54309e-06	4.05701e-05
Slc25a4	203.146	-0.732118	-3.05733	0.0022332	0.0123005
Oxct1	898.609	-0.731965	-5.05243	4.36235e-07	5.94191e-06
Arl6ip5	447.605	-0.731572	-4.15508	3.25178e-05	0.000299139
Dusp7	228.177	-0.731497	-3.24628	0.00116924	0.00706763
Slbp	429.331	-0.730706	-3.80205	0.000143502	0.00112034
Shisa5	205.639	-0.730467	-3.03503	0.00240509	0.0130533
Ipo5	1705.12	-0.729535	-5.93911	2.86577e-09	5.55943e-08
Mmgt1	222.662	-0.728271	-3.23558	0.00121397	0.00727558
Hsp90b1	1941.26	-0.728204	-6.49458	8.32638e-11	1.9876e-09
Gm10254	133.023	-0.727809	-2.59334	0.0095049	0.0414021
Usp10	559.748	-0.727347	-4.36338	1.2807e-05	0.000129393
Lyar	291.731	-0.727002	-3.52702	0.000420263	0.00292007
Nxpe3	397.597	-0.726289	-3.78254	0.000155238	0.00120461
Nhp2	317.079	-0.726231	-3.57905	0.00034485	0.00244519
Ftsj3	522.388	-0.725628	-4.26636	1.98688e-05	0.000193768
Prps2	364.016	-0.724207	-3.84367	0.00012121	0.000962304
Ndufb9	149.019	-0.724129	-2.71419	0.00664384	0.0309431
Hspa9	1414.24	-0.723476	-5.8202	5.87769e-09	1.09354e-07
Sdhb	258.85	-0.723366	-3.31202	0.000926233	0.0057442
Lpp	620.244	-0.723083	-4.39638	1.10071e-05	0.000112909
Prmt1	449.613	-0.722883	-4.14692	3.36979e-05	0.000308584
Galk1	120.577	-0.722387	-2.52343	0.0116215	0.0485978
Pola2	488.199	-0.721435	-4.22206	2.4208e-05	0.00022913
Tmem98	7.87024	-0.721226	-2.84472	0.00444503	0.0220591
Nup205	1398.29	-0.720809	-5.4492	5.0597e-08	8.12552e-07
Fbxo45	213.565	-0.720751	-3.07152	0.00212971	0.0117858
Syce2	159.771	-0.719885	-2.79884	0.00512869	0.0248734
Naa50	1499.6	-0.719854	-5.83272	5.45302e-09	1.01992e-07
Cox6a1	334.932	-0.71977	-3.48842	0.000485891	0.00331394
Hormad2	114.555	-0.718251	-3.31608	0.000912895	0.00567397
Fbxo5	141.139	-0.717323	-2.6763	0.0074439	0.0339618
Rmi2	468.146	-0.71715	-4.11419	3.88548e-05	0.000350565
Smc6	1151.73	-0.715914	-5.60436	2.09029e-08	3.58583e-07
Cd48	587.23	-0.7158	-4.24413	2.19443e-05	0.000211543
Npm1	2459.7	-0.714645	-5.93991	2.85174e-09	5.53985e-08
Ap1s2	323.204	-0.714443	-3.3475	0.000815442	0.00515934
Zfp326	402.489	-0.714002	-3.84402	0.000121035	0.000961997
Cox5b	195.148	-0.71251	-2.89193	0.00382889	0.0194328
Atp5a1	2359.25	-0.711548	-6.47384	9.55423e-11	2.25397e-09
Ms4a6b	223.323	-0.71151	-2.88029	0.0039731	0.0200205
Ccp110	211.701	-0.710817	-3.08599	0.00202877	0.0113117
Cdc25a	612.553	-0.710806	-4.49457	6.97105e-06	7.50041e-05
Dr1	539.929	-0.708962	-4.23026	2.33419e-05	0.000222729
Hopx	6.01759	-0.708232	-3.05448	0.00225448	0.0123819
Ugcg	494.406	-0.708125	-4.1366	3.52492e-05	0.000321327
H2afx	252.945	-0.707817	-3.05395	0.00225853	0.0123964
Pfas	692.352	-0.707807	-4.55547	5.22688e-06	5.76021e-05
Cd33	60.1985	-0.707494	-3.17811	0.00148236	0.00865212
Slc39a10	217.136	-0.706256	-2.95479	0.00312885	0.0163939
Itm2c	327.501	-0.705601	-3.47201	0.000516578	0.00348944
Anxa3	1767.12	-0.705334	-6.00772	1.88145e-09	3.75864e-08
Pdxk	213.732	-0.704901	-3.07623	0.00209635	0.0116423
Ankrd49	233.266	-0.703848	-3.02012	0.00252676	0.0136505
Cul4b	505.099	-0.703304	-4.11665	3.84424e-05	0.000347288
Rnaseh2b	445.851	-0.702025	-3.98361	6.78761e-05	0.000578214
Fam114a1	294.448	-0.700488	-3.43569	0.000591037	0.00392094
F630028O10Rik	1935.49	-0.700173	-2.58563	0.00972025	0.0421231
Zmynd19	218.136	-0.699514	-2.86839	0.00412568	0.0206563
Smo	194.138	-0.698986	-2.85794	0.00426394	0.0212428
Slc26a2	239.631	-0.693905	-3.13726	0.00170534	0.00977532
Eri1	630.168	-0.692279	-4.13846	3.4965e-05	0.000319149
Ckap2	134.835	-0.692175	-2.52365	0.0116145	0.0485971
Slc39a6	261.732	-0.691384	-3.13195	0.00173651	0.00993382
Supt16	1267.19	-0.69101	-5.56656	2.59816e-08	4.38759e-07
Phb2	360.23	-0.690822	-3.41374	0.000640777	0.0042034
Alox12e	5.73721	-0.690576	-2.9996	0.00270332	0.0144601
Anapc11	176.418	-0.689729	-2.67872	0.00739048	0.0337617
Casp3	496.875	-0.688687	-4.1	4.13144e-05	0.000370383
Lonrf3	271.278	-0.688618	-3.10532	0.00190073	0.0106997
Cct8	1128.34	-0.688497	-5.40199	6.59039e-08	1.03247e-06
Snhg5	242.133	-0.687648	-3.12181	0.00179742	0.0102203
Park7	441.128	-0.68723	-3.60632	0.000310571	0.00222429
Atp10a	1282.62	-0.685329	-5.08859	3.60736e-07	5.0006e-06
Zfp934	254.022	-0.682241	-3.09745	0.00195196	0.0109615
Gsdme	404.142	-0.681882	-3.64809	0.000264195	0.00192894
Ckap4	516.563	-0.681695	-3.68369	0.000229879	0.00170132
Hmgcs1	166.328	-0.68008	-2.72045	0.00651937	0.0304641
Tpd52	641.175	-0.679482	-4.30595	1.66271e-05	0.000164449
Kpna3	1275.16	-0.678321	-5.39404	6.88901e-08	1.07686e-06
Zfas1	183.092	-0.677642	-2.81001	0.00495404	0.0241261
Hnrnpa0	1058.66	-0.677164	-4.73012	2.24393e-06	2.66921e-05
Snrpd1	349.093	-0.674882	-3.45622	0.000547816	0.00367577
Uqcrq	165.8	-0.674764	-2.67549	0.00746206	0.0340226
Gm24859	92.6416	-0.673759	-3.55577	0.000376875	0.0026447
Slc25a5	1444.89	-0.67347	-4.40762	1.04513e-05	0.000107679
Sf3a2	202.676	-0.673462	-2.83905	0.00452478	0.0223345
Ccdc14	242.33	-0.672133	-3.03775	0.00238349	0.012966
Cse1l	1023.57	-0.671895	-4.85396	1.21017e-06	1.50319e-05
Nav1	467.83	-0.671336	-3.67875	0.000234376	0.00173006
Mdh1	542.118	-0.671012	-4.09432	4.23403e-05	0.000377897
Cox7b	338.861	-0.67089	-3.32076	0.000897735	0.005602
Dbf4	263.55	-0.670744	-3.14395	0.00166686	0.00957815
Fam126a	483.333	-0.670706	-3.82951	0.000128398	0.00101309
Cldn15	182.239	-0.670172	-2.76291	0.00572877	0.0272858
Ssr3	1707.16	-0.670008	-5.91522	3.31434e-09	6.3509e-08
Tardbp	1515.05	-0.669995	-5.04197	4.60767e-07	6.2579e-06
Bcl7a	308.718	-0.66947	-3.33749	0.000845383	0.00533201
Ncoa7	650.055	-0.668785	-4.36823	1.25258e-05	0.000126734
Ppan	255.888	-0.668149	-2.95596	0.00311699	0.01635
Mtch2	380.978	-0.667602	-3.50312	0.000459838	0.0031592
Lin9	328.092	-0.667589	-3.41101	0.000647235	0.00423393
Eif1ax	416.065	-0.667271	-3.51816	0.000434543	0.00300129
Timeless	477.421	-0.665952	-3.87138	0.00010822	0.000875959
Idh3a	405.091	-0.664852	-3.68813	0.000225905	0.00167367
Ints5	147.677	-0.663548	-2.51379	0.0119441	0.049652
Ldha	1565.76	-0.662947	-5.06129	4.16425e-07	5.71525e-06
Shmt1	428.784	-0.662646	-3.45251	0.000555395	0.00371424
Zfp422	409.857	-0.662634	-3.17172	0.00151539	0.00880479
Cdk1	319.753	-0.662346	-3.23017	0.00123716	0.00739564
Tmem14c	204.614	-0.662159	-2.78722	0.00531617	0.0256151
Fh1	303.244	-0.661212	-3.28446	0.00102178	0.00626658
Mis18bp1	387.404	-0.660087	-3.51761	0.00043545	0.00300484
Palb2	250.988	-0.659353	-3.00886	0.00262228	0.0141178
Ppif	166.544	-0.658272	-2.53972	0.0110941	0.0468095
Topbp1	2089.4	-0.658013	-5.89538	3.73817e-09	7.13393e-08
Peak1	624.639	-0.657684	-3.99472	6.47711e-05	0.000554214
Cstf2	515.769	-0.656946	-3.94961	7.82791e-05	0.000653904
Bhlhb9	152.522	-0.656729	-2.5263	0.0115271	0.0483467
Hspd1	883.142	-0.655775	-4.50333	6.68983e-06	7.23097e-05
Gpc1	702.848	-0.655766	-4.40133	1.07588e-05	0.000110603
Rev3l	1833.59	-0.655437	-5.76598	8.11853e-09	1.4678e-07
Glce	274.332	-0.65526	-3.12158	0.00179885	0.010224
D5Ertd579e	264.972	-0.654168	-3.06298	0.00219148	0.0120944
Kpnb1	2052.14	-0.652242	-5.58393	2.35147e-08	4.00461e-07
Nop58	1377.53	-0.650993	-5.35038	8.77715e-08	1.35249e-06
0610010F05Rik	423.188	-0.65072	-3.57477	0.000350531	0.00248084
Mad2l1	381.159	-0.650418	-3.29023	0.00100107	0.00615825
Rnaseh2a	212.745	-0.650362	-2.83542	0.00457659	0.0225373
Casp8ap2	877.028	-0.647809	-4.69162	2.71055e-06	3.15499e-05
Pask	184.398	-0.64717	-2.65816	0.00785685	0.0354212
Gnl3	659.93	-0.646795	-3.80879	0.00013965	0.00109269
Sod2	273.662	-0.646589	-3.0548	0.00225214	0.0123758
Sfmbt1	747.322	-0.64642	-4.32157	1.54921e-05	0.000154307
Azin1	1058.29	-0.644307	-4.78917	1.67477e-06	2.04043e-05
Gbp3	241.582	-0.644078	-2.78023	0.00543196	0.0261016
AU020206	1467.49	-0.643817	-5.22669	1.72572e-07	2.51086e-06
Cbx3	268.551	-0.643708	-3.07256	0.00212234	0.0117548
Knstrn	376.468	-0.643403	-3.36265	0.00077198	0.00491971
Cbx5	2423.2	-0.642177	-5.70896	1.13668e-08	2.00112e-07
Utp20	923.356	-0.641914	-4.24907	2.14659e-05	0.000207356
Cacybp	589.961	-0.641829	-3.85362	0.000116385	0.000931346
Traip	172.872	-0.641704	-2.6057	0.00916863	0.0402027
Racgap1	416.177	-0.639143	-3.46226	0.000535664	0.00360453
Notch2	1817.95	-0.638976	-5.58306	2.36321e-08	4.01975e-07
L3mbtl3	1018.15	-0.638947	-3.85942	0.000113657	0.000914156
Gm14681	456.756	-0.636944	-3.11457	0.00184211	0.0104194
Lin54	516.275	-0.636493	-3.82858	0.000128886	0.00101636
Sclt1	464.698	-0.63551	-3.57895	0.000344973	0.00244519
Far1	464.172	-0.635506	-3.48012	0.000501186	0.00340015
Ptma	2889.78	-0.635035	-5.93529	2.93335e-09	5.68271e-08
Vps37c	333.798	-0.634439	-3.23905	0.0011993	0.00720296
Aars	357.699	-0.634116	-3.32114	0.000896517	0.00559706
Mrpl42	234.086	-0.633501	-2.67312	0.00751494	0.0341972
Suz12	1040.24	-0.63258	-4.74672	2.06742e-06	2.48655e-05
Pole3	199.115	-0.631808	-2.70247	0.00688256	0.0318364
Csrp1	430.919	-0.631543	-3.51046	0.000447334	0.00308232
Ptges3-ps	227.925	-0.63109	-2.72188	0.00649116	0.0303423
Nup133	359.25	-0.628902	-3.33652	0.000848352	0.00534595
Nipsnap3b	211.755	-0.627429	-2.63235	0.00847967	0.0377458
Sae1	920.718	-0.626914	-4.58052	4.63817e-06	5.17213e-05
Mthfd1	420.497	-0.626615	-3.50247	0.000460972	0.0031639
Ankrd52	576.836	-0.626457	-3.95497	7.65439e-05	0.000642458
Banf1	237.861	-0.625591	-2.68172	0.00732444	0.0334818
Slc7a5	458.815	-0.62429	-3.44597	0.000569021	0.00379455
Ear2	74.2578	-0.623984	-2.98189	0.00286479	0.0152313
Aspm	257.127	-0.623885	-2.66326	0.00773878	0.035001
D1Ertd622e	272.775	-0.62373	-2.78302	0.00538551	0.0259138
Mdc1	520.887	-0.62371	-3.48126	0.000499063	0.00338901
Arhgdia	1114.68	-0.62332	-4.6807	2.85901e-06	3.31682e-05
Dapk1	328.834	-0.623272	-3.12065	0.00180455	0.0102456
2010107E04Rik	261.431	-0.623197	-2.81438	0.00488713	0.0238497
Usp25	1604.28	-0.623156	-5.39128	6.99588e-08	1.09235e-06
Ddx20	204.428	-0.622774	-2.62745	0.00860265	0.0381605
Urb1	298.982	-0.622445	-3.04858	0.00229925	0.0125807
Rsl1d1	724.352	-0.621261	-4.20605	2.59872e-05	0.000244982
Thoc7	251.248	-0.618851	-2.87094	0.00409247	0.0205046
Smad1	341.195	-0.616807	-3.20708	0.00134088	0.00792819
Snrpd3	406.699	-0.615346	-3.4209	0.00062415	0.00410964
Rbm47	344.502	-0.61509	-3.07397	0.00211232	0.0117126
Pa2g4	1223.96	-0.614858	-4.95401	7.26994e-07	9.47177e-06
Bclaf3	409.059	-0.613046	-3.35651	0.000789338	0.00502124
Strap	603.658	-0.611048	-3.59126	0.000329088	0.00234203
Psmb3	218.805	-0.61099	-2.66039	0.00780497	0.0352404
Syncrip	1003.32	-0.610373	-4.11607	3.85391e-05	0.000347939
E2f1	326.89	-0.608803	-3.0959	0.00196216	0.0110012
Psmd6	381.568	-0.608597	-3.23645	0.00121026	0.0072595
Ybx1	2633.44	-0.608098	-5.79027	7.0275e-09	1.28041e-07
Polr2b	709.171	-0.607962	-4.09867	4.15538e-05	0.000371819
Cdkn1b	218.308	-0.60768	-2.66032	0.00780674	0.0352404
Cdca8	320.999	-0.605762	-2.89579	0.00378209	0.0192299
Tfrc	1122.11	-0.604832	-4.39768	1.09414e-05	0.000112317
Scamp3	200.638	-0.603769	-2.53898	0.0111177	0.0468667
Mis12	232.543	-0.603636	-2.69268	0.00708804	0.0325916
Paxip1	750.043	-0.60349	-3.95287	7.72184e-05	0.000646578
Rif1	1826.42	-0.602857	-4.96049	7.03157e-07	9.22091e-06
Srsf1	1815.99	-0.602816	-5.34405	9.08915e-08	1.39446e-06
Afdn	56.2868	-0.602774	-2.55215	0.010706	0.0454853
Smpd4	374.214	-0.602769	-3.15436	0.00160853	0.00927992
Canx	5251.47	-0.602489	-6.3135	2.72796e-10	6.1082e-09
Adss	1228.26	-0.601592	-4.36752	1.25665e-05	0.000127054
Park2	387.555	-0.601188	-2.5881	0.00965058	0.0418979
Hnrnpd	1779.05	-0.601047	-4.43293	9.29617e-06	9.72714e-05
Zfp706	697.77	-0.600548	-3.62265	0.000291602	0.00210706
Arhgap35	768.689	-0.600547	-4.01953	5.83155e-05	0.000503875
Prss34	377.117	-0.600483	-2.9136	0.00357285	0.0182716
Trim37	832.243	-0.60023	-4.16594	3.10076e-05	0.000286368
Tank	1279.33	-0.59992	-4.61542	3.92297e-06	4.45933e-05
Pgrmc2	216.853	-0.59898	-2.58992	0.00959969	0.041729
Dapp1	1754.95	-0.598952	-5.1668	2.38132e-07	3.38089e-06
Exosc8	244.352	-0.59856	-2.60053	0.00930797	0.0407258
Tcf4	1155.18	-0.597771	-4.69201	2.70532e-06	3.15151e-05
Akr1a1	695.245	-0.595772	-3.86213	0.000112402	0.000905645
Magt1	840.297	-0.595171	-4.26623	1.98803e-05	0.000193768
Ahctf1	1097.68	-0.59475	-4.39022	1.13238e-05	0.000115904
Cct3	853.347	-0.594516	-4.14868	3.34404e-05	0.000306824
Pld4	227.195	-0.59404	-2.65749	0.00787248	0.0354803
Rnf187	314.889	-0.593608	-2.87582	0.00402977	0.0202625
Soat1	974.037	-0.590946	-4.385	1.15985e-05	0.000118458
Mpp7	905.452	-0.590857	-3.97283	7.10224e-05	0.00060113
Pabpc4	426.969	-0.589159	-3.19773	0.00138516	0.00816601
Hpf1	421.306	-0.589106	-3.31878	0.000904107	0.00563177
Snrpb2	248.071	-0.588462	-2.66455	0.00770903	0.0348888
Fkbp4	727.547	-0.586955	-3.9686	7.22958e-05	0.000611173
Helb	393.744	-0.586243	-3.18536	0.00144574	0.00847346
Klhdc4	226.686	-0.586198	-2.62846	0.00857718	0.0380956
Eif4a3	425.725	-0.584924	-3.26691	0.00108728	0.0066148
Acp1	211.543	-0.584119	-2.54004	0.011084	0.0467809
Ptges3	764.348	-0.583702	-3.49614	0.000472045	0.00323046
Sptssa	438.478	-0.582654	-3.0525	0.00226941	0.0124464
Psmb4	393.207	-0.581635	-3.05705	0.00223526	0.0123022
Ppm1g	719.319	-0.580507	-3.85007	0.000118085	0.000943876
Nup93	818.322	-0.58038	-4.14436	3.40762e-05	0.000311643
Hmgn5	407.412	-0.579991	-3.05691	0.00223635	0.0123034
Vps13a	1764.85	-0.579912	-4.85267	1.21812e-06	1.51154e-05
Uqcrfs1	283.436	-0.579328	-2.71913	0.00654541	0.0305554
Ppm1d	247.068	-0.577901	-2.61671	0.00887829	0.0392226
2610020C07Rik	277.449	-0.577776	-2.6972	0.00699251	0.0322071
Hpse	287.375	-0.57739	-2.77967	0.00544133	0.0261377
Lamtor4	227.139	-0.577106	-2.54454	0.0109422	0.0463347
Abce1	1184.26	-0.576103	-4.4709	7.78918e-06	8.30027e-05
Cep192	1457.41	-0.576014	-4.88828	1.0172e-06	1.28027e-05
Rcl1	425.793	-0.574954	-3.24337	0.00118126	0.00711588
Mogs	426.104	-0.574873	-2.93148	0.00337353	0.0174295
Pdia4	1022.61	-0.574574	-4.15612	3.23693e-05	0.000297967
1810011H11Rik	287.347	-0.574391	-2.75616	0.00584851	0.0277435
Rnf126	229.459	-0.573823	-2.58727	0.00967394	0.0419611
Map3k5	1694.13	-0.573813	-4.95613	7.19094e-07	9.39491e-06
Kif24	709.191	-0.571957	-3.87111	0.000108341	0.000876435
Pelp1	280.971	-0.571781	-2.76776	0.00564426	0.0269379
Tmem245	855.031	-0.571389	-4.03699	5.41417e-05	0.000470118
Dgcr8	916.176	-0.570682	-3.97462	7.04915e-05	0.000596995
Dtymk	429.934	-0.570394	-3.08913	0.00200747	0.011224
Dhx9	2936.17	-0.570009	-5.1905	2.09735e-07	3.01418e-06
Ubr7	399.638	-0.568178	-3.14674	0.00165103	0.0094988
Mtbp	426.063	-0.564901	-3.16136	0.00157032	0.00908644
Ddx1	642.147	-0.563928	-3.69208	0.000222424	0.0016534
Msantd2	384.399	-0.562599	-2.87051	0.00409807	0.0205253
Cdca2	435.317	-0.561758	-3.18522	0.00144645	0.00847412
Hmgb2	743.769	-0.560818	-3.63221	0.000281008	0.00203691
Txn1	650.05	-0.560603	-3.56721	0.000360802	0.00254331
Poc1b	380.268	-0.560497	-3.04369	0.00233695	0.0127622
Ncbp1	271.909	-0.560162	-2.64621	0.00813984	0.0364722
Eif5a	2252.87	-0.558774	-4.47853	7.51587e-06	8.05583e-05
Pold3	803.592	-0.558725	-3.23351	0.00122281	0.00732228
Kif2a	793.56	-0.557777	-3.66657	0.000245823	0.0018051
Coro2a	562.365	-0.556365	-3.47309	0.000514509	0.00348047
Alms1	932.459	-0.554619	-4.11707	3.83726e-05	0.00034688
Ybx3	1849.72	-0.553661	-4.97934	6.38009e-07	8.5092e-06
Ppa1	264.926	-0.553401	-2.56908	0.010197	0.0436917
Asrgl1	302.03	-0.552523	-2.64758	0.00810691	0.0363392
Ttf2	288.156	-0.552505	-2.63311	0.00846076	0.0376869
Fem1b	501.167	-0.552104	-3.30228	0.000959038	0.00592416
Mzt1	354.6	-0.551245	-2.5272	0.0114977	0.0482448
Nap1l1	1702.41	-0.551076	-4.04186	5.30284e-05	0.000461137
Atp5f1	620.73	-0.551008	-3.29163	0.000996076	0.00613144
Gstcd	777.025	-0.550522	-3.80225	0.000143387	0.00112005
Recql	299.959	-0.549116	-2.70511	0.00682822	0.0316448
Dnaja2	712.622	-0.548911	-3.74477	0.000180556	0.00137531
Uck2	1683.9	-0.547619	-4.66708	3.05508e-06	3.52975e-05
Ssr1	2734.73	-0.547118	-5.30929	1.10053e-07	1.65774e-06
Rnf217	375.408	-0.546899	-2.65252	0.00798936	0.0358922
Sntg1	438.939	-0.546514	-2.66894	0.00760907	0.0345697
Ostc	490.505	-0.546089	-2.83882	0.00452802	0.0223372
Ndufa10	558.136	-0.544721	-3.28427	0.00102248	0.00626658
Nop56	564.332	-0.544438	-2.66531	0.0076917	0.0348664
Syde2	64.8171	-0.544143	-2.5704	0.0101581	0.0435577
P4ha1	278.319	-0.542981	-2.61846	0.00883275	0.0390459
Rars	579.097	-0.542906	-3.35515	0.000793206	0.00503903
Gm4204	1245.02	-0.542707	-3.67321	0.000239519	0.00176432
Egln1	366.342	-0.541671	-2.84168	0.00448763	0.0222127
Nup160	740.398	-0.541604	-3.63398	0.000279082	0.00202516
Trim28	1230.6	-0.539857	-4.12857	3.65023e-05	0.000331462
Hnrnpab	586.499	-0.538573	-3.32733	0.000876811	0.00549089
Sdad1	334.092	-0.537099	-2.76137	0.00575597	0.0273893
Aldh9a1	499.815	-0.535528	-3.02832	0.00245915	0.0133108
Ski	537.044	-0.535459	-3.28428	0.00102244	0.00626658
Adcy9	625.981	-0.534947	-3.29167	0.000995936	0.00613144
Cul2	529.537	-0.534798	-3.13097	0.0017423	0.00995476
Brip1os	331.498	-0.53472	-2.72456	0.00643871	0.0301172
Esf1	364.471	-0.534494	-2.86138	0.00421804	0.0210588
Dync2h1	404.387	-0.533338	-2.95434	0.00313343	0.0163996
Smchd1	1258.83	-0.532303	-4.09981	4.13493e-05	0.000370461
Eed	431.317	-0.531406	-2.98349	0.00284982	0.0151574
Nup107	752.686	-0.531183	-3.55174	0.000382699	0.00268289
Psmc1	291.353	-0.531005	-2.596	0.00943151	0.0411759
Cox8a	350.34	-0.529984	-2.7657	0.00568014	0.0270724
Nup153	1850.68	-0.529403	-4.65079	3.30672e-06	3.79868e-05
Atp5d	331.027	-0.528255	-2.63997	0.00829138	0.0370482
Sdhc	308.775	-0.527097	-2.61145	0.00901601	0.0396981
Slc4a7	980.164	-0.526547	-3.69116	0.000223233	0.00165736
Pds5b	1758.85	-0.524124	-4.51906	6.21161e-06	6.74513e-05
Matr3	943.151	-0.523087	-3.86575	0.000110749	0.000894373
Nedd8	320.708	-0.522856	-2.63738	0.00835493	0.0373152
Slc25a3	1514.93	-0.522539	-3.83774	0.000124172	0.000983602
Scarb1	663.923	-0.522536	-3.35371	0.000797358	0.00506083
Ywhae	1355.68	-0.522505	-4.23176	2.31875e-05	0.000221555
Nsun2	996.161	-0.521545	-3.74718	0.000178833	0.00136304
Slc7a1	849.458	-0.520378	-3.63723	0.000275587	0.00200277
Tcf3	392.242	-0.52016	-2.86113	0.00422128	0.02106
Khsrp	964.502	-0.519732	-3.84848	0.000118854	0.000948949
Pag1	806.102	-0.519461	-3.56432	0.000364797	0.0025689
Bub1b	412.798	-0.519416	-2.90002	0.00373134	0.0189925
Eif4a-ps4	1696.42	-0.518947	-4.4273	9.54212e-06	9.93283e-05
Lair1	1509.3	-0.517942	-4.26559	1.99377e-05	0.000194192
Fus	1851.6	-0.517445	-4.60861	4.05367e-06	4.5874e-05
Arrb2	366.351	-0.517383	-2.72028	0.0065227	0.0304696
Hacd3	300.402	-0.516888	-2.51304	0.0119697	0.0497436
Pbdc1	349.127	-0.516874	-2.56312	0.0103736	0.0442466
Smn1	309.361	-0.516718	-2.5839	0.00976908	0.0422496
Dtnbp1	1037.35	-0.516678	-3.93117	8.45325e-05	0.000700327
Zdhhc21	805.77	-0.514524	-3.63858	0.000274145	0.00199435
Calm1	1704.72	-0.514488	-4.25201	2.11862e-05	0.000205501
Bzw2	776.405	-0.511957	-3.48087	0.000499784	0.00339227
Atr	832.614	-0.511219	-3.3454	0.000821643	0.00519624
BC037034	360.669	-0.511058	-2.69801	0.00697549	0.0321612
Gm7964	979.161	-0.510673	-3.59191	0.000328264	0.00233734
Syngr2	679.885	-0.51066	-3.10109	0.00192813	0.0108406
Psmd7	486.893	-0.51042	-2.95435	0.00313328	0.0163996
Pitpnm2	329.32	-0.510254	-2.58825	0.00964653	0.0418938
Nudt5	389.978	-0.50928	-2.73288	0.00627839	0.0294553
Umps	479.18	-0.508436	-3.0105	0.00260822	0.0140528
Chaf1b	363.12	-0.508429	-2.6728	0.00752203	0.0342184
Cxcr4	846.729	-0.507392	-3.66381	0.000248488	0.00182277
Adam17	674.036	-0.504902	-3.36429	0.000767405	0.0048929
Ccdc50	1283.63	-0.502838	-4.07672	4.56745e-05	0.000402805
Hnrnpr	1048.07	-0.502551	-3.45715	0.000545921	0.0036648
Ipo9	943.077	-0.502468	-3.59429	0.000325276	0.00232312
Spred1	602.223	-0.502054	-2.85422	0.00431428	0.0214708
Arid5b	2083.3	-0.501885	-4.5354	5.74938e-06	6.2966e-05
Rdx	1315.47	-0.501815	-4.11977	3.79243e-05	0.000343489
Maml3	2646.71	-0.501726	-4.38296	1.17077e-05	0.000119314
Wdpcp	402.445	-0.499986	-2.75046	0.00595112	0.0281449
Hdac2	651.716	-0.499492	-3.2881	0.00100867	0.00619272
Ppp1ca	771.009	-0.49934	-3.21173	0.00131939	0.00782414
Utp4	401.448	-0.499115	-2.61448	0.00893631	0.0394082
Capza2	1454.24	-0.499014	-4.22821	2.35556e-05	0.00022416
Atic	767.762	-0.497768	-3.42383	0.000617451	0.00407378
Cst3	764.471	-0.496871	-3.1515	0.00162436	0.00936066
Gnptab	1434.77	-0.496246	-4.00432	6.2197e-05	0.000534788
Trim35	359.177	-0.496035	-2.5485	0.0108186	0.0459221
Pank3	448.893	-0.49455	-2.77723	0.00548245	0.0262635
Heatr1	1072.89	-0.494076	-3.51907	0.000433059	0.00299421
Pom121	638.243	-0.494043	-3.07877	0.00207855	0.011548
Fhit	952.797	-0.493138	-2.93694	0.00331463	0.0171756
Taf1d	996.305	-0.492898	-3.30178	0.000960731	0.00593202
Dleu2	778.481	-0.492402	-3.19463	0.00140009	0.00824022
Tars	375.953	-0.491261	-2.57707	0.0099643	0.0427988
Smc3	1501.49	-0.490986	-4.1041	4.05895e-05	0.000364843
Ly6e	4219.23	-0.490353	-4.86699	1.13313e-06	1.41732e-05
Dnmt1	2973.26	-0.489452	-4.5471	5.43905e-06	5.97999e-05
Psma7	561.144	-0.487844	-3.06197	0.00219883	0.0121301
Nat10	562.765	-0.486234	-2.95245	0.0031526	0.0164815
Dock10	8888.27	-0.48579	-5.53011	3.20033e-08	5.32155e-07
Nmt2	451.43	-0.485458	-2.58412	0.00976281	0.0422425
Bcr	1335.19	-0.485413	-3.72838	0.000192712	0.0014522
Immt	853.355	-0.485195	-3.47389	0.000512973	0.00347175
Ppp1r7	352.91	-0.484757	-2.51944	0.0117543	0.0490366
Smc5	837.731	-0.484471	-3.1813	0.00146614	0.00857166
Ppid	580.605	-0.483544	-2.83922	0.00452239	0.0223329
Polr2a	1985.43	-0.483316	-3.68287	0.000230625	0.00170594
Nampt	548.918	-0.483147	-2.98496	0.00283619	0.0150964
Mybbp1a	1351.58	-0.481763	-3.71869	0.00020026	0.00150265
Cdv3	622.587	-0.481223	-2.96165	0.00305997	0.0161272
Memo1	1238.89	-0.480808	-3.58432	0.000337954	0.00240028
Cd44	2633.53	-0.480413	-4.3839	1.16575e-05	0.000118974
Acadl	484.22	-0.480269	-2.67407	0.00749377	0.034123
Arap2	1042.68	-0.480032	-3.46289	0.000534405	0.00359778
Zranb2	498.635	-0.478922	-2.62512	0.00866187	0.0384111
Adk	1824.23	-0.478613	-3.80017	0.000144595	0.00112824
Atp13a3	3071.45	-0.478609	-4.31269	1.61282e-05	0.000159965
Snx1	541.856	-0.478585	-2.95683	0.00310822	0.0163161
Chchd6	362.515	-0.478307	-2.52513	0.0115657	0.0484361
Tcerg1	2130.72	-0.477892	-4.01584	5.92341e-05	0.000510559
Calr	6907.05	-0.476922	-5.44672	5.13066e-08	8.22073e-07
Gtpbp4	681.502	-0.476504	-3.12698	0.00176611	0.0100704
Eea1	927.78	-0.476372	-3.50147	0.000462694	0.00317109
Tmem209	397.765	-0.475696	-2.59525	0.00945224	0.0412526
Tmx1	410.279	-0.47525	-2.58233	0.00981366	0.0423714
Malt1	527.462	-0.47509	-2.74625	0.00602817	0.028452
Manf	436.872	-0.475039	-2.60965	0.00906358	0.0398537
Adgrl2	765.965	-0.472392	-2.57961	0.00989132	0.0426022
Vars	931.634	-0.471004	-3.47938	0.000502568	0.00340788
Hnrnpdl	1094.74	-0.469295	-3.37865	0.000728415	0.00468661
Mphosph10	437.452	-0.468919	-2.51607	0.0118672	0.0494234
Eef1d	547.709	-0.466227	-2.86088	0.00422465	0.0210694
Rbm15	643.095	-0.466204	-2.93024	0.00338695	0.0174732
Fasn	1166.44	-0.465344	-3.51805	0.000434723	0.00300129
Psmd3	424.191	-0.465322	-2.52029	0.0117258	0.0489465
Adgrg1	1006.05	-0.462294	-2.84419	0.00445242	0.0220803
Cbfb	1552.52	-0.461921	-3.56888	0.000358505	0.00252839
Epn1	449.005	-0.461679	-2.66507	0.00769714	0.0348798
Ssrp1	1022.81	-0.461657	-3.2211	0.00127701	0.00760485
Pprc1	540.945	-0.460371	-2.57808	0.00993503	0.0426991
Ipo11	969.071	-0.45995	-3.08633	0.00202646	0.0113033
Usp37	1090.15	-0.459792	-3.2318	0.00123015	0.00735998
Prim2	2359.2	-0.458699	-4.3034	1.68199e-05	0.000166123
Pigt	562.551	-0.457149	-2.81246	0.00491636	0.0239758
Klhl2	587.796	-0.456955	-2.90434	0.00368031	0.0187666
Usp31	527.681	-0.456653	-2.6108	0.00903314	0.0397472
Rpn1	1785.85	-0.453432	-3.49579	0.000472653	0.00323305
Wipf1	875.201	-0.453247	-3.27904	0.0010416	0.00637267
Hist1h1c	1145.9	-0.452287	-2.82509	0.00472669	0.0231792
Otud4	1711.86	-0.450236	-3.31682	0.000910497	0.00566407
Bid	594.63	-0.449333	-2.62046	0.00878117	0.0388423
Polr1a	756.697	-0.448286	-2.8399	0.00451271	0.0223085
Asph	729.323	-0.448072	-2.95982	0.0030782	0.0161827
Mbnl3	1628.76	-0.447158	-3.92965	8.50697e-05	0.000703536
Picalm	1061.26	-0.446743	-3.3935	0.000690066	0.00446845
Coa5	676.744	-0.445795	-2.9398	0.00328428	0.0170434
Smarca5	886.1	-0.444864	-3.06719	0.00216079	0.0119437
Sf3a1	729.508	-0.444684	-2.8624	0.00420452	0.0210136
Lsm12	518.052	-0.443695	-2.66237	0.00775933	0.0350826
Lrpprc	1150.25	-0.443657	-3.09418	0.00197356	0.0110475
Pdia3	3785.86	-0.443421	-4.32127	1.55135e-05	0.000154411
Spcs3	1530.6	-0.440849	-3.41317	0.000642109	0.00421018
Msh6	761.594	-0.440422	-3.06613	0.00216849	0.0119816
Nup210	4314.63	-0.439832	-4.46283	8.08828e-06	8.58443e-05
Inpp5b	622.034	-0.43879	-2.85264	0.00433576	0.0215624
Srsf3	1101.35	-0.438628	-3.24457	0.00117627	0.00709491
Uba2	909.11	-0.43806	-2.99832	0.00271471	0.0145103
Rfc2	682.053	-0.437931	-2.91255	0.00358487	0.0183264
Mre11a	686.737	-0.437928	-2.946	0.00321912	0.0167732
Snora17	737.108	-0.437821	-2.75007	0.00595823	0.0281691
Ddx21	1248.15	-0.436056	-3.55553	0.000377213	0.00264575
Rfwd3	638.788	-0.436045	-2.75157	0.00593096	0.0280684
Gramd1b	1304.23	-0.434577	-3.52593	0.000421992	0.00293064
Camkmt	638.412	-0.430925	-2.6622	0.00776308	0.0350883
Vdac1	777.353	-0.429748	-2.96083	0.00306816	0.0161419
Cdk5rap2	846.183	-0.429637	-2.87254	0.0040719	0.0204306
Tbc1d31	749.081	-0.427652	-2.96522	0.00302464	0.0159786
Sdha	1046.38	-0.427619	-3.30303	0.000956459	0.00591082
Add3	1198.59	-0.425474	-3.37102	0.000748911	0.00478569
St3gal3	623.121	-0.423052	-2.68628	0.0072253	0.0331146
Lrrc59	1114.38	-0.422207	-3.09509	0.00196751	0.0110241
Arhgap11a	756.738	-0.42167	-2.92558	0.00343818	0.0176792
Psme3	746.236	-0.420891	-2.87833	0.00399782	0.0201234
Trap1	915.593	-0.420624	-3.1045	0.00190601	0.0107248
Srpk1	1279.76	-0.420414	-3.32039	0.000898923	0.00560692
Zc3hav1	952.362	-0.42014	-3.10531	0.00190079	0.0106997
Snx5	1771.82	-0.419777	-3.39099	0.000696407	0.00450675
Gmps	1166.75	-0.415854	-3.19033	0.00142112	0.00835353
Ptprs	1114.42	-0.414195	-3.0965	0.00195819	0.0109833
Msh3	767.878	-0.413092	-2.70903	0.00674804	0.0313351
Serbp1	3833.22	-0.410996	-4.32761	1.50738e-05	0.000150354
Fam133b	598.022	-0.410935	-2.61141	0.00901692	0.0396981
Npat	794.277	-0.410676	-2.89075	0.00384328	0.0194649
Atp5c1	1153.26	-0.410195	-3.14677	0.00165086	0.0094988
Cops2	610.057	-0.409708	-2.58385	0.00977045	0.0422496
Hsd17b12	985.012	-0.40865	-2.8741	0.00405177	0.0203512
Dld	569.066	-0.407882	-2.51551	0.0118859	0.0494638
Eif1a	642.539	-0.407461	-2.67452	0.00748368	0.034088
Gart	703.665	-0.407225	-2.6506	0.00803497	0.0360856
Smarcc1	1908.92	-0.406703	-3.67349	0.000239263	0.00176336
Rftn1	1498.14	-0.406006	-3.15337	0.00161397	0.00930461
Cct2	1392.99	-0.405218	-3.35224	0.000801599	0.00508229
Luc7l3	1729.26	-0.399248	-3.35211	0.000801983	0.00508229
Kmt5a	746.951	-0.398035	-2.74184	0.00610965	0.0287787
Gspt1	969.625	-0.39793	-2.87913	0.0039877	0.0200796
Dpy19l1	938.938	-0.397598	-2.55139	0.0107295	0.0455577
Phf14	1646.42	-0.396929	-3.35341	0.000798235	0.00506412
Hspa4	1801.46	-0.394818	-3.40792	0.000654612	0.00427417
Cep152	727.303	-0.394468	-2.67763	0.00741458	0.0338499
Rbbp7	975.437	-0.394247	-2.84454	0.00444753	0.0220638
Fmr1	852.232	-0.393716	-2.54702	0.0108646	0.0460849
Coro1a	1445.65	-0.392039	-3.27043	0.00107383	0.00654634
Abcb7	1062.27	-0.391662	-3.03128	0.00243519	0.0132064
Rbbp4	952.283	-0.391294	-2.8992	0.00374119	0.0190357
Psmd11	706.199	-0.389151	-2.63671	0.00837142	0.0373702
Ubtf	746.094	-0.388062	-2.68906	0.00716545	0.0328831
Igfbp4	1613.6	-0.385675	-3.3806	0.000723267	0.00465774
Larp4	1142.92	-0.385546	-2.79688	0.00515982	0.02499
Rps19	703.628	-0.38546	-2.52462	0.0115823	0.048477
Piezo1	852.609	-0.383845	-2.71244	0.00667892	0.0310654
Cfl1	3889.36	-0.382623	-3.54476	0.000392976	0.00274914
Surf4	1120.5	-0.381649	-2.81905	0.00481654	0.023546
Pias2	1004.85	-0.380437	-2.76306	0.00572619	0.0272827
Csgalnact2	2544.09	-0.377407	-3.53795	0.000403242	0.00281151
Rbbp8	965.101	-0.376767	-2.78926	0.00528292	0.0254898
Ptp4a2	1886.65	-0.376758	-3.40525	0.000661029	0.00430219
Aff3	3328.44	-0.376127	-2.96	0.00307638	0.0161792
Ccdc88a	1103.86	-0.374362	-2.90531	0.00366889	0.0187152
Rpph1	7856.06	-0.374178	-3.67042	0.000242153	0.00178093
Hnrnpu	6168.74	-0.374034	-4.19833	2.68894e-05	0.000252067
Clta	961.879	-0.373509	-2.71458	0.00663598	0.0309167
Cpne3	934.179	-0.372632	-2.77183	0.00557425	0.0266399
Cnbp	1852.66	-0.371602	-3.22978	0.00123885	0.0073995
Nomo1	1007.37	-0.371505	-2.84378	0.00445823	0.0221012
Cand1	1047.01	-0.370324	-2.84161	0.0044886	0.0222127
Atm	1241.48	-0.368619	-2.52165	0.0116805	0.0488154
Mthfd1l	2056.25	-0.367705	-3.19871	0.00138045	0.00814505
Ssb	963.846	-0.364539	-2.66567	0.00768344	0.0348402
Eif3l	1157.58	-0.364349	-2.6949	0.00704108	0.0323968
Psmd1	797.176	-0.36402	-2.55992	0.0104697	0.0445889
Rcc2	1666.31	-0.363361	-3.08647	0.00202549	0.0113033
Top2b	1993.44	-0.363075	-3.32507	0.00088395	0.00553313
Rad21	1209.26	-0.362563	-2.79257	0.00522915	0.025265
Naa15	1783.87	-0.362267	-3.1206	0.00180484	0.0102456
Pnn	998.899	-0.361266	-2.65342	0.00796804	0.0358193
Usp14	1021.33	-0.360772	-2.68878	0.00717126	0.032899
Cdc42se2	817.004	-0.360633	-2.52996	0.0114074	0.0479303
Diaph2	3496.51	-0.360588	-3.40692	0.000657013	0.0042801
Galnt1	1617.92	-0.360391	-3.1634	0.00155938	0.00903428
Ltn1	957.292	-0.360333	-2.65834	0.00785269	0.0354212
Khdrbs1	1289.49	-0.360143	-2.93088	0.00338005	0.0174568
Mpo	31490.1	-0.35954	-4.38754	1.14641e-05	0.000117255
Pde4d	15886	-0.358216	-3.39873	0.000677005	0.00439398
Fubp1	1596.91	-0.357854	-3.01996	0.00252805	0.0136523
Atp2a2	1844.95	-0.35642	-2.82336	0.00475228	0.0232958
Vrk1	1468.36	-0.355879	-3.00467	0.00265868	0.01427
Btaf1	1430.35	-0.352467	-2.85058	0.00436402	0.0216876
Bclaf1	2570.82	-0.35121	-3.35471	0.000794472	0.00504479
Ncapd3	1182.46	-0.349856	-2.67643	0.0074412	0.0339604
Hnrnpl	2217.49	-0.346377	-3.22085	0.00127812	0.00760823
Hsp90ab1	9866.58	-0.345186	-3.40318	0.000666071	0.004333
Srsf6	1661.35	-0.342768	-2.95158	0.00316156	0.0165161
Rpn2	2184.83	-0.340622	-3.02682	0.00247144	0.0133722
Lcp1	4044.84	-0.337642	-3.40214	0.000668605	0.00434748
Hnrnpk	1901.7	-0.337269	-2.98691	0.00281811	0.0150058
Eif4g1	2529.43	-0.336318	-2.8308	0.0046432	0.0228254
Pds5a	3022.76	-0.335657	-3.08708	0.00202134	0.0112881
Ube2w	1736.87	-0.33507	-2.77736	0.00548028	0.0262621
Nr3c1	1433.42	-0.333567	-2.7223	0.00648302	0.0303144
Med14	1621.23	-0.333036	-2.84884	0.00438788	0.0217832
St13	1058.82	-0.332062	-2.54113	0.0110493	0.0466903
Eif3b	1286.72	-0.330952	-2.68227	0.00731245	0.0334487
Eif4h	1419.95	-0.330231	-2.79564	0.00517974	0.0250555
Ints7	1247.56	-0.329125	-2.58774	0.00966093	0.0419176
Mdn1	2065.03	-0.325581	-2.6451	0.00816667	0.0365721
Anp32b	2352.37	-0.32433	-2.88794	0.00387773	0.019596
Mef2c	1871.22	-0.323778	-2.73366	0.00626355	0.0293955
E2f3	1716.75	-0.323114	-2.77914	0.00545036	0.026163
Metap2	1590.96	-0.322202	-2.5592	0.0104913	0.0446672
Nptn	1381.64	-0.321671	-2.65014	0.00804578	0.0361226
Lbr	2028.52	-0.320624	-2.91024	0.00361153	0.0184426
Cpsf6	1581.42	-0.320269	-2.60098	0.00929592	0.0407101
Tuba4a	1681.74	-0.316884	-2.63107	0.00851159	0.037852
Ppp4r3a	1286.99	-0.312915	-2.5762	0.00998917	0.0428925
Prkdc	1796.94	-0.312637	-2.70047	0.00692405	0.0319693
Tnpo1	2986.49	-0.312249	-2.82641	0.00470733	0.0231084
Sf3b3	2188.28	-0.310426	-2.70041	0.00692547	0.0319693
Ddb1	1858.56	-0.303927	-2.59974	0.00932939	0.040768
Glud1	1592.99	-0.301099	-2.52481	0.0115761	0.0484655
Tfdp1	2559.82	-0.300438	-2.53249	0.0113255	0.0476678
Anapc5	1724.06	-0.29436	-2.52801	0.0114713	0.0481553
Atrn	2505.08	-0.294128	-2.77379	0.00554067	0.0265064
Mcmbp	1920.67	-0.292688	-2.54416	0.0109542	0.0463579
Baz1b	3016.92	-0.289236	-2.8917	0.00383166	0.0194399
Stag1	3434.37	-0.287656	-2.86049	0.00422993	0.0210883
G3bp1	2092.89	-0.282853	-2.54434	0.0109485	0.0463478
Chd9	2530.98	-0.277359	-2.70456	0.00683953	0.0316764
Hnrnpa2b1	6411.41	-0.273289	-2.99327	0.00276002	0.0147299
Myh9	5832.15	-0.262597	-2.75374	0.0058919	0.0279211
Vav3	6754.33	-0.26015	-2.95567	0.00311987	0.016359
Xylt1	3923.98	-0.245949	-2.51484	0.0119087	0.0495194
Plac8	6357.99	-0.244565	-2.61799	0.00884505	0.0390881
Cdk6	22585.3	0.21638	2.60456	0.00919913	0.0403113
App	3482.8	0.2485	2.588	0.00965341	0.0418979
Btbd9	3931.95	0.250738	2.62443	0.00867938	0.0384767
Asap1	10648.6	0.251069	2.91142	0.00359795	0.0183866
Uvrag	2965.55	0.255592	2.53185	0.0113462	0.04773
Son	5295.54	0.256509	2.83897	0.00452589	0.0223345
Vps13b	5856.58	0.257617	2.74558	0.00604032	0.0284807
Ms4a3	3356.78	0.264445	2.62809	0.00858648	0.0381248
Zmiz1	3864.63	0.26586	2.55496	0.0106199	0.0451876
Wnk1	4173.21	0.268942	2.88988	0.00385392	0.0194896
Arid2	3043.6	0.273796	2.70433	0.00684424	0.0316878
Exoc4	4667.4	0.274053	2.82567	0.00471824	0.0231539
Trak1	2073.08	0.279922	2.53241	0.011328	0.0476678
Abcc4	3838.77	0.280597	2.87116	0.00408972	0.0205046
Gm8995	3237.78	0.280778	2.54038	0.0110731	0.0467486
Exoc2	2231.49	0.281284	2.62199	0.00874184	0.0387048
Herc2	2062.28	0.282262	2.57832	0.0099281	0.0426987
Capzb	2985.98	0.286216	2.79302	0.00522179	0.0252381
Parp8	9505.66	0.288409	3.32113	0.000896547	0.00559706
Ppp6r3	3328.57	0.288711	2.90128	0.00371642	0.0189371
Rcor1	1881.38	0.289126	2.62793	0.00859059	0.0381311
Rapgef2	2384.45	0.29022	2.74319	0.00608452	0.0286699
Ssh2	3062.49	0.290583	2.65709	0.0078819	0.0355114
Fndc3a	5161.85	0.29102	3.09505	0.0019678	0.0110241
Usp15	2761.11	0.293269	2.87529	0.00403661	0.0202897
Mkln1	1734.05	0.293581	2.52093	0.0117044	0.0489006
Plcl2	3519	0.294124	3.0071	0.00263757	0.014173
Kansl1l	2101.69	0.295256	2.60977	0.00906026	0.0398515
Akap9	2154.74	0.295781	2.69991	0.00693573	0.0319957
Pan3	5300.01	0.298327	3.28964	0.00100315	0.00616691
Ankrd11	3924.79	0.300932	3.05321	0.00226406	0.0124219
Trrap	2860.84	0.304524	3.05143	0.00227754	0.0124764
Pcnx	1863.94	0.304577	2.72008	0.00652664	0.0304779
Ppp2r5c	1984.88	0.308035	2.77903	0.00545218	0.026163
Sipa1l1	4468.86	0.308591	3.1218	0.00179749	0.0102203
Ptpra	1530.93	0.308854	2.64188	0.00824467	0.0368628
Acaca	1657.35	0.309702	2.70219	0.00688852	0.0318454
Nedd4l	2062.91	0.309725	2.64849	0.00808528	0.0362769
Zfp407	3217.94	0.310352	2.95183	0.00315893	0.0165085
Ikzf1	5734.7	0.311898	3.04399	0.00233461	0.0127543
Apaf1	1919.25	0.311991	2.86125	0.0042197	0.0210596
Tkt	4768.58	0.316051	3.14896	0.00163851	0.00943449
Ubr2	1767.73	0.316157	2.69716	0.00699345	0.0322071
Sptlc2	1519.36	0.316695	2.71107	0.00670668	0.0311533
Med13l	5020.37	0.322383	3.48317	0.000495522	0.00336984
Vps41	1130.81	0.322393	2.51642	0.0118553	0.0493993
Cbl	3879.3	0.322453	3.34096	0.000834897	0.00527295
Clint1	3753.24	0.322683	3.18765	0.00143436	0.00841934
Itga4	3575.83	0.322814	3.10577	0.00189786	0.0106918
Ssbp2	2467.95	0.322892	2.7322	0.00629131	0.0295061
Rock2	2119.31	0.324149	2.955	0.00312667	0.0163886
Gtf2i	1952.56	0.325875	2.9197	0.00350363	0.0179825
Taok1	1079.57	0.326989	2.54047	0.0110702	0.0467486
Csnk1g1	1159.98	0.327433	2.5871	0.00967863	0.0419685
Pik3cg	1627.76	0.328158	2.64263	0.00822637	0.0367927
Wdfy2	1434.94	0.328779	2.7598	0.00578367	0.0274915
Ap3s1	3887.82	0.329	3.30737	0.000941771	0.00583029
Fry	2609.33	0.329034	2.84225	0.00447957	0.0221836
Dnajc1	1889.88	0.32914	2.83567	0.00457295	0.0225272
Ash1l	2728.42	0.329172	3.25213	0.00114543	0.0069356
Helz	1515.23	0.33183	2.75198	0.00592366	0.0280433
Tbc1d15	1404.32	0.332048	2.77166	0.00557708	0.0266444
Rb1cc1	1191.82	0.33277	2.63732	0.00835645	0.0373152
Scd2	1320.47	0.333053	2.54549	0.0109123	0.0462362
Kmt2e	2534.62	0.333351	2.85059	0.00436379	0.0216876
Ctage5	1421.53	0.333529	2.8052	0.00502847	0.0244463
Vrk2	1415.96	0.335237	2.83509	0.00458126	0.0225524
Dym	2581.72	0.336276	3.26978	0.00107631	0.00655657
Rnf216	1887.17	0.336511	2.9512	0.00316539	0.01653
Tex2	3088.06	0.336985	2.84905	0.00438496	0.0217763
Tcf25	1136.46	0.33705	2.61274	0.00898199	0.0395815
Suco	1986.18	0.337062	3.09348	0.00197821	0.0110692
Rnf130	2676.5	0.33711	3.31524	0.000915645	0.00568855
Numa1	2434.04	0.337329	3.16015	0.0015769	0.00912075
Lamp2	2525.84	0.33852	2.92785	0.00341309	0.0175823
Dock1	2599.47	0.340099	3.10725	0.00188838	0.0106597
Cpne2	1029.93	0.344382	2.58215	0.00981865	0.0423723
Fndc3b	5564.27	0.344439	3.8332	0.000126488	0.00100026
Golga4	1771.73	0.344562	2.69053	0.0071339	0.0327679
Ubr4	2837.37	0.344835	3.26182	0.00110701	0.00672029
Kansl1	4021.51	0.345104	3.66849	0.000243983	0.00179345
Kdelr2	1008.32	0.345248	2.57828	0.00992925	0.0426987
Irf2	1224.83	0.346007	2.72805	0.0063709	0.0298099
Cdk17	1865.8	0.346925	2.93342	0.00335247	0.0173397
Srgap2	2682.19	0.346987	3.23819	0.00120293	0.00722166
Txndc11	1450.48	0.348138	2.79801	0.00514179	0.0249112
Klhdc10	1150.91	0.348338	2.59286	0.00951819	0.0414387
Lrp6	1148.12	0.348798	2.58533	0.00972848	0.0421458
Vti1a	3374.1	0.349716	3.4763	0.000508382	0.00344399
Dlg1	2051.53	0.351062	3.10671	0.0018918	0.0106662
Chd6	1816.3	0.351668	3.05525	0.00224873	0.0123667
Mon2	1246.77	0.353822	2.79559	0.00518046	0.0250555
Gng12	7528.14	0.353831	4.04552	5.22066e-05	0.000454717
Wdr1	1811.28	0.354256	2.86402	0.00418298	0.0209134
Ambra1	2377.31	0.356288	3.4379	0.000586237	0.00389828
Acap2	2128.21	0.356583	3.32166	0.000894831	0.0055913
Kmt2d	3438.13	0.358375	3.16992	0.00152483	0.00885593
Ncoa6	1360.42	0.359776	2.94239	0.00325685	0.016926
AW554918	1321.11	0.360363	2.9341	0.00334519	0.0173085
Cab39	2037.96	0.361743	3.02271	0.00250518	0.0135391
Foxk1	957.138	0.361911	2.71566	0.0066143	0.0308411
Hsp90aa1	3792.83	0.362275	3.10124	0.00192712	0.0108393
Anks1	1520.42	0.362906	3.01784	0.00254582	0.0137324
Tm6sf1	1271.6	0.36298	2.90941	0.00362108	0.0184847
Utrn	3595.54	0.36306	3.69271	0.000221876	0.00165077
Nt5c2	1751.95	0.363066	3.12926	0.00175246	0.0100007
Parvg	1548.14	0.363907	3.03709	0.00238876	0.0129797
Nck1	828.637	0.364289	2.54213	0.0110181	0.0465861
Rps6ka2	1615.48	0.365341	2.89458	0.00379671	0.0192903
Spop	2178.66	0.365633	3.33336	0.000858042	0.00539976
Ino80d	2718.83	0.366411	3.61286	0.000302838	0.00217833
Stk4	2369.43	0.366722	3.48949	0.000483949	0.0033023
Git2	1942.17	0.367149	3.2935	0.000989477	0.00609882
Nfkb1	1909.71	0.367274	3.35539	0.000792522	0.00503695
Clasp1	2609.16	0.367512	3.4483	0.000564129	0.00376907
Nrros	2587.3	0.367786	3.47548	0.000509933	0.00345283
Map3k3	1235.34	0.368491	2.96264	0.00305009	0.0160829
Fam49b	6865.04	0.369165	3.93048	8.47754e-05	0.000701514
Zfp608	1179.7	0.370283	2.56813	0.0102248	0.043784
Smyd3	6127.28	0.37045	3.94148	8.09802e-05	0.000674468
Gorasp2	1535.5	0.371608	3.01053	0.00260796	0.0140528
Tbck	933.197	0.371646	2.56622	0.0102813	0.0439398
Vav1	2518.18	0.371787	3.53695	0.000404781	0.00282085
Rab2a	2282.23	0.37333	3.54175	0.000397485	0.00277412
Sdcbp	1618.33	0.373832	3.02486	0.00248745	0.0134536
Ppp1r9b	834.653	0.374209	2.65826	0.00785448	0.0354212
Usp3	1462.8	0.3748	3.11738	0.00182468	0.0103332
Bcl11a	1413.32	0.374857	2.92806	0.00341085	0.0175772
Gm13456	4155.67	0.375368	3.19112	0.00141723	0.00833411
Tmem131l	3091.53	0.376064	3.83442	0.000125862	0.000996425
R3hdm2	1606.39	0.376538	3.23943	0.00119771	0.00719647
Tmem131	1854.06	0.376786	3.3976	0.000679796	0.00440803
Apc	1662.61	0.379171	3.08545	0.00203242	0.0113275
Luc7l2	4190.99	0.382357	3.71931	0.000199767	0.00149975
Wdfy4	3523.78	0.382706	3.92183	8.78787e-05	0.000724639
Mbd1	704.446	0.384067	2.57868	0.00991778	0.0426771
Pcca	1120.86	0.384356	3.02934	0.00245086	0.013271
Abhd17b	985.116	0.384694	2.80051	0.00510223	0.0247668
H3f3b	1794.84	0.385011	2.55468	0.0106285	0.045197
Stxbp2	895.388	0.38521	2.82291	0.00475905	0.0233136
Slc30a7	1673.48	0.385452	3.33626	0.000849133	0.00534848
Nin	6857.53	0.386073	4.16715	3.0843e-05	0.000285035
Zc3h7a	1629.51	0.386574	3.1003	0.00193323	0.010865
Arf4	1214.8	0.386714	2.51912	0.011765	0.0490666
Kit	3943.16	0.387962	4.07491	4.60317e-05	0.000405448
Ddx5	5822.77	0.388065	4.20719	2.58563e-05	0.000244064
Ppp1r15b	1064.08	0.388384	2.74568	0.00603861	0.0284807
Grk3	1701.3	0.38861	3.26821	0.0010823	0.00658736
Ube2q2	1033.81	0.389242	2.80813	0.00498306	0.0242591
Dennd1b	2426.11	0.389434	3.684	0.000229605	0.00170019
Myo5a	3170.63	0.389523	3.95206	7.7482e-05	0.0006484
Ripor2	2466.81	0.389554	3.77662	0.000158969	0.00123085
Agps	7695.15	0.389675	4.12971	3.63217e-05	0.000330036
Eif4g3	4442.88	0.390414	4.15047	3.31789e-05	0.000304822
Map2k5	2497.67	0.391919	3.81345	0.000137042	0.00107466
Sgms1	1212.78	0.392958	3.00418	0.00266294	0.0142821
Arhgap18	939.949	0.393248	2.87149	0.00408542	0.0204911
Prex1	1189.84	0.393416	3.08061	0.00206578	0.0114862
Cyfip2	3351.06	0.393737	3.69834	0.000217016	0.00161717
Casd1	827.057	0.39432	2.76135	0.00575635	0.0273893
Eno1	847.128	0.394919	2.62876	0.00856977	0.0380867
Lrp8	703.63	0.396169	2.61463	0.00893237	0.0394082
Zfyve26	690.455	0.396247	2.62263	0.00872533	0.0386439
Rsu1	1947.58	0.396929	3.37846	0.000728935	0.00468782
Tmem260	699.133	0.397158	2.68334	0.00728919	0.0333748
Zbtb34	623.061	0.397407	2.58419	0.00976091	0.0422425
Prkar2b	1718.58	0.399823	3.44676	0.000567357	0.00378818
Zfp445	863.743	0.400183	2.64774	0.00810324	0.0363343
Pex7	840.867	0.400325	2.76058	0.0057698	0.0274348
Ncoa1	1601.29	0.402069	3.33113	0.000864939	0.00543525
Yaf2	736.878	0.403217	2.66369	0.00772887	0.0349674
Stk26	2126.62	0.403296	3.58811	0.000333088	0.0023693
Bbx	2518.24	0.403545	3.88724	0.000101392	0.000825915
Inpp5a	1241.15	0.40478	2.99093	0.00278126	0.0148376
Ptprc	3010.33	0.40522	3.96046	7.48045e-05	0.000630112
Clk1	1636.94	0.405469	3.53328	0.000410442	0.00285747
Ogt	2851.04	0.406008	3.50655	0.000453955	0.00312488
Fnbp1	2775.45	0.40611	3.67593	0.000236982	0.00174838
Rab31	2009.99	0.407183	3.65889	0.00025331	0.00185427
Ccdc171	732.885	0.407243	2.56119	0.0104313	0.0444389
Oxr1	3440.41	0.407303	3.65219	0.000260012	0.00190037
Jak1	2582.82	0.407337	3.78956	0.000150914	0.00117365
Hlcs	760.339	0.40973	2.83135	0.0046352	0.022794
Cep85l	2015.61	0.410146	3.7314	0.000190422	0.00143647
Synrg	683.733	0.412874	2.66461	0.00770777	0.0348888
Ucp2	2440.45	0.412944	3.50362	0.000458985	0.00315642
Akap10	1911.23	0.413217	3.52335	0.000426129	0.00295209
Celf2	7500.33	0.413881	4.72038	2.35399e-06	2.78367e-05
Rsbn1l	1296.37	0.414313	3.04149	0.00235409	0.0128309
Trappc10	1223.68	0.414559	3.293	0.000991237	0.00610699
Tnfrsf1a	773.985	0.414773	2.7867	0.00532484	0.0256481
Fam193b	642.473	0.414874	2.53956	0.011099	0.0468161
Dgkd	2730.35	0.41519	4.08601	4.38845e-05	0.000388723
Fbxl17	4056.36	0.415262	3.9305	8.47708e-05	0.000701514
Avl9	583.014	0.415713	2.644	0.00819333	0.0366799
Rgs2	818.5	0.416177	2.68914	0.00716363	0.0328831
Sik3	3171.4	0.419235	4.08257	4.45407e-05	0.000393793
Ap3d1	843.649	0.420599	3.03963	0.00236866	0.0129003
Nadk	910.785	0.42105	3.04174	0.00235215	0.0128253
Slc22a4	969.3	0.421233	3.14592	0.00165567	0.00952165
Pdk3	631.762	0.421337	2.6193	0.00881101	0.0389621
Atg5	681.021	0.421577	2.59418	0.00948159	0.0413433
Tln1	5414.57	0.421859	4.34961	1.36381e-05	0.000136906
D16Ertd472e	549.159	0.42194	2.60899	0.00908099	0.0399178
Riok3	1276.46	0.422197	3.32206	0.00089355	0.00558578
Dbi	539.791	0.422481	2.60011	0.00931947	0.0407499
Idh1	794.88	0.422952	2.94436	0.00323628	0.0168502
Hivep1	1751.43	0.424458	3.78191	0.00015563	0.00120699
Etv6	17467.1	0.424477	5.00331	5.63537e-07	7.57007e-06
Acot7	1075.89	0.424959	3.26609	0.00109043	0.00662985
Grk6	758.117	0.425291	2.94785	0.00319994	0.0166918
Gapvd1	1710.45	0.425539	3.73556	0.000187298	0.00141695
Zcchc6	1248.78	0.425651	3.45037	0.000559819	0.00374204
Gm1840	1141.72	0.425953	2.75405	0.00588635	0.0279101
Arnt	671.528	0.426084	2.73753	0.00619018	0.0290899
Kidins220	1688.55	0.426274	3.73881	0.000184893	0.00140304
Dopey1	766.006	0.426664	2.8906	0.00384505	0.0194649
Ppp1r12c	639.78	0.426784	2.68672	0.00721573	0.0330815
Pkn1	763.499	0.427152	2.97211	0.00295765	0.0156718
Ncf4	614.895	0.427153	2.6849	0.00725519	0.0332408
Lcorl	2697.62	0.427416	3.81998	0.000133462	0.0010501
Ttc17	1083.92	0.429017	3.22982	0.00123867	0.0073995
Actn4	1751.91	0.429101	3.33515	0.000852525	0.00536744
Serpinb1a	1342.44	0.430939	3.08808	0.00201453	0.0112545
Inpp5d	3034.78	0.431114	3.95886	7.5309e-05	0.000633603
Mgea5	1211.72	0.431428	3.41415	0.00063981	0.00420097
Uhrf1bp1l	1586.51	0.432029	3.54321	0.000395286	0.00276151
Efhd2	492.264	0.432713	2.5425	0.0110064	0.0465509
Hk1	1176.97	0.432893	3.08867	0.00201054	0.0112367
Zswim6	1060.16	0.433036	2.93067	0.00338231	0.017462
Bcorl1	627.4	0.433601	2.59118	0.00956479	0.0416158
Kif13b	1875.53	0.433846	3.88293	0.000103205	0.00083971
Nckap1l	2015.6	0.434231	3.60105	0.000316936	0.002267
Gne	637.182	0.435476	2.77749	0.00547809	0.0262605
Ptbp3	6987.87	0.435499	4.73491	2.19147e-06	2.61787e-05
Rab7	699.317	0.435708	2.88323	0.00393617	0.0198486
Ano6	2143.72	0.436452	3.83967	0.000123201	0.000977004
Synj1	1032.01	0.43916	3.35806	0.000784915	0.00499537
Eif4a2	1538.85	0.439455	3.24368	0.00117995	0.00711098
Flot2	763.11	0.440041	2.9611	0.00306542	0.0161393
Atp2b4	1981.25	0.441055	3.99254	6.53702e-05	0.000559
Tmsb4x	6601.21	0.441314	4.90577	9.30595e-07	1.18183e-05
Ldlrad4	1100.66	0.442076	3.19947	0.00137679	0.00813026
Clptm1l	701.03	0.442158	3.00003	0.00269955	0.0144455
Mdm4	2503.64	0.442349	4.13573	3.53823e-05	0.000322332
Clec16a	884.543	0.442638	3.24551	0.00117239	0.00708056
Hip1r	507.234	0.44264	2.62757	0.00859973	0.0381596
Tm7sf3	1242.72	0.44332	3.4014	0.000670421	0.00435728
Cep350	3974.16	0.443689	4.51928	6.20493e-06	6.74307e-05
Gpatch2l	621.713	0.444489	2.75358	0.00589478	0.0279254
Xbp1	1130.13	0.444492	3.50479	0.000456967	0.00314408
Azi2	589.922	0.444757	2.74106	0.00612408	0.028837
Dnajc5	1432.3	0.445364	3.70384	0.000212361	0.00158416
Kctd20	1456.91	0.446047	3.57102	0.000355597	0.00251282
Tob2	532.754	0.446108	2.70683	0.00679291	0.0315019
Nfe2	597.957	0.446399	2.8218	0.0047755	0.0233779
Adipor1	724.613	0.446985	2.97557	0.00292445	0.0155192
Rab28	753.269	0.448768	2.78109	0.00541763	0.0260505
Tax1bp1	3814.66	0.44937	4.42784	9.51818e-06	9.92258e-05
Pfkfb3	2182.71	0.450569	3.9758	7.01421e-05	0.000595109
Sell	3467.07	0.451095	4.41975	9.88159e-06	0.000102483
Zfp654	1367.17	0.451706	3.29505	0.000984029	0.00607055
Cept1	1147.82	0.452159	3.48219	0.000497335	0.00338053
Trim30a	849.832	0.452538	2.88299	0.00393923	0.0198569
Acbd5	464.196	0.452643	2.64798	0.00809731	0.0363193
Elane	17397.1	0.45283	5.43359	5.52305e-08	8.75975e-07
Micu1	968.51	0.452882	3.34154	0.000833145	0.00526425
Klf13	1592.26	0.453647	3.63747	0.000275327	0.00200191
Tbc1d20	441.073	0.453952	2.53137	0.0113618	0.0477814
Ankrd13a	2865.07	0.454709	4.17308	3.00504e-05	0.000278624
Furin	503.669	0.454863	2.69355	0.00706966	0.0325176
Osbpl3	1082.64	0.455246	3.42748	0.000609213	0.00402824
Afg1l	401.659	0.456066	2.5253	0.0115598	0.0484361
Ext2	746.364	0.456191	2.94152	0.00326606	0.0169676
Immp1l	448.471	0.456665	2.62849	0.00857652	0.0380956
Galnt11	693.699	0.457905	2.55473	0.0106271	0.045197
Ctr9	750.863	0.458432	3.13247	0.00173342	0.00992421
Anks3	465.788	0.458714	2.57759	0.00994917	0.0427468
Tapt1	900.799	0.45879	3.37537	0.000737166	0.0047278
Akap13	7669.64	0.459925	5.16975	2.34404e-07	3.33133e-06
Tnfaip8	6740.48	0.459939	4.72373	2.31559e-06	2.74057e-05
Dctn4	618.293	0.460969	2.96855	0.00299204	0.0158297
Nfatc1	867.451	0.462155	3.16925	0.00152835	0.0088713
Osbpl9	1096.82	0.462617	3.56161	0.000368593	0.00258916
Tle3	1084.17	0.462892	3.57816	0.000346018	0.00245137
Ifngr1	3073.1	0.464004	4.49746	6.87689e-06	7.41042e-05
Arfgef2	994.173	0.465121	3.27186	0.00106843	0.00651701
Mycbp2	5011.01	0.465739	5.07049	3.96795e-07	5.47351e-06
Mitf	1234.49	0.465886	3.41527	0.000637194	0.00418965
Rab21	1334.76	0.466406	3.76619	0.000165758	0.0012764
Elp3	917.13	0.466879	3.39719	0.000680809	0.00441054
Nr6a1	372.678	0.468004	2.52034	0.011724	0.0489465
Tpt1-ps3	2027.25	0.468289	3.75603	0.000172629	0.0013221
Ranbp10	577.632	0.468331	2.80664	0.00500608	0.0243543
Nfe2l2	1160.24	0.468572	3.40834	0.000653593	0.00426957
Phkb	4331.23	0.468599	4.52819	5.94911e-06	6.49513e-05
Srgn	7531.63	0.468981	5.43664	5.42934e-08	8.65009e-07
Mcfd2	483.658	0.470398	2.7847	0.00535768	0.0257886
Pkm	3353.27	0.470459	4.42748	9.53393e-06	9.93164e-05
Dcaf5	1074.92	0.471877	3.68123	0.000232107	0.00171557
Nlrc5	804.765	0.472048	3.28567	0.00101739	0.00624355
B4galt4	360.16	0.472416	2.51534	0.0118918	0.0494638
Ctse	375.831	0.472491	2.53071	0.0113831	0.0478454
Map2k4	1777.02	0.473163	4.2038	2.6247e-05	0.000246936
Atg10	1524.75	0.473201	3.90202	9.53921e-05	0.00078156
Pcyt1a	1250.94	0.474256	3.71375	0.000204209	0.00152739
S100a11	822.669	0.474827	3.121	0.00180237	0.0102398
Zdhhc3	1236.63	0.475664	3.86181	0.000112552	0.00090634
Slc25a36	803.385	0.476172	3.18758	0.00143471	0.00841934
Rin3	4304.16	0.476344	4.69369	2.68318e-06	3.13089e-05
Gpr107	490.869	0.477394	2.83605	0.00456748	0.0225082
Ctdspl	1952.49	0.477429	3.60943	0.000306868	0.00220188
Fli1	5642.34	0.477776	5.05879	4.21927e-07	5.77495e-06
Fbxw11	2467.95	0.47995	4.6227	3.78785e-06	4.31968e-05
Mapkapk3	2270.07	0.480011	4.56346	5.03185e-06	5.57143e-05
Dhdds	769.083	0.48006	3.33924	0.000840077	0.00530329
Lrrc8d	2908.28	0.480438	4.06443	4.8151e-05	0.000422792
Med21	417.591	0.48121	2.68283	0.00730012	0.0334031
Susd6	1373.04	0.482149	3.81027	0.000138814	0.00108675
Creb3l2	842.083	0.483742	3.46854	0.000523298	0.00352806
Rab8b	1907.79	0.484041	4.37192	1.23157e-05	0.000124787
Epb41	2141.79	0.484126	4.52531	6.03083e-06	6.57543e-05
Nbr1	678.747	0.484751	3.19635	0.0013918	0.00819829
Ero1l	1326.85	0.485436	3.89734	9.72545e-05	0.000795894
Fam117b	793.246	0.485644	3.34256	0.000830099	0.00524736
Nln	595.333	0.486348	3.04685	0.00231255	0.0126436
Mbd5	2542.52	0.486671	4.46999	7.82218e-06	8.32711e-05
Safb2	1072.98	0.487142	3.48515	0.000491859	0.00334978
Ppp4r1l-ps	481.122	0.487811	2.86151	0.00421633	0.0210588
Snx27	962.882	0.487842	3.44659	0.000567713	0.00378818
Chd3	421.443	0.489095	2.58282	0.00979965	0.0423239
Vgll4	696.897	0.489812	3.30909	0.000935982	0.0058021
Zmynd8	1907.78	0.49095	4.33792	1.43836e-05	0.000143571
[truncated: 1,391 more rows]

## Sheet: SupplementalTable_S5
Supplementary Table 5: Differentially expressed genes identified in Daxx F/F KLS vs. Daxx +/+ KLS cells and Daxx F/F Pu.1 F/F KLS vs. Daxx +/+ KLS cells (Mx1Cre, 3 wpi)
Gene	baseMean	log2FoldChange	lfcSE	stat	pvalue	padj
Gnai3	2581.08	1.07176	0.162247	6.51913	7.07143e-11	3.08006e-09
Cdc45	768.305	1.31229	0.308351	4.20855	2.57019e-05	0.000374357
Narf	673.948	0.775819	0.232512	3.33192	0.000862483	0.00777433
Klf6	1322.4	0.717026	0.219963	3.50859	0.000450489	0.00445655
Wnt3	34.4906	-1.53883	0.477192	-2.74934	0.0059716	0.0378708
Tfe3	219.324	-1.17298	0.303198	-3.81973	0.000133599	0.00158523
Gna12	1312.61	1.27052	0.184901	6.79166	1.10849e-11	5.59262e-10
Slc22a18	93.3368	-1.51864	0.424729	-3.48438	0.000493275	0.0047988
Ccnd2	3110.07	-0.518951	0.199311	-2.67738	0.00742009	0.0452404
Slfn4	97.5678	2.45078	0.39408	6.45662	1.07068e-10	4.54365e-09
Trim25	1479.26	-0.494625	0.18678	-2.6502	0.00804445	0.0482534
Itgb2	2716.1	2.33233	0.247971	9.37796	6.72619e-21	9.54436e-19
Dazap2	1306.47	0.56993	0.194598	2.84282	0.00447163	0.029992
Trappc10	1794.76	1.42506	0.210708	6.68084	2.37576e-11	1.12961e-09
Galnt1	3709.58	0.56479	0.160018	3.4608	0.000538567	0.00518517
Acvrl1	76.2809	1.06357	0.428618	2.986	0.00282655	0.0208439
Zfp385a	475.958	-1.74641	0.268014	-6.42619	1.3084e-10	5.43809e-09
Gm2a	1148.34	-1.39232	0.20223	-6.88957	5.59624e-12	2.9377e-10
Hk2	1606.8	0.616896	0.165105	3.67923	0.000233943	0.00255035
Haao	219.644	-1.28068	0.334124	-3.64188	0.000270651	0.00286303
Abhd15	332.694	-1.03065	0.313841	-3.34567	0.000820832	0.00746185
Dnmt3l	18.7664	0.581146	0.480994	2.74539	0.00604397	0.0382364
Sult5a1	36.1153	1.6383	0.466111	4.01044	6.06059e-05	0.000804667
Serpinf1	197.877	-2.32813	0.42193	-5.22727	1.72033e-07	4.20543e-06
Polr3d	476.891	-0.822138	0.260056	-3.00048	0.00269558	0.0199591
Tcf7	27.7873	1.50033	0.481282	3.67087	0.000241726	0.00261961
Fmr1	1625.24	0.659101	0.1713	3.82047	0.000133197	0.00158225
Bcl11a	5716.72	-1.15091	0.165189	-6.97703	3.01476e-12	1.64931e-10
Dlg3	452.622	-1.45276	0.273846	-5.27652	1.31661e-07	3.28934e-06
Top1mt	226.764	-1.10386	0.322742	-3.25913	0.00111756	0.00971205
Hoxa10	123.897	-1.49501	0.380888	-3.86068	0.000113071	0.00137648
Ccl3	63.1938	-2.03912	0.474143	-3.97971	6.89997e-05	0.000900318
Wfdc18	14.0391	-1.19582	0.462471	-2.91383	0.00357025	0.0251929
S100a3	22.1881	-0.0647721	0.477289	2.78646	0.00532872	0.0345886
Sec24b	2223.81	-0.444414	0.155871	-2.86792	0.00413175	0.0282737
Zfp276	269.046	0.926726	0.315924	2.92982	0.00339159	0.0241765
Luzp1	605.735	-0.969646	0.253006	-3.83687	0.000124614	0.00149904
Cfp	159.436	-1.32897	0.412009	-2.75655	0.00584141	0.037246
Mcm3ap	1771.16	0.692729	0.220164	3.11476	0.00184093	0.0146012
Mxd1	1067.21	0.941889	0.216886	4.37847	1.19516e-05	0.000188598
Calm1	3738.44	0.693095	0.180641	3.81582	0.000135729	0.00160602
Dpp9	1164.16	0.833771	0.214739	3.85871	0.000113989	0.00138394
Gramd1a	1678	-0.514051	0.181417	-2.78473	0.00535726	0.0347142
Ube2c	848.171	1.92293	0.294911	6.58464	4.55976e-11	2.02987e-09
Slc19a1	410.752	-0.848989	0.251391	-3.34457	0.000824091	0.00748398
Npepps	1739.87	1.0775	0.218116	4.82986	1.36627e-06	2.74509e-05
Tbx21	34.5493	1.03507	0.483025	2.95651	0.00311142	0.022587
Mrpl10	351.793	0.71065	0.259975	2.67162	0.00754864	0.0458855
Def8	3101.34	-0.914723	0.183618	-4.99455	5.89722e-07	1.26759e-05
Foxm1	891.307	1.44078	0.301301	4.84605	1.25942e-06	2.54731e-05
Jup	170.611	-1.05599	0.34062	-2.93222	0.00336546	0.0240632
Gramd3	592.162	-0.761199	0.267066	-2.83396	0.00459751	0.0306326
Cldn15	190.463	2.99969	0.429453	7.24481	4.3305e-13	2.61312e-11
Tcirg1	728.138	1.27853	0.290465	4.34736	1.37789e-05	0.000215005
Naglu	209.73	0.957691	0.324587	2.83801	0.00453953	0.0303131
Coasy	342.479	0.863325	0.288629	2.94098	0.00327177	0.0235441
Smo	860.736	-1.18957	0.275829	-4.28514	1.82623e-05	0.000275955
Capns1	1706.68	0.955903	0.208377	4.50326	6.69198e-06	0.000112683
2007-09-01	3878.31	0.749834	0.161887	4.58218	4.60151e-06	8.03627e-05
Nfix	3175.67	-0.711852	0.195006	-3.65875	0.00025345	0.0027223
Uba1	4240.58	0.515816	0.181943	2.78141	0.00541231	0.0350209
Vwf	1427.99	-1.61613	0.271073	-5.96516	2.44387e-09	8.2252e-08
Gria3	2490.09	-1.59801	0.26118	-6.02411	1.70041e-09	5.87157e-08
Cd3g	62.6438	1.83652	0.48278	4.49224	7.04773e-06	0.000117763
Spag5	817.046	1.4341	0.368515	4.09223	4.27239e-05	0.000587429
Unc119	265.48	0.862578	0.301726	2.84164	0.00448818	0.0300808
Ccne1	232.352	1.52608	0.33738	4.6794	2.87717e-06	5.33791e-05
Mybpc3	1823.79	7.03896	0.308139	20.3526	4.40608e-92	1.00035e-88
Psmc3	1905.11	0.633806	0.180539	3.54581	0.00039141	0.00394297
Celf2	11556.9	-0.659516	0.154371	-4.30575	1.66421e-05	0.000253157
Spi1	2339.05	0.973995	0.166198	5.81967	5.89654e-09	1.87564e-07
Stat6	1416.43	0.526475	0.185977	2.81236	0.00491787	0.0323284
Paxip1	1808.72	0.722814	0.238663	2.98256	0.00285848	0.0210452
Dbf4	717.14	1.06454	0.245626	4.30796	1.64765e-05	0.00025106
Ipo4	615.942	-1.286	0.254528	-4.99833	5.78302e-07	1.24599e-05
Rec8	230.889	-1.01937	0.373533	-2.70099	0.00691332	0.0427388
Irf9	733.403	-1.16457	0.223371	-5.19074	2.09463e-07	5.05242e-06
Rgs19	852.745	-1.42979	0.199646	-7.13014	1.00264e-12	5.79969e-11
Tiam1	3939.31	1.35622	0.222878	6.02845	1.65544e-09	5.77117e-08
Golga2	1685.74	0.86135	0.22722	3.80847	0.000139829	0.00164703
Gtf2f1	1372.42	0.633442	0.22925	2.83678	0.00455709	0.030408
Ggct	141.235	-1.10917	0.389966	-2.74713	0.00601192	0.0380769
Hdgfl2	1284.1	0.50571	0.191335	2.69069	0.00713035	0.0438219
Chaf1a	1443.29	0.712815	0.239664	3.00775	0.00263188	0.0195994
Adgre5	1194.14	0.894183	0.2056	4.33103	1.4841e-05	0.000229606
Pnkp	562.088	1.74013	0.27565	6.28897	3.19576e-10	1.23499e-08
Bcam	114.835	-1.33254	0.411762	-3.14123	0.00168238	0.0136112
Rab8a	1580.39	0.541633	0.179723	2.97056	0.00297259	0.0217188
Hmgn2	1360.61	1.65617	0.187991	8.72642	2.62858e-18	3.0027e-16
Tbc1d8	3035.83	2.03832	0.184212	11.003	3.69458e-28	8.94729e-26
Sri	1579.96	1.61612	0.192584	8.28645	1.16676e-16	1.13326e-14
Ebi3	42.5257	-1.73729	0.474885	-3.43258	0.000597858	0.00568529
Grk5	651.535	-0.849131	0.300528	-2.8514	0.00435276	0.0293791
Plag1	409.943	-0.731489	0.274518	-2.76552	0.0056832	0.0364638
Hck	285.972	-1.95509	0.372916	-4.81262	1.48965e-06	2.96997e-05
Grik5	975.746	-0.857312	0.208892	-4.12207	3.75488e-05	0.000523006
Fcgrt	90.3195	-1.31737	0.418245	-2.89938	0.00373907	0.0260992
Paf1	1244.03	0.765931	0.239719	3.23873	0.00120061	0.010262
Impdh1	1927.64	1.74584	0.210242	8.2464	1.6324e-16	1.57709e-14
Crtc1	1289.45	-0.565867	0.182575	-3.12254	0.001793	0.0143085
Rps6ka1	2787.05	1.02888	0.201272	5.07968	3.78068e-07	8.51966e-06
Man1a	6601.35	0.570725	0.137148	4.13145	3.60476e-05	0.000505585
Kif20a	559.183	1.50426	0.359551	4.37862	1.19435e-05	0.000188598
Calr	17039.1	1.03048	0.196774	5.22524	1.7393e-07	4.24039e-06
Gys1	1157.82	2.77531	0.268022	10.1997	1.98831e-24	3.68507e-22
Hlf	10965.1	-1.07844	0.234171	-4.60758	4.0738e-06	7.21878e-05
Ssbp2	6936.71	-0.819161	0.179605	-4.60791	4.06745e-06	7.21456e-05
Col5a3	44.4171	0.773616	0.482323	3.5913	0.000329031	0.00339171
Ptpn6	2340.38	-0.684171	0.222522	-2.95212	0.00315597	0.0228283
Large1	2283.8	-0.7502	0.194363	-3.86651	0.000110405	0.00135127
Dnajb11	1163.2	1.19042	0.185593	6.37886	1.78415e-10	7.18527e-09
Tax1bp1	6945.38	0.645437	0.138329	4.61853	3.86477e-06	6.90903e-05
Arhgef40	393.195	-1.10989	0.315166	-3.45596	0.000548343	0.00526126
Cd33	231.389	-2.16578	0.446944	-4.66126	3.14276e-06	5.77169e-05
Nkg7	1055.4	3.13884	0.197959	15.6515	3.24591e-55	2.6798e-52
Stxbp2	1411.27	0.796488	0.208627	3.7613	0.000169035	0.00192128
Chn2	1473.57	-0.921806	0.240386	-3.77476	0.000160159	0.00183996
Slbp	1082.1	0.910478	0.213582	4.30906	1.63951e-05	0.00025031
Cnn2	1940.63	1.87518	0.244107	7.54711	4.45021e-14	3.13291e-12
Abca13	7578.63	5.27249	0.242522	21.583	2.59367e-103	7.85146e-100
Adgre1	206.518	-1.52411	0.434244	-3.0402	0.00236423	0.0178774
Rab23	249.406	-0.877276	0.303905	-2.85455	0.00430984	0.0291761
Plod3	506.453	1.96423	0.258789	7.56024	4.02335e-14	2.85454e-12
Mapk13	167.482	3.91628	0.400671	9.0734	1.15362e-19	1.46526e-17
Lbr	4296.71	1.28369	0.186753	6.82959	8.51555e-12	4.35685e-10
Matk	361.319	-1.91612	0.305941	-6.09422	1.09974e-09	3.91659e-08
Hnrnpa2b1	12836.9	0.384005	0.145296	2.63688	0.00836736	0.0497793
Cstb	170.122	1.39343	0.338768	4.0016	6.29147e-05	0.000831069
Wdr1	4572.02	0.774219	0.188312	4.09711	4.18333e-05	0.000576493
Ndrg1	1050.76	-1.36285	0.272219	-4.995	5.88368e-07	1.26618e-05
Klf5	286.858	2.29118	0.375663	5.86475	4.49798e-09	1.46148e-07
Prdx2	967.584	-0.680102	0.234799	-2.72838	0.00636464	0.0399451
Spc25	699.869	1.70002	0.262852	6.534	6.40376e-11	2.81626e-09
Ripk4	41.3984	1.84512	0.482564	3.93037	8.48158e-05	0.00107278
Mlxipl	39.567	0.800761	0.476719	2.68539	0.00724452	0.0443635
Mprip	4572.21	-0.458231	0.15686	-2.91353	0.00357365	0.0251981
Asf1b	506.625	2.13862	0.279015	7.64341	2.11545e-14	1.58119e-12
Usp40	814.625	-0.855371	0.194201	-4.40823	1.0422e-05	0.000167073
Igf1r	17028.5	0.727534	0.217873	3.23442	0.00121892	0.010394
Mef2c	6870.08	-1.75206	0.185815	-9.39854	5.53255e-21	8.03901e-19
Mrvi1	308.485	-1.32057	0.438588	-2.79111	0.00525275	0.0341711
Pcyt1a	1625.95	1.1903	0.167913	7.0645	1.61196e-12	9.1209e-11
Cs	1734.29	0.670205	0.215388	3.07393	0.00211256	0.016307
Psmb4	657.741	0.669456	0.214268	3.13722	0.00170558	0.013762
Sqor	935.583	2.24605	0.260122	8.4897	2.07164e-17	2.20042e-15
Kctd20	1540.79	1.19271	0.213565	5.55691	2.7459e-08	7.73237e-07
Snf8	320.609	0.762733	0.281461	2.648	0.00809696	0.0485043
Tbcb	291.803	0.806328	0.274132	2.90531	0.00366886	0.0256803
Clint1	8050.48	0.567166	0.15746	3.56333	0.000366183	0.00372011
Tep1	693.144	-0.702431	0.222509	-3.14753	0.00164657	0.0133452
Rps9	7501.72	-0.613941	0.173685	-3.46585	0.000528564	0.00510112
Crip1	474.984	1.15085	0.294514	3.81968	0.000133622	0.00158523
Fbln1	111.129	1.16317	0.417407	3.23059	0.00123536	0.0105046
Tek	557.638	-2.19539	0.292499	-7.42439	1.13298e-13	7.32321e-12
Elovl1	387.168	0.667774	0.244485	2.65892	0.00783906	0.0473184
Med8	460.005	0.821729	0.28961	2.86005	0.00423579	0.0288361
Cdc20	579.981	1.09041	0.34082	3.25412	0.00113744	0.00985657
Nectin4	95.0133	-1.84937	0.461746	-3.86184	0.000112536	0.00137141
Epha2	46.6352	-1.58155	0.482708	-2.71859	0.006556	0.0408906
Pdk1	1133.43	-0.788899	0.25094	-3.12444	0.00178146	0.014259
Cyba	1078.75	1.9758	0.199728	9.85682	6.40455e-23	1.03862e-20
Sfmbt1	1758.82	0.48801	0.17154	2.77996	0.00543662	0.0351286
Atp7b	136.022	0.657217	0.412156	2.81112	0.00493695	0.0324303
Aprt	598.819	1.04277	0.244856	4.23665	2.26882e-05	0.000334757
B4galnt1	1042.27	0.797892	0.233251	3.39351	0.000690024	0.00643373
Sulf2	299.192	1.0775	0.327978	3.24676	0.00116727	0.0100574
Slc44a4	19.3219	0.619537	0.480317	2.80891	0.00497102	0.0326305
Neu1	390.867	2.0377	0.292922	6.89851	5.25519e-12	2.76666e-10
Ddah2	95.7079	-1.30844	0.428538	-2.89383	0.00380571	0.0264536
Clic1	1844.25	0.550008	0.16477	3.3214	0.000895674	0.00803762
Mc5r	102.57	-1.13301	0.409488	-2.70623	0.00680523	0.0421854
Tinf2	283.161	0.880688	0.290769	3.09856	0.00194461	0.0152702
Dio2	967.174	2.19346	0.25562	8.31402	9.25125e-17	9.13209e-15
Rhoa	2798.02	0.434425	0.14651	2.92799	0.00341158	0.0242808
Ctsd	467.194	0.77136	0.256094	2.92858	0.00340518	0.0242528
Fzd3	144.482	-1.21497	0.42985	-2.93213	0.00336644	0.0240632
Ap2s1	473.237	0.912446	0.235126	3.85761	0.0001145	0.00138922
Clstn3	362.058	-1.4302	0.307542	-4.65783	3.19557e-06	5.85683e-05
Ubc	1122.05	0.792465	0.204406	4.0322	5.52564e-05	0.000737415
Carhsp1	512.655	1.33007	0.282309	4.63646	3.54426e-06	6.41179e-05
Elk3	1350.56	-0.912197	0.195468	-4.69228	2.70178e-06	5.04341e-05
Arpc5	1447.7	0.943701	0.179505	5.24341	1.57635e-07	3.90603e-06
Pou2f2	694.258	-1.40923	0.229477	-6.05422	1.41101e-09	4.93798e-08
Mgst1	258.715	1.57338	0.34131	4.57561	4.74835e-06	8.2768e-05
Ncaph2	1806.84	0.634925	0.19472	3.25776	0.00112294	0.00975414
Hipk1	2918.67	0.557571	0.178441	3.08319	0.00204796	0.0159098
Gprc5b	254.496	-1.14172	0.374446	-3.0447	0.00232912	0.0176708
Cd163	852.513	-1.10078	0.236669	-4.61606	3.91095e-06	6.95055e-05
Bcl2l13	1150.95	0.694629	0.214169	3.21271	0.00131487	0.0110253
Dqx1	37.5442	1.16124	0.479828	2.95311	0.00314588	0.0227826
Lnpk	996.997	1.23405	0.200697	6.04328	1.51008e-09	5.27452e-08
Trpm2	181.013	-1.81126	0.356537	-4.7161	2.40413e-06	4.53439e-05
Ube2g2	237.431	1.21401	0.353859	3.41226	0.000644272	0.00607261
Mpo	21578.6	3.86911	0.16785	23.084	6.70666e-118	2.43626e-114
Nav1	1412.63	-1.22822	0.183058	-6.63369	3.27402e-11	1.50547e-09
Vav2	1080.1	-1.01064	0.210557	-4.66336	3.11082e-06	5.73623e-05
Tex15	188.75	2.56921	0.363118	6.83401	8.25755e-12	4.23678e-10
Ppp2cb	1097.96	0.822401	0.179412	4.56161	5.07633e-06	8.78108e-05
Mcu	4601.74	2.14144	0.22794	9.2636	1.97649e-20	2.67902e-18
Ick	892.264	-0.911531	0.198344	-4.62199	3.80084e-06	6.82161e-05
Tnfrsf13b	525.087	-0.798073	0.234676	-3.39879	0.000676859	0.00633048
Prox1	139.042	2.63702	0.464827	5.58688	2.3119e-08	6.57136e-07
Eya4	292.445	-2.09454	0.427716	-4.84366	1.2747e-06	2.57534e-05
Wnt2	52.2538	1.01409	0.478833	3.89327	9.89013e-05	0.00122617
Mcoln2	761.476	-0.862008	0.229136	-3.77732	0.000158527	0.00182467
Adssl1	1144.75	0.901007	0.20026	4.45922	8.22569e-06	0.000134976
Adam19	282.581	1.24749	0.431003	4.11253	3.91346e-05	0.000543426
Sptbn4	157.858	-1.5856	0.444844	-3.5126	0.000443738	0.00440416
Dhdds	978.164	0.800129	0.232078	3.38253	0.000718207	0.0066589
Rpl15	342.527	-0.915916	0.333699	-2.71849	0.00655807	0.0408906
Kif11	3003.6	1.82448	0.307208	5.97517	2.29845e-09	7.78858e-08
Rpa3	91.7683	1.17486	0.413525	2.7297	0.00633912	0.0397986
Mlkl	586.761	-1.10182	0.256062	-4.24332	2.20239e-05	0.000326799
Cdh23	622.365	0.840967	0.311541	2.87974	0.00398007	0.0273929
Rps5	4522.64	-0.63227	0.158301	-3.97341	7.08515e-05	0.000921831
Podnl1	221.623	2.69245	0.376346	6.6875	2.27012e-11	1.08506e-09
Etv5	596.706	-1.23879	0.285272	-4.44365	8.84456e-06	0.000144204
Gfod2	395.166	1.00509	0.268758	3.61309	0.000302566	0.00315652
Ptprs	2354.01	-0.531927	0.165017	-3.20004	0.00137409	0.0114327
B4galnt2	38.2873	-2.12169	0.484195	-3.70929	0.00020784	0.00229623
Mcemp1	250.326	4.1647	0.322656	12.1095	9.41179e-34	3.10811e-31
Chp1	824.393	0.861854	0.217722	3.83632	0.000124891	0.0015007
Cluap1	495.043	-0.799981	0.237056	-3.30207	0.000959728	0.00851565
Piezo1	1604.65	0.664792	0.222155	2.98787	0.00280926	0.0207332
Rnf166	1029.52	0.82183	0.252964	3.20315	0.00135933	0.0113307
Ankrd28	5280.85	1.03989	0.160344	6.38927	1.66681e-10	6.7426e-09
Srp19	498.037	0.679401	0.227411	2.96744	0.00300289	0.021913
Wdfy2	1505.81	-0.802609	0.179392	-4.45079	8.55547e-06	0.000140003
Cmc2	313.155	0.917714	0.300648	2.9782	0.00289948	0.0213039
Chfr	414.805	0.650269	0.237073	2.69657	0.00700583	0.0431785
Dll1	13.2974	-1.06333	0.459276	-2.69008	0.00714351	0.0438633
Surf4	1783.96	1.18279	0.2096	5.53872	3.04698e-08	8.50112e-07
Gorasp2	1451.08	0.853734	0.186779	4.51066	6.46271e-06	0.000109396
Galns	1557.11	2.74462	0.234522	11.5196	1.05062e-30	3.02894e-28
Gata2	1851.27	-1.53185	0.231338	-6.61804	3.63983e-11	1.6569e-09
Edf1	848.526	0.726342	0.252945	2.91764	0.00352697	0.0249165
Slc25a13	1619.84	-1.30666	0.213262	-6.107	1.01522e-09	3.62266e-08
Lrrk1	2438.68	-0.504342	0.168833	-2.98926	0.00279658	0.0206481
Actn1	1295.69	1.44256	0.22097	6.55109	5.71205e-11	2.53044e-09
Cnksr3	1182.9	-0.946915	0.225311	-4.17286	3.00803e-05	0.000428844
Cyp2j9	399.825	-0.909485	0.316788	-2.88925	0.00386159	0.0267295
Abca1	1526.08	-0.894623	0.241799	-3.73152	0.000190326	0.00211819
Sash1	1590.83	-0.694498	0.235484	-2.9578	0.00309848	0.0225201
Gadd45b	117.85	1.41341	0.413689	3.18631	0.00144101	0.0119131
Slamf1	241.052	-1.34478	0.328141	-4.28612	1.8182e-05	0.0002752
Xk	757.857	0.699812	0.206793	3.24802	0.00116212	0.0100269
Trabd	903.325	1.11895	0.2833	3.82605	0.000130215	0.00155598
Plekho1	499.023	-0.88027	0.266221	-3.21565	0.00130149	0.0109541
Anp32e	2217.59	0.586295	0.16522	3.53721	0.000404384	0.00406241
Eps8	847.24	-1.62514	0.243663	-6.63232	3.3046e-11	1.51569e-09
Sqstm1	1388.72	0.481361	0.178205	2.68277	0.00730143	0.0446668
Nfe2l2	1926	0.633699	0.195294	3.17661	0.00149009	0.0122581
Adamtsl4	112.222	1.62299	0.456457	3.14198	0.00167811	0.0135827
Ncapg	954.78	1.194	0.355191	3.43496	0.000592646	0.00564459
Lta4h	8390.57	2.67903	0.221103	12.0348	2.33112e-33	7.56073e-31
Dstn	3696.67	3.19025	0.257472	12.2711	1.29508e-34	4.61225e-32
H2afy	18390.7	-1.50444	0.210538	-7.05746	1.69569e-12	9.53525e-11
Castor2	494.532	-1.02758	0.277702	-3.73268	0.000189454	0.00210979
Ncf1	415.144	-1.25838	0.30889	-3.81441	0.000136507	0.00161313
Adss	2282	-0.498477	0.147199	-3.40991	0.000649847	0.0061093
Chdh	1379.98	2.00894	0.334204	5.92667	3.0914e-09	1.02575e-07
Lrrc27	116.381	1.30668	0.420678	3.21291	0.00131399	0.0110236
Stk32c	100.929	0.911175	0.455175	2.8029	0.00506449	0.0331602
Lbp	1709.51	2.45728	0.227715	10.6277	2.21526e-26	4.84769e-24
Celsr1	1868.48	1.50995	0.231374	6.39819	1.57225e-10	6.43172e-09
Pls3	333.547	1.14702	0.329465	3.1972	0.00138771	0.0115297
Ppfibp1	587.598	-1.3629	0.214163	-6.30542	2.8742e-10	1.11786e-08
Cd34	1866.1	-2.46444	0.308686	-7.8392	4.53438e-15	3.64415e-13
Lnx2	744.258	0.960995	0.250841	3.75986	0.000170008	0.00193112
Mapkapk2	3144.93	0.721555	0.191477	3.75907	0.000170547	0.00193603
Atxn10	2595.47	0.456674	0.15302	2.93451	0.0033407	0.0239566
H3f3b	4169.57	0.490155	0.158727	3.10925	0.0018756	0.014818
Nup50	1891.28	0.692748	0.215207	3.19243	0.00141084	0.0116796
Plcg1	413.147	-0.755662	0.280794	-2.69062	0.00713195	0.0438219
Sdc4	215.654	-1.18869	0.334019	-3.64396	0.000268479	0.00284337
Brca1	1466.39	1.00515	0.291867	3.45737	0.000545469	0.00523645
Rarb	654.963	-1.38008	0.39352	-3.70792	0.000208969	0.0023073
Igfbp4	2344.67	-1.90854	0.229018	-8.21167	2.18124e-16	2.04216e-14
Suz12	1336.76	0.743879	0.177376	4.13615	3.53186e-05	0.00049651
Atad5	1531.29	0.673643	0.233986	2.86494	0.00417083	0.0284793
Abr	2670.73	0.56723	0.193586	2.88408	0.00392564	0.0271005
Elmo2	1218.48	0.776128	0.22806	3.34184	0.000832241	0.00753609
Ada	447.332	0.848127	0.254295	3.33682	0.000847442	0.00766539
Serinc3	11632.6	-0.421497	0.140263	-3.04042	0.0023625	0.0178718
Pgs1	814.87	1.0444	0.222695	4.64817	3.34891e-06	6.08871e-05
Birc5	682.725	1.63895	0.356588	4.79087	1.66058e-06	3.26066e-05
Mlx	289.27	1.77989	0.300709	5.82281	5.78649e-09	1.8471e-07
Dhx58	153.391	-1.18711	0.330595	-3.53333	0.000410365	0.00411566
Mybl2	744	1.42691	0.365647	4.06242	4.85666e-05	0.000657804
Eya2	3216.31	-0.745021	0.249088	-3.08924	0.0020067	0.0156573
Hnf4a	212.581	-2.9613	0.368484	-7.56981	3.73775e-14	2.67662e-12
Med13l	8871.76	-0.411006	0.141797	-2.91239	0.00358678	0.0252702
Trove2	355.317	-0.940842	0.327461	-2.90828	0.00363427	0.0255059
Stk4	5703.84	-0.476692	0.172773	-2.763	0.00572728	0.03668
Pfn1	5768.12	0.744971	0.178611	4.14116	3.45559e-05	0.000486541
Ywhab	2778.66	0.539516	0.16516	3.21363	0.00131071	0.0110177
Ksr1	1816.06	0.74517	0.185037	3.97809	6.94715e-05	0.000905823
Gpx3	217.822	2.03607	0.315881	6.20704	5.39932e-10	2.02237e-08
Il12rb2	286.129	-2.35171	0.337845	-6.71892	1.83077e-11	8.86725e-10
Kpna2	249.855	1.04748	0.370991	2.65649	0.0078958	0.047566
Myo1b	246.471	2.22283	0.387023	6.00674	1.89293e-09	6.48702e-08
Dhx40	461.772	1.51017	0.253418	5.92093	3.20122e-09	1.05524e-07
Ypel2	889.149	0.715572	0.232406	2.97742	0.00290683	0.0213492
Akap1	416.699	-0.978311	0.292447	-3.29832	0.000972662	0.00862199
Chd3	2366.93	-0.775946	0.213687	-3.61469	0.000300702	0.00314249
Ncor1	9840.48	0.650689	0.188345	3.42069	0.000624616	0.00590572
Cenpv	147.464	-1.11111	0.360919	-3.00342	0.00266966	0.0198238
Pcgf2	183.682	0.97657	0.333713	2.7821	0.00540092	0.0349597
Aatf	2224.71	-0.430055	0.151911	-2.80343	0.00505623	0.033118
Acsl1	1465.07	1.16799	0.206896	5.58962	2.27571e-08	6.48882e-07
Lsp1	1441.54	-1.75938	0.323406	-5.24668	1.54864e-07	3.845e-06
Alox12e	22.1139	-1.7145	0.485106	-3.25096	0.00115015	0.00993826
Arrb1	2497.56	-0.754793	0.159932	-4.70831	2.49778e-06	4.69153e-05
Alox15	257.202	-2.64363	0.443253	-5.5582	2.72564e-08	7.68722e-07
Ywhah	2556.15	0.752004	0.168287	4.48188	7.39886e-06	0.000122726
E2f2	836.392	2.27358	0.341028	6.70284	2.04402e-11	9.84764e-10
Plod1	344.633	1.27932	0.321185	3.78659	0.000152726	0.0017759
Rab3d	1107.24	2.62427	0.245537	10.5252	6.61256e-26	1.3805e-23
Ccl9	347.734	-2.17288	0.376606	-5.40402	6.51649e-08	1.72284e-06
Scrn1	80.0764	-1.64224	0.474583	-3.22051	0.00127961	0.010805
Rnf145	1099.17	-0.539675	0.185214	-2.93217	0.00336598	0.0240632
Atp6v1e1	1199.04	0.852514	0.177688	4.76741	1.86612e-06	3.60194e-05
Ahr	311.071	0.73496	0.273896	2.64774	0.00810323	0.0485259
Hsd17b1	54.3439	2.46594	0.456236	5.12189	3.02485e-07	7.04364e-06
Zfp687	784.834	0.727028	0.253555	2.78862	0.0052933	0.0343979
Calm3	4746.64	0.855407	0.167646	5.06979	3.98259e-07	8.90835e-06
Fkbp8	1304.16	0.578678	0.209857	2.79404	0.00520545	0.033912
Plscr3	724.617	-0.953252	0.23476	-4.04536	5.22418e-05	0.000702345
Arhgef25	93.3005	-1.46342	0.431273	-3.05027	0.00228638	0.0174047
Gyg	1094.09	0.892872	0.210291	4.13771	3.50784e-05	0.000493515
Rcn3	220.553	-1.25223	0.349446	-3.45236	0.000555714	0.00532635
Arid3a	1402.63	1.90862	0.25066	7.55523	4.18116e-14	2.95496e-12
Lyst	5608.27	1.53499	0.162323	9.3912	5.93214e-21	8.55123e-19
Slc35e1	841.622	1.02764	0.257238	3.94131	8.10366e-05	0.00103434
Esr1	3282.06	-0.550971	0.159386	-3.46519	0.000529852	0.00511083
Fbxo5	483.618	1.4424	0.303532	4.75788	1.95635e-06	3.76012e-05
Stxbp5	7480.75	0.982113	0.19796	4.83237	1.34916e-06	2.71672e-05
Aig1	2549.22	-1.1346	0.269415	-4.25516	2.08901e-05	0.000311261
Plagl1	52.0768	1.48655	0.464474	4.40565	1.05469e-05	0.000168778
Mical1	754.653	1.41788	0.26593	5.25271	1.49875e-07	3.72902e-06
Slc16a10	1079.84	-1.31988	0.297312	-4.2636	2.01159e-05	0.000301208
Rev3l	3008.11	0.993348	0.199285	4.90527	9.32984e-07	1.9411e-05
Fyn	2433.32	-0.74598	0.247469	-2.94418	0.00323812	0.0233667
Lama4	146.609	-1.64793	0.429159	-3.73776	0.000185665	0.00207268
Perp	258.996	3.04204	0.318785	9.1346	6.56492e-20	8.51704e-18
Arfgef3	128.53	-1.50176	0.416259	-3.12433	0.00178208	0.014259
Smpdl3a	407.128	-0.972638	0.271947	-3.63177	0.000281481	0.00296551
Pkib	185.97	-2.15747	0.389868	-5.08741	3.62979e-07	8.22626e-06
Hsf2	293.739	-0.986961	0.270557	-3.59249	0.000327536	0.00338013
Dcbld1	211.473	1.99076	0.35981	5.45127	5.0012e-08	1.35375e-06
Ppp1r12a	7429.15	0.620862	0.157751	3.88397	0.000102763	0.00126972
Lims1	4928.91	0.903075	0.1647	5.43121	5.59741e-08	1.50105e-06
Zwint	1346.32	0.503747	0.172843	2.92099	0.00348922	0.0246882
Slc17a8	242.866	-1.82046	0.346842	-5.37257	7.76235e-08	2.02278e-06
Cdk1	972.063	1.27433	0.332894	3.85693	0.00011482	0.00139217
Atp2b1	2699.57	0.699972	0.199766	3.46817	0.000524009	0.00506523
Rhobtb1	757.675	-0.9227	0.233132	-3.97297	7.09831e-05	0.000922882
Cabcoco1	738.84	-0.707315	0.222304	-3.20354	0.00135749	0.0113257
Arid5b	2544.44	-0.842729	0.178388	-4.7188	2.37243e-06	4.49797e-05
Dusp6	524.476	-1.19583	0.304919	-3.85072	0.000117772	0.00142417
Tmpo	4366.86	0.586397	0.211951	2.75874	0.0058025	0.0370312
Apaf1	1860.11	1.16657	0.203355	5.64893	1.61446e-08	4.72975e-07
Pde7b	322.604	-2.01249	0.305161	-6.26779	3.6621e-10	1.39444e-08
Ifngr1	3445.78	1.97172	0.200542	9.74166	2.00263e-22	3.13567e-20
Ntn4	298.546	1.31808	0.393841	3.23187	0.00122982	0.0104651
Fgd6	163.697	0.953425	0.399441	2.89584	0.00378146	0.0263253
Tmcc3	590.293	-0.797799	0.252707	-3.00515	0.00265451	0.0197517
Nudt4	1579.68	1.87174	0.193731	9.64416	5.20371e-22	8.0782e-20
Btbd11	741.623	1.67953	0.36739	4.73731	2.1657e-06	4.13623e-05
Hsp90b1	5405.69	0.914875	0.209037	4.36289	1.28355e-05	0.000201496
Dram1	354.066	2.43331	0.294555	8.23439	1.8047e-16	1.69838e-14
Rufy2	579.926	-0.898027	0.240152	-3.76207	0.000168512	0.00191772
Srgn	8155.75	1.06597	0.194111	5.45035	5.02708e-08	1.35873e-06
Slc29a3	666.561	-0.937922	0.238484	-3.90525	9.41293e-05	0.00117746
Slc16a7	854.825	-2.72419	0.284623	-9.40563	5.17214e-21	7.57594e-19
Micu1	1144.03	0.697191	0.182951	3.78259	0.000155207	0.00179556
Plek	2197.68	-0.678567	0.210772	-3.1326	0.00173263	0.0139187
Srgap1	431.524	-1.95667	0.316388	-5.96419	2.45855e-09	8.25411e-08
Elane	19283.1	5.65818	0.132872	42.473	0	0
Tbc1d15	2267.5	0.483923	0.155117	3.06869	0.00215	0.0165507
Rab21	1400.01	0.484101	0.163774	2.90518	0.00367044	0.0256803
Peli1	2013.59	-0.533722	0.166312	-3.21892	0.00128673	0.010855
Meis1	13257.8	-1.5894	0.239499	-6.64106	3.11442e-11	1.43937e-09
E2f7	1004.89	1.49789	0.300131	4.95613	7.19117e-07	1.52943e-05
Osbpl8	8434.77	-0.533081	0.180474	-2.9921	0.00277069	0.0204736
Irak3	2745.57	1.16637	0.213489	5.31852	1.04615e-07	2.65381e-06
Ncln	1106.2	1.21915	0.198819	6.11376	9.73078e-10	3.486e-08
Nfyb	1008.54	0.87167	0.206316	4.22845	2.35311e-05	0.00034663
Ppm1m	250.576	0.922183	0.308045	3.08047	0.00206675	0.0160283
Adarb1	500.988	-1.1244	0.292159	-3.76842	0.000164286	0.00187732
Fbxw11	3145.91	0.564373	0.173344	3.18407	0.00145218	0.0119782
Stk10	3508.97	0.96097	0.240141	3.98204	6.83263e-05	0.000892813
Rel	688.162	-1.66187	0.252388	-6.50043	8.00923e-11	3.43093e-09
Pfkl	1151.36	-0.660661	0.210619	-3.08397	0.00204255	0.0158814
Cpeb4	1154.23	1.37102	0.183135	7.38333	1.54378e-13	9.69221e-12
Cdc34	433.786	0.96941	0.262335	3.67192	0.000240738	0.00261047
Sptbn1	16234	0.765149	0.188487	3.99145	6.56712e-05	0.000861931
Prss57	393.224	2.44274	0.264821	9.01243	2.01543e-19	2.49022e-17
Hmmr	1251.98	1.5021	0.256391	5.92256	3.16963e-09	1.04673e-07
Slc22a4	361.276	2.74233	0.366233	7.64867	2.03067e-14	1.53042e-12
Cyfip2	12618.5	0.913205	0.182237	4.92773	8.31888e-07	1.74879e-05
Rnf130	4638.53	0.578535	0.143052	3.9934	6.51328e-05	0.000856011
Itk	193.968	1.29042	0.468368	3.15248	0.00161889	0.0131561
Tns3	4988.18	0.393437	0.128569	3.03067	0.0024401	0.0183594
Tcn2	515.852	0.75981	0.223265	3.38106	0.000722079	0.00669139
Smtn	724.128	1.82442	0.240629	7.50188	6.29081e-14	4.23185e-12
Rnf185	503.508	0.720132	0.238164	2.88509	0.00391296	0.0270232
Limk2	1147	1.11446	0.225859	4.9013	9.52051e-07	1.97624e-05
Trim11	971.426	1.28314	0.260177	4.86666	1.13499e-06	2.32149e-05
Ogdh	3708.68	0.496172	0.180215	2.71004	0.00672746	0.0418175
Rtn4	2322.03	-0.47202	0.177083	-2.68572	0.00723727	0.0443341
Polm	113.589	2.51981	0.403597	6.19616	5.78571e-10	2.1534e-08
2810021J22Rik	113.579	1.7957	0.415843	4.07846	4.53347e-05	0.000617715
Prr11	394.674	1.2985	0.33182	3.95418	7.6799e-05	0.000985795
Galnt10	1376.22	-1.72654	0.251168	-6.74338	1.54746e-11	7.61694e-10
Mfap3	733.33	-0.785775	0.195908	-4.0745	4.61133e-05	0.000626937
Ggnbp2	2029.44	0.599523	0.1622	3.65688	0.000255303	0.00273573
Lrrc72	16.2579	-1.11689	0.457464	-2.72079	0.00651252	0.0407184
Stxbp4	3679.96	-1.55547	0.284401	-5.54061	3.01414e-08	8.42243e-07
Bzw2	1750.98	-0.853871	0.221128	-3.82527	0.000130631	0.0015589
Pik3cg	2644.07	-0.563823	0.193122	-2.95275	0.00314955	0.022791
Fam49a	1031.36	-1.39809	0.209441	-6.64013	3.13404e-11	1.44476e-09
Snx13	2151.27	0.770308	0.162969	4.61961	3.84455e-06	6.88645e-05
Lpin1	814.708	-0.788478	0.230493	-3.38396	0.000714485	0.00663116
Trib2	357.048	-0.831744	0.305972	-2.66865	0.00761576	0.0462316
Smc6	3225.44	0.63508	0.206319	3.0776	0.00208678	0.0161423
Apob	397.853	1.78578	0.358884	4.65539	3.23374e-06	5.91485e-05
Prkar1a	3872.87	0.526575	0.168517	3.09963	0.0019376	0.0152294
Map2k6	1293.1	-0.721274	0.200782	-3.57198	0.000354293	0.00361315
Id2	219.382	1.6844	0.362732	4.42469	9.65787e-06	0.000155649
Mboat2	653.672	-0.90025	0.312265	-2.86719	0.00414131	0.0283096
Rrm2	1548.41	2.16401	0.297215	7.24559	4.3056e-13	2.60675e-11
Taf15	2256.46	0.462397	0.163341	2.80166	0.00508407	0.0332644
Mmp28	310.384	1.72441	0.294807	5.67879	1.3565e-08	4.05233e-07
Nf1	2020.5	-0.429806	0.155949	-2.80102	0.00509419	0.0333066
Pecam1	4964.73	1.57991	0.193431	8.04643	8.52448e-16	7.56486e-14
Cep112	578.019	-1.02294	0.324121	-2.99754	0.0027217	0.0201362
Slc9a3r1	1910.36	0.861774	0.237222	3.56331	0.000366215	0.00372011
Nt5c	414.53	0.813242	0.284302	2.93089	0.00337991	0.024131
Trim47	383.328	-1.47541	0.285165	-5.22196	1.77038e-07	4.3046e-06
Srp68	1721.55	0.654554	0.176178	3.6958	0.000219192	0.00241114
Camkk1	249.792	-2.278	0.35346	-6.34023	2.29417e-10	9.03881e-09
Atp2a3	9324.66	1.86654	0.229875	7.95329	1.8162e-15	1.52017e-13
Aanat	27.5117	0.758588	0.482404	2.64106	0.00826483	0.04925
Rhbdf2	457.837	1.26342	0.2943	4.21234	2.52744e-05	0.000369613
Sec14l1	1179.56	0.92115	0.233676	3.84793	0.000119118	0.00143948
Mink1	2059.51	-0.844073	0.173952	-4.7956	1.62189e-06	3.19852e-05
Cpd	1849.39	1.94634	0.20048	9.55934	1.1851e-21	1.79375e-19
Nxn	2078.81	0.719635	0.22806	3.10147	0.00192564	0.015154
Rflnb	676.061	2.81144	0.294374	9.45161	3.33661e-21	4.92705e-19
Slc35b1	327.405	0.935379	0.263113	3.55248	0.000381616	0.00385286
Hoxb9	11.2896	-1.05347	0.453041	-3.00422	0.00266266	0.0197799
Snx11	287.26	1.09194	0.311363	3.4574	0.000545416	0.00523645
Cacnb1	194.739	-1.53688	0.348605	-4.30935	1.63738e-05	0.00025031
Fbxl20	1687.41	-0.491423	0.186411	-2.67275	0.00752312	0.045761
Dlg4	661.239	-0.717362	0.216804	-3.30239	0.000958659	0.00851033
Aurkb	610.756	1.35261	0.356244	3.88731	0.000101362	0.00125411
Ntn1	132.903	-1.58033	0.449128	-2.73817	0.00617822	0.0389365
Top2a	8434.35	1.39291	0.286891	4.88947	1.01107e-06	2.09157e-05
Stat5b	2723.38	-0.450988	0.146861	-3.09235	0.00198578	0.015533
Map3k14	963.124	-0.7473	0.228623	-3.24153	0.00118892	0.0101956
Tshr	363.805	3.81655	0.338749	11.1431	7.73613e-29	2.0073e-26
Galc	736.2	0.846259	0.200957	4.10268	4.08392e-05	0.000565368
Ralgapa1	4770.74	0.457004	0.149585	3.00087	0.00269209	0.0199414
Sptlc2	1976.74	0.682654	0.194628	3.44667	0.000567536	0.00543241
Adck1	810.873	-0.668025	0.221529	-3.01544	0.00256605	0.0191641
Sgpp1	736.255	1.04594	0.214508	4.79096	1.65982e-06	3.26066e-05
Sptb	740.606	1.13848	0.331876	4.28074	1.86272e-05	0.000280303
Fut8	9354.01	-1.24043	0.223172	-5.60912	2.03353e-08	5.85342e-07
Sav1	380.195	0.761445	0.267747	2.81959	0.00480844	0.03177
Nin	9255.19	2.24322	0.247609	9.00125	2.23154e-19	2.73861e-17
Pygl	2275.2	2.0329	0.239054	8.44264	3.10257e-17	3.22012e-15
Tmx1	1022	0.622455	0.18704	3.29459	0.000985645	0.00872006
Dhrs7	337.463	0.885511	0.353262	2.66767	0.00763802	0.0463512
Mnat1	1511.17	-0.475154	0.170176	-2.81648	0.00485538	0.0320079
Pcnx	3008.89	0.860394	0.177988	4.76487	1.88978e-06	3.63987e-05
Efcab11	708.596	1.36117	0.321617	4.309	1.63998e-05	0.00025031
Ccdc88c	3188.27	1.08832	0.242624	4.43641	9.14698e-06	0.000148336
Trip11	3276.34	0.498144	0.181378	2.70352	0.006861	0.0424732
Chga	67.7553	-1.10269	0.480425	-2.65183	0.00800579	0.0481009
Pfkp	1285.03	0.654631	0.181739	3.5581	0.000373546	0.003784
Tshz3	242.706	-1.5664	0.342113	-4.44876	8.63684e-06	0.000141071
Numb	1749.98	1.31969	0.210879	6.18778	6.10191e-10	2.25262e-08
Entpd5	1713.53	1.27815	0.199054	6.27295	3.54279e-10	1.35755e-08
Gpatch2l	1164.31	-0.740958	0.175882	-4.21242	2.52647e-05	0.000369613
Degs2	31.0476	1.4314	0.482575	3.08291	0.00204987	0.0159178
Slc25a29	152.274	2.01452	0.382336	5.15274	2.56712e-07	6.05539e-06
Traf3	2421.49	0.743704	0.221322	3.28113	0.00103393	0.00910802
Tnfaip2	371.836	0.906352	0.282829	3.22529	0.00125843	0.0106758
Eif5	3104.85	0.460138	0.167134	2.74904	0.00597699	0.0378918
Ppp1r13b	1880.7	-0.9148	0.181661	-5.03455	4.78963e-07	1.05065e-05
Gng4	30.1496	-1.59065	0.479412	-2.72275	0.00647419	0.0405206
Mtr	2319.66	-0.563274	0.154422	-3.63312	0.000280012	0.00295175
Ryr2	911.456	1.19194	0.369546	3.11049	0.00186775	0.0147752
Aoah	2092.2	3.51787	0.304179	11.4453	2.48132e-30	6.72659e-28
Carmil1	517.345	-1.20292	0.327336	-3.51868	0.000433698	0.00432342
Gcnt2	7969.28	-1.42857	0.212338	-6.73218	1.67136e-11	8.18245e-10
Nedd9	3766.75	1.61514	0.192635	8.33771	7.57406e-17	7.51736e-15
Cenpp	1165.67	1.27757	0.246304	5.19836	2.01058e-07	4.85837e-06
Riok1	999.207	0.528393	0.200029	2.63845	0.00832854	0.0495809
2010111I01Rik	3363.26	-0.392554	0.142334	-2.764	0.00570971	0.0366062
Ror2	189.026	-1.61915	0.465739	-3.13055	0.00174477	0.0139974
Sptlc1	826.536	0.563098	0.208884	2.63946	0.00830386	0.0494664
Aaed1	417.971	-0.746709	0.255352	-2.9075	0.0036433	0.0255495
Lman2	2206.1	0.753222	0.187726	3.98772	6.67099e-05	0.000874208
Mxd3	133.29	1.7473	0.434531	4.23728	2.26249e-05	0.000334094
Prelid1	1021.29	1.00324	0.209972	4.77381	1.8077e-06	3.50408e-05
Ddx41	934.134	0.665009	0.209063	3.2249	0.00126016	0.0106837
B4galt7	144.772	1.08548	0.342349	3.14733	0.00164767	0.0133482
Adcy2	437.362	2.01116	0.399373	5.10248	3.35227e-07	7.71702e-06
Dapk1	1376.6	-0.881703	0.220493	-3.95449	7.66967e-05	0.000985178
Cast	2305.97	0.937875	0.216635	4.25383	2.10145e-05	0.000312857
Glrx	726.756	2.09925	0.255927	8.00022	1.24197e-15	1.05906e-13
Arsk	374.398	-1.00629	0.28415	-3.63901	0.000273691	0.00289015
Atg10	2288.22	-0.561941	0.19356	-2.91879	0.00351393	0.0248437
Cd180	463.88	-1.94481	0.393606	-4.80935	1.51419e-06	3.009e-05
Rad17	515.515	0.754365	0.228543	3.23208	0.00122891	0.0104644
Arhgef28	1252.43	1.04927	0.234188	4.3738	1.221e-05	0.000192509
Hexb	601.303	1.69998	0.213829	7.841	4.46973e-15	3.60817e-13
Iqgap2	14193.3	-0.512028	0.186256	-2.74979	0.00596326	0.0378444
Aggf1	1616.83	0.973488	0.180524	5.3649	8.09934e-08	2.1056e-06
Jmy	1727.34	-0.51879	0.176621	-2.96664	0.0030107	0.0219612
Kif2a	2126.63	-0.60639	0.163646	-3.72613	0.000194441	0.0021587
Depdc1b	1411.64	1.56279	0.206805	7.52835	5.13874e-14	3.5624e-12
Pde4d	17556.4	1.96325	0.235626	8.19781	2.44806e-16	2.26858e-14
Thbs4	1663.12	7.68517	0.365147	11.0125	3.32635e-28	8.27623e-26
Rnf180	696.503	-1.63755	0.333931	-4.87583	1.0835e-06	2.22873e-05
Parp8	6306.73	-0.645117	0.135668	-4.76663	1.87337e-06	3.61211e-05
Emb	2363.84	-1.03914	0.222491	-4.60113	4.20198e-06	7.42418e-05
Slc4a7	1693.98	-0.664348	0.191397	-3.49744	0.000469743	0.00461685
Acox2	54.6176	1.49527	0.437252	3.54725	0.000389274	0.00392363
Il6st	1142.05	-0.966357	0.218254	-4.47446	7.66049e-06	0.000126604
Ddx4	145.095	-2.12244	0.43608	-4.55113	5.33577e-06	9.16007e-05
Ube2e1	1181.57	-0.668733	0.208683	-3.2134	0.00131174	0.01102
Nr1d2	568.439	-0.779213	0.229845	-3.39106	0.000696238	0.00647837
Thrb	846.771	-0.866645	0.295218	-2.95762	0.00310027	0.0225241
Dlg5	137.234	-1.78958	0.420665	-3.99701	6.41474e-05	0.000845508
Glud1	2625.65	-0.524891	0.182835	-2.88678	0.00389206	0.0269096
Bmpr1a	805.499	1.52264	0.265102	5.38057	7.42519e-08	1.9489e-06
Plau	82.7874	2.21532	0.417346	5.53718	3.07381e-08	8.56282e-07
Vcl	2221.82	1.41328	0.207683	6.7651	1.33219e-11	6.59307e-10
Ap3m1	573.496	0.846879	0.217391	3.77842	0.000157828	0.00181788
Ero1l	1374.12	2.39878	0.21372	11.0531	2.11742e-28	5.34148e-26
Ktn1	2681.57	-0.519402	0.161438	-3.20408	0.00135497	0.0113151
Peli2	1734.31	0.473283	0.164832	2.86361	0.00418849	0.0285676
Anxa11	782.208	0.760107	0.234097	3.21771	0.00129217	0.0108958
Slmap	3272.9	0.586364	0.186217	3.08274	0.00205102	0.0159178
Rnase10	10.5789	0.840102	0.428433	2.93449	0.00334097	0.0239566
Dnah12	123.885	1.15363	0.435925	3.25184	0.0011466	0.00991699
Rnase6	206.451	-0.934745	0.328595	-2.68649	0.00722078	0.0442666
Mettl6	845.848	0.63999	0.195915	3.2448	0.00117533	0.0101125
Mapk8	976.799	-0.602312	0.194558	-3.11855	0.00181746	0.0144466
Ctsb	2391.45	0.511679	0.170769	3.0061	0.00264624	0.0196982
Cryl1	643.782	-0.986396	0.287783	-3.35524	0.000792968	0.00724116
Tkt	8099.97	1.16388	0.175072	6.61088	3.82031e-11	1.73038e-09
Ska3	277.389	1.40073	0.3412	4.14709	3.36735e-05	0.000475468
Extl3	976.665	-1.27076	0.251711	-5.04802	4.46423e-07	9.8642e-06
Atp8a2	542.801	-2.00357	0.401256	-4.61794	3.87564e-06	6.91485e-05
Wnt5a	12.5863	0.916089	0.47003	2.72588	0.006413	0.0402207
Lcp1	9301.16	0.549041	0.18353	2.93758	0.00330781	0.0237845
Tsc22d1	2073.66	-0.723776	0.158298	-4.5719	4.83323e-06	8.40057e-05
Epsti1	2146.57	-1.75356	0.197415	-8.8061	1.29578e-18	1.5184e-16
Rgcc	1468.16	3.60808	0.192844	18.567	5.93989e-77	8.99052e-74
Cnmd	45.0194	1.59484	0.466908	3.46818	0.000524002	0.00506523
Olfm4	519.022	2.36003	0.482319	5.92382	3.14543e-09	1.04063e-07
Pbk	496.686	1.22351	0.296933	4.10771	3.99607e-05	0.000553627
Esco2	382.729	1.3752	0.366565	3.71203	0.000205607	0.00227571
Ccdc25	665.349	0.708649	0.214501	3.30929	0.000935332	0.00835223
Clu	1256.66	3.83766	0.245835	15.1127	1.33462e-51	1.05394e-48
Ebf2	47.2243	-1.62861	0.479222	-2.89144	0.00383477	0.0265945
Bora	917.741	0.698886	0.229475	3.00797	0.00262996	0.0195931
Rhobtb2	672.644	-0.65994	0.241915	-2.71853	0.00655721	0.0408906
Pebp4	162.398	0.707355	0.422723	2.85422	0.00431426	0.0291952
Bin3	1470.65	0.857075	0.183004	4.63029	3.65148e-06	6.59263e-05
Sorbs3	374.003	-0.927347	0.307714	-3.04883	0.00229738	0.0174737
Slc39a14	311.443	-1.18538	0.294054	-4.03506	5.45886e-05	0.000730113
Fam160b2	584.687	0.898252	0.263229	3.39621	0.000683266	0.00637726
Hr	43.4697	1.27124	0.474016	3.15447	0.00160792	0.0130815
Rb1	1328.39	0.684835	0.211631	3.20946	0.00132986	0.0111361
Itm2b	12311.6	1.37644	0.150123	9.13494	6.54411e-20	8.51704e-18
Dnajc3	2379.79	0.683282	0.19999	3.32838	0.000873522	0.00786213
Fyb	778.82	-1.72726	0.24094	-7.04404	1.86738e-12	1.04361e-10
Mcpt8	173.06	3.274	0.386997	8.07786	6.59141e-16	5.92672e-14
Dad1	606.706	0.690366	0.235125	2.89146	0.00383451	0.0265945
Lrp10	1061.63	0.790534	0.233833	3.31329	0.000922039	0.00824569
Acin1	4068.93	0.776665	0.184184	4.20311	2.63268e-05	0.000382234
Adcy4	89.3234	2.18814	0.407256	5.15671	2.51329e-07	5.94387e-06
Ankrd33b	567.239	-1.41499	0.262439	-5.27715	1.31211e-07	3.28262e-06
Rai14	1259.11	-0.81416	0.23582	-3.45318	0.000554029	0.005313
Sdc2	1371.65	2.88933	0.22162	12.743	3.40888e-37	1.34599e-34
Ank	1673.89	-0.677762	0.217961	-3.08652	0.00202514	0.0157797
Retreg1	2879.02	-1.55059	0.206008	-7.52403	5.31114e-14	3.66792e-12
Rnf19a	695.094	0.850005	0.224133	3.74862	0.000177809	0.00199848
Pabpc1	27666.7	-0.417808	0.136758	-3.06	0.00221341	0.0169274
Fzd6	460.99	-0.917381	0.298771	-3.10515	0.00190182	0.0149978
Oxr1	4244.79	0.514546	0.167991	2.97721	0.00290886	0.0213495
Angpt1	24159.7	-1.03061	0.233202	-4.4836	7.33959e-06	0.000121855
Rad21	5931.1	0.959367	0.179667	5.31866	1.04532e-07	2.65381e-06
Shcbp1	460.83	1.44896	0.294071	4.94116	7.7658e-07	1.64203e-05
Stk3	2986.38	-0.477402	0.183814	-2.63649	0.00837678	0.0498191
Emc2	944.01	0.828961	0.195379	4.13152	3.60376e-05	0.000505585
Myc	2824.3	-0.789799	0.204805	-3.86359	0.000111731	0.00136475
Atad2	3294.37	1.06515	0.23628	4.49495	6.95852e-06	0.000116701
Asap1	10614	0.95937	0.158616	6.00212	1.94759e-09	6.6618e-08
Fam49b	7311.75	1.13531	0.182154	6.16544	7.02878e-10	2.57386e-08
Gtse1	315.049	1.57426	0.350474	4.571	4.85399e-06	8.42859e-05
Zc3h7b	2832.86	-0.404889	0.146844	-2.76346	0.00571919	0.0366411
Deptor	858.803	-1.92683	0.243209	-7.86578	3.66816e-15	2.97432e-13
Dmc1	203.3	2.93781	0.419179	6.87035	6.4045e-12	3.33309e-10
Myh9	35011.9	1.0775	0.221969	4.82569	1.3952e-06	2.79703e-05
Smdt1	263.663	0.759534	0.288108	2.66467	0.00770644	0.0466729
Srebf2	3024.79	-0.762973	0.138185	-5.52915	3.21793e-08	8.95056e-07
Rapgef3	281.243	1.7143	0.361023	4.38475	1.16118e-05	0.000184197
Vdr	440.629	-1.05615	0.268519	-3.93866	8.19363e-05	0.00104436
Nckap1l	2707.38	-0.966516	0.188841	-5.09878	3.41852e-07	7.81996e-06
Shisa9	947.754	-0.923313	0.362043	-2.75241	0.00591587	0.0376225
Txndc11	1586.79	0.787854	0.256379	2.95973	0.00307911	0.0223972
Litaf	831.396	0.757906	0.267996	2.85069	0.00436239	0.0294113
Glyr1	2654	0.789425	0.208325	3.74392	0.00018117	0.00203123
Eef2kmt	493.677	-0.599809	0.224291	-2.63602	0.00838852	0.0498562
Dgat1	637.979	2.51049	0.25163	9.83091	8.28657e-23	1.32025e-20
Grina	536.673	1.15855	0.294774	3.79115	0.000149953	0.00174926
Scrib	1047	0.671434	0.216008	3.11965	0.00181066	0.0144178
Ly6g	30.7562	1.30536	0.482286	4.44316	8.86454e-06	0.000144401
Ly6c2	2717.33	1.67625	0.478883	2.88987	0.00385403	0.0266889
Chkb	171.964	1.05359	0.3651	3.0048	0.00265757	0.019756
Shank3	1631.48	-0.964902	0.257688	-3.76718	0.0001651	0.0018848
Kif21a	391.696	0.7945	0.286478	2.70829	0.006763	0.041938
Yaf2	1417.23	0.615491	0.195427	3.11877	0.00181608	0.0144466
Bbx	4965.02	-0.470937	0.131202	-3.61387	0.000301664	0.00315073
Retnlg	134.033	2.18665	0.445538	6.20359	5.51895e-10	2.06256e-08
Tagln3	43.1026	1.48836	0.476374	3.65805	0.000254142	0.00272812
Atg3	1031.64	0.652624	0.178136	3.6466	0.000265732	0.00281921
Mcm4	2678.37	0.618861	0.211044	2.91143	0.00359776	0.0253279
Gbe1	2880.75	1.02515	0.205023	4.88071	1.05706e-06	2.17928e-05
Crybg3	293.679	-0.899175	0.318148	-2.7655	0.00568347	0.0364638
Adgrg7	537.041	-1.4228	0.32889	-4.30947	1.63647e-05	0.00025031
Top3b	1130.19	0.960477	0.196259	4.81514	1.47095e-06	2.93916e-05
Pak2	3651.09	0.446282	0.154588	2.81714	0.00484535	0.0319851
Tfrc	1233.77	0.636454	0.2323	2.80241	0.00507223	0.0331989
Arhgap31	2029.75	0.753109	0.22178	3.3045	0.000951461	0.00845883
Fstl1	345.382	-0.900071	0.308201	-3.02851	0.00245759	0.018468
Muc13	2675.05	-1.01557	0.288908	-3.52159	0.000428964	0.00428092
Dgkg	4191.33	0.830269	0.164399	4.96699	6.80017e-07	1.45137e-05
Cxadr	317.52	1.4936	0.327436	4.45078	8.55606e-06	0.000140003
Samsn1	3182.11	-0.807341	0.176443	-4.59118	4.40747e-06	7.73716e-05
Atp5j	1653.73	0.589612	0.191157	3.13248	0.00173334	0.0139187
App	3269.72	1.28442	0.227573	5.59949	2.14982e-08	6.15886e-07
Cd86	210.163	-1.81391	0.34393	-4.99414	5.91e-07	1.26883e-05
Tmem50b	477.968	1.85496	0.270767	6.73029	1.69322e-11	8.26717e-10
Il10rb	712.684	-0.615653	0.22344	-2.7465	0.00602341	0.0381329
Ifnar2	1711.66	-1.17131	0.165219	-7.05845	1.68371e-12	9.49725e-11
Mis18a	319.789	0.783762	0.29112	2.75989	0.00578209	0.0369399
Sod1	1438.17	-0.676098	0.207466	-3.19584	0.00139424	0.0115686
Adcy6	388.411	-1.11921	0.30479	-3.65127	0.000260947	0.00277655
Fmnl3	1436.64	0.923624	0.23108	3.93626	8.27609e-05	0.00105265
Tmbim6	3442.4	1.53585	0.19134	7.90402	2.70041e-15	2.20935e-13
Racgap1	1027.2	1.59035	0.292756	5.47162	4.45943e-08	1.21617e-06
Smarcd1	592.71	-0.734889	0.233493	-3.1382	0.0016999	0.0137284
Slc4a8	93.6894	-1.4585	0.448595	-2.79615	0.00517152	0.0337151
Nr4a1	228.484	-1.50647	0.391426	-3.13911	0.0016946	0.0136917
Krt7	90.6253	-2.97164	0.441454	-6.3745	1.83559e-10	7.35978e-09
Krt18	466.208	-0.909866	0.304377	-2.97622	0.00291825	0.0213899
Noct	672.618	2.26927	0.295237	7.51348	5.75745e-14	3.9313e-12
Abcc1	3285.84	-0.978706	0.189694	-5.15988	2.47109e-07	5.85168e-06
Ivns1abp	2815.56	-0.617986	0.163946	-3.75101	0.000176121	0.00198319
Bsg	2054.4	0.617159	0.167096	3.72132	0.000198181	0.00219887
P3h3	198.715	-1.36035	0.33365	-3.96918	7.21197e-05	0.000934316
Il15ra	403.802	-1.01913	0.30476	-3.35802	0.000785039	0.00717597
Kcnk5	947.86	-0.64847	0.24412	-2.69126	0.00711826	0.0437822
Parp3	166.314	-1.74859	0.365971	-4.58191	4.6075e-06	8.039e-05
Acy1	117.25	-1.48527	0.379236	-3.68738	0.000226575	0.00248058
Creld2	611.896	1.17812	0.310331	3.6674	0.000245032	0.00264754
Dtwd1	235.175	1.13628	0.320252	3.36434	0.000767281	0.00704557
Poc1a	360.054	1.22677	0.273498	4.51879	6.21936e-06	0.000105474
Tpi1	1250.56	0.787908	0.252698	3.09983	0.00193632	0.0152294
Celsr3	164.928	2.62099	0.402853	6.62526	3.46631e-11	1.58586e-09
Cdca3	657.684	1.0915	0.473461	2.66668	0.00766049	0.0464721
C1qtnf12	291.298	1.09629	0.354747	3.30557	0.00094784	0.00843076
Sfi1	1438.84	-0.781184	0.182483	-4.28092	1.86122e-05	0.000280303
Tiam2	406.42	-1.51811	0.264222	-5.55257	2.81497e-08	7.90237e-07
Synj2	883.256	-0.744185	0.251773	-2.88147	0.00395819	0.027263
Rps6ka2	648.627	1.50781	0.257105	5.8634	4.53483e-09	1.47082e-07
Prkn	2482.57	-0.67997	0.254377	-2.66266	0.00775249	0.0468893
Agpat4	557.367	-0.846681	0.271441	-3.01293	0.00258737	0.0192837
Slc22a3	2321.25	-1.02682	0.267325	-3.79129	0.000149866	0.00174926
Igf2r	1387.07	0.892141	0.240862	3.61238	0.000303402	0.00316342
Mpc1	232.025	1.11163	0.311425	3.59858	0.000319961	0.00331514
1700010I14Rik	117.537	1.03901	0.371448	2.77064	0.00559457	0.0359951
Paqr4	49.3413	1.89104	0.446789	4.56187	5.06996e-06	8.77842e-05
Slc25a27	389.686	-0.914646	0.297004	-3.09961	0.00193774	0.0152294
Tnfrsf21	2911	0.62513	0.188191	3.25699	0.00112601	0.00977187
Tbc1d5	6788.4	-0.366303	0.135771	-2.73071	0.00631979	0.0397047
Sgo1	441.356	1.52241	0.308732	4.99252	5.95966e-07	1.27798e-05
Slc29a1	359.98	-0.91521	0.319562	-2.73381	0.00626056	0.0393871
Nfkbie	354.14	-1.29051	0.266031	-4.77509	1.79624e-06	3.48609e-05
Vegfa	696.893	1.81103	0.315381	5.80877	6.29352e-09	1.99493e-07
Polh	560.176	1.08564	0.235523	4.54709	5.43922e-06	9.31126e-05
Clic5	743.776	0.996329	0.247605	3.90157	9.55725e-05	0.00119143
Enpp5	442.294	1.29978	0.272282	4.40336	1.06587e-05	0.000169997
Cyp39a1	178.136	1.25921	0.34987	3.64345	0.000269008	0.00284731
Nfya	2327.46	-0.875098	0.196894	-4.41734	9.99217e-06	0.000160609
Kif6	307.473	-1.19248	0.385237	-2.79824	0.00513819	0.0335219
Pi16	180.147	2.84039	0.429248	6.93064	4.18955e-12	2.25133e-10
Fgd2	383.421	-2.7388	0.361544	-7.19733	6.14036e-13	3.66866e-11
Abcg1	1807.47	-0.672562	0.193316	-3.49603	0.000472228	0.00463626
Tmprss3	115.622	-1.1645	0.370513	-2.94599	0.00321922	0.0232396
Slc37a1	847.132	-0.545534	0.187888	-2.94364	0.00324373	0.0233979
Ndufv3	964.188	1.24622	0.22768	5.43001	5.63523e-08	1.5074e-06
Epb41l3	563.841	-1.069	0.218525	-4.78835	1.68159e-06	3.29124e-05
Ndc80	889.083	1.7895	0.259436	6.9192	4.54217e-12	2.41934e-10
Crim1	2199.4	-0.663163	0.211824	-3.19707	0.00138829	0.0115297
Vit	147.028	2.13961	0.402198	5.85832	4.67572e-09	1.51382e-07
Strn	2234.5	0.769684	0.194733	3.87193	0.000107977	0.00132513
Ttc27	1387.85	-0.47408	0.179623	-2.66491	0.00770085	0.0466546
Man2a1	2922.72	1.17128	0.210515	5.47679	4.33107e-08	1.18472e-06
Vapa	1845.32	0.532117	0.170975	3.06013	0.0022124	0.0169274
Hnrnpll	1226.93	0.990218	0.191365	5.14058	2.73888e-07	6.41886e-06
Ralbp1	2542.48	0.626223	0.197328	3.16182	0.00156788	0.0127816
Lhcgr	996.75	-0.90648	0.252701	-3.74532	0.000180163	0.0020214
Nrxn1	15804.9	-1.45691	0.257726	-5.69007	1.26989e-08	3.82504e-07
Pdpk1	2102.97	0.631706	0.151925	4.08547	4.3987e-05	0.000602516
Rhoq	514.022	-0.839672	0.272956	-3.11546	0.0018366	0.0145733
Mcfd2	1097.03	0.64244	0.206565	3.04697	0.00231158	0.0175671
Meiob	26.0589	-1.40103	0.480156	-2.82604	0.00471267	0.0312509
C3	11657.4	5.9793	0.256628	23.2395	1.81512e-119	8.24199e-116
Pot1b	1204.18	-0.564479	0.171216	-3.30351	0.000954839	0.00848055
Nme4	207.9	-1.17728	0.356793	-3.1491	0.00163774	0.0132907
Dusp1	571.859	-1.36706	0.36244	-3.11023	0.00186939	0.0147817
Plin3	701.397	1.78107	0.254541	6.88482	5.78608e-12	3.0199e-10
Uqcc2	317.79	-1.00653	0.291343	-3.35779	0.000785696	0.00717836
Nudt3	2531.31	0.52921	0.157798	3.34632	0.000818911	0.00744812
Fkbp5	2920.21	0.903616	0.165386	5.44452	5.19453e-08	1.40191e-06
Map4k3	1362.41	-0.92319	0.226242	-4.0703	4.69531e-05	0.000637852
Slc39a6	661.908	-1.11112	0.222251	-4.96561	6.8485e-07	1.45997e-05
Mapre2	3593.36	0.846274	0.156751	5.35059	8.76658e-08	2.26175e-06
Myo1f	2704.38	1.26317	0.226908	5.54186	2.99278e-08	8.37563e-07
Kifc5b	250.178	1.28235	0.365718	3.48415	0.000493709	0.00480045
Tapbp	1979.63	0.475232	0.158473	2.93727	0.00331112	0.0237895
Vps52	626.754	0.760069	0.213612	3.55294	0.000380949	0.00384826
Tmem173	698.813	-0.941522	0.224812	-4.1622	3.1519e-05	0.000446901
Epb41l4a	223.643	-2.06552	0.414508	-4.5426	5.55634e-06	9.49386e-05
Lims2	27.488	0.668457	0.480438	3.09565	0.00196382	0.0153965
Ltb	188.129	-1.06014	0.348713	-2.92847	0.00340632	0.0242528
Riok3	2351.64	0.8743	0.192681	4.48502	7.29057e-06	0.000121344
Npc1	729.557	-1.08123	0.244046	-4.36076	1.29611e-05	0.000203293
Zfp521	3222.18	-1.11463	0.2798	-3.97671	6.98742e-05	0.00091042
Lama3	166.449	-1.53189	0.454824	-2.70911	0.00674636	0.0419063
Ttc39c	590.716	1.9065	0.271088	6.99616	2.6307e-12	1.44792e-10
Arap3	1183.02	2.84407	0.349364	8.04074	8.9301e-16	7.83563e-14
Trim26	478.948	-0.81379	0.278813	-2.84201	0.00448302	0.0300572
Gabbr1	860.101	0.852719	0.230629	3.51683	0.00043674	0.00434658
Ap3s1	2102.34	2.89648	0.196777	14.5316	7.64036e-48	4.78524e-45
Slc4a9	20.5074	-0.0573916	0.474924	2.74033	0.00613783	0.0387319
Ppp2r2b	774.856	-2.21915	0.380711	-5.6281	1.82211e-08	5.27829e-07
Mbd2	3791.81	1.38176	0.182376	7.536	4.84597e-14	3.38528e-12
Impa2	1915.46	0.562096	0.178515	3.15334	0.00161416	0.0131235
Sncaip	462.523	1.21113	0.397321	2.89264	0.00382018	0.0265135
Snx24	711.631	-1.45202	0.225186	-6.4359	1.22745e-10	5.1369e-09
Cep192	2644.95	0.608227	0.209182	2.87093	0.0040926	0.0280611
Mapk4	284.972	1.55303	0.33083	4.80546	1.54396e-06	3.06146e-05
Rbfa	1067.49	0.565816	0.206079	2.76651	0.00566595	0.0363899
Nars	2031.78	1.16828	0.178858	6.50611	7.71228e-11	3.3352e-09
Fech	1475.19	1.63934	0.20401	8.05871	7.71018e-16	6.89853e-14
Slc12a2	835.006	-0.772478	0.227944	-3.42051	0.000625028	0.00590654
Rps14	3503.21	-0.660788	0.187969	-3.44636	0.000568197	0.00543453
Pdgfrb	980.656	1.72529	0.265332	6.395	1.60545e-10	6.53711e-09
Incenp	3357.56	1.48346	0.252432	5.96642	2.42521e-09	8.18755e-08
Fth1	4341.51	-0.670252	0.185219	-3.56919	0.000358083	0.00364362
Rab3il1	246.967	-1.0908	0.308588	-3.25368	0.00113919	0.00986698
Tmem216	177.769	2.66985	0.339872	7.49503	6.62822e-14	4.43356e-12
Ms4a3	472.128	2.75414	0.270876	10.1957	2.0729e-24	3.80303e-22
Ccdc86	384.531	-1.07251	0.271522	-3.85197	0.00011717	0.00141783
Tmem132a	41.432	-1.39975	0.460516	-2.77149	0.00558009	0.0359293
Ddb1	5540.64	0.582182	0.180094	3.22389	0.0012646	0.010713
Cemip2	1849	2.06561	0.204427	9.97353	1.99022e-23	3.44271e-21
Ehd1	787.933	1.07406	0.20759	5.19878	2.00598e-07	4.85796e-06
Ankrd22	72.8715	1.88886	0.443676	4.94975	7.43096e-07	1.5749e-05
Stambpl1	899.826	0.819095	0.202086	3.96219	7.42662e-05	0.000957344
Fas	127.271	1.17218	0.400559	2.85462	0.00430879	0.0291761
Lipa	460.247	-1.45109	0.256697	-5.60443	2.0894e-08	5.99522e-07
Kif20b	1719.06	1.1254	0.256506	4.39754	1.09482e-05	0.00017428
Slc25a45	341.954	-1.24314	0.28929	-4.23211	2.31505e-05	0.000341301
Coro1b	1602.33	0.587086	0.211082	2.75385	0.00588993	0.0374969
Dmrt1	84.6913	2.25512	0.445215	4.77506	1.7965e-06	3.48609e-05
Chka	957.419	0.580248	0.201104	2.86921	0.00411501	0.0281829
Pitpnm1	671.651	1.08277	0.262548	4.03407	5.48193e-05	0.00073212
Cdk2ap2	233.231	1.5832	0.338391	4.63996	3.48474e-06	6.31041e-05
Grk2	3942.63	0.460613	0.167891	2.72244	0.00648027	0.0405446
Pip5k1b	4740.61	0.821428	0.218594	3.65707	0.000255118	0.00273537
Papss2	629.041	2.91077	0.372492	7.58944	3.21302e-14	2.33433e-12
Gal	46.5521	2.18714	0.482717	4.54472	5.50084e-06	9.40788e-05
Ppp6r3	5169.87	0.469304	0.143292	3.22376	0.00126517	0.010713
Smarca2	6965.27	-0.466546	0.177337	-2.64349	0.00820569	0.048994
Vldlr	832.678	-1.76334	0.299616	-5.80427	6.46475e-09	2.04207e-07
Rnaseh2c	483.07	1.30764	0.288709	4.5929	4.37128e-06	7.69337e-05
Capn1	1110.9	1.48256	0.244001	5.98827	2.12088e-09	7.24089e-08
Rps6ka4	395.578	1.44821	0.279176	5.07362	3.90325e-07	8.75244e-06
Prdx5	1385.81	2.92494	0.212525	13.6868	1.21825e-42	5.82291e-40
Pdcd4	3786.08	-0.649711	0.1641	-3.90556	9.40058e-05	0.00117672
Tcf7l2	2238.82	-1.62144	0.246656	-6.53631	6.30531e-11	2.77969e-09
Cep55	468.373	0.895396	0.317621	2.8573	0.00427257	0.0290298
Sorbs1	587.807	-0.724821	0.249181	-2.92126	0.00348624	0.0246768
Dntt	2831.07	-1.30294	0.478264	-2.70294	0.00687297	0.0425323
Pik3ap1	2416.15	0.90037	0.20473	4.40332	1.06605e-05	0.000169997
Mxi1	1739.16	0.953861	0.19109	4.94986	7.4265e-07	1.5749e-05
Arl3	314.132	-0.935105	0.26312	-3.51756	0.000435537	0.00433699
Fundc1	557.601	-0.87087	0.235604	-3.69182	0.000222652	0.00244205
5430427O19Rik	281.154	-1.78089	0.300628	-5.84189	5.16111e-09	1.65914e-07
Slk	4374.17	0.854576	0.198834	4.25876	2.05562e-05	0.000306789
Hspa12a	84.1453	1.2908	0.446978	3.36238	0.000772733	0.00709204
Hdgfl3	619.214	-0.91629	0.242633	-3.81691	0.000135135	0.00160004
P4hb	5520.99	0.887216	0.216983	4.09001	4.31348e-05	0.000592182
Sirt7	456.907	0.819884	0.288323	2.83044	0.00464834	0.0309033
Tollip	927.243	0.772919	0.228788	3.30654	0.000944553	0.00840976
Maged1	527.834	-1.0497	0.270097	-3.87032	0.000108691	0.00133208
Arhgap19	1086.03	2.8065	0.260071	10.7454	6.23102e-27	1.39721e-24
Rfng	266.417	0.818602	0.280621	2.89547	0.00378592	0.0263462
Slc16a3	249.881	2.06288	0.324255	6.33762	2.33342e-10	9.17356e-09
Got1	432.621	1.09646	0.322972	3.34832	0.000813017	0.00740192
Abcc2	168.821	2.76725	0.404103	7.05371	1.74203e-12	9.76561e-11
Cpn1	19.9855	-1.47312	0.484123	-2.76109	0.00576095	0.0368437
Erlin1	590.901	-0.612836	0.21051	-2.88681	0.0038917	0.0269096
Gbf1	2178.32	0.482533	0.164149	2.89352	0.00380951	0.0264699
Mfsd13a	783.179	1.19016	0.221605	5.22634	1.72897e-07	4.22087e-06
Actr1a	1135.19	0.513135	0.17994	2.8256	0.00471923	0.031283
Adpgk	1290.41	1.3422	0.238014	5.67073	1.42192e-08	4.2131e-07
Limd1	1085.91	-0.756759	0.177048	-4.25123	2.12597e-05	0.000315991
Tbl1x	3365.85	-0.439075	0.15217	-2.92255	0.00347176	0.0245935
Abhd6	272.617	-0.995677	0.339525	-2.89927	0.00374036	0.0260992
Flnb	1270.91	-1.64832	0.17457	-9.37876	6.67558e-21	9.54436e-19
Acot9	418.619	0.876822	0.250365	3.40259	0.000667499	0.00625386
Ptprj	4312.08	-0.617821	0.155508	-3.97204	7.12583e-05	0.000924474
Padi4	1937.93	1.28207	0.168703	7.51974	5.48854e-14	3.76182e-12
Cd63	1199.95	2.2993	0.290141	7.62987	2.34985e-14	1.74205e-12
Dgka	522.875	0.673931	0.231534	2.89009	0.00385127	0.0266885
Rps26	4323.27	-0.557647	0.192577	-2.85112	0.00435649	0.0293934
Esyt1	2391.8	1.30464	0.210711	6.14303	8.09645e-10	2.91778e-08
Baiap2	578.914	0.778794	0.275269	2.77734	0.00548058	0.0353619
Aatk	254.602	1.92508	0.342155	5.76886	7.98086e-09	2.47753e-07
Pstpip2	273.62	-1.32669	0.379448	-3.0991	0.00194107	0.015249
Usp33	1123.67	0.844408	0.185887	4.50319	6.69408e-06	0.000112683
Echs1	394.662	0.735172	0.247792	2.92393	0.00345642	0.0245068
Adam8	138.213	1.19641	0.42141	3.39851	0.000677529	0.00633348
Psmd13	857.392	0.705713	0.217016	3.24177	0.0011879	0.0101917
Hras	323.583	0.814892	0.267179	3.11169	0.00186017	0.0147409
Taldo1	2664.87	1.50076	0.218725	6.84475	7.66085e-12	3.94176e-10
Farp1	616.711	1.76031	0.305915	5.77985	7.47653e-09	2.33728e-07
Dock9	3498.46	1.76031	0.172091	10.1006	5.49104e-24	9.77782e-22
Tmc6	539.294	0.826611	0.230924	3.50217	0.00046149	0.00454804
Tk1	911.892	1.05019	0.218054	4.76447	1.8935e-06	3.64318e-05
Cbx8	84.7255	-1.16772	0.407218	-2.77216	0.00556858	0.0358787
Pde8a	1253.77	1.8473	0.254624	7.09183	1.32353e-12	7.5358e-11
Klhl4	440.186	-0.721951	0.255506	-3.03052	0.00244137	0.0183613
Pfkfb4	755.071	2.03445	0.242185	8.37364	5.58675e-17	5.66884e-15
Alox5	716.575	2.43821	0.377532	6.54418	5.9822e-11	2.64366e-09
2008-03-01	684.427	0.729191	0.218584	3.32492	0.000884442	0.00794074
Wdr73	362.592	-0.810958	0.269959	-3.00189	0.00268311	0.0199074
Plk4	994.07	1.41367	0.262087	5.38883	7.09161e-08	1.86404e-06
Larp1b	1282.42	1.94956	0.22505	8.57096	1.02624e-17	1.11614e-15
Jade1	2225.52	0.587971	0.169709	3.41098	0.00064729	0.00609561
Crispld1	197.82	-1.40187	0.429541	-3.21359	0.00131087	0.0110177
Zdhhc3	2240.97	0.955167	0.196976	4.77334	1.81197e-06	3.50862e-05
St8sia2	87.4917	-1.57541	0.468257	-3.02602	0.00247798	0.0185905
Pgm1	1295.82	0.785915	0.187122	4.12512	3.70536e-05	0.000516901
Slc25a10	184.943	0.945568	0.361127	2.65523	0.00792538	0.0476967
Homer2	98.8859	1.3117	0.414198	3.54732	0.000389166	0.00392363
Iscu	318.396	0.794565	0.271122	2.98546	0.00283156	0.0208639
Fam20c	367.094	2.7262	0.29069	9.11517	7.85507e-20	1.00473e-17
Pdgfa	28.5658	-1.37699	0.48349	-2.72743	0.00638306	0.0400468
Nop16	470.174	-0.866001	0.269446	-3.08489	0.00203626	0.015846
Unc5a	569.776	1.52507	0.2276	6.65424	2.84766e-11	1.33304e-09
Casp12	343.493	-1.0827	0.309273	-3.69523	0.00021969	0.00241393
Cwf19l2	1825.26	-0.566687	0.176671	-3.22612	0.00125482	0.0106501
Mybl1	106.471	1.14367	0.397912	2.83973	0.00451515	0.0302058
Cops5	635.546	0.687516	0.225555	3.04302	0.00234217	0.0177475
Stau2	1253.03	-0.947131	0.227204	-4.19775	2.69584e-05	0.000389535
Eya1	3035.32	-1.55662	0.206393	-7.53747	4.79172e-14	3.36031e-12
Idh1	538.525	0.732171	0.271165	2.65201	0.00800135	0.0480902
Klf7	1091.7	1.29439	0.197935	6.50236	7.90676e-11	3.40309e-09
Eef1b2	7492.59	-0.754142	0.176282	-4.18119	2.89985e-05	0.000415051
Slc39a10	695.086	-0.805641	0.2555	-3.1798	0.00147374	0.012145
Slc40a1	885.576	3.44561	0.365323	9.76802	1.54444e-22	2.43927e-20
Wdr75	677.601	-0.573112	0.201024	-2.86783	0.00413294	0.0282737
Ikzf2	3366.76	-1.41834	0.177426	-8.00586	1.18635e-15	1.02122e-13
Rpe	663.088	1.16647	0.220715	5.16905	2.35292e-07	5.60042e-06
Ctla4	40.9301	1.12133	0.469244	2.86158	0.00421533	0.0287291
Wdr12	1044.04	-0.531288	0.185979	-2.84763	0.00440465	0.0296193
Als2	920.416	-0.652788	0.206652	-3.17431	0.00150193	0.0123381
Trak2	2304.75	0.763988	0.192679	3.91708	8.96265e-05	0.00112735
Cflar	2389.95	0.609916	0.188096	3.1544	0.00160827	0.0130815
Ndufb3	220.888	1.01318	0.335747	2.96103	0.00306615	0.0223387
Il18rap	1968.51	1.04448	0.240795	4.21567	2.49038e-05	0.000365076
Il18r1	350.316	1.17864	0.414727	2.64126	0.00825988	0.0492367
Il1r1	1047.72	-1.15598	0.273935	-4.18294	2.87761e-05	0.000412518
Il1r2	211.15	1.37726	0.442189	3.6909	0.000223459	0.00244942
Map4k4	4697.17	-1.22191	0.141316	-8.61331	7.0981e-18	7.86115e-16
Npas2	338.061	-1.30355	0.424143	-2.8441	0.0044537	0.0298827
Rev1	1909.27	0.944022	0.17407	5.34346	9.11888e-08	2.34598e-06
Mgat4a	1688.58	0.841299	0.18746	4.39567	1.10433e-05	0.000175639
Inpp4a	2211.32	1.44373	0.25136	5.69429	1.23886e-08	3.75023e-07
Dst	3811.12	-0.957603	0.208962	-4.58542	4.53078e-06	7.928e-05
Col19a1	151.423	-1.66189	0.437673	-2.98521	0.00283385	0.0208723
Cyp27a1	37.8527	-1.76429	0.484678	-3.13127	0.00174049	0.0139693
Ctdsp1	1090.87	0.67629	0.226278	2.8566	0.0042821	0.0290642
Ppm1f	1084.31	0.749115	0.217898	3.3928	0.000691821	0.00644718
Xrcc5	1014.03	-0.828407	0.182147	-4.55001	5.36437e-06	9.20048e-05
Atic	1626.48	-0.780146	0.201862	-3.8439	0.000121095	0.00146045
Bard1	1205.84	0.771519	0.267461	2.84895	0.00438642	0.0295405
Stk16	741.296	1.19704	0.23839	5.03293	4.83031e-07	1.0583e-05
Tuba4a	3773.44	1.51171	0.193424	7.77441	7.57995e-15	6.012e-13
Trip12	6692.34	0.689292	0.160958	4.20874	2.56799e-05	0.000374337
Sp100	3829.07	0.960817	0.20836	4.50683	6.58024e-06	0.000111179
Pde6d	691.519	0.748927	0.250026	2.91643	0.00354067	0.0250036
Mrpl44	326.935	1.12437	0.293021	3.72913	0.000192146	0.00213714
Serpine2	826.544	4.76163	0.288043	16.0855	3.22483e-58	3.25404e-55
Efhd1	28.3427	-1.57523	0.485353	-2.90283	0.00369802	0.0258435
Actr3	6061.68	1.0103	0.164909	6.02515	1.68954e-09	5.85633e-08
Dars	2564.77	0.589444	0.153979	3.78523	0.000153564	0.00178223
Rgs18	2445.54	-0.897196	0.281098	-3.2674	0.00108539	0.00947333
Rgs1	714.074	-1.07707	0.315683	-3.17153	0.0015164	0.0124121
Rgs2	399.37	-0.755368	0.257264	-2.67954	0.00737235	0.04504
Ptpn4	1773.21	-0.76661	0.180941	-4.27733	1.89146e-05	0.000283923
Dbi	544.294	1.32623	0.226665	5.82331	5.76923e-09	1.84483e-07
Ptprc	5123.23	-1.24846	0.218603	-5.67668	1.37333e-08	4.08915e-07
Tnnt2	22.7911	-1.3889	0.471588	-2.95461	0.00313064	0.0226994
Csrp1	1621.4	0.519208	0.192066	2.7094	0.00674054	0.0418845
Srgap2	3133.77	0.653038	0.193665	3.34365	0.000826837	0.00750517
Cdk18	370.427	-1.17969	0.328298	-3.4854	0.000491394	0.00479076
Chit1	367	5.5646	0.389814	7.15888	8.1341e-13	4.73525e-11
Adipor1	1560.23	0.966084	0.18956	5.11542	3.13036e-07	7.2429e-06
Atp2b4	7713.1	-0.533752	0.125017	-4.30625	1.66044e-05	0.000252796
Rgs16	17.6295	-1.30126	0.47073	-3.18946	0.00142538	0.0117893
Ncf2	1414.2	0.873647	0.192221	4.55606	5.21223e-06	8.96493e-05
Rgl1	913.84	-2.0591	0.32723	-6.07323	1.25363e-09	4.39571e-08
Coq8a	718.242	-0.909609	0.304835	-3.05606	0.00224263	0.0171291
Cdc42bpa	1774.75	-0.797957	0.302352	-2.6781	0.00740401	0.0451575
Trp53bp2	775.048	-0.733402	0.207685	-3.51505	0.000439677	0.00437341
Tmem63a	663.917	0.854287	0.21882	3.82561	0.000130449	0.00155776
Tagln2	4263.55	1.21435	0.185672	6.44637	1.14564e-10	4.81674e-09
Copa	3589.64	0.596097	0.197518	2.95712	0.00310525	0.0225512
Vangl2	354.844	-1.25421	0.273212	-4.52011	6.18067e-06	0.000104915
Atp1b1	503.401	2.36188	0.261595	8.87447	7.02644e-19	8.34125e-17
Selp	672.489	-1.11043	0.295754	-3.96448	7.35547e-05	0.000948845
Sell	2163.55	-0.741691	0.202207	-3.67961	0.000233594	0.00254821
Sele	110.914	1.20291	0.377618	3.30775	0.000940486	0.00838041
Sec16b	137.007	0.926497	0.346022	2.7685	0.00563141	0.0361937
Ralgps2	1334.61	-0.642974	0.198991	-3.25354	0.00113976	0.00986722
Abl2	1855.69	-0.451622	0.165508	-2.74575	0.00603733	0.0382077
Smyd2	1023.33	-0.982914	0.217478	-4.48488	7.29548e-06	0.000121344
Cenpf	4034.23	1.71596	0.273256	6.32491	2.53377e-10	9.91831e-09
Nek2	376.412	1.19275	0.409619	3.21183	0.00131895	0.0110498
Lpgat1	2436.33	1.69288	0.216382	7.70925	1.26564e-14	9.78203e-13
Ppp2r5a	3377.74	1.26568	0.157291	7.96952	1.59294e-15	1.33947e-13
Tmem206	531.612	-1.82996	0.268597	-6.65124	2.90629e-11	1.35351e-09
Traf5	375.654	-1.35686	0.330416	-3.94293	8.04936e-05	0.00102886
Fam107b	15834.4	1.33525	0.175961	7.52017	5.47042e-14	3.76182e-12
Fcgr2b	388.269	-1.42008	0.423818	-3.43098	0.000601402	0.00571301
Frmd4a	2724.77	-0.603515	0.194895	-3.09152	0.00199133	0.015563
Optn	724.654	2.66718	0.277831	9.59779	8.1679e-22	1.24667e-19
Nuf2	1090.23	1.4269	0.337801	4.3652	1.27007e-05	0.000199898
Tnfsf4	48.0303	-1.82548	0.459054	-3.93221	8.41673e-05	0.00106532
Cenpl	287.553	1.31024	0.29216	4.45032	8.57415e-06	0.000140173
Pter	465.426	-0.791162	0.283567	-2.82489	0.00472964	0.0313291
Nek6	561.267	-1.12796	0.289599	-3.78212	0.000155497	0.00179777
Lypd6b	822.695	2.98081	0.287486	10.1771	2.50935e-24	4.55773e-22
Pfkfb3	3149.26	0.884756	0.219083	3.96706	7.27644e-05	0.000940655
Prkcq	1852.61	-1.01152	0.190325	-5.32428	1.01353e-07	2.58187e-06
Abi2	916.398	-1.09721	0.223258	-4.93739	7.91762e-07	1.67024e-05
Odf2	2012.82	0.839003	0.226712	3.73523	0.000187545	0.00209108
Fam129b	465.131	-1.83326	0.23738	-7.59657	3.04085e-14	2.21811e-12
Eng	1946.97	-0.628433	0.226018	-2.8145	0.00488531	0.0321504
Ralgds	531.951	-0.963524	0.226323	-4.1849	2.85291e-05	0.000409301
Lcn2	2520.22	2.59687	0.453589	6.60471	3.98284e-11	1.79951e-09
Fcnb	696.738	3.13921	0.295507	10.8764	1.49311e-27	3.56833e-25
Acvr1	424.022	-1.9527	0.275935	-6.90811	4.91157e-12	2.59328e-10
Col5a1	173.897	0.797217	0.415575	2.8563	0.00428609	0.0290804
Upp2	176.702	-1.26735	0.39554	-2.93613	0.00332338	0.0238682
Lamc3	117.237	3.21123	0.454595	6.45396	1.08964e-10	4.61332e-09
Crat	519.884	2.28181	0.313842	7.10646	1.19059e-12	6.80019e-11
Ntmt1	472.253	-0.930546	0.249966	-3.64512	0.000267272	0.00283389
Hspa5	6317.5	1.04422	0.211588	4.90911	9.14929e-07	1.9101e-05
Gapvd1	3150.84	0.547459	0.168197	3.20873	0.00133324	0.0111541
Psmd5	867.321	0.524677	0.198367	2.63556	0.00839997	0.0498916
Stom	1445.92	3.02703	0.212305	14.1506	1.85047e-45	9.8853e-43
Gca	1176.2	3.34365	0.257084	12.7056	5.50653e-37	2.12798e-34
Wdr5	1250.9	0.858038	0.222012	3.8036	0.000142609	0.00167326
Ssna1	384.103	0.879131	0.245331	3.66808	0.000244376	0.00264203
Rbms1	2016.47	1.26799	0.233115	5.40532	6.46911e-08	1.71281e-06
Pax8	31.5235	1.30484	0.479243	4.47385	7.68239e-06	0.00012685
Ly75	795.201	1.38869	0.235201	5.76537	8.14773e-09	2.52108e-07
Hnmt	321.419	-1.66439	0.332049	-4.99107	6.00466e-07	1.28612e-05
Galnt3	210.444	1.6107	0.45562	3.75822	0.000171126	0.00194018
Nckap1	549.781	1.02047	0.247853	3.94514	7.97542e-05	0.00102012
Itga4	6793.5	-0.535684	0.130597	-4.11268	3.91086e-05	0.000543426
Slc25a12	1452.34	-1.50365	0.188178	-7.94775	1.89928e-15	1.58242e-13
Ube2e3	1545.57	-0.52599	0.161835	-3.21973	0.00128313	0.0108297
Cers6	4562.64	1.58366	0.170048	9.26474	1.95546e-20	2.67046e-18
Prg3	413.717	-0.787736	0.438674	-2.78004	0.00543519	0.0351286
Prg2	5685.92	-1.2343	0.475382	-3.2629	0.00110278	0.0095928
Slc43a3	1131.69	1.0883	0.248331	4.31748	1.5782e-05	0.000243129
Slc43a1	338.357	-0.899346	0.283481	-3.11056	0.00186735	0.0147752
Smtnl1	32.534	-1.41152	0.481724	-3.12585	0.00177293	0.014209
Ube2l6	483.407	-1.4684	0.283377	-5.06031	4.18577e-07	9.31693e-06
Sp3	2252.82	0.51722	0.156171	3.25018	0.00115332	0.00996092
Kif18a	585.333	1.08934	0.281077	3.86548	0.000110869	0.00135604
Lpcat4	269.765	1.26709	0.312268	3.91303	9.1145e-05	0.00114328
Ccdc34	363.71	0.746447	0.281693	2.79507	0.0051888	0.0338156
Trim44	3541.18	-0.692541	0.148423	-4.67306	2.96747e-06	5.48303e-05
Hsd17b12	2107.81	-0.543413	0.178009	-3.07012	0.00213974	0.0164888
Slc12a1	21.1003	0.614623	0.481165	3.59668	0.000322299	0.00333294
Dut	1889.51	0.993708	0.196918	5.07047	3.96834e-07	8.88741e-06
Galk2	1286.21	-0.675185	0.199521	-3.41665	0.000633978	0.0059849
Meis2	219.106	-1.54701	0.392717	-3.90458	9.43875e-05	0.00117988
Slc28a2	1382.29	1.70673	0.211401	8.00784	1.16744e-15	1.00973e-13
Arhgap1	1293.95	0.845436	0.20724	3.98209	6.83128e-05	0.000892813
Pdia3	6016.27	0.910247	0.199815	4.49839	6.84705e-06	0.000115044
Lrp4	420.764	2.68471	0.340078	7.82963	4.89303e-15	3.91507e-13
Zfp106	3067.42	-0.465134	0.151352	-3.07607	0.00209751	0.0162115
Nusap1	1270.59	1.46187	0.306639	4.853	1.21605e-06	2.46233e-05
4930402H24Rik	999.431	0.670483	0.233039	2.84132	0.00449268	0.0300998
Atrn	2870.4	2.10111	0.194685	10.6732	1.35923e-26	3.0107e-24
Knl1	2080.55	1.41898	0.309027	4.58968	4.43931e-06	7.78294e-05
1700037H04Rik	567.869	1.63412	0.238068	6.7847	1.16331e-11	5.83682e-10
Cdc25b	365.238	1.22234	0.34236	3.76996	0.000163275	0.00186984
Knstrn	1101.96	1.45342	0.230722	6.34262	2.25891e-10	8.92668e-09
Slc23a2	1191.58	-0.665193	0.16869	-3.96531	7.32997e-05	0.000946228
Pcna	1335.12	0.726464	0.195162	3.65587	0.000256312	0.00274043
Rasgrp1	199.948	1.39976	0.44301	3.39934	0.000675485	0.00632088
Spred1	2131.73	-0.805601	0.191066	-4.27202	1.93708e-05	0.000290291
Sppl2a	1122.79	0.587094	0.184482	3.09171	0.00199004	0.0155597
Prom2	17.7019	-1.35223	0.476732	-3.06116	0.00220484	0.0168901
Bub1	560.335	1.12874	0.287207	3.93563	8.29801e-05	0.0010547
Tgm3	24.505	0.283958	0.481453	3.31374	0.000920557	0.00823927
Rrbp1	5691.28	0.583921	0.189511	3.06212	0.00219777	0.0168431
Sec23b	905.782	0.907966	0.191359	4.67329	2.96414e-06	5.48245e-05
Dtd1	1833.75	-0.681808	0.210421	-3.23454	0.00121841	0.010394
Cd93	3281.26	-0.838546	0.207677	-4.04625	5.20448e-05	0.000700215
Gzf1	578.469	0.892991	0.269879	3.23988	0.0011958	0.0102305
Slc52a3	30.4767	-1.72109	0.483065	-3.27679	0.00104995	0.00921712
Tpx2	2388.9	1.55775	0.278057	5.67887	1.35586e-08	4.05233e-07
Dnmt3b	1147.68	-0.590051	0.204933	-2.8478	0.00440225	0.0296193
Aurka	497.312	1.52116	0.284208	5.43102	5.60322e-08	1.50105e-06
Tpd52	1322.51	-0.858976	0.187027	-4.57289	4.81032e-06	8.36876e-05
Pag1	3847.89	-0.768601	0.140226	-5.46537	4.6193e-08	1.25678e-06
Car2	4755.6	-0.810335	0.184013	-4.34077	1.41986e-05	0.000220795
Epb41l1	301.617	-1.56942	0.292784	-5.14526	2.67152e-07	6.28535e-06
Samhd1	2045.55	-1.10477	0.226666	-4.86838	1.12516e-06	2.30658e-05
Rbl1	2391.07	0.523642	0.192158	2.69559	0.00702645	0.0432761
Rpn2	3202.1	0.800194	0.195588	4.05525	5.00807e-05	0.000676797
Fam83d	172.123	1.86193	0.360132	5.29145	1.21353e-07	3.04438e-06
Mecom	15379	-1.60881	0.212239	-7.61186	2.70174e-14	1.9787e-12
Pld1	1334.36	0.959576	0.242137	3.85463	0.000115905	0.0014044
Ect2	1305.75	1.32861	0.272585	4.79943	1.59119e-06	3.14823e-05
Sec62	2329.54	0.614954	0.157843	3.88118	0.000103951	0.00128265
Dcun1d1	3299.38	-1.35381	0.210416	-6.49079	8.53879e-11	3.64061e-09
Ccna2	1087.01	1.49276	0.316771	4.78938	1.673e-06	3.27796e-05
Postn	30.096	-1.70009	0.482577	-3.78592	0.000153138	0.00177842
Ppm1l	1183.95	-1.006	0.19039	-5.24006	1.60527e-07	3.95612e-06
Wwtr1	545.963	1.02826	0.271886	3.48334	0.000495205	0.00480984
Serp1	2098	0.776042	0.237703	3.1848	0.00144853	0.0119589
Slc33a1	430.752	0.896716	0.26586	3.20666	0.00134284	0.0112189
Tspan2	895.768	1.23416	0.260912	4.6292	3.67079e-06	6.62091e-05
Vangl1	270.192	0.862692	0.292092	2.84466	0.00444584	0.0298631
Cd2	103.386	1.22563	0.481839	3.57385	0.000351772	0.00358946
Notch2	6245.43	-0.779885	0.148969	-5.23837	1.62002e-07	3.97626e-06
Sec22b	791.843	0.608896	0.193692	3.05203	0.00227296	0.017317
Gpsm2	453.547	0.992223	0.330429	3.17365	0.00150537	0.0123507
Ampd2	1140.18	0.689788	0.204009	3.30577	0.000947143	0.00842869
S100a11	1307.25	2.01068	0.202513	9.83957	7.60387e-23	1.2222e-20
Slc27a3	108.049	3.45465	0.416923	7.50989	5.9178e-14	4.02565e-12
Il6ra	654.092	-0.989118	0.279593	-3.426	0.000612546	0.00580067
Sass6	306.789	0.739552	0.268391	2.73169	0.00630096	0.0396138
Vcam1	3155.23	2.75773	0.46738	6.16178	7.19305e-10	2.61818e-08
Tlr2	125.013	-1.36577	0.38907	-3.56083	0.000369679	0.00374971
Alpk1	584.548	-1.18461	0.303984	-3.80514	0.000141723	0.0016661
Ifi44	241.137	-0.874634	0.336793	-2.67468	0.00748005	0.0455295
Zbtb7b	320.68	1.76688	0.309671	5.66887	1.43741e-08	4.25206e-07
Cks1b	315.028	0.925499	0.310448	2.97927	0.00288939	0.021247
Lamtor2	547.304	1.12656	0.241085	4.64941	3.32888e-06	6.06444e-05
Sema4a	1519.96	4.4142	0.260019	16.7114	1.0834e-62	1.15752e-59
Pmf1	702.144	0.857578	0.263576	3.28245	0.00102909	0.00907349
Iqgap3	795.699	2.09267	0.302578	7.00631	2.4468e-12	1.3508e-10
Sh2d2a	106.078	1.76008	0.478548	3.7784	0.000157837	0.00181788
Sh3d19	702.353	1.31658	0.222902	5.80664	6.37378e-09	2.01685e-07
Fmo5	543.3	1.30527	0.255368	4.92835	8.29268e-07	1.74531e-05
Rnf115	1500.02	0.460965	0.167281	2.72325	0.00646427	0.0404864
Ecm1	252.998	2.75051	0.401849	6.31275	2.74112e-10	1.06839e-08
Rap1gds1	3692.89	-0.658946	0.150119	-4.41769	9.97618e-06	0.000160494
Dapp1	9474.49	-0.55314	0.200247	-2.78623	0.00533245	0.0345905
Ppp3ca	9294.29	0.63466	0.182541	3.39803	0.000678727	0.00634142
Bdh2	66.4476	-1.47722	0.484633	-3.00002	0.00269964	0.0199811
Depdc1a	210.162	1.60395	0.377577	4.12521	3.70401e-05	0.000516901
Adgrl2	2255.28	-0.675145	0.219313	-3.14076	0.00168511	0.0136272
Asph	2035.43	-1.1269	0.241024	-4.6617	3.13611e-06	5.76529e-05
Ccne2	334.823	1.02301	0.334673	3.10157	0.00192499	0.015154
Cpne3	2618.43	1.39365	0.191426	7.12428	1.04628e-12	6.03286e-11
Lmo4	738.509	0.696341	0.220835	3.09272	0.00198334	0.0155207
Gbp3	723.004	-1.91678	0.213517	-8.86755	7.47727e-19	8.81881e-17
Gbp2	483.65	-1.0702	0.267641	-4.12269	3.74478e-05	0.000521999
Ube2j1	1086.45	0.710823	0.218247	3.18346	0.00145527	0.0119982
Epha7	315.384	-1.15863	0.382432	-2.72286	0.0064719	0.0405202
C9orf72	166.809	-1.50547	0.400008	-3.62829	0.000285304	0.00300404
Smc2	3225.3	1.2509	0.231821	5.39487	6.85729e-08	1.8103e-06
Coro2a	4860.63	-0.867289	0.224206	-3.84751	0.000119325	0.00144102
Zfp618	346.722	-1.68306	0.386098	-4.0847	4.4134e-05	0.000603571
Slc44a5	352.569	-2.68613	0.386213	-6.53163	6.50589e-11	2.85426e-09
Txn1	910.308	0.580253	0.208831	2.73101	0.00631414	0.039683
Astn2	424.739	1.0951	0.36264	3.65584	0.000256344	0.00274043
Ptgr1	259.562	2.01175	0.314801	6.41364	1.42085e-10	5.83867e-09
Ptbp3	6119.1	0.507622	0.140056	3.54319	0.000395316	0.00397791
Hsdl2	780.859	1.62854	0.217176	7.40079	1.35379e-13	8.63734e-12
Snx30	2443.58	-1.09172	0.152272	-7.15737	8.22374e-13	4.77213e-11
Smu1	1280.07	0.604021	0.194984	3.06862	0.00215049	0.0165507
B4galt1	2387.62	1.0064	0.194908	5.08728	3.63236e-07	8.22626e-06
Bag1	1983.8	0.47576	0.155477	3.12259	0.0017927	0.0143085
Tmem38b	479	0.886315	0.25303	3.3341	0.00085577	0.00773008
Fancg	247.813	1.10659	0.340688	3.12087	0.00180317	0.0143708
Atp8b5	84.6849	-1.58416	0.446213	-3.13421	0.00172319	0.0138857
Reck	229.212	-1.08378	0.300952	-3.52284	0.000426942	0.00426652
Glipr2	793.575	1.51053	0.217064	6.8863	5.72627e-12	2.9973e-10
Plin2	461.207	1.03221	0.24742	4.10104	4.11294e-05	0.000568518
Mllt3	5647	-1.24021	0.218414	-5.73688	9.64383e-09	2.9588e-07
Hacd4	722.305	-1.63825	0.327388	-5.10048	3.38797e-07	7.77948e-06
Usp24	6756.62	1.35553	0.20258	6.59701	4.1954e-11	1.89085e-09
Prkaa2	474.68	-1.10174	0.328795	-3.34289	0.000829121	0.00751839
Pde4b	2885.61	-0.744583	0.172419	-4.22508	2.38859e-05	0.000351288
Atg4c	772.646	-0.807741	0.210321	-3.88289	0.000103223	0.00127453
Eps15	3006.35	0.647583	0.162007	3.93517	8.31391e-05	0.00105598
Dock7	1660.97	-1.20869	0.23682	-5.08899	3.59969e-07	8.18672e-06
Usp1	2497.1	0.587346	0.212389	2.7555	0.00586028	0.0373344
Nfia	3803.43	-1.23021	0.259664	-4.71723	2.39077e-06	4.51859e-05
Fggy	1602.08	-1.05942	0.254312	-4.18705	2.82607e-05	0.000406091
Laptm5	4420.99	-0.629461	0.185579	-3.41276	0.00064308	0.00606452
Tnfrsf1b	2493.38	1.87104	0.193534	9.52805	1.60263e-21	2.40566e-19
Ndc1	1055.08	0.571695	0.205877	2.75497	0.00586975	0.0373816
Hivep3	2243.85	-0.944901	0.20985	-4.50338	6.68822e-06	0.000112683
P3h1	131.682	0.970802	0.365598	2.72571	0.00641638	0.0402281
Ermap	350.341	0.767131	0.416135	3.23591	0.00121257	0.0103545
Trit1	850.468	-0.871843	0.207913	-4.17694	2.95454e-05	0.000422213
Mfsd2a	44.4623	2.19813	0.457474	5.10924	3.23455e-07	7.46496e-06
Cap1	5629.59	1.11919	0.187544	5.97613	2.28494e-09	7.75726e-08
Ppt1	1311.48	0.931908	0.234214	3.89172	9.95343e-05	0.00123234
Ephb2	505.22	-2.94867	0.386159	-7.25954	3.88409e-13	2.35942e-11
Rnf220	11696.4	-1.55907	0.1874	-8.23762	1.75667e-16	1.6705e-14
Kif2c	614.726	1.58654	0.315707	5.09638	3.46207e-07	7.90621e-06
Ptch2	214.14	4.86419	0.40134	7.93529	2.1e-15	1.73374e-13
Tal1	1391.36	-0.690616	0.2252	-3.08525	0.00203381	0.0158338
Stil	763.321	1.1338	0.296313	3.82142	0.000132685	0.0015772
Cfap57	178.083	1.79064	0.413166	4.49467	6.9677e-06	0.000116748
Ddost	1631.43	1.00877	0.233449	4.28398	1.83582e-05	0.000276944
Kif17	705.621	1.11763	0.287914	3.78872	0.000151424	0.00176416
Hp1bp3	6251.3	0.86646	0.176735	4.85628	1.19613e-06	2.43012e-05
Tinagl1	346.824	3.28806	0.301561	10.5129	7.53205e-26	1.53713e-23
Pef1	445.525	0.657662	0.237353	2.70873	0.00675406	0.0419255
Adgrb2	176.256	2.71276	0.355259	7.58531	3.31688e-14	2.39065e-12
Ak2	1424.95	0.617439	0.176806	3.48962	0.000483702	0.00472784
Phc2	1286.69	-0.644508	0.175232	-3.6603	0.00025192	0.0027155
Sh3bgrl3	1643.38	0.910712	0.195444	4.62261	3.7895e-06	6.80798e-05
Sytl1	396.326	0.830219	0.271348	2.9253	0.00344124	0.0244375
Mrps15	725.477	0.737228	0.251896	2.87558	0.00403286	0.0277038
Hgf	1071.91	-1.00975	0.289945	-3.58824	0.00033292	0.00342209
Rspo1	35.256	1.34977	0.468267	3.97164	7.13798e-05	0.00092539
Cdca8	982.875	1.49573	0.294429	5.17567	2.27093e-07	5.45594e-06
Sesn2	130.823	-0.993666	0.357985	-2.82402	0.00474252	0.031403
Taf12	526.118	0.811112	0.233261	3.46084	0.000538485	0.00518517
Ptpru	348.561	2.62325	0.398917	6.74756	1.50348e-11	7.42057e-10
Cdk14	1498.89	-0.829021	0.267468	-3.08914	0.00200734	0.0156573
Padi2	154.143	-3.13577	0.383927	-7.66999	1.72012e-14	1.30722e-12
Kcnab2	3338.67	1.27197	0.18901	6.6686	2.58261e-11	1.21523e-09
Psmc2	852.446	0.643456	0.22376	2.85949	0.0042432	0.0288757
Acot7	1768.46	-0.799066	0.182523	-4.33796	1.4381e-05	0.000223059
Pgd	1990.5	2.15956	0.180923	11.8544	2.04235e-32	6.08118e-30
Abcb1b	901.893	-1.92126	0.227313	-8.4456	3.02491e-17	3.15755e-15
H6pd	1342.72	0.640018	0.203512	3.09407	0.0019743	0.0154632
Fam126a	1153.55	-0.590469	0.207396	-2.83824	0.00453631	0.0303131
Agtrap	1255.37	0.751839	0.201736	3.67498	0.000237867	0.00258396
Mfn2	1716.48	0.989753	0.205655	4.77132	1.83025e-06	3.53647e-05
Prkcz	302.381	2.61112	0.394358	6.78388	1.16991e-11	5.85373e-10
Sdf4	2422.97	0.648449	0.158595	4.04763	5.17391e-05	0.000697135
Prom1	614.591	3.59204	0.30264	11.8959	1.24296e-32	3.76266e-30
Adgra3	1056.23	-0.812115	0.29727	-2.78885	0.00528957	0.034386
Afap1	1768.01	3.21237	0.290508	10.8631	1.72745e-27	4.07476e-25
Ablim2	191.219	1.0677	0.391399	2.92214	0.00347635	0.0246164
Man2b2	1087.07	0.804884	0.235468	3.30423	0.000952381	0.00846286
Rab28	1064.6	0.951826	0.19644	4.75102	2.02396e-06	3.88185e-05
Fosl2	348.615	-1.81349	0.268388	-6.49563	8.2687e-11	3.53375e-09
Nrbp1	1029.95	0.775072	0.210994	3.69568	0.000219303	0.00241114
Khk	266.886	-0.843322	0.277971	-2.92967	0.00339327	0.0241789
Cenpa	604.304	1.07347	0.255594	4.29785	1.72466e-05	0.000261697
Zcchc4	563.134	0.879853	0.240153	3.59542	0.000323867	0.00334607
Fam114a1	1263.66	0.790137	0.173584	4.48373	7.33486e-06	0.000121855
Sel1l3	91.7703	-1.50503	0.43227	-3.11348	0.00184894	0.0146584
Tada2b	414.39	2.07773	0.333588	6.07923	1.20758e-09	4.25887e-08
Grpel1	638.281	0.696342	0.222239	3.17362	0.0015055	0.0123507
Nsun7	105.035	-1.56394	0.41127	-3.7585	0.000170934	0.00193921
Tmem165	1073.78	0.990291	0.229079	4.24258	2.20966e-05	0.000327297
Clock	728.186	-0.648595	0.222905	-2.97717	0.00290921	0.0213495
Stap1	1148.59	-0.676474	0.182004	-3.7408	0.000183432	0.00205372
Gfi1	1153.69	3.37627	0.222507	14.9701	1.1512e-50	8.36372e-48
Cdc7	464.958	1.41518	0.281543	5.02677	4.98815e-07	1.09025e-05
Abcg3	861.444	-1.22625	0.372877	-3.26841	0.00108154	0.00944878
Aff1	9325.42	1.38087	0.206904	6.58826	4.45006e-11	1.99571e-09
Antxr2	1027.74	-1.61316	0.209521	-7.64366	2.11133e-14	1.58119e-12
Tesc	143.736	2.33461	0.397104	6.02468	1.6944e-09	5.86198e-08
Mthfd2l	415.897	-0.795667	0.283205	-2.8004	0.00510398	0.0333466
Tmed2	529.449	0.802361	0.271892	2.73892	0.00616408	0.0388744
Rilpl2	653.305	1.14928	0.237265	4.84329	1.27706e-06	2.57726e-05
Kntc1	917.853	1.05373	0.299044	3.56986	0.000357179	0.00363645
Zcchc8	1232.82	0.630843	0.196868	3.17116	0.00151831	0.0124165
Stx2	872.039	1.80897	0.252076	7.19231	6.37019e-13	3.75735e-11
Aldh2	5322.09	0.930003	0.189912	4.83118	1.35724e-06	2.72996e-05
P2rx7	301.114	-1.66892	0.342518	-4.79165	1.65412e-06	3.25501e-05
Ift81	231.666	-1.31504	0.318577	-4.00292	6.25653e-05	0.00082826
P2rx4	608.609	-0.854341	0.227342	-3.75727	0.000171775	0.00194511
Anxa3	1335.76	3.74527	0.207701	17.8758	1.82171e-71	2.06798e-68
Pxmp2	42.4326	1.19888	0.450854	2.75168	0.00592908	0.0376802
Prkab1	303.832	0.923678	0.278896	3.31188	0.000926704	0.00828333
Cit	3138.77	1.76149	0.266223	6.65196	2.89216e-11	1.35039e-09
Pxn	2882.36	1.00503	0.197134	5.03568	4.76162e-07	1.04577e-05
Tfec	680.859	-2.33876	0.367353	-6.28138	3.35586e-10	1.29137e-08
Mad1l1	3511.82	0.569208	0.166752	3.42715	0.000609948	0.00577908
Oasl2	611.651	-0.87877	0.250753	-3.48443	0.00049318	0.0047988
Actb	50034.7	0.812395	0.178977	4.49285	7.02778e-06	0.000117537
Zfp12	605.569	-0.57644	0.218408	-2.64669	0.00812841	0.0486125
Oas1b	166.199	-0.978072	0.347058	-2.84638	0.00442191	0.0297133
Arpc1b	2864.41	0.689589	0.176289	3.93271	8.3993e-05	0.00106385
Phf14	5099.56	-0.521816	0.138215	-3.78618	0.000152981	0.00177773
Flt1	445.57	3.57967	0.382075	9.60957	7.28492e-22	1.12132e-19
Tfpi2	13.7688	1.39603	0.475676	3.06685	0.00216329	0.016628
Auts2	3293.09	-0.995956	0.276499	-3.49135	0.000480582	0.00470556
Slc13a1	29.9284	0.481358	0.482259	2.93018	0.0033877	0.024172
Tsc22d4	2832.5	0.61849	0.184878	3.33406	0.000855872	0.00773008
Tpk1	2510.75	-1.16277	0.206274	-5.64574	1.64473e-08	4.81052e-07
Asns	487.465	2.10815	0.277859	7.53235	4.98348e-14	3.468e-12
Calu	2394.21	0.840329	0.184932	4.49382	6.99569e-06	0.000117109
Ccdc136	64.2204	-1.5157	0.465531	-3.17659	0.00149016	0.0122581
Irf5	340.088	-1.43033	0.297376	-4.72472	2.30436e-06	4.39183e-05
Fkbp9	412.129	-0.868543	0.300972	-2.83783	0.00454214	0.0303193
Abcg2	1133.87	-1.07213	0.243619	-4.42542	9.62545e-06	0.000155264
Tmem176b	1799.31	-0.880798	0.23327	-3.81049	0.000138693	0.00163683
Osbpl3	1637.14	-0.758437	0.159501	-4.75531	1.98146e-06	3.80435e-05
Luc7l2	6207.19	0.529827	0.144035	3.64459	0.000267822	0.00283807
Kel	153.825	0.93466	0.411473	3.71755	0.000201164	0.00222925
Mad2l1	689.275	0.903509	0.27639	3.22672	0.0012522	0.0106329
Prdm5	1381.64	-1.38409	0.280691	-4.93941	7.83585e-07	1.65491e-05
Tbxas1	3791.05	-2.29629	0.273006	-8.35502	6.54224e-17	6.56502e-15
Dusp11	1336.03	0.508613	0.189071	2.65667	0.00789174	0.0475573
Mogs	1537.51	0.874378	0.189115	4.61971	3.84279e-06	6.88645e-05
Tacr1	114.274	-2.58515	0.445768	-5.43516	5.47472e-08	1.47315e-06
Arhgap25	2703.92	-0.793301	0.168277	-4.72199	2.33552e-06	4.43724e-05
Copg1	1648.04	0.51096	0.18987	2.65267	0.00798573	0.0480122
Rpn1	3928.28	0.734191	0.197613	3.75167	0.000175662	0.00198061
Frmd4b	1091.72	-1.403	0.242936	-5.64893	1.61452e-08	4.72975e-07
Foxp1	15443.5	-0.77547	0.124514	-6.24001	4.37543e-10	1.6591e-08
Abtb1	689.275	1.72486	0.266296	6.39234	1.63369e-10	6.62339e-09
Chchd6	1194.5	-1.16707	0.242058	-4.77544	1.79314e-06	3.48609e-05
Aldh1l1	301.969	-0.837212	0.295141	-2.7913	0.00524964	0.0341631
Slc41a3	170.622	-1.16087	0.378161	-2.80441	0.00504084	0.033041
Xpc	3107.17	0.56023	0.177195	3.12508	0.0017776	0.0142357
Tmem43	1035.51	0.950347	0.226481	4.14994	3.32555e-05	0.000470421
Slc6a6	2487.51	-0.565425	0.164773	-3.43758	0.000586941	0.00560201
Itpr1	6587.7	-0.828834	0.156484	-5.29218	1.20864e-07	3.0363e-06
Edem1	2223.16	1.71598	0.324136	5.0812	3.75052e-07	8.4622e-06
Klrg1	23.0342	1.31561	0.461692	2.6799	0.00736436	0.0450064
Gdf3	54.3713	-1.8512	0.48503	-3.93976	8.15637e-05	0.00104034
Tmcc1	2159.69	0.402754	0.148012	2.68445	0.00726503	0.0444741
Rasgef1a	144.06	1.82077	0.400385	4.79822	1.60081e-06	3.16038e-05
Tuba8	410.847	2.24797	0.298485	7.28151	3.30116e-13	2.01205e-11
Clec4e	333.379	1.4574	0.321215	4.28244	1.84858e-05	0.000278636
Clec4a2	74.6974	-1.76209	0.477956	-3.04271	0.00234459	0.0177585
Klrk1	44.1931	1.59085	0.480559	4.34621	1.38509e-05	0.000215943
Cd69	466.547	1.17469	0.33891	3.56704	0.000361037	0.00367163
Gabarapl1	687.075	-1.05945	0.320482	-3.19439	0.00140128	0.0116217
Olr1	1900.82	3.46518	0.459371	7.38967	1.47197e-13	9.3155e-12
Klrd1	14.5715	0.150837	0.468687	2.77822	0.00546578	0.035279
Klrc1	22.4253	1.24914	0.480051	2.87545	0.00403453	0.0277048
Etv6	36283.5	-0.516724	0.149682	-3.47446	0.000511876	0.00495322
Bcl2l14	35.8171	-2.24	0.4841	-4.1464	3.37747e-05	0.000476281
Lrp6	2967.25	-0.488703	0.175397	-2.83474	0.00458636	0.0305696
Dusp16	503.294	-1.51971	0.263384	-5.71148	1.12001e-08	3.41895e-07
Atf7ip	7648.64	-0.319617	0.122506	-2.64424	0.00818745	0.0489047
Arhgdib	159.405	1.32229	0.409349	3.40911	0.000651763	0.00612415
Ldhb	388.85	-1.86902	0.330826	-5.49513	3.90421e-08	1.07606e-06
Rad18	1392.46	0.583614	0.199398	2.90529	0.00366914	0.0256803
Srgap3	1985.99	-1.44387	0.233024	-6.16502	7.0474e-10	2.57549e-08
Rassf8	343.306	-1.12327	0.347562	-3.17668	0.0014897	0.0122581
Camk1	396.45	-0.905363	0.305843	-2.84427	0.0044513	0.0298827
C2cd5	3301.96	0.781978	0.166557	4.60047	4.2154e-06	7.44064e-05
Cmas	1430.06	-0.525813	0.196724	-2.69817	0.00697223	0.0430202
St8sia1	134.207	-1.74171	0.43646	-3.50514	0.000456364	0.00450241
Med21	172.106	1.31264	0.338539	3.89757	9.71625e-05	0.00120709
Far2	726.38	3.20284	0.270721	11.7384	8.09953e-32	2.37277e-29
Tmtc1	134.873	-1.40063	0.427924	-2.78272	0.00539047	0.0349045
Ift122	340.7	-1.4606	0.312906	-4.56136	5.0824e-06	8.78321e-05
Scnn1a	77.2838	-1.35605	0.434744	-2.71423	0.00664299	0.0413775
Cd9	911.145	1.76646	0.21699	8.04623	8.53822e-16	7.56486e-14
Rad51ap1	368.185	1.02553	0.312418	3.35468	0.000794558	0.00725204
Vasp	1534.13	0.791722	0.187669	4.19602	2.71652e-05	0.000391899
Pglyrp1	1033.23	2.74703	0.290227	9.3481	8.92394e-21	1.24681e-18
Sbk2	41.8792	1.49347	0.479096	3.71006	0.000207212	0.00229068
Psd3	3638.64	-0.460817	0.176314	-2.64975	0.00805509	0.0483013
Zfp719	263.84	-1.23753	0.276293	-4.53078	5.87673e-06	0.000100224
Prmt3	2301.15	-0.522216	0.182111	-2.89618	0.00377738	0.026307
Tjp1	515.847	0.806229	0.270013	2.95976	0.00307882	0.0223972
Blm	1221.56	0.610492	0.213207	2.85026	0.00436841	0.029441
Idh2	1897.3	-0.902057	0.199505	-4.43542	9.18917e-06	0.000148887
Mef2a	821.99	-0.543314	0.199409	-2.75359	0.00589453	0.0375131
Rab38	2756.15	-0.71679	0.238394	-3.10769	0.00188554	0.01489
Sipa1l3	3356.85	-0.700541	0.157316	-4.44853	8.64615e-06	0.000141096
Rasgrp4	86.2554	-1.50496	0.456189	-2.70523	0.00682565	0.0422976
Fbxo17	143.49	1.06948	0.365343	2.7606	0.00576958	0.0368729
Mfge8	512.847	-0.844625	0.272004	-3.05484	0.0022518	0.0171774
Sytl2	143.776	1.71646	0.445628	4.23968	2.23838e-05	0.000330804
Fah	151.087	1.47958	0.38391	3.64979	0.000262455	0.00278607
Xylt1	6264.84	0.748431	0.241602	3.02828	0.00245948	0.0184746
Nucb2	927.982	1.27603	0.376099	3.27119	0.00107096	0.00936989
Cyp2r1	112.561	-1.34946	0.403398	-3.33062	0.00086652	0.00780684
Kif22	410.214	1.48338	0.246426	6.07629	1.22992e-09	4.3209e-08
Fchsd2	4489.97	-1.25209	0.188811	-6.65046	2.92174e-11	1.35723e-09
Rab6a	1074.12	0.912544	0.175582	5.13281	2.85443e-07	6.67246e-06
Nupr1	186.134	-1.29151	0.391523	-3.50678	0.000453568	0.00447949
Pgm2l1	1141.76	-0.890526	0.176447	-5.06401	4.10534e-07	9.16036e-06
Sh2b1	1234.86	0.99661	0.251639	3.87541	0.000106444	0.00130897
Myh14	166.227	1.46784	0.431503	3.4905	0.000482124	0.00471811
Dgat2	377.642	5.46013	0.331344	13.7522	4.93787e-43	2.42396e-40
Il4ra	1043.75	-0.560828	0.189675	-2.95195	0.00315775	0.0228321
Arhgap17	3265.55	-0.634337	0.163521	-3.87414	0.000107001	0.00131452
Pak1	962.358	-1.91995	0.292881	-6.42763	1.29609e-10	5.39927e-09
Trat1	76.554	1.62411	0.449582	3.88709	0.000101451	0.00125437
Dkkl1	161.676	-1.0478	0.376472	-2.81667	0.0048525	0.0320029
Cd37	1010.92	0.744041	0.248882	2.91122	0.00360023	0.0253355
Bckdk	643.865	1.04408	0.2812	3.62532	0.000288608	0.00303531
Fbxl19	571.694	-0.695478	0.245243	-2.81708	0.00484628	0.0319851
Bcat2	482.604	0.772408	0.263207	2.90898	0.00362606	0.0254642
Itgal	2284.09	1.29	0.431929	2.8153	0.00487316	0.0321041
Plk1	690.961	1.92357	0.360553	5.46033	4.75241e-08	1.29025e-06
Mettl9	1095.81	1.24361	0.244681	5.02484	5.03855e-07	1.09994e-05
Cdr2	115.297	1.42756	0.384273	4.31324	1.60882e-05	0.000247007
Trim30a	2084.03	-0.602438	0.169038	-3.50888	0.00045	0.00445415
Rexo5	559.857	1.02348	0.267154	3.70279	0.000213245	0.00235023
Rrm1	3017.07	0.933862	0.252013	3.73524	0.00018754	0.00209108
Stim1	4111.78	0.629605	0.183005	3.36953	0.000752976	0.00694467
Mki67	22154	1.36879	0.433358	3.28866	0.00100667	0.00888876
Atp6ap2	739.774	1.64039	0.209629	7.76993	7.85289e-15	6.2014e-13
Cask	1692.67	1.3505	0.206229	6.44957	1.12166e-10	4.73783e-09
Tmem9b	264.663	1.07066	0.306266	3.40758	0.00065541	0.00615523
Stk33	61.6195	-2.02944	0.476787	-3.54258	0.00039623	0.0039849
Syt8	17.4473	1.32353	0.469527	3.83045	0.00012791	0.00153045
Stk26	2022.18	-0.693626	0.1555	-4.48737	7.21071e-06	0.000120172
Slc9a9	3111.82	-1.30395	0.252884	-5.01858	5.20555e-07	1.13096e-05
Arhgef6	3851.33	0.550959	0.19561	2.73534	0.00623153	0.0392317
Mcf2	80.8772	-1.51194	0.440771	-3.2138	0.00130992	0.0110177
Prickle3	319.532	0.957809	0.333493	2.77954	0.00544368	0.0351613
Aff2	2080.48	3.13414	0.45298	7.02086	2.20507e-12	1.22106e-10
Heph	44.7143	2.15468	0.454611	5.13935	2.75694e-07	6.45288e-06
Stard8	446.108	1.2762	0.272795	4.55855	5.15082e-06	8.86772e-05
Cenpi	378.765	1.28175	0.253002	5.07588	3.85699e-07	8.65938e-06
Btk	885.562	-2.5279	0.275859	-8.97959	2.71782e-19	3.29091e-17
Gla	180.296	1.91181	0.354109	5.4528	4.95835e-08	1.34416e-06
Map3k15	174.301	1.06716	0.410084	2.75283	0.00590822	0.037587
Flna	13337	1.39688	0.226114	6.11407	9.71244e-10	3.486e-08
Mtm1	941.415	0.802207	0.20214	3.87578	0.000106283	0.00130876
Arhgap6	1630.93	-1.06942	0.280837	-3.81257	0.000137531	0.00162417
Ap1s2	245.793	-1.10693	0.330593	-3.2426	0.00118444	0.0101717
Piga	403.567	0.992112	0.276433	3.5116	0.000445423	0.00441761
Plxna3	89.438	-1.46502	0.4278	-3.38597	0.000709277	0.00659294
Mpp1	1020.98	1.31141	0.231714	5.6308	1.79376e-08	5.21282e-07
Rnf128	52.0314	1.1738	0.469231	2.96648	0.00301231	0.0219641
Mcf2l	1110.72	2.86944	0.247706	11.4751	1.75883e-30	4.99151e-28
F7	17.2604	0.665545	0.479755	2.70885	0.00675172	0.0419253
F10	201.893	2.32936	0.35132	6.78704	1.14461e-11	5.75886e-10
Rasa3	5058.79	-0.558401	0.154607	-3.60187	0.000315936	0.00328093
Thsd1	687.701	-2.13378	0.241101	-8.78947	1.50266e-18	1.74953e-16
Tnfsf13b	177.262	3.67543	0.349503	9.92675	3.18476e-23	5.40606e-21
Col4a1	930.063	-1.95289	0.293945	-6.50301	7.87312e-11	3.39666e-09
Col4a2	920.215	-2.13233	0.25165	-8.34685	7.01068e-17	6.99643e-15
Ptpn7	2095.55	0.949715	0.248443	3.76248	0.000168239	0.00191628
Dusp4	281.895	-0.923557	0.313943	-3.05786	0.00222923	0.0170338
Smim19	240.777	1.11756	0.297397	3.59984	0.000318418	0.00330104
Adam3	33.4287	0.877289	0.482711	2.69797	0.0069763	0.0430257
Dctd	867.79	-1.095	0.22725	-4.82624	1.39137e-06	2.79242e-05
Plpp5	216.654	0.968981	0.324696	2.87244	0.0040732	0.0279492
Wrn	3353.58	0.56185	0.137478	4.04366	5.26226e-05	0.000706418
Gsr	6489.13	3.01073	0.212793	14.0539	7.28833e-45	3.67716e-42
Rbpms	3689.2	-1.23127	0.196683	-6.2638	3.75705e-10	1.4276e-08
Klhl2	1469.37	-0.632976	0.204812	-3.12303	0.00179	0.0142972
Galnt7	1910.98	-0.982918	0.214747	-4.58825	4.4698e-06	7.82884e-05
Sorbs2	127.849	-1.39848	0.462546	-2.93729	0.00331098	0.0237895
Irf2	5791.44	-0.674082	0.143118	-4.7279	2.26859e-06	4.3282e-05
Casp3	776.233	-1.10459	0.26728	-4.08003	4.50308e-05	0.000614496
Slc25a4	1101.32	-0.788919	0.20222	-3.86481	0.000111178	0.0013589
Mfap3l	410.028	2.17251	0.306064	6.86174	6.80289e-12	3.52025e-10
Adcy7	1830.59	-0.573108	0.173206	-3.296	0.000980729	0.00868093
Snx20	190.907	-1.64892	0.332828	-4.79408	1.63424e-06	3.21938e-05
Gpt2	71.9457	-1.37219	0.426869	-3.06215	0.00219751	0.0168431
Tecr	1231.62	0.61844	0.180287	3.38288	0.000717306	0.00665395
Tbc1d9	631.641	-0.837681	0.286309	-2.87723	0.00401179	0.0275799
Il15	1975.83	-0.696103	0.170583	-4.10075	4.11813e-05	0.000568803
Gab1	953.599	-1.00265	0.240132	-4.19736	2.70048e-05	0.000389896
Hp	2315.35	5.93387	0.222297	25.9452	2.0602e-148	1.24731e-144
Txnl4b	131.277	1.04829	0.373432	2.73509	0.00623627	0.0392479
Phlpp2	554.125	-0.867771	0.245682	-3.50341	0.000459347	0.00452938
Crnde	70.4634	1.92616	0.424276	4.61453	3.93991e-06	6.99516e-05
Mmp2	125.547	-1.2931	0.441024	-2.73709	0.0061985	0.0390372
Herpud1	783.593	1.11138	0.219909	5.03683	4.73299e-07	1.04074e-05
Coq9	507.654	0.854821	0.240712	3.51089	0.000446608	0.00442539
Adgrg1	15352.8	-1.04965	0.194185	-5.42302	5.86002e-08	1.56293e-06
Drc7	146.204	-1.88025	0.457468	-3.90156	9.55745e-05	0.00119143
6430548M08Rik	239.69	1.51604	0.330638	4.95917	7.07958e-07	1.50746e-05
Crispld2	105.517	1.38987	0.379083	3.73966	0.000184267	0.00206087
Cotl1	2182.2	1.04946	0.206519	5.13	2.89744e-07	6.7643e-06
Ifi30	209.413	1.74424	0.341425	5.27131	1.35451e-07	3.37939e-06
Dctn1	3104.46	1.23679	0.214897	5.72239	1.05039e-08	3.21182e-07
Nfatc3	2889.51	0.419401	0.153418	2.66597	0.00767666	0.0465391
Maml2	6982.46	-1.22962	0.193997	-6.36811	1.91377e-10	7.65633e-09
1700012B09Rik	19.8292	1.46898	0.481461	3.45943	0.000541326	0.00520768
Izumo1r	17.1952	0.658365	0.460708	3.36682	0.000760407	0.00699599
Taf1d	1702.05	-0.637853	0.212967	-2.87229	0.00407513	0.0279519
Wdr59	533.843	-0.661963	0.22457	-2.95415	0.00313529	0.022724
Acad8	215.677	-0.954071	0.342607	-2.8112	0.00493568	0.0324303
Abcb10	509.736	2.07893	0.275699	7.49481	6.63948e-14	4.43356e-12
Arv1	285.209	-0.779949	0.27362	-2.85721	0.00427384	0.0290298
St14	353.385	-1.02709	0.309368	-3.31599	0.000913189	0.0081867
Pdgfd	1034	-1.23743	0.360119	-3.56079	0.000369747	0.00374971
Sesn3	1270.35	-1.22891	0.18273	-6.77359	1.25628e-11	6.26861e-10
Thy1	169.745	1.88732	0.421542	4.29249	1.76677e-05	0.000267862
Oaf	198.851	1.5877	0.34405	4.64782	3.35469e-06	6.09313e-05
Ets1	3262.3	2.71257	0.239597	11.1747	5.42529e-29	1.42811e-26
Slc37a4	186.73	1.01986	0.33292	3.02141	0.00251602	0.0188447
Hyou1	2313.86	0.579528	0.215073	2.65158	0.00801166	0.0481203
Dpagt1	179.108	0.979729	0.321266	2.88342	0.00393385	0.0271267
Robo4	313.365	-1.20092	0.316962	-3.75505	0.000173305	0.00195876
Robo3	91.0481	1.38569	0.423328	3.30835	0.00093848	0.00837333
Abcg4	59.1619	0.320032	0.479201	3.03985	0.00236694	0.017883
Pde4a	782.223	0.935568	0.199558	4.59199	4.39039e-06	7.71951e-05
Lysmd2	119.349	-0.997387	0.36884	-2.67681	0.00743257	0.0453012
Rab27a	4171.18	1.83332	0.199486	9.12785	6.9872e-20	9.0006e-18
Aqp9	429.828	-2.5157	0.290182	-8.54975	1.23355e-17	1.32606e-15
Nedd4	11717.2	0.53265	0.135448	3.87902	0.000104878	0.00129321
Ccnb2	756.793	1.42383	0.29289	4.90588	9.30092e-07	1.9373e-05
Anxa2	966.251	1.73328	0.25853	6.68619	2.29054e-11	1.09195e-09
Rora	3601.68	-0.93981	0.238132	-4.00197	6.28182e-05	0.000830865
Rp9	1202.31	0.579027	0.181559	3.24035	0.00119382	0.0102183
Tent5a	1090.17	1.72574	0.325693	5.09623	3.46493e-07	7.90621e-06
Tle3	3107.58	0.95387	0.191736	4.90697	9.24946e-07	1.92879e-05
Thsd4	1129.19	-0.992581	0.284377	-3.5127	0.000443571	0.00440416
Ube2q2	1337.53	0.57658	0.169698	3.32543	0.000882822	0.00793011
Nrg4	1110.18	0.861899	0.278041	2.69878	0.0069594	0.0429652
Rcn2	639.982	-1.01154	0.23075	-4.3703	1.24077e-05	0.000195457
Tspan3	465.283	-0.945714	0.329895	-2.80645	0.00500907	0.0328447
Cox7a2	254.07	0.904016	0.309378	2.85536	0.00429886	0.0291407
Neo1	209.795	-1.08891	0.409244	-2.88985	0.00385426	0.0266889
Elovl5	2223.08	0.93329	0.181904	5.07881	3.79798e-07	8.54805e-06
Lrrc1	1711.3	-0.496682	0.17566	-2.85506	0.00430286	0.0291506
Tmed3	1578.07	2.28379	0.241136	9.34056	9.58297e-21	1.32867e-18
Ctsh	412.956	-1.44473	0.37559	-3.64146	0.000271092	0.00286604
Plscr1	600.793	0.784185	0.219472	3.48268	0.00049642	0.00481906
Plod2	212.295	-1.27483	0.333268	-3.83558	0.000125268	0.00150346
Trip4	689.355	0.626407	0.208742	2.9267	0.00342584	0.0243441
Rbpms2	280.976	1.08846	0.307975	3.27733	0.00104796	0.00921063
Rpl4	15520.9	-0.410867	0.153896	-2.6419	0.00824424	0.0491757
Atp1b3	1325.51	0.650041	0.203174	3.13247	0.00173342	0.0139187
Rasa2	1441.43	0.544048	0.178314	2.98001	0.0028824	0.0212041
Ube2cbp	671.825	-1.06504	0.306114	-3.49465	0.000474677	0.00465276
Stt3b	4601.64	1.08041	0.162379	6.58914	4.42389e-11	1.98889e-09
Tgfbr2	2382.09	-0.9468	0.164498	-5.7609	8.36671e-09	2.58443e-07
Eomes	33.7515	0.685473	0.441359	3.01986	0.00252889	0.0189305
Nmnat3	2463.51	-0.83249	0.206408	-4.03411	5.48097e-05	0.00073212
Pik3cb	1444.9	1.92187	0.209296	9.06147	1.28703e-19	1.62335e-17
Armc8	1761.52	0.465986	0.157684	2.90904	0.0036254	0.0254642
Mras	556.4	1.42841	0.261389	5.39113	7.00167e-08	1.84574e-06
Nck1	1404.71	0.601031	0.203461	2.84749	0.00440657	0.0296212
Cdc25a	1011.37	1.19552	0.229666	5.16153	2.44941e-07	5.80792e-06
Nme6	300.194	1.77247	0.308896	5.65105	1.59467e-08	4.69432e-07
Ngp	47178.6	4.95167	0.418334	12.951	2.31992e-38	9.79925e-36
Scap	1105.28	0.955921	0.232408	4.04281	5.28137e-05	0.00070846
Lrrfip2	2722.84	0.648748	0.157464	4.07449	4.6115e-05	0.000626937
Trib1	336.076	1.43883	0.280359	5.09996	3.39731e-07	7.79108e-06
Rpsa	22269.3	-0.565001	0.172114	-3.13573	0.00171426	0.013826
Abhd5	558.907	2.59893	0.249462	10.2658	1.00495e-24	1.88175e-22
Slco2a1	257.888	-2.88187	0.376471	-7.39193	1.44707e-13	9.18993e-12
Rab6b	723.257	-0.731127	0.254123	-2.92692	0.00342332	0.0243357
Topbp1	3639.25	0.605768	0.22432	2.69602	0.00701728	0.0432343
Dnajc13	3269.17	0.53919	0.175531	3.017	0.00255292	0.0190739
Acpp	791.619	3.11111	0.310007	9.8836	4.90369e-23	8.09689e-21
Gnai2	7731.86	0.813831	0.163572	4.93452	8.03486e-07	1.69301e-05
Atp2c1	1477.22	0.542676	0.191567	2.75892	0.00579928	0.0370237
Manf	681.966	0.745153	0.284003	2.69022	0.00714047	0.0438594
Mapkapk3	2704.33	1.66888	0.202679	8.14252	3.87143e-16	3.53351e-14
Uba7	969.412	-0.730655	0.18717	-3.94647	7.93108e-05	0.00101517
Eml4	4323.66	-0.372118	0.139252	-2.68874	0.00717229	0.0440103
Thsd7a	97.1886	-1.71271	0.470652	-2.97131	0.00296533	0.0216913
2003-03-01	1024.91	-1.48323	0.292081	-5.02333	5.0784e-07	1.10731e-05
Oas3	354.791	-1.47617	0.282255	-5.17329	2.30005e-07	5.51133e-06
Pon2	828.674	0.681715	0.198224	3.35085	0.000805632	0.00734204
Oas2	160.038	-2.46624	0.425887	-5.47774	4.30787e-08	1.18043e-06
Mansc1	237.236	-1.18445	0.32996	-3.6661	0.000246273	0.00265779
Abtb2	735.23	1.38595	0.300009	4.62855	3.68242e-06	6.6353e-05
Mier3	1555.22	0.723555	0.178736	3.9837	6.78505e-05	0.000887874
Ccdc88a	2015.39	-0.932231	0.22125	-4.22061	2.43638e-05	0.000358025
Tpcn1	2141.97	1.4136	0.246268	5.66795	1.44519e-08	4.26813e-07
Gab3	645.144	1.07107	0.260198	4.03892	5.36986e-05	0.000719268
Slc8b1	695.909	1.92812	0.276486	6.86363	6.71333e-12	3.48384e-10
Mctp2	1545.62	-1.30169	0.253874	-5.0511	4.39276e-07	9.72706e-06
Troap	196.004	1.15678	0.336335	3.51309	0.000442924	0.00440089
Alas1	3047.08	2.72569	0.172269	15.7556	6.28509e-56	5.436e-53
Fanca	858.666	1.93981	0.292293	6.6746	2.47911e-11	1.16956e-09
Ppp1r9a	2715.14	-1.27875	0.224751	-5.69293	1.24875e-08	3.76761e-07
Abcc4	4585.14	0.666522	0.201959	3.25244	0.00114421	0.00990101
Ugt8a	306.424	3.19193	0.401508	7.34582	2.04505e-13	1.27206e-11
Ccdc85a	369.591	3.02978	0.41052	7.40064	1.35531e-13	8.63734e-12
Fbxo21	749.865	-0.953223	0.201075	-4.7112	2.46263e-06	4.6351e-05
Atg12	1433.96	3.09913	0.21101	14.4561	2.2947e-47	1.38929e-44
Adgre4	141.462	-1.96474	0.419774	-4.28413	1.83456e-05	0.000276944
Rasgrp2	1076.79	1.51965	0.249964	6.00967	1.85897e-09	6.3948e-08
Ift57	557.142	-0.790862	0.231295	-3.43658	0.000589102	0.00561673
Fkbp1a	1122.03	-0.772111	0.234645	-3.30766	0.000940794	0.00838041
5730522E02Rik	763.3	-1.70017	0.34104	-4.81236	1.49157e-06	2.97054e-05
Cdo1	57.8711	1.60629	0.462969	3.30817	0.000939078	0.00837333
Cip2a	742.18	1.2515	0.246001	5.08543	3.66794e-07	8.29649e-06
Afap1l1	1917.34	-0.75646	0.189342	-4.00321	6.24893e-05	0.000827858
Calhm2	267.881	-0.981865	0.315332	-3.06288	0.00219215	0.0168329
Gas7	617.43	2.12312	0.363887	6.08246	1.18349e-09	4.18206e-08
Clec1a	358.341	-1.65218	0.309058	-5.48489	4.13722e-08	1.13855e-06
Tbc1d4	1835.45	-1.16954	0.212792	-5.47835	4.2932e-08	1.17969e-06
Triobp	1811.39	0.85197	0.213446	3.95379	7.6922e-05	0.000986676
Apmap	800.342	1.52303	0.208376	7.18541	6.70073e-13	3.92598e-11
Rnf125	825.041	0.978316	0.253743	3.68715	0.00022678	0.00248133
Slc35d2	364.983	0.838353	0.261957	3.09635	0.00195918	0.0153747
Gga1	920.465	0.748372	0.215051	3.46349	0.000533225	0.00514064
Slc22a15	1187.27	1.94854	0.284308	6.72162	1.79713e-11	8.72761e-10
Abhd10	331.017	0.883383	0.303737	2.86387	0.00418504	0.0285548
Cnppd1	593.769	0.735001	0.238873	3.00119	0.00268924	0.0199366
Card10	237.717	2.42523	0.323779	7.37491	1.64453e-13	1.02644e-11
Mgll	1148.63	3.02905	0.290035	10.3357	4.85604e-25	9.48391e-23
BC016579	222.569	-1.29238	0.359419	-3.603	0.000314565	0.00327043
Tie1	830.422	-0.811137	0.307257	-2.69384	0.00706346	0.0434599
Lpcat2	309.886	-1.75621	0.436781	-3.68985	0.000224388	0.00245812
Mamdc2	668.916	-2.11992	0.356537	-5.83731	5.30516e-09	1.70243e-07
Ttc28	2687.47	-1.0133	0.219547	-4.60224	4.17962e-06	7.39218e-05
Rac2	4906.01	1.5385	0.22635	6.69998	2.08449e-11	1.0016e-09
Ttf2	730.38	0.645886	0.220919	2.90891	0.00362693	0.0254642
Wnt6	20.8931	-1.0841	0.454728	-2.83918	0.00452293	0.0302467
Trim45	257.868	1.33511	0.333792	3.75359	0.000174319	0.00196778
Arid2	5609.61	0.461729	0.164661	2.74097	0.00612583	0.0386869
Kctd17	189.858	-1.58159	0.314441	-4.99952	5.74746e-07	1.2398e-05
Ptprf	223.3	1.67877	0.329168	5.20036	1.989e-07	4.82326e-06
Lpp	4165.72	-0.539606	0.203012	-2.72144	0.00649989	0.0406534
Dnm2	3827.66	0.926912	0.192443	4.7794	1.75815e-06	3.42632e-05
Rtp4	214.597	-1.65596	0.332998	-4.89355	9.90337e-07	2.05103e-05
Frrs1	1527.09	-0.625996	0.175292	-3.59823	0.000320389	0.00331769
Agl	1057.2	1.01444	0.229452	4.32989	1.49184e-05	0.000230607
Mcee	419.619	0.864282	0.242684	3.4452	0.000570646	0.00545507
Armcx2	265.601	-1.17537	0.362246	-3.194	0.00140318	0.0116321
Fndc3a	6311.92	0.648281	0.142097	4.48797	7.19039e-06	0.000120036
Arhgef5	521.361	-0.663466	0.242247	-2.76684	0.00566021	0.0363659
Dph5	1028.26	-0.869242	0.19219	-4.54913	5.38672e-06	9.23009e-05
Rbfox2	854.485	-0.999138	0.320584	-3.15487	0.00160572	0.0130725
Myo6	671.597	2.20865	0.253989	8.51172	1.71376e-17	1.831e-15
Igf2bp2	241.895	1.57031	0.306243	5.04221	4.6019e-07	1.01314e-05
Reep4	417.416	1.01921	0.323262	3.09041	0.00199877	0.0156078
Myo5c	462.492	-1.23095	0.240588	-5.0885	3.6091e-07	8.19401e-06
Rfwd3	1064.45	0.718913	0.259971	2.64959	0.00805903	0.048309
Pank1	816.47	-1.45497	0.226432	-6.39649	1.58988e-10	6.48922e-09
Qsox1	1001.66	0.600273	0.193675	3.04606	0.00231863	0.0176132
Arhgap39	1013.64	-1.19939	0.23222	-5.0914	3.55432e-07	8.10002e-06
Stard9	232.03	-1.24962	0.329604	-3.5908	0.00032967	0.00339637
Smyd5	501.107	-0.740638	0.239018	-3.0482	0.00230217	0.0175029
Sfxn5	298.744	-1.57323	0.317258	-4.71166	2.45703e-06	4.62937e-05
Vav3	7585.84	-1.01192	0.138168	-7.30473	2.77816e-13	1.70472e-11
St18	228.884	-1.54085	0.398472	-3.53504	0.000407719	0.00409138
Exoc6b	3616.58	-0.743224	0.224254	-3.39589	0.00068405	0.0063813
Atp7a	707.429	-0.676356	0.210445	-3.26556	0.00109249	0.00951241
Dnah8	4374.83	0.637089	0.216209	2.88078	0.00396687	0.0273124
Pxk	1097.46	0.958869	0.217909	4.31103	1.62499e-05	0.000249069
Zdhhc15	389.311	-0.75242	0.261985	-2.89434	0.0037996	0.0264212
Usp36	953.284	-0.548663	0.181607	-2.98584	0.00282802	0.0208463
Gucy1a1	432.852	-1.47078	0.335955	-4.39491	1.10819e-05	0.000176099
Chmp2a	810.571	0.754305	0.2104	3.65329	0.000258897	0.00275959
Gde1	344.829	1.06833	0.277676	3.77852	0.000157765	0.00181788
Ndufb7	644.293	1.05131	0.264968	4.00183	6.28536e-05	0.000830865
Aspm	1809.61	1.30777	0.306867	4.28524	1.82542e-05	0.000275955
Ppp3r1	1980.91	0.466204	0.160962	2.85163	0.00434963	0.0293689
Slc16a2	224.573	-1.38744	0.365174	-3.82501	0.000130767	0.00155895
Tesk2	296.329	1.79588	0.268973	6.61939	3.60673e-11	1.64596e-09
Ttc37	1474.46	-0.573871	0.194265	-3.00099	0.00269101	0.0199414
Pqlc1	627.489	-0.978609	0.208077	-4.65147	3.29572e-06	6.01139e-05
Fancd2	624.677	1.11617	0.352403	3.24229	0.00118575	0.0101781
Cd226	152.07	1.58176	0.4662	3.85215	0.000117083	0.00141772
Fgd5	1005.9	-0.949276	0.253698	-3.78772	0.000152038	0.00177017
Myrfl	64.9739	-2.07472	0.486838	-2.85225	0.00434111	0.0293332
Hdlbp	5857.3	0.563006	0.181249	3.06805	0.00215462	0.0165716
Golim4	3520.78	1.13021	0.219022	5.08274	3.7203e-07	8.40445e-06
Zbbx	37.4908	0.342918	0.480948	2.74099	0.00612542	0.0386869
Tspoap1	402.636	1.75547	0.337	5.30123	1.15026e-07	2.90572e-06
Ogt	2733.43	-0.436302	0.157868	-2.80653	0.00500784	0.0328447
Faah	476.147	0.768762	0.287139	2.6427	0.00822487	0.0490763
Hsdl1	476.55	0.89652	0.254841	3.49491	0.000474222	0.00465276
Polq	1088.26	1.0401	0.267827	3.90029	9.60772e-05	0.00119606
Vps18	460.108	-0.978269	0.266795	-3.556	0.000376542	0.0038101
[truncated: 1,457 more rows]

## Sheet: SupplementalTable_S6
Supplementary Table 6: Differentially expressed genes identified in Daxx F/F GMP vs. Daxx +/+ GMP cells and Daxx F/F Pu.1 F/F GMP vs. Daxx +/+ GMP cells (Mx1Cre, 3 wpi)
[truncated: 360 more rows]

[truncated: 6 more sheets: SupplementalTable_S7, SupplementalTable_S8, SupplementalTable_S9, SupplementalTable_S10, SupplementalTable_S11, SupplementalTable_S12]
