# Supplementary material for: Aberrant chromatin landscape following loss of the H3.3 chaperone Daxx in haematopoietic precursors leads to Pu.1-mediated neutrophilia and inflammation
Source: Nat Cell Biol. 2021 Dec 7;23(12):1224–39. doi: 10.1038/s41556-021-00774-y (PMC8683376; doi:10.1038/s41556-021-00774-y)
Supplement: Source Data Fig. 1 — Statistical source data. [file 41556_2021_774_MOESM5_ESM.xlsx]

## Sheet: Figure 1b
	Daxx wt/wt	Daxx F/F
CMP > HSC	18194	8753
GMP > HSC	22833	12713
CMP < HSC	18465	28724
GMP < HSC	23703	33374

## Sheet: Figure 1c
	Daxx F/F > Daxx wt/wt	Daxx F/F < Daxx wt/wt
HSC	2509	1197
CMP	1040	6122
GMP	716	5761

## Sheet: Figure 1e
	Closing Peaks	Opening Peaks
Enhancers w/ ERVs	27.37	72.63
Enhancers w/o ERVs	33.02	66.98

## Sheet: Figure 1f
ETS1(ETS)	ELF5(ETS)	ELF3(ETS)	Fli1(ETS)	Etv2(ETS)	GABPA(ETS)	EHF(ETS)	PU.1(ETS)	ERG(ETS)	Ets1-distal(ETS)
45	40	38	38	37	35	35	34	33	33

## Sheet: Figure 1i
	ATAC-seq coverage			RNA-seq coverage
Gene	Daxx F/F	Daxx wt/wt	Difference	Daxx wt/wt	Daxx F/F	ge.diff
0610040B10Rik	57.96	32.56	25.4	3.5	1.33333	-2.16667
1110038F14Rik	12.02	29.56	-17.54	91	274.667	183.667
1110059E24Rik	27.7	54.15	-26.45	241	458.667	217.667
1700012A03Rik	326.9	188.54	138.36	0	7.66667	7.66667
1700012I11Rik	403.3	307.15	96.15	13	42.3333	29.3333
1700012I11Rik	146.94	92.72	54.22	13	42.3333	29.3333
1700017B05Rik	14.47	33.69	-19.22	685	1058.67	373.667
1700029N11Rik	128.05	58.57	69.48	1	0	-1
1700123J17Rik	76.22	47.02	29.2	0	4	4
1810024B03Rik	88.13	138.6	-50.47	24.5	57.3333	32.8333
2010111I01Rik	87.67	49.36	38.31	1257.5	1760.67	503.167
2310015A10Rik	87.1	47.11	39.99	173	227	54
2410004B18Rik	120.6	65.69	54.91	93	152.333	59.3333
2700046G09Rik	16.39	36.41	-20.02	1	0	-1
2900026A02Rik	185.01	269.04	-84.03	744	1035.33	291.333
3830408C21Rik	56.84	24.31	32.53	26	1.66667	-24.3333
4921525O09Rik	140.47	85.56	54.91	0	2.66667	2.66667
4921525O09Rik	34.73	16.61	18.12	0	2.66667	2.66667
4921525O09Rik	342.94	208.89	134.05	0	2.66667	2.66667
4921525O09Rik	107.22	65.22	42	0	2.66667	2.66667
4921525O09Rik	57.43	32.75	24.68	0	2.66667	2.66667
4930412C18Rik	13.36	32.01	-18.65	1	40.3333	39.3333
4930440I19Rik	52.76	82.11	-29.35	0.5	4.66667	4.16667
4930544M13Rik	56.04	29.18	26.86	1.5	0.666667	-0.833333
4933440M02Rik	9.89	31.25	-21.36	46.5	5	-41.5
5031439G07Rik	57.75	33.5	24.25	225.5	360	134.5
5730409E04Rik	21.21	42.04	-20.83	121	84.3333	-36.6667
5830428M24Rik	81.47	127.89	-46.42	32	28.6667	-3.33333
6030408B16Rik	63.98	34.06	29.92	4.5	0	-4.5
a	167.83	86.8	81.03	12.5	28	15.5
A230108P19Rik	18.08	39.88	-21.8	0	11	11
A330074K22Rik	181.66	117.96	63.7	18	36	18
A430033K04Rik	76.19	118.98	-42.79	133.5	396.667	263.167
A630095N17Rik	202.63	124.43	78.2	0	8.33333	8.33333
Abhd17c	46.34	22.05	24.29	186	507.667	321.667
Acat1	11.78	29.56	-17.78	816.5	1464.33	647.833
Acbd3	12.04	32.66	-20.62	323.5	587.667	264.167
Ache	535.79	342.44	193.35	81	287.667	206.667
Acsf2	37.19	63.81	-26.62	265	658.333	393.333
Acsf2	47.01	78.36	-31.35	265	658.333	393.333
Actn1	87.98	137.75	-49.77	259.5	690	430.5
Acvr1	38.95	79.3	-40.35	191	280	89
Adamtsl3	42.96	20.55	22.41	27	10.6667	-16.3333
Adamtsl4	65.62	38.48	27.14	2	18.3333	16.3333
Adgrl4	29.29	60.62	-31.33	6032.5	6474.33	441.833
Ado	37.24	17.27	19.97	268	366	98
Aebp2	21.78	45.98	-24.2	755	1377.67	622.667
Afdn	30.33	53.58	-23.25	737	881.333	144.333
Ago1	31.4	14.64	16.76	1393	2419	1026
Agpat3	21.76	45.89	-24.13	654.5	1026.33	371.833
Ahctf1	107.11	58.65	48.46	1918	3374.33	1456.33
Aipl1	13.05	29.46	-16.41	26	11	-15
Airn	17.7	39.04	-21.34	252.5	340.333	87.8333
Akap11	61.52	96.84	-35.32	817.5	1511.67	694.167
Akap7	48.63	21.12	27.51	752	1027	275
Alox5ap	120.66	68.4	52.26	162	357.333	195.333
Alox5ap	134.68	71.89	62.79	162	357.333	195.333
Amer2	102.86	177.36	-74.5	0	0.333333	0.333333
Amigo2	145.1	77.6	67.5	82.5	97	14.5
Ank3	49.95	28.53	21.42	34.5	84.6667	50.1667
Ankrd11	163.44	98.06	65.38	1695	2161	466
Ankrd16	141.57	210.02	-68.45	74	262.667	188.667
Ankrd2	48.31	94.48	-46.17	0	0.666667	0.666667
Ankrd55	91.55	40.91	50.64	8	0	-8
Ankrd55	22.65	44.11	-21.46	8	0	-8
Ankrd6	15.05	32.94	-17.89	125.5	145.667	20.1667
Ano6	41.39	15.67	25.72	1670.5	2259	588.5
Anxa3	49.78	26.18	23.6	57	148.333	91.3333
Ap1b1	284.27	203.16	81.11	1236	1850	614
Ap1s3	74.88	123.02	-48.14	600.5	817	216.5
Ap1s3	153.35	101.54	51.81	600.5	817	216.5
Ap2s1	76.87	136.17	-59.3	191	403.667	212.667
Apold1	42.95	75.82	-32.87	0	4.66667	4.66667
Appbp2os	74.6	38.57	36.03	10.5	47.6667	37.1667
Arhgap12	71.59	44.01	27.58	326.5	660.667	334.167
Arhgap17	301.36	214.43	86.93	1615.5	2137.67	522.167
Arhgap17	19.9	41.75	-21.85	1615.5	2137.67	522.167
Arhgap22	17.51	39.04	-21.53	36.5	12.3333	-24.1667
Arhgef28	229.86	113.65	116.21	132.5	621.333	488.833
Arid1b	117.3	65.12	52.18	10724	16939.7	6215.67
Arl4d	378.86	330.22	48.64	6.5	9.66667	3.16667
Asb15	35.38	78.45	-43.07	0	10.3333	10.3333
Atf6	244.16	175.96	68.2	848	1377	529
Atg4c	15.38	33.5	-18.12	357	496	139
Atg7	184.56	83.05	101.51	1000	1298	298
Atp6v1c1	9.13	27.69	-18.56	299	628.333	329.333
Atp8b1	480.94	309.1	171.84	31	72.3333	41.3333
Atxn7l1	224.44	152.11	72.33	1849.5	2925	1075.5
Azi2	12.71	31.15	-18.44	437.5	982.333	544.833
B4galnt3	48.5	24.96	23.54	0	32	32
B4galnt4	565.99	294.1	271.89	195	178	-17
B4galt6	11.98	30.78	-18.8	636.5	576.333	-60.1667
B930092H01Rik	11.6	29.28	-17.68	1	0.333333	-0.666667
Baz2b	154.7	99	55.7	3585	4720.67	1135.67
Baz2b	18.93	45.71	-26.78	3585	4720.67	1135.67
Bbs9	69.4	112.88	-43.48	556	772.333	216.333
BC017158	108.27	59.22	49.05	205.5	609.667	404.167
BC037032	13.75	31.44	-17.69	56.5	8.66667	-47.8333
Bcar3	24.44	52.84	-28.4	71.5	107.333	35.8333
Bcar3	58.18	33.13	25.05	71.5	107.333	35.8333
Bcar3	37.69	64.28	-26.59	71.5	107.333	35.8333
Bcl11a	17.33	35	-17.67	3293	4769	1476
Bcl2l11	269.65	95.24	174.41	211.5	179.667	-31.8333
Bex6	150.32	85.58	64.74	30	234.667	204.667
Blzf1	33.98	64.66	-30.68	178	334	156
Bnip1	73.9	44.95	28.95	45	94.3333	49.3333
Bod1	278.83	190.88	87.95	122.5	292	169.5
Bri3bp	64.35	38.2	26.15	985	1944.67	959.667
Bscl2	22.46	42.6	-20.14	184	404.667	220.667
Btbd11	210.39	131.94	78.45	154	230	76
Btg3	75.98	42.98	33	246	299	53
C130060C02Rik	141.17	79.12	62.05	0	40.6667	40.6667
Cacnb4	94.52	148.16	-53.64	9.5	21.3333	11.8333
Cacnb4	52.12	90.36	-38.24	9.5	21.3333	11.8333
Capg	18.11	38.19	-20.08	259	463	204
Capn13	81.13	122.37	-41.24	40	10.3333	-29.6667
Capn5	142.67	92.25	50.42	747.5	903.333	155.833
Card11	12.85	30.41	-17.56	70.5	56.6667	-13.8333
Casc1	149	82.38	66.62	16.5	27.3333	10.8333
Casp3	64.29	95.71	-31.42	477.5	1129.67	652.167
Ccdc12	32.11	60.62	-28.51	363.5	633.667	270.167
Ccdc130	137.57	80.61	56.96	82	185	103
Ccdc146	40.73	19.8	20.93	0.5	30	29.5
Ccdc162	164.2	84.83	79.37	10.5	2.66667	-7.83333
Ccdc71l	69.83	25.24	44.59	210	258.333	48.3333
Cck	40.76	17.55	23.21	0	0.666667	0.666667
Ccl7	230.05	105.02	125.03	0	2.33333	2.33333
Ccl9	153.78	89.81	63.97	4	194.667	190.667
Ccnd1	24.59	48.33	-23.74	119	226.333	107.333
Ccr2	67.02	17.64	49.38	10	15.3333	5.33333
Ccr7	33.14	58.46	-25.32	0	5	5
Cct5	64.91	35.56	29.35	3094	6250.33	3156.33
Cct6b	43.96	23.09	20.87	0	45.3333	45.3333
Cd276	46.84	74.23	-27.39	1.5	10.6667	9.16667
Cd300a	57.01	27.31	29.7	157.5	269	111.5
Cd47	58.16	27.69	30.47	3583.5	7103.67	3520.17
Cd81	26.43	57.16	-30.73	447.5	1054.33	606.833
Cdc42	24.71	47.86	-23.15	1050	1785.33	735.333
Cdc42ep2	147.78	78.08	69.7	0	19.3333	19.3333
Cdc42ep4	81.18	46.83	34.35	89.5	230.333	140.833
Cdc42se2	10.98	29	-18.02	811.5	1178	366.5
Cdhr3	77.78	46.08	31.7	7.5	18.3333	10.8333
Cdk1	121.1	189.08	-67.98	233	765.333	532.333
Cdyl2	34.06	10.6	23.46	767.5	515.667	-251.833
Celf2	277.11	196.78	80.33	5406	7938	2532
Cenpf	18.6	40.83	-22.23	2266	4934.67	2668.67
Cenpt	38.63	64.85	-26.22	254	247.333	-6.66667
Cep19	12.86	33.98	-21.12	158	259.667	101.667
Cfap61	55.87	31.06	24.81	85	127.333	42.3333
Chrna9	119.88	72.44	47.44	0	7.33333	7.33333
Chst11	253.48	145.92	107.56	2361.5	2676.67	315.167
Cib4	13	29.46	-16.46	8	5.33333	-2.66667
Cish	185.95	117.86	68.09	51	87.6667	36.6667
Cish	240.63	158.39	82.24	51	87.6667	36.6667
Cit	77.13	39.69	37.44	1040	2483	1443
Cited2	32.16	12.01	20.15	1415	2904.67	1489.67
Ckap4	156.96	100.22	56.74	368	653	285
Clcn5	28.61	10.04	18.57	441	680	239
Clic4	219.21	135.6	83.61	1193	2767	1574
Clip2	160.55	94.03	66.52	612	993.333	381.333
Clip2	27.71	51.05	-23.34	612	993.333	381.333
Clptm1	34.01	61.38	-27.37	436.5	1129	692.5
Cmpk2	39.21	16.71	22.5	159.5	848.667	689.167
Cnih3	31.86	53.96	-22.1	16.5	19	2.5
Cnih3	88.86	43.55	45.31	16.5	19	2.5
Coa7	31.41	53.86	-22.45	179.5	282.667	103.167
Col13a1	72.91	41.66	31.25	5.5	0	-5.5
Col14a1	69.81	37.16	32.65	4.5	31	26.5
Coq2	72.21	37.72	34.49	264.5	604	339.5
Coro2a	122.45	53.03	69.42	2611	6610	3999
Coro2b	44.71	23.46	21.25	397.5	272.333	-125.167
Cpsf6	95.37	57.61	37.76	1228	2103.67	875.667
Cracr2a	71.31	39.42	31.89	548.5	746.333	197.833
Crispld2	300.43	135.77	164.66	31.5	40.3333	8.83333
Crnde	62.92	97.87	-34.95	3.5	81	77.5
Csf2rb	16.39	32.56	-16.17	483.5	1175	691.5
Ctcfl	303.19	235.06	68.13	0	7	7
Ctdspl	66.6	35.56	31.04	1064	1842	778
Cttn	250.6	104.73	145.87	488	1345	857
Cxcr4	22.57	48.23	-25.66	172.5	290.333	117.833
Cxcr5	44.88	22.9	21.98	16	11	-5
Cyp2u1	11.41	31.72	-20.31	15.5	3.66667	-11.8333
Cyth1	44.17	71.79	-27.62	523	1189	666
Cyth3	12.84	29.47	-16.63	476.5	994.333	517.833
D7Ertd443e	99.31	59.12	40.19	29	23.6667	-5.33333
Daam1	95.53	55.46	40.07	548	1041.67	493.667
Daam1	43.28	22.62	20.66	548	1041.67	493.667
Dcun1d3	126.41	192.37	-65.96	150.5	226	75.5
Dennd3	9.24	28.06	-18.82	215.5	354.667	139.167
Dgkg	16.34	36.04	-19.7	1404	1515	111
Dnaaf5	155.92	83.98	71.94	124	299.667	175.667
Dnah6	95.06	53.31	41.75	16.5	27.3333	10.8333
Dnajc13	12.41	30.22	-17.81	1433.5	2495.33	1061.83
Dnajc15	133.88	61.75	72.13	146.5	262.667	116.167
Dnajc5	39.63	74.52	-34.89	622.5	939.333	316.833
Dock1	71.46	42.14	29.32	1859.5	2667.33	807.833
Dock10	52.17	27.97	24.2	3311	5390.67	2079.67
Dock5	82.86	49.45	33.41	972	1653.33	681.333
Dock8	119.44	62.41	57.03	4066.5	6109.67	2043.17
Dok1	131.81	71.79	60.02	57	191.667	134.667
Dppa3	72.86	110.82	-37.96	16	0	-16
Dpysl3	106.41	156.22	-49.81	31.5	18.6667	-12.8333
Drc7	44.83	22.34	22.49	0	38	38
Drc7	345.8	193.33	152.47	0	38	38
Drosha	173.37	71.89	101.48	1375.5	2363.67	988.167
Dscam	57.16	27.87	29.29	50	111.333	61.3333
Dus1l	45.03	19.61	25.42	321.5	466	144.5
Dusp16	59.55	89.9	-30.35	378.5	510.333	131.833
Dyrk2	6.72	26.37	-19.65	352	421.667	69.6667
Dysf	106.52	56.58	49.94	21	30.3333	9.33333
E230029C05Rik	14.87	38.95	-24.08	35.5	26	-9.5
E2f8	57.97	23.83	34.14	728	1735.33	1007.33
E2f8	101.82	50.11	51.71	728	1735.33	1007.33
Ect2l	72.49	34.91	37.58	6.5	37.6667	31.1667
Eef2kmt	79.86	46.73	33.13	186.5	417.667	231.167
Efcab2	27.65	57.99	-30.34	124.5	209.667	85.1667
Efcc1	16.69	39.89	-23.2	197	273.667	76.6667
Egln1	50.85	27.5	23.35	378.5	621.667	243.167
Ehd3	260.79	173.88	86.91	396	1594.33	1198.33
Elac2	242.76	152.02	90.74	439.5	780.667	341.167
Elk4	83.04	124.53	-41.49	542	971	429
Elovl5	42.47	77.14	-34.67	631.5	769	137.5
Epb41l2	58.66	104.16	-45.5	1095	1607	512
Ercc3	45.75	74.04	-28.29	429	565	136
Ercc6	61.29	36.23	25.06	775.5	857	81.5
Etnk1	209.53	386.28	-176.75	578.5	1167.67	589.167
Etv6	17.29	37.53	-20.24	20864	30778.3	9914.33
Extl3	46.7	20.74	25.96	725.5	983.333	257.833
Fadd	41.35	67.47	-26.12	3.5	16.6667	13.1667
Fam102a	11.24	28.25	-17.01	136	357.333	221.333
Fam129a	61.94	31.81	30.13	374.5	648.333	273.833
Fam129b	152.89	84.92	67.97	230.5	368.333	137.833
Fam133b	85.35	38.48	46.87	588	1437.33	849.333
Fam163b	56.52	97.13	-40.61	1	2	1
Fam178b	12.57	29.18	-16.61	6.5	28.3333	21.8333
Fbn1	244.42	170.41	74.01	57	164	107
Fbxl18	167.45	278.86	-111.41	122.5	248.667	126.167
Fchsd2	18.77	43.27	-24.5	1769.5	2080.67	311.167
Fgfr1	161.84	262.67	-100.83	507	417	-90
Fhl2	28.98	50.96	-21.98	1	9.66667	8.66667
Fhod1	17.78	37.16	-19.38	193	207.333	14.3333
Firre	313.41	107.86	205.55	335.5	416	80.5
Firre	134.45	47.94	86.51	335.5	416	80.5
Fkbp1a	97.74	154.82	-57.08	382	793.333	411.333
Fnbp1	14.42	33.12	-18.7	2722	3488.33	766.333
Fnip2	33.68	60.62	-26.94	637.5	1183.67	546.167
Fos	134.5	81.45	53.05	4532	2701.67	-1830.33
Fut8	66.41	103.69	-37.28	6142	9179.33	3037.33
G6pc	196.35	117.68	78.67	0	10.6667	10.6667
Gadl1	527.81	291.86	235.95	19	4.66667	-14.3333
Galm	82.04	126.13	-44.09	196.5	115.333	-81.1667
Gas7	86.82	54.05	32.77	72.5	55	-17.5
Gbgt1	38.12	17.45	20.67	0	0.666667	0.666667
Gbp11	20.63	45.04	-24.41	4	26.6667	22.6667
Gchfr	12.39	28.72	-16.33	3.5	8.66667	5.16667
Gcnt2	66.63	102.19	-35.56	4110.5	4759.67	649.167
Gcnt4	110.69	179.69	-69	5	0.666667	-4.33333
Gfod1	132.18	74.14	58.04	701	811	110
Gfod1	160.16	79.95	80.21	701	811	110
Ghrhr	41.22	20.27	20.95	0	3	3
Gimap8	51	86.71	-35.71	412	389	-23
Gm12669	221.93	317.18	-95.25	504.5	1322.67	818.167
Gm12992	79.58	128.18	-48.6	0.5	49.3333	48.8333
Gm15706	51.81	89.05	-37.24	2.5	79	76.5
Gm19589	31.28	14.17	17.11	0	11	11
Gm29684	155.78	101.82	53.96	1	7.33333	6.33333
Gm29684	35.98	15.48	20.5	1	7.33333	6.33333
Gm31520	68.05	32.85	35.2	42	1	-41
Gm31520	44.57	74.61	-30.04	42	1	-41
Gm5086	203.89	88.49	115.4	9	9.66667	0.666667
Gm5617	169.72	100.79	68.93	5.5	14.6667	9.16667
Gm8013	34.72	57.9	-23.18	0	0.333333	0.333333
Gmppb	84.91	40.16	44.75	27.5	46.3333	18.8333
Gnb4	97.87	50.77	47.1	342	584.333	242.333
Gng2	22.21	41.29	-19.08	1239	1281.67	42.6667
Gng2	17.7	40.73	-23.03	1239	1281.67	42.6667
Golph3	71.76	39.04	32.72	374	625.667	251.667
Gorasp2	70.11	38.66	31.45	608	1065.67	457.667
Gpc5	109.01	47.49	61.52	73	183.333	110.333
Gpr39	139.5	77.9	61.6	16	15	-1
Gpsm2	41.13	18.58	22.55	167.5	602	434.5
Grap2	175.52	90.47	85.05	41.5	73	31.5
Grhpr	54.73	24.02	30.71	49.5	133.333	83.8333
Grik4	135.51	210.2	-74.69	12.5	86	73.5
Grk5	49.05	20.55	28.5	143.5	228.667	85.1667
Gtf3a	116.62	62.87	53.75	66	117.667	51.6667
Gtf3c6	166.54	99.85	66.69	585	1050.33	465.333
H2-DMb2	60.18	34.44	25.74	24.5	0	-24.5
H2-Eb2	69.22	38.57	30.65	10.5	28	17.5
H3f3a	46.85	21.12	25.73	159.5	177	17.5
Haao	48.67	23.93	24.74	61	143	82
Hacd2	13.45	29.56	-16.11	457.5	529	71.5
Hacd2	54.12	31.06	23.06	457.5	529	71.5
Hao1	124.85	179.87	-55.02	9	20.6667	11.6667
Hdac5	16.36	38.94	-22.58	659.5	1059	399.5
Heca	20.69	39.79	-19.1	485.5	899	413.5
Hectd2	52.37	83.33	-30.96	144.5	144.667	0.166667
Herc1	356.73	181.1	175.63	2304	4238.33	1934.33
Herpud1	111.92	63.06	48.86	418.5	573.333	154.833
Hexb	237.93	155.87	82.06	48.5	106.667	58.1667
Hexim2	91.35	48.89	42.46	31.5	10.6667	-20.8333
Hist1h4n	440.21	245.13	195.08	1	111.333	110.333
Hist2h3c2	17.25	36.79	-19.54	0.5	10	9.5
Hivep3	11	26.18	-15.18	883	1033.33	150.333
Hmgn2	83.41	45.14	38.27	366.5	823	456.5
Hnrnpa3	152.76	84.84	67.92	777	861.333	84.3333
Hnrnpf	175.83	84.84	90.99	2341	5013	2672
Hnrnpul1	15.38	32.56	-17.18	2898	6534.67	3636.67
Hrh2	90.4	41.76	48.64	65	88	23
Hs1bp3	11.37	27.59	-16.22	70	261.333	191.333
Hs3st3b1	12.06	30.4	-18.34	10.5	0	-10.5
Hs6st1	22.55	49.54	-26.99	240	650	410
Hsbp1	44.25	69.25	-25	255	570.667	315.667
Hsdl2	85.05	46.08	38.97	210.5	353.333	142.833
Hspa8	58.68	24.11	34.57	5908	12178.3	6270.33
Hsph1	26.07	10.32	15.75	543	1683	1140
Ifi27l2a	44.25	20.64	23.61	49.5	86.3333	36.8333
Igf1r	90.48	47.85	42.63	7248.5	11241	3992.5
Igfbp7	25.82	10.51	15.31	20	12.6667	-7.33333
Iigp1	30.58	12.11	18.47	514	1985.67	1471.67
Il10rb	77.66	45.32	32.34	192.5	395.667	203.167
Il12rb2	73.09	44.86	28.23	269.5	301	31.5
Il17ra	95.56	50.77	44.79	900.5	2027.33	1126.83
Il1r2	75.02	112.32	-37.3	125	92.3333	-32.6667
Il22ra2	77.36	124.71	-47.35	7.5	17.6667	10.1667
Il4ra	21.7	43.07	-21.37	398.5	572.333	173.833
Il6	113.55	57.43	56.12	0	1	1
Impad1	10.33	25.34	-15.01	619	1210.33	591.333
Ing1	55.74	28.53	27.21	638	969.667	331.667
Inpp5a	311.26	192.28	118.98	1080	1597	517
Inpp5d	90.37	136.9	-46.53	2560	4163.33	1603.33
Iqsec2	125.21	71.6	53.61	499	475	-24
Irak2	32.48	65.88	-33.4	121	166.667	45.6667
Irf2bp2	171.14	63.9	107.24	770	1590.67	820.667
Irf4	39.42	73.19	-33.77	20.5	49	28.5
Irf4	41.92	18.58	23.34	20.5	49	28.5
Irf7	309.13	226.54	82.59	287.5	2185	1897.5
Itga4	23.8	46.55	-22.75	3155	6673	3518
Itgb1bp1	361.06	257.02	104.04	101	176.333	75.3333
Itgb6	37.52	16.14	21.38	61.5	213.667	152.167
Itih5	204.78	153.43	51.35	2856.5	3847	990.5
Jade2	23.66	44.95	-21.29	973.5	1433	459.5
Jdp2	145.27	220.41	-75.14	308.5	592.333	283.833
Jdp2	74.91	116.54	-41.63	308.5	592.333	283.833
Kansl2	31.79	85.5	-53.71	150.5	241.667	91.1667
Kcng1	58.61	32.38	26.23	0	3.33333	3.33333
Kcng2	28.87	59.96	-31.09	41	109.667	68.6667
Kcnj15	56.96	30.22	26.74	0	6.33333	6.33333
Kcnj15	11.11	28.25	-17.14	0	6.33333	6.33333
Kcnj6	285.17	204.85	80.32	45	53.3333	8.33333
Kcnk10	68.07	114.01	-45.94	23.5	10	-13.5
Kcnn4	76.66	46.08	30.58	358.5	854.667	496.167
Kdm6b	12.82	33.68	-20.86	896.5	1162.33	265.833
Kdm7a	48.7	85.49	-36.79	224	352.667	128.667
Khdrbs1	14.33	30.97	-16.64	2056	4097.33	2041.33
Kif13a	87.77	51.05	36.72	1373	3019.33	1646.33
Kif13b	26.16	52.27	-26.11	755.5	1230.67	475.167
Kit	43.91	20.74	23.17	5951.5	8017.33	2065.83
Klhdc2	71.64	123.87	-52.23	538.5	892	353.5
Klhl25	178.47	80.99	97.48	73.5	228	154.5
Klhl9	86.3	50.49	35.81	537.5	934	396.5
Ktn1	230.94	150.6	80.34	2350.5	3011.33	660.833
Lbr	440.58	324.22	116.36	1140.5	2461.67	1321.17
Lin54	166.78	61.95	104.83	554.5	987	432.5
Lpcat1	32.58	60.53	-27.95	440.5	687.667	247.167
Lrrc3b	60.19	96.38	-36.19	0.5	0.333333	-0.166667
Lrrc74b	294.57	203.16	91.41	0	3.66667	3.66667
Lrrc8c	30.38	53.86	-23.48	1193.5	2118.33	924.833
Lsmem1	18.13	39.69	-21.56	0	12.3333	12.3333
Ltbp1	77.87	38.1	39.77	168	436.667	268.667
Ly86	217.45	144.51	72.94	5	27.6667	22.6667
Mab21l3	189.47	111.01	78.46	0	11	11
Maf	76.39	120.02	-43.63	26.5	66.6667	40.1667
Mafb	46.91	88.87	-41.96	72	45.6667	-26.3333
Man1b1	16.55	40.35	-23.8	432.5	740.333	307.833
Manba	80.17	33.97	46.2	394	581	187
Map3k19	62.85	95.15	-32.3	7	0	-7
Map3k5	44.74	72.63	-27.89	734	1076.67	342.667
Max	77.54	118.8	-41.26	659	1333.33	674.333
Mcc	36.81	64.28	-27.47	123.5	96.3333	-27.1667
Mctp1	83.03	35.09	47.94	4786	4828.67	42.6667
Mctp2	49.34	24.4	24.94	645	667.333	22.3333
Mcu	46.67	14.74	31.93	591	1228.33	637.333
Mdga1	36.92	14.26	22.66	1355	1974.33	619.333
Med13l	102.21	59.77	42.44	3885.5	5899	2013.5
Mef2d	11.64	27.59	-15.95	1347	2009	662
Mettl22	202.25	116.65	85.6	119	247.333	128.333
Mfsd1	14.41	33.88	-19.47	366.5	432.333	65.8333
Mfsd2b	129.96	69.74	60.22	391	1435.67	1044.67
Mgst2	26.22	48.23	-22.01	40	61.6667	21.6667
Mical1	121.72	70.94	50.78	152.5	140	-12.5
Micall2	234.18	159.15	75.03	308.5	816.667	508.167
Micu1	159.15	110.64	48.51	597.5	1001.33	403.833
Mki67	117.69	57.62	60.07	11938	29004.3	17066.3
Mkrn2	150.77	96.65	54.12	186.5	310.333	123.833
Morn1	65.41	30.41	35	212.5	154	-58.5
Mpo	112.58	48.43	64.15	1611	2895.67	1284.67
Mrpl44	50.6	22.15	28.45	85	279.667	194.667
Mrps11	220.32	122.94	97.38	51.5	145.667	94.1667
Mrps18a	168.42	116.37	52.05	109.5	116	6.5
Mta1	164.71	89.53	75.18	1473	3024.33	1551.33
Mta3	135.87	73.19	62.68	951.5	1398.33	446.833
Mta3	20.28	42.42	-22.14	951.5	1398.33	446.833
Mtfr2	61.58	94.88	-33.3	210.5	427	216.5
Mtss1	120.74	76.1	44.64	876.5	1249.67	373.167
Mturn	86.15	46.93	39.22	98	76.3333	-21.6667
Muc13	125.59	72.54	53.05	3093.5	5231	2137.5
Mvb12b	194.18	109.32	84.86	1913.5	3262	1348.5
Mvk	135.3	72.35	62.95	70.5	144.333	73.8333
Mvp	28.45	50.3	-21.85	317.5	1022.33	704.833
Mx1	74.77	43.73	31.04	33.5	904.667	871.167
Mx1	66.84	36.41	30.43	33.5	904.667	871.167
Myo1f	101.77	57.16	44.61	496.5	599	102.5
Myrip	71.03	116.73	-45.7	20	2.33333	-17.6667
Nap1l1	110.18	59.69	50.49	1329.5	2304.67	975.167
Nap1l1	214.2	117.31	96.89	1329.5	2304.67	975.167
Nars	12.23	31.16	-18.93	774	2166.33	1392.33
Nat8f4	10.86	30.5	-19.64	16.5	12.3333	-4.16667
Nav2	62.64	33.79	28.85	1142.5	1386	243.5
Nceh1	19.57	46.92	-27.35	1440	1766.33	326.333
Ndrg1	63.45	28.62	34.83	598.5	814.667	216.167
Nedd4	88.02	49.65	38.37	6922	11440.3	4518.33
Nedd4l	49.77	25.99	23.78	1471.5	2055.33	583.833
Nemp2	336.45	244.65	91.8	89	215.667	126.667
Nenf	71.37	109.14	-37.77	125.5	104	-21.5
Nfkbiz	16.29	43.64	-27.35	1236	820.667	-415.333
Nmi	13.88	33.5	-19.62	498.5	1107	608.5
Nmnat3	89.14	49.65	39.49	1417	2011	594
Nmrk1	25.58	10.32	15.26	28.5	153.667	125.167
Nmur1	98.47	63.53	34.94	0	17	17
Nnmt	8.12	31.53	-23.41	0	1	1
Noct	65.67	33.41	32.26	117	276.667	159.667
Nod1	18.58	41.01	-22.43	143.5	445.333	301.833
Nodal	94.67	45.05	49.62	0	2.33333	2.33333
Nol4l	156.79	79.95	76.84	1189	2050	861
Npffr1	155.43	101.82	53.61	16	19.6667	3.66667
Nrap	55.55	25.71	29.84	76	194.667	118.667
Nrf1	153.94	92.62	61.32	1168.5	1795.33	626.833
Nrip1	181.19	114.48	66.71	3605	4827.67	1222.67
Nrn1	98.21	54.42	43.79	0.5	3.66667	3.16667
Nsun2	15.18	36.32	-21.14	1530.5	3086.33	1555.83
Nt5c2	99.39	48.24	51.15	1056.5	1686	629.5
Nt5m	104.5	70.38	34.12	117.5	237.667	120.167
Nudt3	202.46	132.22	70.24	1211.5	2337.67	1126.17
Nudt4	82.24	38.66	43.58	363	734	371
Nudt4	74.48	33.5	40.98	363	734	371
Nxt1	67.08	38.76	28.32	118.5	101	-17.5
Oas2	218.03	114.21	103.82	252.5	975.667	723.167
Oas2	76.35	41.29	35.06	252.5	975.667	723.167
Ofcc1	17.87	39.04	-21.17	0	9.33333	9.33333
Olfml2b	52.24	29.28	22.96	8.5	22.3333	13.8333
Opa1	84.78	38.95	45.83	1062.5	2533	1470.5
Osbpl11	105.84	66.15	39.69	317	484.333	167.333
Osbpl1a	45.05	75.26	-30.21	2260	2352	92
P2rx3	65.54	34.81	30.73	7	22	15
P2rx4	33.05	58.65	-25.6	314.5	232	-82.5
P2ry1	396.9	260.97	135.93	51.5	459.667	408.167
Pacsin2	36.84	68.88	-32.04	1176	1859.33	683.333
Pag1	52.64	28.9	23.74	2190	2273.33	83.3333
Pag1	109.71	43.45	66.26	2190	2273.33	83.3333
Panx1	160.42	91.11	69.31	169	354.333	185.333
Papss2	59.62	22.71	36.91	72	37	-35
Parvg	49.59	76.95	-27.36	971.5	1447.33	475.833
Pbld1	63.16	97.5	-34.34	19.5	14.6667	-4.83333
Pcdh7	183.6	130.07	53.53	1322	1703.33	381.333
Pde1b	63.18	102.38	-39.2	114.5	177.667	63.1667
Pde4d	127.78	68.32	59.46	3787	5081	1294
Pde5a	63.49	29.94	33.55	281.5	824	542.5
Pde6b	340.87	239.11	101.76	48	47.6667	-0.333333
Pdzd2	24.47	47.39	-22.92	372	530	158
Perm1	37.66	17.36	20.3	0	14.3333	14.3333
Pfkfb4	27.94	51.33	-23.39	199	149	-50
Pgpep1l	177.66	86.71	90.95	19.5	14.6667	-4.83333
Pgpep1l	16.99	35.47	-18.48	19.5	14.6667	-4.83333
Phf21a	40.27	19.14	21.13	2337.5	3079.33	741.833
Phf24	132.47	84.83	47.64	12.5	39.6667	27.1667
Pik3cb	80.57	42.6	37.97	311.5	525	213.5
Pik3r1	39.8	16.99	22.81	3587	4861	1274
Pitpnc1	23.87	51.14	-27.27	2760.5	5093.67	2333.17
Plac8	47.93	18.39	29.54	276	1065.33	789.333
Plcl2	215.63	124.72	90.91	2566.5	3421	854.5
Pld4	64.94	102.57	-37.63	1.5	61.3333	59.8333
Plekha2	50.25	79.67	-29.42	627	922	295
Plekhf2	23.8	62.51	-38.71	359.5	558.667	199.167
Plekhg6	114.85	160.94	-46.09	79	28	-51
Plekhm1	314.04	173.78	140.26	316.5	723.333	406.833
Plpp3	177.71	102.67	75.04	104	139.667	35.6667
Plpp7	75.07	42.89	32.18	34	13.3333	-20.6667
Plxdc1	69.81	30.4	39.41	1	8.66667	7.66667
Pmepa1	22.74	50.48	-27.74	144.5	43.6667	-100.833
Polk	29.88	61.38	-31.5	160	448	288
Ppp1r12a	85.14	40.35	44.79	3262	6085.33	2823.33
Ppp1r13b	22.24	46.17	-23.93	1078	1713	635
Ppp1r15b	48.12	23.37	24.75	702.5	1776.33	1073.83
Ppp2cb	151.92	89.05	62.87	477	598	121
Ppp2cb	305.13	213.67	91.46	477	598	121
Ppp2r3a	39.25	64.94	-25.69	817	1186.67	369.667
Prdx6	64.7	27.03	37.67	1345.5	1748.33	402.833
Prim2	21.74	44.86	-23.12	1128.5	1859	730.5
Prkab1	15.28	38.2	-22.92	49.5	153	103.5
Prkce	169.21	111.95	57.26	5209.5	6979.67	1770.17
Prmt9	84.38	49.46	34.92	278.5	335	56.5
Prn	43.48	69.35	-25.87	0	2.33333	2.33333
Prok2	80.14	48.23	31.91	11	0	-11
Prss36	69.53	110.36	-40.83	21	2	-19
Prune2	58.41	34.16	24.25	126	172.667	46.6667
Ptafr	26.8	54.9	-28.1	100	194	94
Ptgs1	153.45	97.87	55.58	378.5	699	320.5
Ptk2b	17.36	34.63	-17.27	2854.5	3877	1022.5
Ptp4a2	9.33	25.43	-16.1	2530.5	4341.67	1811.17
Ptp4a2	15.7	36.04	-20.34	2530.5	4341.67	1811.17
Purb	19.82	42.04	-22.22	1181.5	2103.67	922.167
Pyroxd2	470.7	248.39	222.31	0.5	1	0.5
Pyurf	34.52	69.16	-34.64	243	89	-154
Rab26	70.46	41.67	28.79	3.5	0	-3.5
Rab27b	96.9	51.81	45.09	779.5	1649.67	870.167
Rab2a	104.88	170.7	-65.82	1357.5	1909	551.5
Rab7	25.12	47.86	-22.74	539.5	591.667	52.1667
Rabac1	47.39	80.71	-33.32	48.5	154	105.5
Rac1	40.37	20.64	19.73	1489.5	2756.33	1266.83
Rad23b	12.47	31.9	-19.43	1676.5	3321.33	1644.83
Ralbp1	191.72	128.57	63.15	1430.5	2627.33	1196.83
Rap1gds1	35.23	69.82	-34.59	1481	1997	516
Rap2a	115.14	165.73	-50.59	233.5	379.667	146.167
Rapgef2	73.7	34.07	39.63	1398	2061.67	663.667
Rars	10.5	25.24	-14.74	515	907.667	392.667
Rassf3	88.14	54.14	34	282	634.667	352.667
Rassf4	13.51	35.01	-21.5	283.5	587.333	303.833
Rbms1	22.91	48.98	-26.07	527	540.333	13.3333
Rbpj	261.15	149.86	111.29	595.5	956	360.5
Rcan3	265.88	196.03	69.85	165.5	336.333	170.833
Rcn3	345.42	229.34	116.08	159.5	338.333	178.833
Rec114	76.61	43.26	33.35	74	38.6667	-35.3333
Reep1	42.44	73.38	-30.94	42	51.3333	9.33333
Rflna	193.52	290.62	-97.1	4	37	33
Rftn1	509.28	392.9	116.38	3873	5583.33	1710.33
Rfx8	223.04	74.51	148.53	6	79.3333	73.3333
Rhbdd2	196.33	134.57	61.76	407	425.667	18.6667
Rin3	179.49	97.32	82.17	3188	3723	535
Rnf166	23.81	50.11	-26.3	566	748.667	182.667
Rnf180	141.92	81.93	59.99	506.5	751	244.5
Rnf7	10.19	27.21	-17.02	185	410.333	225.333
Ror1	57.46	97.5	-40.04	30.5	90.3333	59.8333
Rpa1	205.86	131.56	74.3	1174.5	1848.67	674.167
Rpap3	20.42	53.02	-32.6	289	639.333	350.333
Rpl38	30.91	12.01	18.9	227.5	376	148.5
Rps3a1	43.99	22.9	21.09	1568.5	2709	1140.5
Rreb1	71.36	37.45	33.91	3479.5	6309.33	2829.83
Rreb1	45.08	23.46	21.62	3479.5	6309.33	2829.83
Rreb1	15.05	31.91	-16.86	3479.5	6309.33	2829.83
Rsg1	24.5	67.37	-42.87	72.5	58.6667	-13.8333
Rsl24d1	75.18	41.19	33.99	124.5	217	92.5
Rsl24d1	83.3	43.45	39.85	124.5	217	92.5
Rubcnl	293.29	209.74	83.55	49.5	99.6667	50.1667
Runx1	29.48	10.88	18.6	18540.5	29181.7	10641.2
Runx1	70.24	38.76	31.48	18540.5	29181.7	10641.2
Rybp	179.11	111.02	68.09	459	768	309
Samd9l	50.8	103.41	-52.61	682	1897.33	1215.33
Satl1	245.76	168.82	76.94	1.5	2.33333	0.833333
Scaf11	54.83	30.59	24.24	3362	5954.33	2592.33
Scaf4	163.82	102.85	60.97	1255	2357.67	1102.67
Scamp1	11.04	27.68	-16.64	476.5	1079.33	602.833
Scand1	12.2	27.59	-15.39	216.5	362.333	145.833
Scn10a	217.7	137.48	80.22	1	40.6667	39.6667
Scrn1	119.9	65.69	54.21	103.5	140.333	36.8333
Sec22c	36.19	60.43	-24.24	66	198	132
Selenof	496.89	214.33	282.56	857.5	1849.67	992.167
Sema6d	103.34	151.27	-47.93	17	104	87
2009-09-01	53.03	29.65	23.38	2057.5	4122.33	2064.83
Sesn3	11.07	28.44	-17.37	531	730.333	199.333
Sfmbt2	51.75	28.53	23.22	90.5	149.333	58.8333
Sfrp2	83.99	49.83	34.16	5.5	0	-5.5
Sgms1	47.59	23.84	23.75	3835.5	5622.33	1786.83
Sgms1	392.1	285.55	106.55	3835.5	5622.33	1786.83
Sgpp1	56.78	32	24.78	187.5	594.667	407.167
Siah1a	120.64	178.95	-58.31	332.5	514.333	181.833
Sidt2	20.92	39.32	-18.4	369.5	422.667	53.1667
Siglec15	119.08	38.02	81.06	0	13	13
Skil	83.73	128.1	-44.37	692.5	797	104.5
Sla2	105.8	66.64	39.16	105	356.667	251.667
Slc16a9	16.71	38.29	-21.58	138	147.667	9.66667
Slc1a7	77.5	42.51	34.99	0	1.66667	1.66667
Slc24a3	85.55	42.6	42.95	244.5	1217.67	973.167
Slc25a21	19.22	38.48	-19.26	530.5	1175	644.5
Slc25a38	54.39	29.93	24.46	58.5	134.667	76.1667
Slc35e3	81.87	49.08	32.79	52.5	215	162.5
Slc38a10	252.56	143.56	109	1048.5	2025	976.5
Slc40a1	33.54	11.64	21.9	102	184	82
Slc44a3	71.8	39.13	32.67	17	12.3333	-4.66667
Slc46a2	104.66	162.73	-58.07	0	1	1
Slc9a9	64.06	32.28	31.78	488.5	1601.67	1113.17
Slfn10-ps	23.51	52.37	-28.86	93.5	291.333	197.833
Smad1	107.14	49.46	57.68	609	922.333	313.333
Smad3	30.45	51.42	-20.97	1757	2677.67	920.667
Smarcal1	23.36	43.92	-20.56	466.5	1093.33	626.833
Snx2	15.83	35.19	-19.36	594	913	319
Snx24	175.69	288.45	-112.76	449.5	497.333	47.8333
Snx30	23.16	51.62	-28.46	975.5	1641.33	665.833
Sod1	498.12	361.95	136.17	1022	2337.33	1315.33
Sorl1	186.17	306.68	-120.51	253	568.667	315.667
Sorl1	75.26	138.8	-63.54	253	568.667	315.667
Sos1	122.71	58.09	64.62	937.5	3111	2173.5
Spata13	10.66	28.53	-17.87	765	681.333	-83.6667
Src	28.7	56.3	-27.6	46.5	304.333	257.833
Srgap3	15.94	36.79	-20.85	1264	2656.67	1392.67
Srgap3	148.34	88.59	59.75	1264	2656.67	1392.67
Srsf3	68.72	106.41	-37.69	576.5	1336.33	759.833
Ssr1	173.96	82.57	91.39	1451.5	3476.67	2025.17
Sstr1	150.17	224.37	-74.2	0	0.333333	0.333333
St3gal1	26.29	51.34	-25.05	1253	2199.67	946.667
St3gal2	29.84	12.76	17.08	563	1122.67	559.667
St6gal1	35.05	16.99	18.06	36	69	33
St8sia6	71.82	34.07	37.75	55.5	226.667	171.167
Stat3	19.81	46.36	-26.55	1694.5	2938.33	1243.83
Stat3	17.92	48.06	-30.14	1694.5	2938.33	1243.83
Stat3	17	41.01	-24.01	1694.5	2938.33	1243.83
Stk25	63.28	33.78	29.5	186.5	442	255.5
Stk32c	65.91	31.44	34.47	0.5	4	3.5
Ston2	199.83	108.67	91.16	198	505	307
Ston2	95.39	43.35	52.04	198	505	307
Stox2	22.86	55.85	-32.99	92.5	93	0.5
Sub1	34.88	16.33	18.55	1713	2388.67	675.667
Suclg1	160.17	264.25	-104.08	482	964	482
Svil	82.79	43.55	39.24	3253	5067	1814
Svil	139.38	81.17	58.21	3253	5067	1814
Swi5	141.81	90.65	51.16	101.5	424	322.5
Tab2	47.8	20.55	27.25	1791.5	3204.33	1412.83
Tacc3	655.26	515.29	139.97	367	1105	738
Tap2	162.62	87.08	75.54	621.5	681.333	59.8333
Tarbp1	200.99	122.74	78.25	252	642.667	390.667
Tars	9.44	27.12	-17.68	800.5	1668.67	868.167
Tbc1d1	96.45	165.53	-69.08	1066	2088.67	1022.67
Tbc1d2b	59.59	30.12	29.47	939.5	1470.33	530.833
Tbc1d2b	62.96	23.47	39.49	939.5	1470.33	530.833
Tbc1d5	177.96	114.48	63.48	3005.5	3874	868.5
Tbc1d9	106.81	61.56	45.25	361.5	323.667	-37.8333
Tbl1xr1	15.13	37.06	-21.93	2468.5	3767.67	1299.17
Tcof1	17.73	43.08	-25.35	2053.5	4436	2382.5
Tcp10c	1184.58	454.64	729.94	0	2.33333	2.33333
Tdrd3	13.98	32	-18.02	732	1333.67	601.667
Tex14	17.4	39.23	-21.83	21	52	31
Tex35	97.33	57.8	39.53	7	0	-7
Tfdp1	78.86	43.08	35.78	1146.5	2458	1311.5
Tgfbi	47.85	76.01	-28.16	255	488.333	233.333
Tgfbr2	220.2	155.78	64.42	1094	1478	384
Themis	12.37	30.78	-18.41	0	2	2
Thy1	61.2	33.87	27.33	8.5	55	46.5
Tiam1	254.06	163.94	90.12	1508	2264.67	756.667
Tiam1	106.33	45.32	61.01	1508	2264.67	756.667
Tlr13	31.75	14.73	17.02	0	15	15
Tmem114	59.13	119.74	-60.61	13.5	1.33333	-12.1667
Tmem115	134.62	84.37	50.25	159	310.667	151.667
Tmem121	98.41	54.71	43.7	6.5	0	-6.5
Tmem211	48.54	25.06	23.48	14	0	-14
Tmem217	91.83	55.27	36.56	23	9	-14
Tmem243	91.69	136.44	-44.75	76.5	17	-59.5
Tmem37	28.09	52.65	-24.56	43	0	-43
Tmem44	165.92	98.82	67.1	37	8	-29
Tmem65	46.73	23.74	22.99	267.5	340	72.5
Tmprss9	187.68	111.95	75.73	6.5	0	-6.5
Tmsb10	32.07	57.81	-25.74	122.5	194.667	72.1667
Tnfaip8	9.86	24.87	-15.01	2094.5	2847	752.5
Tnfrsf1a	54.52	87.93	-33.41	598.5	777.333	178.833
Tnfrsf1b	11.79	27.78	-15.99	455	750	295
Tnfsf10	110.19	51.15	59.04	1057	1363.33	306.333
Tnfsf10	13.83	33.22	-19.39	1057	1363.33	306.333
Tns3	49.22	26.27	22.95	1477.5	1957	479.5
Tomm20	165.29	257.97	-92.68	588.5	641.333	52.8333
Tomm40	19.22	44.67	-25.45	166	328	162
Tor1aip2	113.41	64.38	49.03	1039.5	1626.33	586.833
Tram1	228.91	157.56	71.35	1001.5	1785.33	783.833
Trap1	185.66	114.96	70.7	1003.5	1471.33	467.833
Trim55	27.44	49.36	-21.92	0	4	4
Trpm1	28.7	51.33	-22.63	1	12.6667	11.6667
Tspan1	35.15	17.55	17.6	8	0	-8
Tspan33	195	128.18	66.82	116	294.667	178.667
Ttc27	199.35	136.91	62.44	641	1249.67	608.667
Uba7	413.88	239.95	173.93	658	981.333	323.333
Ube2e1	14.67	33.5	-18.83	876.5	991	114.5
Ube2h	18.76	47.29	-28.53	553	522.667	-30.3333
Uck2	11.32	26.65	-15.33	1440	2937	1497
Uevld	34.6	62.21	-27.61	82	353.333	271.333
Umps	159.11	73.57	85.54	421.5	671.667	250.167
Umps	20.66	43.36	-22.7	421.5	671.667	250.167
Unc5cl	20.75	40.54	-19.79	132	187.333	55.3333
Usb1	37.59	16.7	20.89	171	167	-4
Ush2a	263.81	159.72	104.09	6	54.6667	48.6667
Usp24	65.88	38.01	27.87	3029	6851.67	3822.67
Usp25	16.69	41.48	-24.79	2338.5	4141.33	1802.83
Utrn	15.39	36.7	-21.31	7180.5	10747.7	3567.17
Uvrag	30.34	56.87	-26.53	1554.5	2226.67	672.167
Vash1	120.79	69.44	51.35	82	182.667	100.667
Vav3	57.21	30.5	26.71	3634.5	4129.33	494.833
Vcam1	63.35	99.56	-36.21	97.5	143.333	45.8333
Vldlr	116.2	75.54	40.66	733.5	719.333	-14.1667
Vopp1	46.11	20.18	25.93	415.5	428	12.5
Vrk1	17.7	38.1	-20.4	756.5	1270.67	514.167
Vtcn1	29.02	55.45	-26.43	2	5	3
Vwf	40.18	76.86	-36.68	1733	5074.33	3341.33
Vwf	56.39	97.4	-41.01	1733	5074.33	3341.33
Wdfy3	37.15	65.12	-27.97	2094.5	3753.67	1659.17
Wdfy4	22.06	50.39	-28.33	4747.5	6040.67	1293.17
Wdr61	12.12	29.56	-17.44	264.5	468.667	204.167
Wipf1	62.98	35.94	27.04	1152.5	1939.67	787.167
Wipf1	26.86	49.55	-22.69	1152.5	1939.67	787.167
Wipf1	233.37	141.04	92.33	1152.5	1939.67	787.167
Wscd2	35.18	58.55	-23.37	0	3.66667	3.66667
Wwox	103.82	63.35	40.47	4444	6770.67	2326.67
Xpo4	139.87	72.73	67.14	749	791.667	42.6667
Xrn2	78.08	39.32	38.76	1788	3532.33	1744.33
Xxylt1	88.4	56.49	31.91	680	974	294
Yae1d1	13.76	39.89	-26.13	0	6.33333	6.33333
Ybx3	45.48	22.62	22.86	2156.5	5073.67	2917.17
Ywhaz	28.75	50.95	-22.2	4837	5666	829
Ywhaz	20.87	43.26	-22.39	4837	5666	829
Ywhaz	38.6	65.69	-27.09	4837	5666	829
Zbtb14	139.03	89.05	49.98	319.5	578.333	258.833
Zcchc10	71.9	107.63	-35.73	127	124.333	-2.66667
Zcchc24	152.33	70.75	81.58	141.5	247.333	105.833
Zfp141	110.49	64.65	45.84	256	495	239
Zfp36	62.93	96.94	-34.01	3083	1682.67	-1400.33
Zfp473	67.02	39.41	27.61	3.5	33.3333	29.8333
Zfp507	50.38	87.74	-37.36	398	369.333	-28.6667
Zfp644	62.3	36.13	26.17	6	4.66667	-1.33333
Zfp697	53.64	92.42	-38.78	27.5	39.6667	12.1667
Zfp697	164.14	259.56	-95.42	27.5	39.6667	12.1667
Zfp706	81.33	48.7	32.63	789	1198.33	409.333
Zfp760	127.62	81.36	46.26	58.5	231.333	172.833
Zfp985	108.92	160.39	-51.47	3	5.33333	2.33333
Zmiz1	22.26	44.95	-22.69	5131	7266.67	2135.67
Zmiz1	10.64	29.66	-19.02	5131	7266.67	2135.67
Zmynd8	127.21	57.71	69.5	2235	3267	1032
Znrf2	21.17	42.89	-21.72	857.5	1299	441.5

## Sheet: Figure 1k
Ingenuity Canonical Pathways	-log(p-value)	Ratio	z-score	Molecules
Systemic Lupus Erythematosus In B Cell Signaling Pathway	7.27	0.0909	0.6	CD5,FCGR2B,FOS,FOXO3,IFIH1,IFIT2,IFIT3,IRF7,IRF9,ISG15,ISG20,JUN,MAP4K4,MCL1,NFAT5,NFATC1,NFATC2,PAG1,PRKCA,PRKCE,PRKCH,PRKD1,RAP1B,TGFB1,TLR8
CXCR4 Signaling	5.82	0.102	-2.309	ADCY6,EGR1,ELMO1,FOS,GNA14,GNAQ,GNB5,GNG2,JUN,PLCB4,PRKCA,PRKCE,PRKCH,PRKD1,RAP1B,RHOB,RHOQ
Role of NFAT in Regulation of the Immune Response	5.34	0.0939	-1.387	CD28,FCGR2B,FOS,GNA14,GNAQ,GNB5,GNG2,HLA-A,ITK,JUN,NFAT5,NFATC1,NFATC2,ORAI1,PLCB4,RAP1B,XPO1
PI3K Signaling in B Lymphocytes	4.88	0.101	-2.496	ATF3,CAMK2D,FCGR2B,FOS,FOXO3,JUN,NFAT5,NFATC1,NFATC2,PLCB4,PLCH1,PLCL1,PTPRC,RAP1B
Interferon Signaling	4.51	0.194	2.449	IFIT1,IFIT3,IFITM3,IRF9,ISG15,OAS1,TAP1
T Cell Receptor Signaling	4.05	0.104	NaN	CD28,FOS,ITK,JUN,NFAT5,NFATC1,NFATC2,PAG1,PTPRC,RAP1B,SHB
Molecular Mechanisms of Cancer	3.92	0.06	NaN	ADCY6,CAMK2D,CDK14,DAXX,FOS,FZD3,GNA14,GNAQ,ITGA9,JUN,NOTCH1,PA2G4,PLCB4,PRKAG2,PRKCA,PRKCE,PRKCH,PRKD1,RAP1B,RHOB,RHOQ,SMAD7,TGFB1,ZBTB17
Phagosome Formation	3.77	0.0902	NaN	FCGR2B,ITGA9,PLCB4,PLCH1,PLCL1,PRKCA,PRKCE,PRKCH,PRKD1,RHOB,RHOQ,TLR8
fMLP Signaling in Neutrophils	3.7	0.0948	-1.897	GNB5,GNG2,NFAT5,NFATC1,NFATC2,PLCB4,PRKCA,PRKCE,PRKCH,PRKD1,RAP1B
Activation of IRF by Cytosolic Pattern Recognition Receptors	3.69	0.127	1.414	DDX58,IFIH1,IFIT2,IRF7,IRF9,ISG15,JUN,ZBP1
Role of PKR in Interferon Induction and Antiviral Response	3.63	0.0932	-1.508	ATF3,DDX58,FOS,HSP90AA1,HSP90B1,HSPA8,IFIH1,IRF9,JUN,NPM1,PDGFD
Calcium-induced T Lymphocyte Apoptosis	3.55	0.121	-1.134	HLA-A,NFATC2,NR4A1,ORAI1,PRKCA,PRKCE,PRKCH,PRKD1
Nur77 Signaling in T Lymphocytes	3.46	0.118	-2.121	CD28,MAP2K5,NFATC1,NR4A1,PRKCA,PRKCE,PRKCH,PRKD1
Role of Pattern Recognition Receptors in Recognition of Bacteria and Viruses	3.19	0.0779	0.378	DDX58,IFIH1,IRF7,OAS1,OAS2,OAS3,PRKCA,PRKCE,PRKCH,PRKD1,TGFB1,TLR8
CCR5 Signaling in Macrophages	3.15	0.0957	-1.633	CACNB2,FOS,GNB5,GNG2,JUN,PRKCA,PRKCE,PRKCH,PRKD1
IL-8 Signaling	2.68	0.065	-2.309	ANGPT1,FOS,GNB5,GNG2,JUN,MAP4K4,PRKCA,PRKCE,PRKCH,PRKD1,RAP1B,RHOB,RHOQ
Regulation of IL-2 Expression in Activated and Anergic T Lymphocytes	2.66	0.0889	NaN	CD28,FOS,JUN,NFAT5,NFATC1,NFATC2,RAP1B,TGFB1
Th17 Activation Pathway	2.63	0.0879	-2.828	HSP90AA1,HSP90B1,NFAT5,NFATC1,NFATC2,RORA,RORC,STAT4
IL-1 Signaling	2.6	0.087	NaN	ADCY6,FOS,GNA14,GNAQ,GNB5,GNG2,JUN,PRKAG2
TGF-Î² Signaling	2.48	0.0833	0	FOS,IRF7,JUN,PMEPA1,RAP1B,RUNX2,SMAD7,TGFB1
B Cell Activating Factor Signaling	2.42	0.122	-2	FOS,JUN,NFAT5,NFATC1,NFATC2
CD28 Signaling in T Helper Cells	2.39	0.0744	-2.828	CD28,FOS,HLA-A,ITK,JUN,NFAT5,NFATC1,NFATC2,PTPRC
IL-3 Signaling	2.38	0.0886	-1.134	FOS,JUN,PRKCA,PRKCE,PRKCH,PRKD1,RAP1B
Chemokine Signaling	2.35	0.0875	-1.134	CAMK2D,FOS,GNAQ,JUN,PLCB4,PRKCA,RAP1B
Prolactin Signaling	2.32	0.0864	-1.134	FOS,JUN,PRKCA,PRKCE,PRKCH,PRKD1,RAP1B
T Cell Exhaustion Signaling Pathway	2.24	0.0629	0	CD28,FOS,HLA-A,IRF9,JUN,NFAT5,NFATC1,NFATC2,RAP1B,STAT4,TGFB1
ERK/MAPK Signaling	2.21	0.0594	-1	DUSP1,ESR1,FOS,ITGA9,NFATC1,PPP1R14B,PRKAG2,PRKCA,PRKCE,RAP1B,YWHAQ,YWHAZ
PKCÎ¸ Signaling in T Lymphocytes	2.16	0.0645	-1.667	CACNB2,CAMK2D,CD28,FOS,HLA-A,JUN,NFAT5,NFATC1,NFATC2,RAP1B
iCOS-iCOSL Signaling in T Helper Cells	2.1	0.0721	-1.89	CAMK2D,CD28,HLA-A,ITK,NFAT5,NFATC1,NFATC2,PTPRC
IL-10 Signaling	2.04	0.0857	NaN	FCGR2B,FOS,IL18RAP,IL1RAPL2,JUN,MAP4K4
Macropinocytosis Signaling	1.87	0.0789	-0.447	PDGFD,PRKCA,PRKCE,PRKCH,PRKD1,RAP1B
Erythropoietin Signaling Pathway	1.85	0.0578	-1.265	FOS,FOXO3,HBA1/HBA2,JUN,PRKCA,PRKCE,PRKCH,PRKD1,RAP1B,TGFB1
CCR3 Signaling in Eosinophils	1.83	0.0645	-0.816	GNB5,GNG2,PLCB4,PRKCA,PRKCE,PRKCH,PRKD1,RAP1B
Phagosome Maturation	1.79	0.0596	NaN	CALR,CANX,DYNC1LI2,DYNLL1,HLA-A,TAP1,TUBA8,TUBB,TUBB1
Antigen Presentation Pathway	1.76	0.103	NaN	CALR,CANX,HLA-A,TAP1
mTOR Signaling	1.69	0.0524	-0.707	EIF3B,EIF3C,EIF4G1,PRKAG2,PRKCA,PRKCE,PRKCH,PRKD1,RAP1B,RHOB,RHOQ
IL-12 Signaling and Production in Macrophages	1.67	0.0602	NaN	FOS,JUN,PRKCA,PRKCE,PRKCH,PRKD1,STAT4,TGFB1
B Cell Receptor Signaling	1.65	0.0538	-2.121	CAMK2D,EGR1,FCGR2B,JUN,NFAT5,NFATC1,NFATC2,PAG1,PTPRC,RAP1B
Production of Nitric Oxide and Reactive Oxygen Species in Macrophages	1.61	0.0529	-2.333	FOS,JUN,PPP1R14B,PRKCA,PRKCE,PRKCH,PRKD1,RAP1B,RHOB,RHOQ
IL-15 Production	1.44	0.0579	-2.646	CLK1,EPHA3,FGFR1,ITK,MAP2K5,MERTK,TYRO3
Caveolar-mediated Endocytosis Signaling	1.4	0.0685	NaN	HLA-A,ITGA2B,ITGA8,ITGA9,PRKCA
T Helper Cell Differentiation	1.4	0.0685	NaN	CD28,HLA-A,RORC,STAT4,TGFB1
TNFR2 Signaling	1.39	0.1	NaN	FOS,JUN,TNFAIP3
IL-6 Signaling	1.36	0.0556	-1.89	FOS,IL18RAP,IL1RAPL2,JUN,MAP4K4,MCL1,RAP1B
NF-ÎºB Activation by Viruses	1.34	0.0658	-0.447	PRKCA,PRKCE,PRKCH,PRKD1,RAP1B
Toll-like Receptor Signaling	1.34	0.0658	NaN	FOS,JUN,MAP4K4,TLR8,TNFAIP3
PI3K/AKT Signaling	1.31	0.0489	0.447	FOXO3,HSP90AA1,HSP90B1,IL18RAP,ITGA9,MCL1,RAP1B,YWHAQ,YWHAZ
Systemic Lupus Erythematosus In T Cell Signaling Pathway	1.29	0.0419	-1.069	CD28,DNMT1,ESR1,FOS,H2-T22,HLA-A,JUN,MAP2K5,NFATC2,ORAI1,RAP1B,RHOB,RHOQ,RORC
JAK/Stat Signaling	1.26	0.0625	-1.342	FOS,GNAQ,JUN,RAP1B,STAT4
Th2 Pathway	1.21	0.0515	-1	CD28,HLA-A,JUN,NFATC2,NOTCH1,STAT4,TGFB1
IL-17A Signaling in Fibroblasts	1.19	0.0833	NaN	FOS,JUN,NFKBIZ
IL-4 Signaling	1.17	0.0588	NaN	HLA-A,NFAT5,NFATC1,NFATC2,RAP1B
Th1 and Th2 Activation Pathway	1.13	0.0468	NaN	CD28,HLA-A,JUN,NFATC1,NFATC2,NOTCH1,STAT4,TGFB1
p38 MAPK Signaling	1.08	0.0508	0.447	DAXX,DUSP1,DUSP10,IL18RAP,IL1RAPL2,TGFB1
Granzyme A Signaling	1.07	0.105	NaN	HMGB2,SET
CD40 Signaling	1.07	0.0615	-1	FOS,JUN,MAP2K5,TNFAIP3
Th1 Pathway	1.04	0.0496	-1	CD28,HLA-A,NFATC1,NFATC2,NOTCH1,STAT4
Role of RIG1-like Receptors in Antiviral Innate Immunity	0.987	0.0682	NaN	DDX58,IFIH1,IRF7
IL-23 Signaling Pathway	0.987	0.0682	NaN	RORA,RORC,STAT4
PFKFB4 Signaling Pathway	0.943	0.0652	NaN	MAP2K5,PRKAG2,TGFB1
Leukocyte Extravasation Signaling	0.903	0.0415	-0.378	AFDN,Cldn13,ITK,PRKCA,PRKCE,PRKCH,PRKD1,RAP1B
HMGB1 Signaling	0.876	0.0424	-1.134	FOS,JUN,MAP2K5,RAP1B,RHOB,RHOQ,TGFB1
Human Embryonic Stem Cell Pluripotency	0.87	0.0444	NaN	FGFR1,FZD3,PDGFD,SMAD7,TCF7L2,TGFB1
Natural Killer Cell Signaling	0.866	0.0406	-1.414	HLA-A,HSPA8,IL18RAP,NFAT5,NFATC1,NFATC2,RAP1B,STAT4
TNFR1 Signaling	0.863	0.06	NaN	FOS,JUN,TNFAIP3
IL-7 Signaling Pathway	0.851	0.0513	NaN	FOXO3,JUN,MCL1,NFATC1
Lipid Antigen Presentation by CD1	0.845	0.0769	NaN	CALR,CANX
IL-17A Signaling in Gastric Cells	0.845	0.0769	NaN	FOS,JUN
CD27 Signaling in Lymphocytes	0.81	0.0566	NaN	FOS,JUN,MAP2K5
Fc Epsilon RI Signaling	0.738	0.0427	-0.447	PRKCA,PRKCE,PRKCH,PRKD1,RAP1B
Altered T Cell and B Cell Signaling in Rheumatoid Arthritis	0.697	0.0444	NaN	CD28,HLA-A,TGFB1,TLR8
IL-2 Signaling	0.686	0.0492	NaN	FOS,JUN,RAP1B
IL-17 Signaling	0.684	0.0374	0.378	FOS,HSP90AA1,HSP90B1,JUN,RAP1B,SRSF1,TGFB1
FcÎ³ Receptor-mediated Phagocytosis in Macrophages and Monocytes	0.654	0.0426	-1	PRKCA,PRKCE,PRKCH,PRKD1
B Cell Development	0.627	0.0556	NaN	HLA-A,PTPRC
Neuroinflammation Signaling Pathway	0.613	0.0333	1.897	FOS,HLA-A,IRF7,JUN,KCNJ5,NFAT5,NFATC1,NFATC2,TGFB1,TLR8
Antiproliferative Role of TOB in T Cell Signaling	0.577	0.0513	NaN	CD28,TGFB1
PTEN Signaling	0.565	0.0368	1	FGFR1,FOXO3,ITGA9,PREX2,RAP1B
Chronic Myeloid Leukemia Signaling	0.564	0.0388	NaN	MECOM,PA2G4,RAP1B,TGFB1
MIF Regulation of Innate Immunity	0.532	0.0476	NaN	FOS,JUN
TREM1 Signaling	0.519	0.04	NaN	FCGR2B,NLRC3,TLR8
FcÎ³RIIB Signaling in B Lymphocytes	0.519	0.04	NaN	CACNB2,FCGR2B,RAP1B
iNOS Signaling	0.492	0.0444	NaN	FOS,JUN
MSP-RON Signaling In Macrophages Pathway	0.481	0.0354	0	FOS,JUN,NFKBIZ,RAP1B
FAT10 Cancer Signaling Pathway	0.479	0.0435	NaN	TCF7L2,TGFB1
Dendritic Cell Maturation	0.475	0.0326	-0.447	FCGR2B,HLA-A,PLCB4,PLCH1,PLCL1,STAT4
Granzyme B Signaling	0.467	0.0625	NaN	LMNB1
Graft-versus-Host Disease Signaling	0.456	0.0417	NaN	CD28,HLA-A
Autoimmune Thyroid Disease Signaling	0.444	0.0408	NaN	CD28,HLA-A
Primary Immunodeficiency Signaling	0.433	0.04	NaN	PTPRC,TAP1
Allograft Rejection Signaling	0.42	0.0349	NaN	CD28,H2-T22,HLA-A
Acute Myeloid Leukemia Signaling	0.397	0.0337	NaN	MAP2K5,RAP1B,TCF7L2
Crosstalk between Dendritic Cells and Natural Killer Cells	0.397	0.0337	NaN	CAMK2D,CD28,HLA-A
OX40 Signaling Pathway	0.389	0.0333	NaN	H2-T22,HLA-A,JUN
Communication between Innate and Adaptive Immune Cells	0.348	0.0312	NaN	CD28,HLA-A,TLR8
NF-ÎºB Signaling	0.312	0.0279	0.447	FGFR1,MAP4K4,RAP1B,TLR8,TNFAIP3
PD-1, PD-L1 cancer immunotherapy pathway	0.288	0.0283	NaN	CD28,HLA-A,TGFB1
GM-CSF Signaling	0.268	0.0286	NaN	CAMK2D,RAP1B
4-1BB Signaling in T Lymphocytes	0.248	0.0312	NaN	JUN
Airway Inflammation in Asthma	0.248	0.0312	NaN	TGFB1
Cytotoxic T Lymphocyte-mediated Apoptosis of Target Cells	0.231	0.0294	NaN	HLA-A
p53 Signaling	0	0.0204	NaN	JUN,MED1
Acute Phase Response Signaling	0	0.0222	NaN	FOS,JUN,RAP1B,VWF
Clathrin-mediated Endocytosis Signaling	0	0.0207	NaN	DNM3,F2R,HSPA8,PDGFD
Airway Pathology in Chronic Obstructive Pulmonary Disease	0	0.00847	NaN	TGFB1
CTLA4 Signaling in Cytotoxic T Lymphocytes	0	0.0225	NaN	CD28,HLA-A
Oncostatin M Signaling	0	0.0233	NaN	RAP1B
IL-15 Signaling	0	0.0133	NaN	RAP1B
Role of Cytokines in Mediating Communication between Immune Cells	0	0.0185	NaN	TGFB1
CNTF Signaling	0	0.0175	NaN	RAP1B
FLT3 Signaling in Hematopoietic Progenitor Cells	0	0.025	NaN	RAP1B,STAT4
Role of JAK1 and JAK3 in Î³c Cytokine Signaling	0	0.0145	NaN	RAP1B
Agranulocyte Adhesion and Diapedesis	0	0.00518	NaN	Cldn13
Granulocyte Adhesion and Diapedesis	0	0.0173	NaN	Cldn13,IL18RAP,IL1RAPL2

## Sheet: Figure 1l
	Daxx +/+ 1	Daxx +/+ 2	Daxx F/F 1	Daxx F/F 2	Daxx F/F 3
Trim25	-1.1181	-0.230235	1.58763	-0.39136	0.152067		Rows were scaled using the following formula: (normalized gene expression - row mean of normalized gene expression) / row standard deviation of normalized gene expression
Irf3	1.59637	0.176757	-0.206509	-1.05769	-0.508929
Ifngr1	-1.6597	0.92205	-0.13131	0.449362	0.419595
Tbk1	1.22571	-1.01383	-1.0543	0.379924	0.462491
Rnf135	0.74837	-1.22711	1.26746	-0.303083	-0.485639
Traf3	-0.0614692	-1.54905	0.0999102	1.22739	0.283217		Plotted were the mean values for Daxx +/+ and Daxx F/F for each gene
Tomm70a	-1.12188	0.693126	1.11697	-0.96721	0.278992
Ifngr2	0.410675	0.0586406	-0.401569	1.31971	-1.38745
Ifnar1	-0.390503	-1.06468	-0.227799	1.63075	0.0522329
Ifnar2	1.42865	0.181151	-0.0328268	-1.37229	-0.20469
Tmem173	-1.33723	0.994641	-0.683056	0.173733	0.851912
Tnf	1.24557	-0.723962	-0.725805	0.931794	-0.727597
Nfkb2	-0.942472	-0.853073	0.876025	-0.312843	1.23236
Irf7	-1.30381	-0.761696	1.10883	0.606367	0.350313
Il6	-0.195472	-0.487348	1.77003	-0.532006	-0.555203
Ifih1	-0.981868	-0.630456	1.29838	-0.515109	0.829049
Traf2	0.563493	-0.764637	-0.784734	1.49194	-0.506065
Traf6	0.271439	-0.206643	-1.41202	1.37443	-0.0272044
Il1b	-0.556063	-0.569492	-0.33628	-0.314287	1.77612
Nfkb1	1.48832	-0.105193	0.279585	-0.435509	-1.2272
Fadd	-1.11462	-0.206067	0.589758	-0.659288	1.39021
Tradd	-1.66185	-0.200378	0.475103	0.7654	0.621726
Mavs	0.658188	0.403308	0.109744	-1.74885	0.577606
Ddx58	-1.10234	-0.993961	0.521752	0.409756	1.1648
Ikbke	-0.345134	1.5578	-0.481976	0.325626	-1.05632
Cxcl2	-0.441347	-0.448511	-0.449751	-0.449235	1.78884
Ifnlr1	1.14887	-0.728187	1.0404	-0.729264	-0.731826
Tank	-1.42914	0.114747	-0.46708	1.15474	0.62673
Ifnz	1.73922	-0.145661	-0.470923	-0.335535	-0.787104

## Sheet: Figure 1n
	Daxx F/F 1	Daxx F/F 2	Daxx F/F 3	Daxx wt/wt 1	Daxx wt/wt 2
ERV1	36318.7	30012.4	28115.4	24638.8	25914.6
IAP	20367.5	19944.9	20435	10971.7	18331.4
ERVK	76509.5	75521.1	73795.7	69999.1	69778
ERVL	25902.4	24594.9	26201.2	26520.6	25833.9
ERVL-MaLR	110652	109983	109891	114521	112762
Satellite	12144.9	16207.4	16551.3	17301.7	16250.2
