# Supplementary material for: Aberrant chromatin landscape following loss of the H3.3 chaperone Daxx in haematopoietic precursors leads to Pu.1-mediated neutrophilia and inflammation
Source: Nat Cell Biol. 2021 Dec 7;23(12):1224–39. doi: 10.1038/s41556-021-00774-y (PMC8683376; doi:10.1038/s41556-021-00774-y)
Supplement: Source Data Fig. 2 — Statistical source data. [file 41556_2021_774_MOESM6_ESM.xlsx]

## Sheet: Figure 2a
			Total cell counts
Daxx wt/wt	Daxx F/F		Table Analyzed	Number of BM cells		Unpaired t test
232740000	163620000					P value	0.0044
160650000	134190000		Column B	F/F Cre+/-		P value summary	**
224400000	139260000		vs.	vs.		Significantly different (P < 0.05)?	Yes
157680000	130900000		Column A	Wt/Wt Cre+/-		One- or two-tailed P value?	Two-tailed
187110000	89910000					t, df	t=3.656, df=10
	126630000
	142830000

## Sheet: Figure 2b
												KLS						MPP3						CMP						GMP
Frequencies	Daxx wt/wt					Daxx F/F						Table Analyzed	3dpi - BM - progenitors		Unpaired t test			Table Analyzed	3dpi - BM - progenitors		Unpaired t test			Table Analyzed	3dpi - BM - progenitors		Unpaired t test			Table Analyzed	3dpi - BM - progenitors		Unpaired t test
KLS	3.37571	3.19643	2.59136	2.40675		7.8342	4.21771	13.0812	11.8315	8.14655					P value	0.0113					P value	0.0145					P value	0.4893					P value	0.0015
MPP3	1.71433	1.66037	1.26782	1.20552		4.96776	2.16433	9.02293	7.72803	5.27426		Column B	KLS - F/F		P value summary	*		Column J	MPP3 - F/F		P value summary	*		Column N	CMP - F/F		P value summary	ns		Column P	GMP - F/F		P value summary	**
CMP	4.2672	10.0913	1.58056	7.45721		15.6659	3.90627	4.83227	6.93197	8.37971		vs.	vs.		Significantly different (P < 0.05)?	Yes		vs.	vs.		Significantly different (P < 0.05)?	Yes		vs.	vs.		Significantly different (P < 0.05)?	No		vs.	vs.		Significantly different (P < 0.05)?	Yes
GMP	2.09899	3.52723	0.848942	3.69222		8.26189	14.7333	9.76592	8.27745	13.8767		Column A	KLS - wt/wt		One- or two-tailed P value?	Two-tailed		Column I	MPP3 - wt/wt		One- or two-tailed P value?	Two-tailed		Column M	CMP - wt/wt		One- or two-tailed P value?	Two-tailed		Column O	GMP - wt/wt		One- or two-tailed P value?	Two-tailed
															t, df	t=3.409, df=7					t, df	t=3.228, df=7					t, df	t=0.7297, df=7					t, df	t=5.019, df=7
												KLS						MPP3						CMP						GMP
Total cell counts	Daxx wt/wt					Daxx F/F						Table Analyzed	TC 3 dpi - BM - progenitors		Unpaired t test			Table Analyzed	TC 3 dpi - BM - progenitors		Unpaired t test			Table Analyzed	TC 3 dpi - BM - progenitors		Unpaired t test			Table Analyzed	TC 3 dpi - BM - progenitors		Unpaired t test
KLS	5305.56	2245.91	972.972	2101		4996.89	5269.71	4400.45	8291.71	7865					P value	0.0235					P value	0.0132					P value	0.7659					P value	0.0752
MPP3	2697.24	1171.31	479.115	1045		3170.07	2689.52	3031.7	5417.88	5096		Column B	KLS - F/F		P value summary	*		Column J	MPP3 - F/F		P value summary	*		Column N	CMP - F/F		P value summary	ns		Column P	GMP - F/F		P value summary	ns
CMP	6698.64	7103.11	597.051	6501		9983.03	4876.12	1624.58	4852.54	8086		vs.	vs.		Significantly different (P < 0.05)?	Yes		vs.	vs.		Significantly different (P < 0.05)?	Yes		vs.	vs.		Significantly different (P < 0.05)?	No		vs.	vs.		Significantly different (P < 0.05)?	No
GMP	3290.04	2482.33	316.953	3212		5265.54	18389.3	3281.15	5794.78	13390		Column A	KLS - wt/wt		One- or two-tailed P value?	Two-tailed		Column I	MPP3 - wt/wt		One- or two-tailed P value?	Two-tailed		Column M	CMP - wt/wt		One- or two-tailed P value?	Two-tailed		Column O	GMP - wt/wt		One- or two-tailed P value?	Two-tailed
															t, df	t=2.884, df=7					t, df	t=3.297, df=7					t, df	t=0.3095, df=7					t, df	t=2.088, df=7
												LT.HSC						ST.HSC						MPP2						MPP4						CLP
Frequencies	Daxx wt/wt					Daxx F/F						Table Analyzed	3dpi - BM - progenitors		Unpaired t test			Table Analyzed	3dpi - BM - progenitors		Unpaired t test			Table Analyzed	3dpi - BM - progenitors		Unpaired t test			Table Analyzed	3dpi - BM - progenitors		Unpaired t test			Table Analyzed	3dpi - BM - progenitors		Unpaired t test
LT.HSC	0.146943	0.211823	0.046891	0.12837		0.690539	0.362094	0.363124	0.33557	0.377743					P value	0.0087					P value	0.0295					P value	0.2514					P value	0.0307					P value	0.9732
ST.HSC	0.159424	0.266344	0.0376697	0.154599		0.311031	0.511068	0.239673	0.271348	0.365205		Column D	LT.HSC - F/F		P value summary	**		Column F	ST.HSC - F/F		P value summary	*		Column H	MPP2 - F/F		P value summary	ns		Column L	MPP4 - F/F		P value summary	*		Column R	CLP - F/F		P value summary	ns
MPP2	0.490943	0.368819	0.411817	0.168723		0.605398	0.133025	0.953176	0.984181	0.357735		vs.	vs.		Significantly different (P < 0.05)?	Yes		vs.	vs.		Significantly different (P < 0.05)?	Yes		vs.	vs.		Significantly different (P < 0.05)?	No		vs.	vs.		Significantly different (P < 0.05)?	Yes		vs.	vs.		Significantly different (P < 0.05)?	No
MPP4	0.364992	0.225721	0.40338	0.329501		0.596487	0.484778	1.35491	1.41659	0.790966		Column C	LT.HSC - wt/wt		One- or two-tailed P value?	Two-tailed		Column E	ST.HSC - wt/wt		One- or two-tailed P value?	Two-tailed		Column G	MPP2 - wt/wt		One- or two-tailed P value?	Two-tailed		Column K	MPP4 - wt/wt		One- or two-tailed P value?	Two-tailed		Column Q	CLP - wt/wt		One- or two-tailed P value?	Two-tailed
CLP	0.137109	0.0728476	0.256036	0.033921		0.104117	0.0921885	0.176521	0.159211	0.0845654					t, df	t=3.603, df=7					t, df	t=2.727, df=7					t, df	t=1.250, df=7					t, df	t=2.698, df=7					t, df	t=0.03481, df=7
												LT.HSC						ST.HSC						MPP2						MPP4						CLP
Total cell counts	Daxx wt/wt					Daxx F/F						Table Analyzed	TC 3 dpi - BM - progenitors		Unpaired t test			Table Analyzed	TC 3 dpi - BM - progenitors		Unpaired t test			Table Analyzed	TC 3 dpi - BM - progenitors		Unpaired t test			Table Analyzed	TC 3 dpi - BM - progenitors		Unpaired t test			Table Analyzed	TC 3 dpi - BM - progenitors		Unpaired t test
LT.HSC	231.192	150.444	17.6904	110		440.586	459.186	121.524	235.56	364					P value	0.0485					P value	0.2545					P value	0.7586					P value	0.0538					P value	0.7924
ST.HSC	248.976	182.682	14.0049	132		193.428	634.114	83.148	188.448	351		Column D	LT.HSC - F/F		P value summary	*		Column F	ST.HSC - F/F		P value summary	ns		Column H	MPP2 - F/F		P value summary	ns		Column L	MPP4 - F/F		P value summary	ns		Column R	CLP - F/F		P value summary	ns
MPP2	770.64	257.904	154.791	143		386.856	166.182	319.8	694.902	351		vs.	vs.		Significantly different (P < 0.05)?	Yes		vs.	vs.		Significantly different (P < 0.05)?	No		vs.	vs.		Significantly different (P < 0.05)?	No		vs.	vs.		Significantly different (P < 0.05)?	No		vs.	vs.		Significantly different (P < 0.05)?	No
MPP4	563.16	161.19	154.791	286		376.11	612.248	454.116	989.352	767		Column C	LT.HSC - wt/wt		One- or two-tailed P value?	Two-tailed		Column E	ST.HSC - wt/wt		One- or two-tailed P value?	Two-tailed		Column G	MPP2 - wt/wt		One- or two-tailed P value?	Two-tailed		Column K	MPP4 - wt/wt		One- or two-tailed P value?	Two-tailed		Column Q	CLP - wt/wt		One- or two-tailed P value?	Two-tailed
CLP	213.408	51.5808	95.823	29.7		66.6252	115.89	59.4828	111.891	81.9					t, df	t=2.385, df=7					t, df	t=1.241, df=7					t, df	t=0.3196, df=7					t, df	t=2.315, df=7					t, df	t=0.2735, df=7

## Sheet: Figure 2c
Frequencies	Daxx wt/wt							Daxx F/F								Monocytes								Neutrophils								B cells							T cells
Monocytes	15.3	13.7	9.2	8.91	10.2	9.41		12.2	15.3	4.51	3.62	2.31	4.04	2.7		Table Analyzed	2 wpi - BM mature cells		Unpaired t test		How big is the difference?			Table Analyzed	2 wpi - BM mature cells		Unpaired t test		How big is the difference?			Table Analyzed	3 dpi - BM mature cells	Unpaired t test		How big is the difference?			Table Analyzed	3 dpi - BM mature cells		Unpaired t test		How big is the difference?
Neutrophils	31.5	29.8	47.1	44.5	54.7	50.4		52.9	47.7	55.2	51.6	71.6	67.3	71.2					P value	0.1009	Mean of column A	9.457					P value	0.0233	Mean of column C	40.9				P value	<0.0001	Mean of column E	15.95					P value	0.099	Mean of column G	2.617
B cells	13.2	18	11.6	17.1	13.5	22.3		2.37	2.99	2.9	4.14	2.78	5.65	5.42		Column B	Monocytes - F/F		P value summary	ns	Mean of column B	5.75		Column D	Neutrophils - F/F		P value summary	*	Mean of column D	57.3		Column F	B cells - F/F	P value summary	****	Mean of column F	3.75		Column H	T cells - F/F		P value summary	ns	Mean of column H	1.179
T cells	5.76	4.62	1.52	1.53	1.58	0.69		1.8	1.93	0.93	1.29	0.62	0.83	0.85		vs.	vs.		Significantly different (P < 0.05)?	No	Difference between means (B - A) ± SEM	-3.707 ± 1.745		vs.	vs.		Significantly different (P < 0.05)?	Yes	Difference between means (D - C) ± SEM	16.40 ± 4.590		vs.	vs.	Significantly different (P < 0.05)?	Yes	Difference between means (F - E) ± SEM	-12.20 ± 1.583		vs.	vs.		Significantly different (P < 0.05)?	No	Difference between means (H - G) ± SEM	-1.438 ± 0.7980
																Column A	Monocytes - wt/wt		One- or two-tailed P value?	Two-tailed	95% confidence interval	-8.551 to 1.138		Column C	Neutrophils - wt/wt		One- or two-tailed P value?	Two-tailed	95% confidence interval	3.657 to 29.14		Column E	B cells - wt/wt	One- or two-tailed P value?	Two-tailed	95% confidence interval	-15.68 to -8.716		Column G	T cells - wt/wt		One- or two-tailed P value?	Two-tailed	95% confidence interval	-3.194 to 0.3183
																			t, df	t=2.124, df=4	R squared (eta squared)	0.5301					t, df	t=3.573, df=4	R squared (eta squared)	0.7614				t, df	t=7.708, df=11	R squared (eta squared)	0.8438					t, df	t=1.802, df=11	R squared (eta squared)	0.2279
																Monocytes								Neutrophils								B cells							T cells
Total cell counts	Daxx wt/wt								Daxx F/F							Table Analyzed	3 dpi - BM mature cells TC		Unpaired t test		How big is the difference?			Table Analyzed	3 dpi - BM mature cells TC		Unpaired t test		How big is the difference?			Table Analyzed	3 dpi - BM mature cells TC	Unpaired t test		How big is the difference?			Table Analyzed	3 dpi - BM mature cells TC		Unpaired t test		How big is the difference?
Monocytes	9612162	5333580	4379672	11646360					3485106	2334906	9720348	11506110							P value	0.7423	Mean of column A	7742944					P value	0.2513	Mean of column C	27590610				P value	0.0158	Mean of column E	10371301					P value	0.2336	Mean of column G	2017800
Neutrophils	49340880	26667900	8996460	25357200					42704820	33413310	42056520	35866600				Column B	Monocytes - F/F		P value summary	ns	Mean of column B	6761618		Column D	Neutrophils - F/F		P value summary	ns	Mean of column D	38510313		Column F	B cells - F/F	P value summary	*	Mean of column F	2261075		Column H	T cells - F/F		P value summary	ns	Mean of column H	1109819
B cells	12149028	10281600	3772934	15281640					2241594	2670381	1893936	2238390				vs.	vs.		Significantly different (P < 0.05)?	No	Difference between means (B - A) ± SEM	-981326 ± 2849603		vs.	vs.		Significantly different (P < 0.05)?	No	Difference between means (D - C) ± SEM	10919703 ± 8601329		vs.	vs.	Significantly different (P < 0.05)?	Yes	Difference between means (F - E) ± SEM	-8110225 ± 2434499		vs.	vs.		Significantly different (P < 0.05)?	No	Difference between means (H - G) ± SEM	-907982 ± 685546
T cells	1582632	915705	1645864	3927000					719928	831978	1434378	1452990				Column A	Monocytes - wt/wt		One- or two-tailed P value?	Two-tailed	95% confidence interval	-7954054 to 5991402		Column C	Neutrophils - wt/wt		One- or two-tailed P value?	Two-tailed	95% confidence interval	-10126991 to 31966396		Column E	B cells - wt/wt	One- or two-tailed P value?	Two-tailed	95% confidence interval	-14067231 to -2153220		Column G	T cells - wt/wt		One- or two-tailed P value?	Two-tailed	95% confidence interval	-2585453 to 769489
																			t, df	t=0.3444, df=6	R squared (eta squared)	0.01938					t, df	t=1.270, df=6	R squared (eta squared)	0.2117				t, df	t=3.331, df=6	R squared (eta squared)	0.6491					t, df	t=1.324, df=6	R squared (eta squared)	0.2262

## Sheet: Figure 2d
												pro-B cells							pre-B cells							immature B cells							mature B cells
Frequencies	Daxx wt/wt					Daxx F/F						Table Analyzed	3 dpi - BM B cell progenitor	Unpaired t test		How big is the difference?			Table Analyzed	3 dpi - BM B cell progenitor	Unpaired t test		How big is the difference?			Table Analyzed	3 dpi - BM B cell progenitor	Unpaired t test		How big is the difference?			Table Analyzed	3 dpi - BM B cell progenitor	Unpaired t test		How big is the difference?
pro-B	7.34	10.3	9.62	18.2		1.39	1.57	2.36	4.78	4.53				P value	0.0069	Mean of column A	11.37				P value	0.0188	Mean of column C	1.458				P value	0.0218	Mean of column E	1.173				P value	0.0116	Mean of column G	0.57
pre-B	2.27	2.37	0.38	0.81		0.14	0.3	0.00219	0.00374	0.00583		Column B	pro-B - F/F	P value summary	**	Mean of column B	2.926		Column D	pre-B - F/F	P value summary	*	Mean of column D	0.09035		Column F	immature B - F/F	P value summary	*	Mean of column F	0.1105		Column H	mature B - F/F	P value summary	*	Mean of column H	0.092
immature B	1.68	2.03	0.65	0.33		0.18	0.29	0.00833	0.029	0.045		vs.	vs.	Significantly different (P < 0.05)?	Yes	Difference between means (B - A) ± SEM	-8.439 ± 2.234		vs.	vs.	Significantly different (P < 0.05)?	Yes	Difference between means (D - C) ± SEM	-1.367 ± 0.4494		vs.	vs.	Significantly different (P < 0.05)?	Yes	Difference between means (F - E) ± SEM	-1.062 ± 0.3616		vs.	vs.	Significantly different (P < 0.05)?	Yes	Difference between means (H - G) ± SEM	-0.4780 ± 0.1411
mature B	0.57	1	0.28	0.43		0.14	0.19	0.013	0.038	0.079		Column A	pro-B - wt/wt	One- or two-tailed P value?	Two-tailed	95% confidence interval	-13.72 to -3.157		Column C	pre-B - wt/wt	One- or two-tailed P value?	Two-tailed	95% confidence interval	-2.430 to -0.3044		Column E	immature B - wt/wt	One- or two-tailed P value?	Two-tailed	95% confidence interval	-1.917 to -0.2070		Column G	mature B - wt/wt	One- or two-tailed P value?	Two-tailed	95% confidence interval	-0.8117 to -0.1443
														t, df	t=3.778, df=7	R squared (eta squared)	0.6709				t, df	t=3.042, df=7	R squared (eta squared)	0.5693				t, df	t=2.937, df=7	R squared (eta squared)	0.552				t, df	t=3.387, df=7	R squared (eta squared)	0.621
												pro-B cells							pre-B cells							immature B cells							mature B cells
Total cell counts	Daxx wt/wt					Daxx F/F						Table Analyzed	Data 49	Unpaired t test		How big is the difference?			Table Analyzed	Data 49	Unpaired t test		How big is the difference?			Table Analyzed	Data 49	Unpaired t test		How big is the difference?			Table Analyzed	Data 49	Unpaired t test		How big is the difference?
pro-B	725296	3164040	5771088	12817035		557040	484330	971028	2266677	2670921				P value	0.1149	Mean of column A	5619365				P value	0.0395	Mean of column C	253090				P value	0.0811	Mean of column E	714308				P value	0.1409	Mean of column G	908292
pre-B	53002.4	177276	220752	561330		23674.2	27489	899.1	1772.82	3427.92		Column B	pro-B - F/F	P value summary	ns	Mean of column B	1389999		Column D	pre-B - F/F	P value summary	*	Mean of column D	11453		Column F	immature B - F/F	P value summary	ns	Mean of column F	80969		Column H	mature B - F/F	P value summary	ns	Mean of column H	115673
immature B	488180	1750320	394200	224532		139260	222530	3416.58	13929.3	25709.4		vs.	vs.	Significantly different (P < 0.05)?	No	Difference between means (B - A) ± SEM	-4229366 ± 2350046		vs.	vs.	Significantly different (P < 0.05)?	Yes	Difference between means (D - C) ± SEM	-241637 ± 95717		vs.	vs.	Significantly different (P < 0.05)?	No	Difference between means (F - E) ± SEM	-633339 ± 310923		vs.	vs.	Significantly different (P < 0.05)?	No	Difference between means (H - G) ± SEM	-792619 ± 477568
mature B	669504	2490840	173448	299376		181038	327250	5214.78	17728.2	47133.9		Column A	pro-B - wt/wt	One- or two-tailed P value?	Two-tailed	95% confidence interval	-9786342 to 1327610		Column C	pre-B - wt/wt	One- or two-tailed P value?	Two-tailed	95% confidence interval	-467973 to -15302		Column E	immature B - wt/wt	One- or two-tailed P value?	Two-tailed	95% confidence interval	-1368555 to 101877		Column G	mature B - wt/wt	One- or two-tailed P value?	Two-tailed	95% confidence interval	-1921889 to 336651
														t, df	t=1.800, df=7	R squared (eta squared)	0.3163				t, df	t=2.524, df=7	R squared (eta squared)	0.4766				t, df	t=2.037, df=7	R squared (eta squared)	0.3722				t, df	t=1.660, df=7	R squared (eta squared)	0.2824

## Sheet: Figure 2e
											Monocytes								Neutrophils
											Table Analyzed	3 dpi - Spleen mature cells	Unpaired t test		How big is the difference?				Table Analyzed	3 dpi - Spleen mature cells	Unpaired t test		How big is the difference?
Frequencies	Daxx wt/wt					Daxx F/F							P value	0.1003	Mean of column A	0.7525					P value	0.0864	Mean of column C	0.93
Monocytes	0.96	0.68	0.69	0.68		0.31	0.92	0.029	0.057		Column B	Monocytes - F/F	P value summary	ns	Mean of column B	0.329			Column D	Neutrophils - F/F	P value summary	ns	Mean of column D	4.07
Neutrophils	1.09	0.87	0.96	0.8		3.04	8.63	2.49	2.12		vs.	vs.	Significantly different (P < 0.05)?	No	Difference between means (B - A) ± SEM	-0.4235 ± 0.2182			vs.	vs.	Significantly different (P < 0.05)?	No	Difference between means (D - C) ± SEM	3.140 ± 1.533
											Column A	Monocytes - wt/wt	One- or two-tailed P value?	Two-tailed	95% confidence interval	-0.9573 to 0.1103			Column C	Neutrophils - wt/wt	One- or two-tailed P value?	Two-tailed	95% confidence interval	-0.6111 to 6.891
													t, df	t=1.941, df=6	R squared (eta squared)	0.3858					t, df	t=2.048, df=6	R squared (eta squared)	0.4115
											B cells								T cells
Frequencies	Daxx wt/wt					Daxx F/F					Table Analyzed	3 dpi - Spleen mature cells	Unpaired t test		How big is the difference?				Table Analyzed	3 dpi - Spleen mature cells	Unpaired t test		How big is the difference?
B cells	47.1	47.2	52.8	52.7		58.7	50.3	56.7	62.1				P value	0.056	Mean of column E	49.95					P value	0.5024	Mean of column G	27.9
T cells	24.6	25	29.9	32.1		26.2	29.5	34.2	28.8		Column F	B cells - F/F	P value summary	ns	Mean of column F	56.95			Column H	T cells - F/F	P value summary	ns	Mean of column H	29.68
											vs.	vs.	Significantly different (P < 0.05)?	No	Difference between means (F - E) ± SEM	7.000 ± 2.961			vs.	vs.	Significantly different (P < 0.05)?	No	Difference between means (H - G) ± SEM	1.775 ± 2.488
											Column E	B cells - wt/wt	One- or two-tailed P value?	Two-tailed	95% confidence interval	-0.2463 to 14.25			Column G	T cells - wt/wt	One- or two-tailed P value?	Two-tailed	95% confidence interval	-4.313 to 7.863
													t, df	t=2.364, df=6	R squared (eta squared)	0.4822					t, df	t=0.7134, df=6	R squared (eta squared)	0.07819
											Monocytes							Neutrophils
Total cell counts	Daxx wt/wt					Daxx F/F					Table Analyzed	3 dpi - Spleen mature cells TC	Unpaired t test		How big is the difference?			Table Analyzed	3 dpi - Spleen mature cells TC	Unpaired t test		How big is the difference?
Monocytes	218400	272580	294000	341810		41895	107030	14910	36673				P value	0.0004	Mean of column A	281698				P value	0.016	Mean of column C	380538
Neutrophils	300300	396480	411600	413770		969570	2510340	1252440	1325870		Column B	Monocytes - F/F	P value summary	***	Mean of column B	50127		Column D	Neutrophils - F/F	P value summary	*	Mean of column D	1514555
											vs.	vs.	Significantly different (P < 0.05)?	Yes	Difference between means (B - A) ± SEM	-231571 ± 32380		vs.	vs.	Significantly different (P < 0.05)?	Yes	Difference between means (D - C) ± SEM	1134018 ± 341768
											Column A	Monocytes - wt/wt	One- or two-tailed P value?	Two-tailed	95% confidence interval	-310801 to -152340		Column C	Neutrophils - wt/wt	One- or two-tailed P value?	Two-tailed	95% confidence interval	297741 to 1970294
													t, df	t=7.152, df=6	R squared (eta squared)	0.895				t, df	t=3.318, df=6	R squared (eta squared)	0.6473
											B cells							T cells
Total cell counts	Daxx wt/wt					Daxx F/F					Table Analyzed	3 dpi - Spleen mature cells TC	Unpaired t test		How big is the difference?			Table Analyzed	3 dpi - Spleen mature cells TC	Unpaired t test		How big is the difference?
B cells	12922000	21310800	22638000	26625200		18792900	14595000	28627200	38929800				P value	0.5045	Mean of column E	20874000				P value	0.7111	Mean of column G	11788385
T cells	6734000	11312070	12862500	16244970		8379000	8591590	17295600	18026190		Column F	B cells - F/F	P value summary	ns	Mean of column F	25236225		Column H	T cells - F/F	P value summary	ns	Mean of column H	13073095
											vs.	vs.	Significantly different (P < 0.05)?	No	Difference between means (F - E) ± SEM	4362225 ± 6146665		vs.	vs.	Significantly different (P < 0.05)?	No	Difference between means (H - G) ± SEM	1284710 ± 3307437
											Column E	B cells - wt/wt	One- or two-tailed P value?	Two-tailed	95% confidence interval	-10678123 to 19402573		Column G	T cells - wt/wt	One- or two-tailed P value?	Two-tailed	95% confidence interval	-6808297 to 9377717
													t, df	t=0.7097, df=6	R squared (eta squared)	0.07744				t, df	t=0.3884, df=6	R squared (eta squared)	0.02453

## Sheet: Figure 2f
			Table Analyzed	Apoptotic B cells
Daxx wt/wt	Daxx F/F		Column B	Daxx F/F
1.36	1.37		vs.	vs.
1.24	5.71		Column A	Daxx wt/wt
1.23	5.46
1.16	1.8		Unpaired t test
	2.26		P value	0.092
			P value summary	ns
			Significantly different (P < 0.05)?	No
			One- or two-tailed P value?	Two-tailed
			t, df	t=1.951, df=7
			How big is the difference?
			Mean of column A	1.248
			Mean of column B	3.32
			Difference between means (B - A) ± SEM	2.073 ± 1.062
			95% confidence interval	-0.4391 to 4.584
			R squared (eta squared)	0.3523

## Sheet: Figure 2g
									Neutrophils								B cells
Frequencies		Daxx wt/wt			Daxx F/F				Table Analyzed	Data 50		Unpaired t test		How big is the difference?			Table Analyzed	Data 50	Unpaired t test		How big is the difference?
Neutrophils	2.12	5.92	2.32		26.1	23.8	10.7					P value	0.0277	Mean of column A	3.453				P value	0.0166	Mean of column C	53.47
B cells	56.7	44.8	58.9		7.21	1.58	31.3		Column B	Neutrophils - F/F		P value summary	*	Mean of column B	20.2		Column D	B cells - F/F	P value summary	*	Mean of column D	13.36
									vs.	vs.		Significantly different (P < 0.05)?	Yes	Difference between means (B - A) ± SEM	16.75 ± 4.953		vs.	vs.	Significantly different (P < 0.05)?	Yes	Difference between means (D - C) ± SEM	-40.10 ± 10.11
									Column A	Neutrophils - wt/wt		One- or two-tailed P value?	Two-tailed	95% confidence interval	2.996 to 30.50		Column C	B cells - wt/wt	One- or two-tailed P value?	Two-tailed	95% confidence interval	-68.18 to -12.03
												t, df	t=3.381, df=4	R squared (eta squared)	0.7408				t, df	t=3.966, df=4	R squared (eta squared)	0.7972
Total cell count		Daxx wt/wt			Daxx F/F				Neutrophils								B cells
Neutrophils	1778280	1851850	1902320		3844680	7198170	6907180		Table Analyzed	Data 51		Unpaired t test		How big is the difference?				Table Analyzed	Unpaired t test		How big is the difference?
B cells	45376800	39601100	49327600		11282880	1057000	461440					P value	0.0182	Mean of column A	1844150				P value	0.0008	Mean of column C	44768500
									Column B	Neutrophils - F/F		P value summary	*	Mean of column B	5983343			Column D	P value summary	***	Mean of column D	4267107
									vs.	vs.		Significantly different (P < 0.05)?	Yes	Difference between means (B - A) ± SEM	4139193 ± 1073230			vs.	Significantly different (P < 0.05)?	Yes	Difference between means (D - C) ± SEM	-40501393 ± 4506780
									Column A	Neutrophils - wt/wt		One- or two-tailed P value?	Two-tailed	95% confidence interval	1159428 to 7118959			Column C	One- or two-tailed P value?	Two-tailed	95% confidence interval	-53014221 to -27988566
												t, df	t=3.857, df=4	R squared (eta squared)	0.7881				t, df	t=8.987, df=4	R squared (eta squared)	0.9528

## Sheet: Figure 2i
	Daxx wt/wt				Daxx F/F				Immature neutrophils							Mature neutrophils
Immature	5.92757	7.18638	6.77979		17.5792	12.0757	16.4503		Column B	Daxx F/F - Immature	Unpaired t test		How big is the difference?			Column D	Daxx F/F - Mature	Unpaired t test		How big is the difference?
Mature	12.9478	13.3845	13.2752		39.6645	35.2731	35.6334		vs.	vs.	P value	0.002	Mean of column A	10.23		vs.	vs.	P value	0.0002	Mean of column C	20.33
									Column A	Daxx +/+ - Immature	P value summary	**	Mean of column B	3.589		Column C	Daxx +/+ - Mature	P value summary	***	Mean of column D	8.635
											Significantly different (P < 0.05)?	Yes	Difference between means (B - A) ± SEM	-6.644 ± 0.9301				Significantly different (P < 0.05)?	Yes	Difference between means (D - C) ± SEM	-11.70 ± 0.9166
											One- or two-tailed P value?	Two-tailed	95% confidence interval	-9.227 to -4.062				One- or two-tailed P value?	Two-tailed	95% confidence interval	-14.24 to -9.153
											t, df	t=7.144, df=4	R squared (eta squared)	0.9273				t, df	t=12.76, df=4	R squared (eta squared)	0.976

## Sheet: Figure 2k
	Daxx wt/wt				Daxx F/F				CMP							GMP							MEP								CLP
CMP	0.6	0.57	0.63		0.42	0.77	0.77		Column C	CMP - F/F	Unpaired t test		How big is the difference?			Column E	GMP - F/F	Unpaired t test		How big is the difference?			Column H	MEP - F/F	Unpaired t test		How big is the difference?				Column T	CLP - F/F	Unpaired t test		How big is the difference?
GMP	0.27	0.24	0.26		3.3	3.27	3.8		vs.	vs.	P value	0.6746	Mean of column A	0.6		vs.	vs.	P value	<0.0001	Mean of column D	0.2567		vs.	vs.	P value	0.1736	Mean of column G	0.113			vs.	vs.	P value	0.0069	Mean of column S	0.05367
MEP	0.11	0.099	0.13		0.11	0.17	0.21		Column A	CMP - wt/wt	P value summary	ns	Mean of column B	0.6533		Column D	GMP - wt/wt	P value summary	****	Mean of column E	3.457		Column G	MEP - wt/wt	P value summary	ns	Mean of column H	0.1633			Column S	CLP - wt/wt	P value summary	**	Mean of column T	0.2067
CLP	0.062	0.047	0.052		0.22	0.15	0.25				Significantly different (P < 0.05)?	No	Difference between means (B - A) ± SEM	0.05333 ± 0.1179				Significantly different (P < 0.05)?	Yes	Difference between means (E - D) ± SEM	3.200 ± 0.1721				Significantly different (P < 0.05)?	No	Difference between means (H - G) ± SEM	0.05033 ± 0.03044					Significantly different (P < 0.05)?	Yes	Difference between means (T - S) ± SEM	0.1530 ± 0.02995
											One- or two-tailed P value?	Two-tailed	95% confidence interval	-0.2741 to 0.3808				One- or two-tailed P value?	Two-tailed	95% confidence interval	2.722 to 3.678				One- or two-tailed P value?	Two-tailed	95% confidence interval	-0.03419 to 0.1349					One- or two-tailed P value?	Two-tailed	95% confidence interval	0.06984 to 0.2362
											t, df	t=0.4522, df=4	R squared (eta squared)	0.04863				t, df	t=18.59, df=4	R squared (eta squared)	0.9886				t, df	t=1.653, df=4	R squared (eta squared)	0.406					t, df	t=5.108, df=4	R squared (eta squared)	0.8671

## Sheet: Figure 2l
	Daxx wt/wt				Daxx F/F
CMP	1.014	0.9612	0.9947		0.10761	0.20587	1.5372		CMP							MEP							GMP								CLP
GMP	0.4394	0.4272	0.4116		0.85455	0.870536	0.890295		Column B	CMP - F/F	Unpaired t test		How big is the difference?			Column H	MEP - F/F	Unpaired t test		How big is the difference?					Unpaired t test		How big is the difference?				Column T	CLP - F/F	Unpaired t test		How big is the difference?
MEP	0.17914	0.17088	0.20923		0.029118	0.0464678	0.53802		vs.	vs.	P value	0.464	Mean of column A	0.99		vs.	vs.	P value	0.9189	Mean of column G	0.1864		Column E	GMP - F/F	P value	<0.0001	Mean of column D	0.2567			vs.	vs.	P value	0.0114	Mean of column S	0.08853
CLP	0.1014	0.08188	0.08232		0.057603	0.0399976	0.029463		Column A	CMP - wt/wt	P value summary	ns	Mean of column B	0.6169		Column G	MEP - wt/wt	P value summary	ns	Mean of column H	0.2045		vs.	vs.	P value summary	****	Mean of column E	3.457			Column S	CLP - wt/wt	P value summary	*	Mean of column T	0.04235
											Significantly different (P < 0.05)?	No	Difference between means (B - A) ± SEM	-0.3731 ± 0.4613				Significantly different (P < 0.05)?	No	Difference between means (H - G) ± SEM	0.01812 ± 0.1672		Column D	GMP - wt/wt	Significantly different (P < 0.05)?	Yes	Difference between means (E - D) ± SEM	3.200 ± 0.1721					Significantly different (P < 0.05)?	Yes	Difference between means (T - S) ± SEM	-0.04618 ± 0.01043
											One- or two-tailed P value?	Two-tailed	95% confidence interval	-1.654 to 0.9077				One- or two-tailed P value?	Two-tailed	95% confidence interval	-0.4462 to 0.4824				One- or two-tailed P value?	Two-tailed	95% confidence interval	2.722 to 3.678					One- or two-tailed P value?	Two-tailed	95% confidence interval	-0.07514 to -0.01722
											t, df	t=0.8088, df=4	R squared (eta squared)	0.1405				t, df	t=0.1083, df=4	R squared (eta squared)	0.002926				t, df	t=18.59, df=4	R squared (eta squared)	0.9886					t, df	t=4.428, df=4	R squared (eta squared)	0.8305

[truncated: 5 more sheets: Figure 2m, Figure 2n, Figure 2o, Figure 2p, Figure 2q]
