# Supplementary material for: Aberrant chromatin landscape following loss of the H3.3 chaperone Daxx in haematopoietic precursors leads to Pu.1-mediated neutrophilia and inflammation
Source: Nat Cell Biol. 2021 Dec 7;23(12):1224–39. doi: 10.1038/s41556-021-00774-y (PMC8683376; doi:10.1038/s41556-021-00774-y)
Supplement: Source Data Fig. 3 — Statistical source data. [file 41556_2021_774_MOESM7_ESM.xlsx]

## Sheet: Figure 3b
			Total cell counts
Daxx wt/wt	Daxx F/F		Column B	Daxx F/F Pu.1 wt/wt	Unpaired t test		How big is the difference?
193200000	249000000		vs.	vs.	P value	0.1826	Mean of column A	161466667
123900000	181000000		Column A	Daxx wt/wt Pu.1 wt/wt	P value summary	ns	Mean of column B	208166667
167300000	194500000				Significantly different (P < 0.05)?	No	Difference between means (B - A) ± SEM	46700000 ± 28995555
					One- or two-tailed P value?	Two-tailed	95% confidence interval	-33804567 to 127204567
					t, df	t=1.611, df=4	R squared (eta squared)	0.3934

## Sheet: Figure 3c
	Daxx wt/wt							Daxx F/F							CD11b									LY6G								B220
CD11b	8.98994	6.58665	21.0331	12.6976	6.33397	9.22409		37.1917	37.3554	82.2051	76.0575	56.3008	59.76		Table Analyzed	mature Spl cells analysis		Mann Whitney test		Difference between medians				Table Analyzed	mature Spl cells analysis		Mann Whitney test		Difference between medians			Table Analyzed	mature Spl cells analysis		Mann Whitney test		Difference between medians
Gr-1	6.15046	6.83464	14.3029	6.27329	4.44658	5.91028		41.7241	41.6815	85.2858	77.454	59.8807	63.9854					P value	0.0022	Median of column A	9.107, n=6						P value	0.0019	Median of column A	9.107, n=6					P value	0.0022	Median of column A	9.107, n=6
Ly6C	14.6627	11.7565	10.2455	9.79036	13.1213	11.6326		66.3714	55.1055	51.2581	84.9504	74.7066	46.2663		Column B	F/F Cre+/-		Exact or approximate P value?	Exact	Median of column B	58.03, n=6			Column B	F/F Cre+/-		Exact or approximate P value?	Exact	Median of column B	58.03, n=6		Column B	F/F Cre+/-		Exact or approximate P value?	Exact	Median of column B	58.03, n=6
Ly6G	2.26935	2.3729	1.82769	5.05412	4.60064	4.48804		39.006	30.5452	20.0506	48.6708	34.472	23.1091		vs.	vs.		P value summary	**	Difference: Actual	48.92			vs.	vs.		P value summary	**	Difference: Actual	48.92		vs.	vs.		P value summary	**	Difference: Actual	48.92
CD41	1.22215	1.92215	1.70904	1.0244	2.01017	2.11177		3.82499	2.87607	3.13107	2.01397	4.84358	20.3742		Column A	Wt/Wt Cre+/-		Significantly different (P < 0.05)?	Yes	Difference: Hodges-Lehmann	48.51			Column A	Wt/Wt Cre+/-		Significantly different (P < 0.05)?	Yes	Difference: Hodges-Lehmann	48.51		Column A	Wt/Wt Cre+/-		Significantly different (P < 0.05)?	Yes	Difference: Hodges-Lehmann	48.51
B220	64.7159	67.598	50.8859	73.7267	65.3078	59.8963		19.031	18.941	4.09574	5.1798	21.202	18.3003					One- or two-tailed P value?	Two-tailed								One- or two-tailed P value?	Two-tailed							One- or two-tailed P value?	Two-tailed
CD19	66.4876	69.1128	48.6855	72.1909	65.9233	59.9761		19.6654	20.3809	4.65284	4.77139	17.6649	14.4421					Sum of ranks in column A,B	21 , 57								Sum of ranks in column A,B	21 , 57							Sum of ranks in column A,B	21 , 57
CD138	7.45453	5.53338	5.49	7.60109	7.34612	5.06279		4.03604	4.08732	2.61013	1.86	4.74308	5.67258					Mann-Whitney U	0								Mann-Whitney U	0							Mann-Whitney U	0
CD3	19.8191	19.5573	26.1574	13.8608	22.9163	23.2211		32.2607	32.6243	2.82678	7.56051	17.1582	15.5683
CD41							CD138								GR1									LY6C								CD19								CD3
Table Analyzed	mature Spl cells analysis 2	Mann Whitney test		Difference between medians			Table Analyzed	mature Spl cells analysis 2	Mann Whitney test		Difference between medians				Table Analyzed	mature Spl cells analysis		Mann Whitney test		Difference between medians				Table Analyzed	mature Spl cells analysis		Mann Whitney test		Difference between medians			Table Analyzed	mature Spl cells analysis		Mann Whitney test		Difference between medians			Table Analyzed	mature Spl cells analysis		Mann Whitney test		Difference between medians
		P value	0.0152	Median of column A	6.440, n=6				P value	0.0112	Median of column A	6.440, n=6						P value	0.0012	Median of column A	9.107, n=6						P value	0.0021	Median of column A	9.107, n=6					P value	0.002	Median of column A	9.107, n=6					P value	0.5887	Median of column A	21.37, n=6
Column B	F/F Cre+/-	Exact or approximate P value?	Exact	Median of column B	4.062, n=6		Column B	F/F Cre+/-	Exact or approximate P value?	Exact	Median of column B	4.062, n=6			Column B	F/F Cre+/-		Exact or approximate P value?	Exact	Median of column B	58.03, n=6			Column B	F/F Cre+/-		Exact or approximate P value?	Exact	Median of column B	58.03, n=6		Column B	F/F Cre+/-		Exact or approximate P value?	Exact	Median of column B	58.03, n=6		Column B	F/F Cre+/-		Exact or approximate P value?	Exact	Median of column B	16.36, n=6
vs.	vs.	P value summary	*	Difference: Actual	-2.378		vs.	vs.	P value summary	*	Difference: Actual	-2.378			vs.	vs.		P value summary	**	Difference: Actual	48.92			vs.	vs.		P value summary	**	Difference: Actual	48.92		vs.	vs.		P value summary	**	Difference: Actual	48.92		vs.	vs.		P value summary	ns	Difference: Actual	-5.004
Column A	Wt/Wt Cre+/-	Significantly different (P < 0.05)?	Yes	Difference: Hodges-Lehmann	-2.785		Column A	Wt/Wt Cre+/-	Significantly different (P < 0.05)?	Yes	Difference: Hodges-Lehmann	-2.785			Column A	Wt/Wt Cre+/-		Significantly different (P < 0.05)?	Yes	Difference: Hodges-Lehmann	48.51			Column A	Wt/Wt Cre+/-		Significantly different (P < 0.05)?	Yes	Difference: Hodges-Lehmann	48.51		Column A	Wt/Wt Cre+/-		Significantly different (P < 0.05)?	Yes	Difference: Hodges-Lehmann	48.51		Column A	Wt/Wt Cre+/-		Significantly different (P < 0.05)?	No	Difference: Hodges-Lehmann	-5.004
		One- or two-tailed P value?	Two-tailed						One- or two-tailed P value?	Two-tailed								One- or two-tailed P value?	Two-tailed								One- or two-tailed P value?	Two-tailed							One- or two-tailed P value?	Two-tailed							One- or two-tailed P value?	Two-tailed
		Sum of ranks in column A,B	54 , 24						Sum of ranks in column A,B	54 , 24								Sum of ranks in column A,B	21 , 57								Sum of ranks in column A,B	21 , 57							Sum of ranks in column A,B	21 , 57							Sum of ranks in column A,B	43 , 35
		Mann-Whitney U	3						Mann-Whitney U	3								Mann-Whitney U	0								Mann-Whitney U	0							Mann-Whitney U	0							Mann-Whitney U	14

## Sheet: Figure 3e
	Daxx wt/wt						Daxx F/F
Neutrophil	1.44533	1.16699	4.11589	2.72258	2.86277		31.8403	21.5776	49.9374	55.7105	29.3745
Eosinophil	0.38337	0.81418	0.08689	0.43576	0.42259		1.19132	3.201	0.51851	1.64724	1.56287
		Neutrophil					Eosinophil
		Table Analyzed	Spleen Neutrophil less markers	Mann Whitney test			Table Analyzed	Spleen eosinophil less markers	Mann Whitney test
				P value	0.0079				P value	0.0159
		Column B	F/F Cre+/-	Exact or approximate P value?	Exact		Column B	F/F Cre+/-	Exact or approximate P value?	Exact
		vs.	vs.	P value summary	**		vs.	vs.	P value summary	*
		Column A	Wt/Wt Cre+/-	Significantly different (P < 0.05)?	Yes		Column A	Wt/Wt Cre+/-	Significantly different (P < 0.05)?	Yes
				One- or two-tailed P value?	Two-tailed				One- or two-tailed P value?	Two-tailed
				Sum of ranks in column A,B	15 , 40				Sum of ranks in column A,B	16 , 39
				Mann-Whitney U	0				Mann-Whitney U	1
				Difference between medians					Difference between medians
				Median of column A	2.723, n=5				Median of column A	0.4226, n=5
				Median of column B	31.84, n=5				Median of column B	1.563, n=5
				Difference: Actual	29.12				Difference: Actual	1.14
				Difference: Hodges-Lehmann	29.12				Difference: Hodges-Lehmann	1.127

## Sheet: Figure 3f
					CXCR2 levels
	Daxx wt/wt	Daxx F/F			Column B	Daxx F/F Pu.1 wt/wt		Unpaired t test		How big is the difference?
	17664	10974			vs.	vs.		P value	0.0035	Mean of column A	17048
	15379	10946			Column A	Daxx wt/wt Pu.1 wt/wt		P value summary	**	Mean of column B	10254
	18102	8842						Significantly different (P < 0.05)?	Yes	Difference between means (B - A) ± SEM	-6794 ± 1101
								One- or two-tailed P value?	Two-tailed	95% confidence interval	-9850 to -3739
								t, df	t=6.174, df=4	R squared (eta squared)	0.905

## Sheet: Figure 3g
	Daxx wt/wt						Daxx F/F						Neutrophils								B cells
B cells	10.6	12.2	46.9476	32.3379	40.8212		0.6	1.5	1.3446	2.1901	2.9175		Column K	Neutrophils - F/F		Unpaired t test		How big is the difference?			Column C	B cells - wt/wt	Unpaired t test		How big is the difference?
Neutrophils	0.9	0.8	0.40572	0.45843	0.43498		4.2	9.6	5.4282	8.145	6.43795		vs.	vs.		P value	0.0002	Mean of column J	0.5998		vs.	vs.	P value	0.006	Mean of column B	1.71
													Column J	Neutrophils - wt/wt		P value summary	***	Mean of column K	6.762		Column B	B cells - F/F	P value summary	**	Mean of column C	6.923
																Significantly different (P < 0.05)?	Yes	Difference between means (K - J) ± SEM	6.162 ± 0.9651				Significantly different (P < 0.05)?	Yes	Difference between means (C - B) ± SEM	5.212 ± 1.409
																One- or two-tailed P value?	Two-tailed	95% confidence interval	3.937 to 8.388				One- or two-tailed P value?	Two-tailed	95% confidence interval	1.964 to 8.461
																t, df	t=6.385, df=8	R squared (eta squared)	0.836				t, df	t=3.700, df=8	R squared (eta squared)	0.6312

## Sheet: Figure 3h
															Fokal B cells							Marginal zone B cells
															Column B	FO B - F/F	Mann Whitney test		Difference between medians			Column D	MZ B - F/F	Mann Whitney test		Difference between medians
	Daxx wt/wt							Daxx F/F							vs.	vs.	P value	0.0022	Median of column A	24.24, n=6		vs.	vs.	P value	0.5887	Median of column C	0.6430, n=6
FO B cells	23.7755	20.5717	27.0492	26.036	24.7	15.89		0.0799084	0.233291	0.432421	0.199587	0.65	1.71		Column A	FO B - +/+	Exact or approximate P value?	Exact	Median of column B	0.3329, n=6		Column C	MZ B - +/+	Exact or approximate P value?	Exact	Median of column D	1.119, n=6
MZ B cells	0.449342	0.836602	1.85372	1.49424	0.27	0.13		0.240128	1.15242	2.06006	1.08589	1.2	0.77				P value summary	**	Difference: Actual	-23.9				P value summary	ns	Difference: Actual	0.4762
																	Significantly different (P < 0.05)?	Yes	Difference: Hodges-Lehmann	-23.64				Significantly different (P < 0.05)?	No	Difference: Hodges-Lehmann	0.3182
																	One- or two-tailed P value?	Two-tailed						One- or two-tailed P value?	Two-tailed
																	Sum of ranks in column A,B	57 , 21						Sum of ranks in column C,D	35 , 43
																	Mann-Whitney U	0						Mann-Whitney U	14

## Sheet: Figure 3i
	F4/80 total			Column B	Daxx F/F	Unpaired t test		How big is the difference?
	Daxx +/+	Daxx F/F		vs.	vs.	P value	0.3907	Mean of column A	4.695
	6.35407	3.04006		Column A	Daxx +/+	P value summary	ns	Mean of column B	6.671
	3.49399	9.24817				Significantly different (P < 0.05)?	No	Difference between means (B - A) ± SEM	1.976 ± 2.055
	4.23722	7.72603				One- or two-tailed P value?	Two-tailed	95% confidence interval	-3.730 to 7.682
						t, df	t=0.9616, df=4	R squared (eta squared)	0.1878
	Cd11b total			Column B	Daxx F/F	Unpaired t test		How big is the difference?
	Daxx +/+	Daxx F/F		vs.	vs.	P value	0.0086	Mean of column A	8.483
	5.61954	22.2251		Column A	Daxx +/+	P value summary	**	Mean of column B	28.87
	6.05878	32.1718				Significantly different (P < 0.05)?	Yes	Difference between means (B - A) ± SEM	20.39 ± 4.247
	13.7696	32.2112				One- or two-tailed P value?	Two-tailed	95% confidence interval	8.594 to 32.18
						t, df	t=4.800, df=4	R squared (eta squared)	0.8521
	F4/80 and Cd11b positive			Column B	Daxx F/F	Unpaired t test		How big is the difference?
	Daxx +/+	Daxx F/F		vs.	vs.	P value	0.3841	Mean of column A	2.387
	2.37228	1.33336		Column A	Daxx +/+	P value summary	ns	Mean of column B	3.69
	2.17716	5.92949				Significantly different (P < 0.05)?	No	Difference between means (B - A) ± SEM	1.303 ± 1.334
	2.61171	3.80621				One- or two-tailed P value?	Two-tailed	95% confidence interval	-2.401 to 5.006
						t, df	t=0.9765, df=4	R squared (eta squared)	0.1925
