# Supplementary material for: Aberrant chromatin landscape following loss of the H3.3 chaperone Daxx in haematopoietic precursors leads to Pu.1-mediated neutrophilia and inflammation
Source: Nat Cell Biol. 2021 Dec 7;23(12):1224–39. doi: 10.1038/s41556-021-00774-y (PMC8683376; doi:10.1038/s41556-021-00774-y)
Supplement: Source Data Fig. 4 — Statistical source data. [file 41556_2021_774_MOESM8_ESM.xlsx]

## Sheet: Figure 4a
	Daxx wt/wt							Daxx F/F
IFN-gamma	15.48	6.6	8.11	7.76	14.635	27.78		41.97	31.33	8.51	4.27	2.47	8.99		Statistical analysis done with Conover's Test
TNF-alpha	8.04	2.185	6.02	7.71	31.255	22.76		9.95	2.48	16.65	4.53	1.59	12.67
IL-1alpha	6.35	12.24	6.78	14.18	33.01	30.9		7.66	26.2	17.84	51.55	28.72	8.56			P-value	Significance
IL-5	1.055	2.22	0.89	1.79	3.11	1.72		8.33	0.58	5.67	10.52	1.24	11.24		IFN-gamma	0.26	Not significant
IL-12p70	1.53	1.53	1.53	1.53	1.53	1.53		3.68	9.39	21.1	1.53	1.53	2.32		TNF-alpha	0.38	*
Gm-CSF	6.97	8.85	37.13	12.53	65.28	23.63		36.8	36.02	68.42	38.53	30.57	106.42		IL-1alpha	0.44	Not significant
															IL-5	0.027	*
															IL-12p70	0.00043	***
															Gm-CSF	0.0031	**
	Daxx wt/wt							Daxx F/F
IFN-beta	657.1	104.03	238.69	136.39	554.62	264		608.14	202.52	576.36	150.92	260.25	2168.61			P-value	Significance
IL-1beta	6.48	20.65	43.47	70.57	52.18	50.26		72.34	27.81	131.28	68.49	33.82	306.6		IFN-beta	0.26	Not Significant
IL-6	7.58	22.72	44.32	20.12	84.23	32.4		194.69	254.74	111.57	57.14	39.09	469.05		IL-1beta	0.04	*
IL-10	574.59	303.85	280.97	850.98	851.36	229.75		367.78	204.1	508.66	434.42	104.81	801.59		IL-6	4.4e-05	****
IL-17A	4.05	9.09	22.17	11.52	40.2	17.18		124.53	17.34	105.31	51.48	17.34	639.22		IL-10	0.31	Not Significant
IL-23	23.44	21.4	103.84	34.91	12.005	26.51		12.59	32.09	40.45	29.26	65.96	390.85		IL-17A	0.00058	***
IL-27	69.6	147.46	486.89	390.57	711.67	869		983.82	451.38	963.16	423.16	356.54	2431.54		IL-23	0.38	Not Significant
IL-34	32.01	276.17	32.01	32.01	32.01	34.37		669.45	253.27	179.92	113.63	39.24	769.61		IL-27	0.55	Not Significant
MCP-1	7.73	8.7	10.17	11.2	40.82	185.21		696.86	61.03	49.44	52.8	43.53	166.28		IL-34	4.7e-05	****
															MCP-1	0.005	**

## Sheet: Figure 4b
Total	Male	Female
16.7	11.8	21.9

## Sheet: Figure 4d
	Daxx wt/wt	Daxx F/F			Table Analyzed	Mx1Daxx spleen		Unpaired t test		Difference between medians
	78	193						P value	0.0022	Median of column A	91.50, n=6
	113	231			Column B	DAXX F/F Cre+/-		Exact or approximate P value?	Exact	Median of column B	212.0, n=6
	85	173			vs.	vs.		P value summary	**	Difference: Actual	120.5
	93	253			Column A	DAXX Wt/Wt Cre+/-		Significantly different (P < 0.05)?	Yes	Difference: Hodges-Lehmann	116.5
	96	298						One- or two-tailed P value?	Two-tailed
	90	156						Sum of ranks in column A,B	21 , 57
								Mann-Whitney U	0

## Sheet: Figure 4h
	Daxx wt/wt					Daxx F/F
B cells	34.7652	72.1305	33.5421	65.043		9.08796	10.8224
Neutrophils	50.112	68.9715	32.7118	76.2777		70.5486	84.9501
B cells	18.5269	33.9066	23.2547	28.9275		0.940226	2.35228
Neutrophils	0.39102	0.98658	0.33082	0.59885		2.48629	5.642
