# Supplementary material for: Aberrant chromatin landscape following loss of the H3.3 chaperone Daxx in haematopoietic precursors leads to Pu.1-mediated neutrophilia and inflammation
Source: Nat Cell Biol. 2021 Dec 7;23(12):1224–39. doi: 10.1038/s41556-021-00774-y (PMC8683376; doi:10.1038/s41556-021-00774-y)
Supplement: Source Data Fig. 5 — Statistical source data. [file 41556_2021_774_MOESM9_ESM.xlsx]

## Sheet: Figure 5b
	Daxx wt/wt			Daxx F/F
3 wpi	0.20914	0.32447		-0.489445	-0.0539235
24 wpi	0.0660033	0.0987997		-0.170784	0.0032754
Transplantation	-0.775262	-0.0962374		0.355983	0.523446

## Sheet: Figure 5c
	Daxx F/F 3 wpi 1	Daxx F/F 3 wpi 2	Daxx wt/wt 3 wpi 1	Daxx wt/wt 3 wpi 2	Daxx wt/wt 24 wpi 1	Daxx wt/wt 24 wpi 2	Daxx F/F 24 wpi 1	Daxx F/F 24 wpi 2	Daxx wt/wt Transplantation 1	Daxx wt/wt Transplantation 2	Daxx F/F Transplantation 1	Daxx F/F Transplantation 2
Cebpa	8.45926	8.64672	8.15264	8.51058	8.02321	8.41512	8.75154	8.57934	7.28979	7.53682	9.36119	9.58141
Cebpb	4.99436	5.29547	5.13869	4.84383	4.90394	5.23082	5.19385	4.94372	5.22816	4.89437	4.94988	5.19993
Cebpe	5.71992	4.71577	6.39848	5.07487	4.94641	5.0307	6.05662	5.87531	5.10135	4.91625	5.82694	6.06449
Csf1r	7.6153	7.76126	8.12285	8.48234	7.38855	7.80538	8.29543	8.4924	7.04632	7.38997	8.76268	8.78278
Csf3r	10.4949	10.7548	11.2976	11.3001	10.5782	10.8339	11.229	11.2064	10.8128	10.6092	11.3017	11.1236
Ebf1	11.232	9.69053	7.6967	8.75776	9.19607	8.40827	9.77603	9.9966	11.0406	12.3708	7.47636	6.48919
Elane	9.81653	10.2967	10.2948	11.2113	9.71012	10.3303	11.2135	10.3654	9.46588	7.73313	11.7309	12.6895
Flt3	12.6307	12.2226	11.2734	11.6879	11.7921	11.6084	12.1844	12.2297	12.3629	13.0354	11.2964	11.1199
Foxo1	9.69321	9.40988	9.73316	9.51528	9.79275	9.46135	9.42027	9.67717	9.97197	10.0508	9.05357	9.27523
Gata1	6.12988	5.85055	6.88058	7.18019	7.06973	7.46485	5.31786	6.18874	6.57336	6.48738	6.58766	6.39279
Gata2	10.6439	10.7922	11.3676	11.4173	11.3902	11.3044	10.6024	10.9241	10.8936	10.8827	11.2869	11.1579
Gata3	7.00942	7.50797	7.39003	7.75889	7.4089	7.64537	7.52912	7.08293	9.16863	9.22698	6.0981	5.1726
Gfi1	8.36162	8.04989	8.14058	8.64809	8.10832	7.9705	8.47405	8.6473	7.66713	7.82502	8.85149	8.85654
Gfi1b	8.3524	8.44452	8.08904	8.06429	8.74632	8.70268	7.86059	7.64065	9.54075	9.00011	7.61785	6.79154
Irf4	8.44074	9.34103	5.97336	5.64924	7.81428	8.07952	6.1342	7.37636	9.38545	8.9276	5.829	5.26232
Irf8	9.49897	10.0037	8.93714	10.299	8.76232	9.52135	10.3026	10.1526	9.6043	9.62964	9.67508	9.8298
Klf1	4.77456	4.72346	5.25391	6.76156	6.98894	6.94336	3.53384	4.04734	5.64559	5.12042	5.46378	5.28369
Ldb1	10.7808	10.6031	10.7478	10.9702	10.831	10.8222	10.803	10.6457	10.4217	10.8321	11.0238	10.8243
Lmo2	5.87194	6.68423	6.87843	7.08991	7.22584	7.47439	5.60595	6.21833	6.59821	6.40135	6.69141	6.83355
Mafb	4.10167	4.06412	4.61214	4.31018	4.93184	4.89894	3.6143	3.64304	4.31366	4.22396	4.42729	4.12321
Mpo	11.7196	12.2919	12.0442	13.7287	11.7299	12.2247	13.113	12.7169	10.8531	10.2722	14.1802	14.479
Myb	12.6389	12.5806	12.7151	12.7132	12.4854	12.6956	12.6901	12.7766	12.4468	12.5527	12.8685	12.7797
Pax5	8.74992	7.02132	6.09198	6.89152	7.70073	7.16644	6.73803	7.14954	8.69492	8.81111	5.79855	5.45017
Runx1	14.5712	14.3863	14.6919	14.9519	14.8786	14.5075	14.4892	14.7261	14.5595	14.7547	14.7667	14.5205
Spi1	10.4728	10.4779	10.6276	10.6117	10.2793	10.5247	10.5232	10.8629	9.9502	9.85167	11.1613	11.2269
Tal1	9.70503	9.7948	10.3031	10.3405	10.2498	10.3003	9.91285	9.68051	11.0345	10.6623	9.2186	9.22804
Tcf3	11.0077	10.904	10.6164	10.8472	10.7223	10.7637	10.8036	11.0857	10.725	10.8733	10.9886	10.7883
Zfpm1	11.1708	11.1305	11.8223	11.9887	12.0598	12.0425	10.9993	11.0106	11.8422	11.6771	11.3992	11.1937
To create the heatmap we followed the following steps:
1. rlog transformation of raw counts (values shown above)
2. Calculation of mean for each sample group
3. Normalization of mean rlog counts for each sample group by subtraction of mean expression of each gene over all sample groups

## Sheet: Figure 5j
Myeloid TFs	Daxx wt/wt MPP3 1	Daxx wt/wt MPP3 2	Daxx wt/wt MPP3 3	Daxx F/F MPP3 1	Daxx F/F MPP3 2	Daxx wt/wt MPP4 1	Daxx wt/wt MPP4 2	Daxx F/F MPP4 1	Daxx F/F MPP4 2	Daxx F/F MPP4 3
Spi1	9.62329	9.40762	7.34544	9.74701	9.95592	9.523	9.53211	9.4373	6.9935	8.12647
Mpo	11.1974	10.1019	12.6162	12.8739	13.3299	12.5419	12.7023	12.4109	14.3784	12.5124
Gata2	9.81955	9.0228	10.5208	9.50481	9.89382	9.662	9.35037	8.12983	8.88412	9.98326
Myb	11.7663	10.4139	10.6354	11.5638	11.8425	11.0814	11.3484	11.1054	11.7136	10.5695
Elane	7.21866	7.71126	10.6808	8.47607	9.46866	8.69044	10.6621	8.94165	9.48257	10.7771
Runx1	13.9611	12.2942	11.8127	13.6073	13.0353	13.5954	13.5193	12.8606	11.3958	11.7351
Csf1r	5.95684	9.58788	9.00648	8.48202	7.5054	1.729	6.27314	8.32532	9.9776	8.18688
Csf3r	9.74674	8.9212	8.96988	9.90696	9.5852	9.47663	9.5737	8.94326	12.0206	8.19247
Gfi1	6.51055	5.90366	2.69618	6.72953	7.3982	6.20435	7.39776	6.40145	3.70156	0.813455
Cebpa	8.10136	5.71225	7.09554	8.19894	9.29437	9.49987	8.55233	8.01109	5.90069	1.414
Irf8	7.62795	9.07904	10.5608	9.77961	9.89393	7.79867	8.43573	9.32748	7.82841	9.58983
Cebpe	-0.146429	6.60859	7.78478	1.93806	4.61703	1.47297	6.22965	-0.00607029	3.08621	2.78088
Lymphoid TFs	Daxx wt/wt MPP3 1	Daxx wt/wt MPP3 2	Daxx wt/wt MPP3 3	Daxx F/F MPP3 1	Daxx F/F MPP3 2	Daxx wt/wt MPP4 1	Daxx wt/wt MPP4 2	Daxx F/F MPP4 1	Daxx F/F MPP4 2	Daxx F/F MPP4 3
Il7r	3.99151	5.26262	4.04383	2.33057	3.40882	2.88142	3.88584	5.53782	7.09695	5.71473
Pax5	1.39176	10.177	9.01423	1.62368	1.71721	-0.192119	5.98571	2.02633	10.0144	7.10958
Gata3	6.47132	7.3126	4.52315	7.76592	6.00358	7.16504	7.52218	4.73361	5.59831	5.93592
Ikzf1	12.4671	11.0732	11.2038	12.1034	12.04	12.3198	12.6638	11.9079	13.0389	10.1456
Tcf3	9.98197	9.99072	9.56429	10.5273	10.3217	9.97325	10.0182	9.61608	8.40986	10.0508
Id2	4.64058	5.18481	7.29192	6.14362	3.61704	1.36111	4.50009	4.24516	3.46481	5.55983
Irf4	3.87532	5.88042	6.59645	1.2308	2.22616	1.76483	3.8512	0.878813	4.66531	4.83547
Gfi1b	7.5528	6.47641	9.42658	6.39974	7.71215	9.84988	7.3189	7.08435	6.63599	5.66955
Flt3	10.6834	9.23237	7.90911	10.6306	10.6784	10.0211	10.3297	11.1867	9.48004	7.36299
Foxo1	7.42727	8.91631	9.00753	6.88649	6.97634	7.98367	7.9073	6.53835	12.0675	8.10421
Ebf1	2.93395	11.1578	9.17913	6.27725	4.25615	2.71784	7.96714	4.74268	7.0195	8.5223
Mafb	5.13408	7.53016	7.32702	5.87698	2.39581	0.896958	4.20659	4.91068	5.24543	7.08788
To create the heatmap we followed the following steps:
1. rlog transformation of raw counts (values shown above)
2. Calculation of mean for each sample group
3. Normalization of mean rlog counts for each sample group by subtraction of mean expression of each gene over all sample groups

## Sheet: Figure 5k
	Daxx F/F 3 wpi		Daxx +/+ 3 wpi		Daxx F/F 24 wpi		Daxx +/+ 24 wpi		Daxx F/F Transplantation		Daxx +/+ Transplantation
ERV1	27140.7	27426.4	19118.1	19138.2	41415.9	54543.2	29248	24013.5	77898.9	70965.9	19200.3	18076.5
IAP	15015.8	18309.4	11075.8	10325.9	17224.1	17529.6	14112.9	12587.8	13804.5	17043.9	7958.53	7819.59
ERVK	70625.2	68744.5	66453.6	66269.4	73013.1	70186	68805.9	68049.9	56360.2	51881.4	56538.4	57004.4
ERVL	26961.4	25879.5	27182.9	26373.2	26222.4	24991.2	26532.9	27762.2	21234.3	21440.7	21817.5	22321.8
ERVL-MaLR	112604	111360	115490	112168	114829	112282	114599	118539	81894.7	74933.6	86207.4	89212.4
Satellite	9898.37	9914.59	10735.2	8974.78	10087.9	12939.3	10793.3	8563.22	9014.95	5601.47	28294.5	10456.1

## Sheet: Figure 5l
	Daxx F/F 3 wpi 1	Daxx F/F 3 wpi 2	Daxx wt/wt 3 wpi 1	Daxx wt/wt 3 wpi 2	Daxx wt/wt 24 wpi 1	Daxx wt/wt 24 wpi 2	Daxx F/F 24 wpi 1	Daxx F/F 24 wpi 2	Daxx wt/wt Transplantation 1	Daxx wt/wt Transplantation 2	Daxx F/F Transplantation 1	Daxx F/F Transplantation 2
Cxcl2	1.2184	1.21581	1.24687	1.47013	1.28381	1.2815	1.28157	1.30432	1.26207	1.18406	1.28986	1.41522
Cxcl5	-0.766533	-0.766613	-0.766585	-0.747575	-0.726822	-0.740722	-0.790007	-0.789754	-0.756938	-0.756736	-0.762462	-0.771169
Ddx58	9.81567	10.0057	10.0556	10.0832	9.84386	10.0934	9.9948	10.028	9.94957	10.1313	10.0397	9.83959
Fadd	4.2453	4.44838	4.25658	4.021	4.31914	4.17677	3.96707	4.50828	4.31359	4.1378	4.21198	4.3079
Ifih1	9.56665	9.71954	9.9522	10.013	10.2653	10.1289	9.57185	9.28536	10.2968	9.99288	9.44085	9.52083
Ifnar1	10.3232	9.9636	10.0606	10.1113	9.93888	10.0152	10.2252	10.2795	9.86585	10.0409	10.2335	10.3185
Ifnar2	11.0845	10.962	10.8685	10.9646	10.7972	10.8714	11.0046	11.2064	10.7825	10.688	11.2496	11.1596
Ifngr1	10.3804	10.4262	10.6877	10.4515	10.3246	10.475	10.7274	10.4188	10.3172	10.4018	10.4941	10.7326
Ifngr2	8.53327	8.67637	8.46587	8.58212	8.3042	8.51187	8.40107	9.04049	8.50125	8.29424	8.70693	8.75521
Ifnlr1	4.46118	3.95682	3.79047	4.10442	4.13286	3.70164	4.61946	3.85893	4.78313	3.87623	3.81747	3.83606
Ifnz	0.661617	0.629595	0.812135	0.624411	0.64066	0.74974	0.63933	0.698028	0.671908	0.672477	0.722695	0.660679
Ikbke	8.6774	8.53547	8.88092	8.96091	8.84806	8.78156	8.72784	8.69725	8.57967	8.11374	9.13216	9.22913
Il1b	4.01663	3.89565	4.06073	3.63918	3.91657	3.80607	3.69285	4.1967	4.70697	3.67143	3.69526	3.53852
Il6	1.38727	1.4726	1.44649	1.4105	1.43819	1.31578	1.34302	1.61986	1.35823	1.35849	1.46098	1.53915
Irf3	8.33623	8.51154	8.31325	8.17316	8.14147	8.5122	8.18434	8.49617	8.30306	8.12468	8.49997	8.40647
Irf7	7.876	7.85068	7.84073	8.21387	7.73397	8.14994	7.73665	8.16072	7.48359	8.31353	8.07533	7.90883
Mavs	9.01091	8.84448	8.54827	8.75269	8.70865	8.6119	8.84299	8.99282	8.38348	8.69183	9.0749	9.00614
Nfkb1	11.9177	11.9785	12.066	12.0539	11.9668	11.8343	11.9641	12.2509	11.4325	11.7174	12.4786	12.3876
Nfkb2	7.90945	8.49446	8.4205	8.55064	8.4215	8.34029	8.27357	8.33969	7.72504	8.60882	8.52924	8.51195
Rnf135	7.55071	7.60759	7.80134	7.7618	7.497	7.58785	7.87873	7.75787	7.41657	7.80393	7.79589	7.70505
Tank	10.1089	10.1928	10.3275	10.0959	10.2673	10.0734	10.1732	10.2113	10.3137	10.2842	10.0352	10.0921
Tbk1	10.3437	10.3694	10.421	10.3118	10.5165	10.2942	10.137	10.4983	10.3114	10.4953	10.3446	10.2945
Tnf	5.59378	5.30282	5.04119	4.65488	4.84342	5.22549	5.53346	4.99031	5.34588	5.67834	4.79782	4.77064
Tomm70a	10.8738	11.0334	11.0281	10.8207	10.842	10.8199	10.9504	11.1437	10.9109	10.6459	11.0573	11.1418
Tradd	7.5647	7.46303	7.27849	7.59988	7.42139	7.37118	7.51282	7.60071	7.50411	7.38184	7.51251	7.50764
Traf2	9.165	9.1302	9.06531	9.06864	8.86323	9.18007	9.06889	9.31696	9.17829	9.01545	9.22579	9.00961
Traf3	10.7003	10.5783	10.9033	10.9012	10.6103	10.7582	10.8039	10.9106	10.4562	10.5809	11.0376	11.0084
Traf6	9.52717	9.71475	9.67005	9.4735	9.60252	9.51098	9.61703	9.65494	9.62599	9.41232	9.64298	9.70418
Trim25	10.6837	10.6287	10.3207	10.6407	10.4857	10.5838	10.5341	10.6703	10.3494	10.294	10.7283	10.9022
To create the heatmap we followed the following steps:
1. rlog transformation of raw counts (values shown above)
2. Calculation of mean for each sample group
3. Normalization of mean rlog counts for each sample group by subtraction of mean expression of each gene over all sample groups
