# Supplementary material for: Aberrant chromatin landscape following loss of the H3.3 chaperone Daxx in haematopoietic precursors leads to Pu.1-mediated neutrophilia and inflammation
Source: Nat Cell Biol. 2021 Dec 7;23(12):1224–39. doi: 10.1038/s41556-021-00774-y (PMC8683376; doi:10.1038/s41556-021-00774-y)
Supplement: Source Data Fig. 6 — Statistical source data. [file 41556_2021_774_MOESM10_ESM.xlsx]

## Sheet: Figure 6a
		Enriched H3.3	Depleted H3.3
	Distal regions	19305	24957
	Promoter	2721	1053
		Enriched H3.3	Depleted H3.3
	Enhancers	1151	1145
	ERVs	9304	12056
		Enriched H3.3	Depleted H3.3
	Enhancers overlapping ERVs	329	429
		Enriched Pu.1	Depleted Pu.1
	Distal regions	14944	19706
	Promoter	2265	693
		Enriched Pu.1	Depleted Pu.1
	Enhancers	818	922
	ERVs	5133	6962
		Enriched Pu.1	Depleted Pu.1
	Enhancers overlapping ERVs	152	265
