# Supplementary material for: Aberrant chromatin landscape following loss of the H3.3 chaperone Daxx in haematopoietic precursors leads to Pu.1-mediated neutrophilia and inflammation
Source: Nat Cell Biol. 2021 Dec 7;23(12):1224–39. doi: 10.1038/s41556-021-00774-y (PMC8683376; doi:10.1038/s41556-021-00774-y)
Supplement: Source Data Fig. 7 — Statistical source data. [file 41556_2021_774_MOESM11_ESM.xlsx]

## Sheet: Figure 7a
					Daxx F/F Pu.1 wt/wt vs. Daxx wt/wt Pu.1 wt/wt
	Daxx wt/wt Pu.1 wt/wt	Daxx F/F Pu.1 wt/wt	Daxx F/F Pu.1 F/F		Column B	Daxx F/F Pu.1 wt/wt		Unpaired t test		How big is the difference?
	338000000	63300000	231300000		vs.	vs.		P value	<0.0001	Mean of column A	345666667
	356000000	58820000	275000000		Column A	Daxx wt/wt Pu.1 wt/wt		P value summary	***	Mean of column B	60906667
	343000000	60600000	64050000					Significantly different (P < 0.05)?	Yes	Difference between means (B - A) ± SEM	-284760000 ± 5520310
								One- or two-tailed P value?	Two-tailed	95% confidence interval	-300086838 to -269433162
								t, df	t=51.58, df=4	R squared (eta squared)	0.9985
					Daxx F/F Pu.1 F/F vs. Daxx wt/wt Pu.1 wt/wt
					Column C	Daxx F/F Pu.1 F/F		Unpaired t test		How big is the difference?
					vs.	vs.		P value	0.0734	Mean of column A	345666667
					Column A	Daxx wt/wt Pu.1 wt/wt		P value summary	ns	Mean of column C	190116667
								Significantly different (P < 0.05)?	No	Difference between means (C - A) ± SEM	-155550000 ± 64506742
								One- or two-tailed P value?	Two-tailed	95% confidence interval	-334649427 to 23549427
								t, df	t=2.411, df=4	R squared (eta squared)	0.5924
					Daxx F/F Pu.1 F/F vs. Daxx F/F Pu.1 wt/wt
					Column C	Daxx F/F Pu.1 F/F		Unpaired t test		How big is the difference?
					vs.	vs.		P value	0.1149	Mean of column B	60906667
					Column B	Daxx F/F Pu.1 wt/wt		P value summary	ns	Mean of column C	190116667
								Significantly different (P < 0.05)?	No	Difference between means (C - B) ± SEM	129210000 ± 64296485
								One- or two-tailed P value?	Two-tailed	95% confidence interval	-49305661 to 307725661
								t, df	t=2.010, df=4	R squared (eta squared)	0.5024

## Sheet: Figure 7b
																			CMP - Daxx F/F Pu.1 F/F vs. Daxx wt/wt Pu.1 wt/wt							CMP - Daxx F/F Pu.1 F/F vs. Daxx F/F Pu.1 wt/wt							GMP - Daxx F/F Pu.1 wt/wt vs. Daxx wt/wt Pu.1 wt/wt							GMP - Daxx F/F Pu.1 F/F vs. Daxx wt/wt Pu.1 wt/wt							GMP - Daxx F/F Pu.1 F/F vs. Daxx F/F Pu.1 wt/wt
Frequencies	Daxx wt/wt Pu.1 wt/wt						Daxx F/F Pu.1 wt/wt						Daxx F/F Pu.1 F/F						Column C	CMP - DKO	Unpaired t test		How big is the difference?			Column C	CMP - DKO	Unpaired t test		How big is the difference?			Column E	GMP - F/F	Unpaired t test		How big is the difference?			Column F	GMP - DKO	Unpaired t test		How big is the difference?			Column F	GMP - DKO	Unpaired t test
CMP	0.6	0.57	0.63	0.56	0.55		0.42	0.77	0.77	0.69	0.15		1.86	1.73	4.96	1.9	2.9		vs.	vs.	P value	0.009	Mean of column A	0.582		vs.	vs.	P value	0.0094	Mean of column B	0.56		vs.	vs.	P value	0.0002	Mean of column D	0.662		vs.	vs.	P value	0.0321	Mean of column D	0.662		vs.	vs.	P value
GMP	0.27	0.24	0.26	1.15	1.39		3.3	3.27	3.8	5.81	5.2		3.27	1.03	2.88	0.84	3.93		Column A	CMP - wt/wt	P value summary	**	Mean of column C	2.67		Column B	CMP - F/F	P value summary	**	Mean of column C	2.67		Column D	GMP - wt/wt	P value summary	***	Mean of column E	4.276		Column D	GMP - wt/wt	P value summary	*	Mean of column F	2.39		Column E	GMP - F/F	P value summary
																					Significantly different (P < 0.05)?	Yes	Difference between means (C - A) ± SEM	2.088 ± 0.6097				Significantly different (P < 0.05)?	Yes	Difference between means (C - B) ± SEM	2.110 ± 0.6214				Significantly different (P < 0.05)?	Yes	Difference between means (E - D) ± SEM	3.614 ± 0.5770				Significantly different (P < 0.05)?	Yes	Difference between means (F - D) ± SEM	1.728 ± 0.6671				Significantly different (P < 0.05)?
																					One- or two-tailed P value?	Two-tailed	95% confidence interval	0.6821 to 3.494				One- or two-tailed P value?	Two-tailed	95% confidence interval	0.6771 to 3.543				One- or two-tailed P value?	Two-tailed	95% confidence interval	2.283 to 4.945				One- or two-tailed P value?	Two-tailed	95% confidence interval	0.1897 to 3.266				One- or two-tailed P value?
																					t, df	t=3.425, df=8	R squared (eta squared)	0.5945				t, df	t=3.396, df=8	R squared (eta squared)	0.5904				t, df	t=6.263, df=8	R squared (eta squared)	0.8306				t, df	t=2.590, df=8	R squared (eta squared)	0.4562				t, df
Total cell counts	Daxx wt/wt Pu.1 wt/wt						Daxx F/F Pu.1 wt/wt						Daxx F/F Pu.1 F/F						CMP - Daxx F/F Pu.1 wt/wt vs. Daxx wt/wt Pu.1 wt/wt							CMP - Daxx F/F Pu.1 F/F vs. Daxx wt/wt Pu.1 wt/wt							CMP - Daxx F/F Pu.1 F/F vs. Daxx F/F Pu.1 wt/wt							GMP - Daxx F/F Pu.1 wt/wt vs. Daxx wt/wt Pu.1 wt/wt							GMP - Daxx F/F Pu.1 F/F vs. Daxx wt/wt Pu.1 wt/wt
CMP	1.014	0.9612	0.9947	1.2	1.1		0.10761	0.20587	1.5372	0.19	0.3		2.1349	2.75	0.22422	0.5	0.9		Column B	CMP - F/F	Unpaired t test		How big is the difference?			Column B	CMP - DKO	Unpaired t test		How big is the difference?			Column B	CMP - DKO	Unpaired t test		How big is the difference?			Column C	GMP - F/F	Unpaired t test		How big is the difference?			Column B	GMP - DKO	Unpaired t test
GMP	0.4394	0.4272	0.4116	0.25	0.28		0.85455	0.870536	0.890295	1.6	1.14		0.374706	1.65	1.10292	0.22	1.18		vs.	vs.	P value	0.0637	Mean of column A	1.054		vs.	vs.	P value	0.0637	Mean of column A	1.054		vs.	vs.	P value	0.0637	Mean of column A	1.054		vs.	vs.	P value	0.0094	Mean of column B	0.56		vs.	vs.	P value
																			Column A	CMP - wt/wt	P value summary	ns	Mean of column B	0.4681		Column A	CMP - wt/wt	P value summary	ns	Mean of column B	0.4681		Column A	CMP - F/F	P value summary	ns	Mean of column B	0.4681		Column B	GMP - wt/wt	P value summary	**	Mean of column C	2.67		Column A	GMP - wt/wt	P value summary
																					Significantly different (P < 0.05)?	No	Difference between means (B - A) ± SEM	-0.5858 ± 0.2724				Significantly different (P < 0.05)?	No	Difference between means (B - A) ± SEM	-0.5858 ± 0.2724				Significantly different (P < 0.05)?	No	Difference between means (B - A) ± SEM	-0.5858 ± 0.2724				Significantly different (P < 0.05)?	Yes	Difference between means (C - B) ± SEM	2.110 ± 0.6214				Significantly different (P < 0.05)?
																					One- or two-tailed P value?	Two-tailed	95% confidence interval	-1.214 to 0.04240				One- or two-tailed P value?	Two-tailed	95% confidence interval	-1.214 to 0.04240				One- or two-tailed P value?	Two-tailed	95% confidence interval	-1.214 to 0.04240				One- or two-tailed P value?	Two-tailed	95% confidence interval	0.6771 to 3.543				One- or two-tailed P value?
																					t, df	t=2.150, df=8	R squared (eta squared)	0.3663				t, df	t=2.150, df=8	R squared (eta squared)	0.3663				t, df	t=2.150, df=8	R squared (eta squared)	0.3663				t, df	t=3.396, df=8	R squared (eta squared)	0.5904				t, df
[truncated: 3 more columns]

## Sheet: Figure 7c
Frequencies	Daxx wt/wt Pu.1 wt/wt						Daxx F/F Pu.1 wt/wt						Daxx F/F Pu.1 F/F						B cells - Daxx F/F Pu.1 wt/wt vs. Daxx wt/wt Pu.1 wt/wt							B cells - Daxx F/F Pu.1 F/F vs. Daxx F/F Pu.1 wt/wt							B cells - Daxx F/F Pu.1 F/F vs. Daxx wt/wt Pu.1 wt/wt							Neutrophils - Daxx F/F Pu.1 F/F vs. Daxx wt/wt Pu.1 wt/wt							Neutrophils - Daxx F/F Pu.1 F/F vs. Daxx F/F Pu.1 wt/wt
B cells	15.2629	15.9102	31.4	29.6	30.1		4.56386	4.46182	1.56	2.39	3.15		2.06845	2.46538	7.35	11.8	7.08		Column B	B cells - F/F	Unpaired t test		How big is the difference?			Column C	B cells - DKO	Unpaired t test		How big is the difference?			Column C	B cells - DKO	Unpaired t test		How big is the difference?			Column L	Neutrophils - DKO	Unpaired t test		How big is the difference?			Column L	Neutrophils - DKO	Unpaired t test
Neutrophils	55.8399	54.666	39.3	41	40.5		73.3898	73.4591	82.6	77.3	80.2		8.68748	22.4924	42.4	50	64.5		vs.	vs.	P value	0.0004	Mean of column A	24.45		vs.	vs.	P value	0.1595	Mean of column B	3.225		vs.	vs.	P value	0.002	Mean of column A	24.45		vs.	vs.	P value	0.4373	Mean of column J	46.26		vs.	vs.	P value
																			Column A	B cells - wt/wt	P value summary	***	Mean of column B	3.225		Column B	B cells - F/F	P value summary	ns	Mean of column C	6.153		Column A	B cells - wt/wt	P value summary	**	Mean of column C	6.153		Column J	Neutrophils - wt/wt	P value summary	ns	Mean of column L	37.62		Column K	Neutrophils - F/F	P value summary
																					Significantly different (P < 0.05)?	Yes	Difference between means (B - A) ± SEM	-21.23 ± 3.680				Significantly different (P < 0.05)?	No	Difference between means (C - B) ± SEM	2.928 ± 1.888				Significantly different (P < 0.05)?	Yes	Difference between means (C - A) ± SEM	-18.30 ± 4.053				Significantly different (P < 0.05)?	No	Difference between means (L - J) ± SEM	-8.645 ± 10.57				Significantly different (P < 0.05)?
																					One- or two-tailed P value?	Two-tailed	95% confidence interval	-29.72 to -12.74				One- or two-tailed P value?	Two-tailed	95% confidence interval	-1.425 to 7.280				One- or two-tailed P value?	Two-tailed	95% confidence interval	-27.65 to -8.956				One- or two-tailed P value?	Two-tailed	95% confidence interval	-33.03 to 15.74				One- or two-tailed P value?
																					t, df	t=5.769, df=8	R squared (eta squared)	0.8062				t, df	t=1.551, df=8	R squared (eta squared)	0.2312				t, df	t=4.516, df=8	R squared (eta squared)	0.7182				t, df	t=0.8176, df=8	R squared (eta squared)	0.07711				t, df
Total cell counts	Daxx wt/wt Pu.1 wt/wt						Daxx F/F Pu.1 wt/wt						Daxx F/F Pu.1 F/F						B cells - Daxx F/F Pu.1 wt/wt vs. Daxx wt/wt Pu.1 wt/wt							B cells - Daxx F/F Pu.1 F/F vs. Daxx F/F Pu.1 wt/wt							B cells - Daxx F/F Pu.1 F/F vs. Daxx wt/wt Pu.1 wt/wt							Neutrophils - Daxx F/F Pu.1 F/F vs. Daxx wt/wt Pu.1 wt/wt							Neutrophils - Daxx F/F Pu.1 F/F vs. Daxx F/F Pu.1 wt/wt
B cells	3.28	3.12	3.30902	3.7024	3.22077		1.24	0.97	0.29118	0.47056	0.64842		0.55	0.73	0.777	0.71225	0.749385		Column B	B cells - F/F	Unpaired t test		How big is the difference?			Column C	B cells - DKO	Unpaired t test		How big is the difference?			Column C	B cells - DKO	Unpaired t test		How big is the difference?			Column L	Neutrophils - DKO	Unpaired t test		How big is the difference?
Neutrophils	12	10.72	11.23	13.94	11.67		19.94	15.97	15.5718	15.2344	16.5438		2.31	6.66	4.47565	3.025	6.85335		vs.	vs.	P value	<0.001	Mean of column A	3.326		vs.	vs.	P value	0.9107	Mean of column B	0.724		vs.	vs.	P value	<0.0001	Mean of column A	3.326		vs.	vs.	P value	0.0001	Mean of column J	11.91		Column L	Neutrophils - DKO	Unpaired t test
																			Column A	B cells - wt/wt	P value summary	***	Mean of column B	0.724		Column B	B cells - F/F	P value summary	ns	Mean of column C	0.7037		Column A	B cells - wt/wt	P value summary	***	Mean of column C	0.7037		Column J	Neutrophils - wt/wt	P value summary	***	Mean of column L	4.665		vs.	vs.	P value
																					Significantly different (P < 0.05)?	Yes	Difference between means (B - A) ± SEM	-2.602 ± 0.1977				Significantly different (P < 0.05)?	No	Difference between means (C - B) ± SEM	-0.02031 ± 0.1755				Significantly different (P < 0.05)?	Yes	Difference between means (C - A) ± SEM	-2.623 ± 0.1071				Significantly different (P < 0.05)?	Yes	Difference between means (L - J) ± SEM	-7.247 ± 1.075		Column K	Neutrophils - F/F	P value summary
																					One- or two-tailed P value?	Two-tailed	95% confidence interval	-3.058 to -2.147				One- or two-tailed P value?	Two-tailed	95% confidence interval	-0.4250 to 0.3844				One- or two-tailed P value?	Two-tailed	95% confidence interval	-2.870 to -2.376				One- or two-tailed P value?	Two-tailed	95% confidence interval	-9.726 to -4.769				Significantly different (P < 0.05)?
																					t, df	t=13.16, df=8	R squared (eta squared)	0.9559				t, df	t=0.1157, df=8	R squared (eta squared)	0.001671				t, df	t=24.49, df=8	R squared (eta squared)	0.9868				t, df	t=6.743, df=8	R squared (eta squared)	0.8504				One- or two-tailed P value?
																																																	t, df
[truncated: 9 more columns]

## Sheet: Figure 7d
					Daxx F/F Pu.1 wt/wt vs. Daxx wt/wt Pu.1 wt/wt							Daxx F/F Pu.1 F/F vs. Daxx wt/wt Pu.1 wt/wt							Daxx F/F Pu.1 F/F vs. Daxx F/F Pu.1 wt/wt
	Daxx wt/wt Pu.1 wt/wt	Daxx F/F Pu.1 wt/wt	Daxx F/F Pu.1 F/F		Column B	Daxx F/F Pu.1 wt/wt	Unpaired t test		How big is the difference?			Column C	Daxx F/F Pu.1 F/F	Unpaired t test		How big is the difference?			Column C	Daxx F/F Pu.1 F/F	Unpaired t test		How big is the difference?
	193200000	249000000	177000000		vs.	vs.	P value	0.1826	Mean of column A	161466667		vs.	vs.	P value	0.7484	Mean of column A	161466667		vs.	vs.	P value	0.5484	Mean of column A	161466667
	123900000	181000000	109900000		Column A	Daxx wt/wt Pu.1 wt/wt	P value summary	ns	Mean of column B	208166667		Column A	Daxx wt/wt Pu.1 wt/wt	P value summary	ns	Mean of column C	176300000		Column A	Daxx F/F Pu.1 wt/wt	P value summary	ns	Mean of column C	176300000
	167300000	194500000	242000000				Significantly different (P < 0.05)?	No	Difference between means (B - A) ± SEM	46700000 ± 28995555				Significantly different (P < 0.05)?	No	Difference between means (C - A) ± SEM	14833333 ± 43162921				Significantly different (P < 0.05)?	No	Difference between means (C - A) ± SEM	14833333 ± 43162921
							One- or two-tailed P value?	Two-tailed	95% confidence interval	-33804567 to 127204567				One- or two-tailed P value?	Two-tailed	95% confidence interval	-105006148 to 134672815				One- or two-tailed P value?	Two-tailed	95% confidence interval	-105006148 to 134672815
							t, df	t=1.611, df=4	R squared (eta squared)	0.3934				t, df	t=0.3437, df=4	R squared (eta squared)	0.02868				t, df	t=0.3437, df=4	R squared (eta squared)	0.02868

## Sheet: Figure 7e
Frequencies	Daxx wt/wt Pu.1 wt/wt						Daxx F/F Pu.1 wt/wt						Daxx F/F Pu.1 F/F						B cells - Daxx F/F Pu.1 wt/wt vs. Daxx wt/wt Pu.1 wt/wt							B cells - Daxx F/F Pu.1 F/F vs. Daxx wt/wt Pu.1 wt/wt							B cells - Daxx F/F Pu.1 F/F vs. Daxx F/F Pu.1 wt/wt							Neutrophils - Daxx F/F Pu.1 wt/wt vs. Daxx wt/wt Pu.1 wt/wt							Neutrophils - Daxx F/F Pu.1 F/F vs. Daxx wt/wt Pu.1 wt/wt
B cells	31.5	39.8	58.8	63.2	59.7		4.86	4.39	10.1	11.2	17.8		18.1	21.9	36.3	42.5	25.2		Column B	B cells - F/F	Unpaired t test		How big is the difference?			Column C	B cells - DKO	Unpaired t test		How big is the difference?			Column C	B cells - DKO	Unpaired t test		How big is the difference?			Column K	Neutrophils - F/F	Unpaired t test		How big is the difference?			Column L	Neutrophils - DKO	Unpaired t test
Neutrophils	2.54	3.02	0.5	0.89	0.65		44.4	45	40.5	41.5	39.2		21.2	10.7	6.96	5.95	8.66		vs.	vs.	P value	0.0003	Mean of column A	50.6		vs.	vs.	P value	0.0231	Mean of column A	50.6		vs.	vs.	P value	0.0062	Mean of column B	9.67		vs.	vs.	P value	<0.0001	Mean of column J	1.52		vs.	vs.	P value
																			Column A	B cells - wt/wt	P value summary	***	Mean of column B	9.67		Column A	B cells - wt/wt	P value summary	*	Mean of column C	28.8		Column B	B cells - F/F	P value summary	**	Mean of column C	28.8		Column J	Neutrophils - wt/wt	P value summary		Mean of column K	42.12		Column J	Neutrophils - wt/wt	P value summary
																					Significantly different (P < 0.05)?	Yes	Difference between means (B - A) ± SEM	-40.93 ± 6.745				Significantly different (P < 0.05)?	Yes	Difference between means (C - A) ± SEM	-21.80 ± 7.776				Significantly different (P < 0.05)?	Yes	Difference between means (C - B) ± SEM	19.13 ± 5.190				Significantly different (P < 0.05)?	Yes	Difference between means (K - J) ± SEM	40.60 ± 1.235				Significantly different (P < 0.05)?
																					One- or two-tailed P value?	Two-tailed	95% confidence interval	-56.48 to -25.38				One- or two-tailed P value?	Two-tailed	95% confidence interval	-39.73 to -3.869				One- or two-tailed P value?	Two-tailed	95% confidence interval	7.163 to 31.10				One- or two-tailed P value?	Two-tailed	95% confidence interval	37.75 to 43.45				One- or two-tailed P value?
																					t, df	t=6.068, df=8	R squared (eta squared)	0.8215				t, df	t=2.804, df=8	R squared (eta squared)	0.4956				t, df	t=3.686, df=8	R squared (eta squared)	0.6294				t, df	t=32.87, df=8	R squared (eta squared)	0.9927				t, df
																			B cells - Daxx F/F Pu.1 wt/wt vs. Daxx wt/wt Pu.1 wt/wt							B cells - Daxx F/F Pu.1 F/F vs. Daxx wt/wt Pu.1 wt/wt							B cells - Daxx F/F Pu.1 F/F vs. Daxx F/F Pu.1 wt/wt							Neutrophils - Daxx F/F Pu.1 wt/wt vs. Daxx wt/wt Pu.1 wt/wt							Neutrophils - Daxx F/F Pu.1 F/F vs. Daxx wt/wt Pu.1 wt/wt
Total cell counts	Daxx wt/wt Pu.1 wt/wt						Daxx F/F Pu.1 wt/wt						Daxx F/F Pu.1 F/F						Column B	B cells - F/F	Unpaired t test		How big is the difference?			Column C	B cells - DKO	Unpaired t test		How big is the difference?			Column C	B cells - DKO	Unpaired t test		How big is the difference?			Column K	Neutrophils - F/F	Unpaired t test		How big is the difference?			Column L	Neutrophils - DKO	Unpaired t test
B cells	10.6	12.2	46.9476	32.3379	40.8212		0.6	1.5	1.3446	2.1901	2.9175		4.5	3.4	7.1331	8.83596	10.7448		vs.	vs.	P value	0.0067	Mean of column A	28.58		vs.	vs.	P value	0.0204	Mean of column A	28.58		vs.	vs.	P value	0.006	Mean of column B	1.71		vs.	vs.	P value	0.0002	Mean of column J	0.5998		vs.	vs.	P value
Neutrophils	0.9	0.8	0.40572	0.45843	0.43498		4.2	9.6	5.4282	8.145	6.43795		6.6	1.6	2.4426	1.69246	1.5004		Column A	B cells - wt/wt	P value summary	**	Mean of column B	1.71		Column A	B cells - wt/wt	P value summary	*	Mean of column C	6.923		Column B	B cells - F/F	P value summary	**	Mean of column C	6.923		Column J	Neutrophils - wt/wt	P value summary	***	Mean of column K	6.762		Column J	Neutrophils - wt/wt	P value summary
																					Significantly different (P < 0.05)?	Yes	Difference between means (B - A) ± SEM	-26.87 ± 7.403				Significantly different (P < 0.05)?	Yes	Difference between means (C - A) ± SEM	-21.66 ± 7.515				Significantly different (P < 0.05)?	Yes	Difference between means (C - B) ± SEM	5.212 ± 1.409				Significantly different (P < 0.05)?	Yes	Difference between means (K - J) ± SEM	6.162 ± 0.9651				Significantly different (P < 0.05)?
																					One- or two-tailed P value?	Two-tailed	95% confidence interval	-43.94 to -9.800				One- or two-tailed P value?	Two-tailed	95% confidence interval	-38.99 to -4.329				One- or two-tailed P value?	Two-tailed	95% confidence interval	1.964 to 8.461				One- or two-tailed P value?	Two-tailed	95% confidence interval	3.937 to 8.388				One- or two-tailed P value?
																					t, df	t=3.630, df=8	R squared (eta squared)	0.6222				t, df	t=2.882, df=8	R squared (eta squared)	0.5094				t, df	t=3.700, df=8	R squared (eta squared)	0.6312				t, df	t=6.385, df=8	R squared (eta squared)	0.836				t, df
[truncated: 9 more columns]

## Sheet: Figure 7i
	Daxx wt/wt Pu.1 wt/wt						Daxx F/F Pu.1 wt/wt			Daxx F/F Pu.1 F/F
IL-23	297.6	60	60	108.39	198.52		519.25	538.02		229.83	92.94
IL-1alpha	34.3	16.86	49.19	20.05	27.85		71.45	26.85		50.89	24.15
IFN-gamma	39.16	5.45	2.9	3.36	7.49		74.18	87.38		11.38	8.11
TNF-alpha	15.77	4.79	3.51	4.09	6.24		20.42	4.99		3.36	10.68
MCP-1	66.87	45.53	32.26	41.53	38.04		196.83	100.61		87.5	60.83
IL-12p70	110.78		49.02				205.36	126.4		69.31	32.1
IL-1beta	210.86	34.38	94.83	141.66	68.71		101.75	123.98		147.6	79.22
IL-6	97.69	20.11	44.86	10.23	79.45		215.96	239.71		103.27	22.5
IL-17A	115.48	26.25	38.32	9.67	38.14		264.65	147.05		124.28	45.63
Gm-CSF	41.49	34.71	59.93	44.16			70.75	18.05			18.99
	Daxx wt/wt Pu.1 wt/wt						Daxx F/F Pu.1 wt/wt			Daxx F/F Pu.1 F/F
IL-10	378.27	61.95	192.52	55.65	153.15		333.8	1792.51		188.86	145.92
IL-27	872.07	373.03	561.85	184.42			2434.48	816.98		1241.13	285.3
IFN-beta	200.12	90	90	90	90		225.78	135.98			413.24

## Sheet: Figure 7j
	Daxx wt/wt Pu.1 wt/wt						Daxx F/F Pu.1 wt/wt						Daxx F/F Pu.1 F/F						IL-1alpha - Daxx F/F Pu.1 wt/wt vs. Daxx wt/wt Pu.1 wt/wt					IL-1alpha - Daxx F/F Pu.1 F/F vs. Daxx F/F Pu.1 wt/wt					INFgamma - Daxx F/F Pu.1 wt/wt vs. Daxx wt/wt Pu.1 wt/wt					INFgamma - Daxx F/F Pu.1 F/F vs. Daxx wt/wt Pu.1 wt/wt							INFgamma - Daxx F/F Pu.1 F/F vs. Daxx F/F Pu.1 wt/wt
IL-1alpha	11.03	17.23	20.63				32.43	29.2	21.07	57.46	38.62		35.48	40.02		53.3			Column E	IL1a - F/F	Unpaired t test			Column F	IL1a - DKO	Unpaired t test			Column H	INFg - F/F	Unpaired t test			Column I	INFg - DKO	Unpaired t test					Column I	INFg - DKO	Unpaired t test
IFN-gamma	8.72	26.03	5.22	12.33	6.1		143.67	36.77	19.95	28.99	36.85		77.39	26.37		29.17	13.56		vs.	vs.	P value	0.06		vs.	vs.	P value	0.4577		vs.	vs.	P value	0.1101		vs.	vs.	P value	0.0972				vs.	vs.	P value	0.58
TNF-alpha	5.68	9.36	5.26				7.31	4.71	4.64	74.93	30.11		14.6	36.46		19.53			Column D	IL1a - wt/wt	P value summary	ns		Column E	IL1a - F/F	P value summary	ns		Column G	INFg - wt/wt	P value summary	ns		Column G	INFg - wt/wt	P value summary	ns				Column H	INFg - F/F	P value summary	ns
MCP-1	40.4	52.8	11.93	48.53	12.11		158.84	158.04	147.77	216.61	143.47		212.95	153.41	73.51	88.9	83.55				Significantly different (P < 0.05)?	No				Significantly different (P < 0.05)?	No				Significantly different (P < 0.05)?	No				Significantly different (P < 0.05)?	No						Significantly different (P < 0.05)?	No
IL-12p70	19	30.94	19				204.37	150.69	82.79		150.92		233.74	133.23		35.15					One- or two-tailed P value?	Two-tailed				One- or two-tailed P value?	Two-tailed				One- or two-tailed P value?	Two-tailed				One- or two-tailed P value?	Two-tailed						One- or two-tailed P value?	Two-tailed
IL-1beta	261.61	175.16	173.04				258.23	158.16	178.68	111.63	191.37		289.11	152.01	203.75	302.24					t, df	t=2.313, df=6				t, df	t=0.7935, df=6				t, df	t=1.797, df=8				t, df	t=1.914, df=7						t, df	t=0.5802, df=7
IL-6	25.22	24.18					299.18	89.97	126.08	50.32	285.47		114.1	119.81		87.12			IL-1alpha - Daxx F/F Pu.1 F/F vs. Daxx wt/wt Pu.1 wt/wt							TNF-alpha - Daxx F/F Pu.1 wt/wt vs. Daxx wt/wt Pu.1 wt/wt					TNF-alpha - Daxx F/F Pu.1 F/F vs. Daxx wt/wt Pu.1 wt/wt					TNF-alpha - Daxx F/F Pu.1 F/F vs. Daxx F/F Pu.1 wt/wt					MCP-1 - Daxx F/F Pu.1 wt/wt vs. Daxx wt/wt Pu.1 wt/wt
IL-17A	11.37	20.99	12.21				184.6	144.9	92.51		228.41		110.36	147.19		569.19			Column F	IL1a - DKO	Unpaired t test		How big is the difference?			Column K	TNFa - F/F	Unpaired t test			Column L	TNFa - DKO	Unpaired t test			Column L	TNFa - DKO	Unpaired t test			Column N	MCP-1 - F/F	Unpaired t test		How big is the difference?
Gm-CSF	30.44	30.26	39.03				50.88		24.62		216.88		41.94	47.66	85.83	282.36			vs.	vs.	P value	0.0116	Mean of column D	16.3		vs.	vs.	P value	0.3679		vs.	vs.	P value	0.0679		vs.	vs.	P value	0.9668		vs.	vs.	P value	<0.0001	Mean of column M	33.15
																			Column D	IL1a - wt/wt	P value summary	*	Mean of column F	42.93		Column J	TNFa - wt/wt	P value summary	ns		Column J	TNFa - wt/wt	P value summary	ns		Column K	TNFa - F/F	P value summary	ns		Column M	MCP-1 - wt/wt	P value summary	****	Mean of column N	164.9
	Daxx wt/wt Pu.1 wt/wt						Daxx F/F Pu.1 wt/wt						Daxx F/F Pu.1 F/F								Significantly different (P < 0.05)?	Yes	Difference between means (F - D) ± SEM	26.64 ± 6.040				Significantly different (P < 0.05)?	No				Significantly different (P < 0.05)?	No				Significantly different (P < 0.05)?	No				Significantly different (P < 0.05)?	Yes	Difference between means (N - M) ± SEM	131.8 ± 15.94
IL-10	503.18		354.58		235.81		1843.35	1174.81			1297.11		1742.84		959.85	462.82	478.63				One- or two-tailed P value?	Two-tailed	95% confidence interval	9.867 to 43.41				One- or two-tailed P value?	Two-tailed				One- or two-tailed P value?	Two-tailed				One- or two-tailed P value?	Two-tailed				One- or two-tailed P value?	Two-tailed	95% confidence interval	95.05 to 168.5
IL-27	970.61		366.44		660.92		1932.66	1860.24	1456.38	2481.24	2217.68		622.42		1130.52	1165.06	904.3				t, df	t=4.410, df=4	R squared (eta squared)	0.8294				t, df	t=0.9735, df=6				t, df	t=2.485, df=4				t, df	t=0.04340, df=6				t, df	t=8.271, df=8	R squared (eta squared)	0.8953
IFN-beta	731.66		115.07		90		2987.71				2707.02		659.04		277.85	1448.21			MCP-1 - Daxx F/F Pu.1 F/F vs. Daxx wt/wt Pu.1 wt/wt							MCP-1 - Daxx F/F Pu.1 F/F vs. Daxx F/F Pu.1 wt/wt						IL12p70 - Daxx F/F Pu.1 wt/wt vs. Daxx wt/wt Pu.1 wt/wt						IL12p70 - Daxx F/F Pu.1 F/F vs. Daxx wt/wt Pu.1 wt/wt
IL-23	60	59	58				566.72	354.51	478.14	167.98	247.76		927.61	271.05	231.25	301.8			Column O	MCP-1 - DKO	Unpaired t test		How big is the difference?			Column O	MCP-1 - DKO	Unpaired t test			Column Q	IL12p70 - F/F	Unpaired t test		How big is the difference?			Column R	IL12p70 - DKO	Unpaired t test		How big is the difference?
																			vs.	vs.	P value	0.0129	Mean of column M	33.15		vs.	vs.	P value	0.1911		vs.	vs.	P value	0.0086	Mean of column P	22.98		vs.	vs.	P value	0.1254	Mean of column P	22.98
																			Column M	MCP-1 - wt/wt	P value summary	*	Mean of column O	122.5		Column N	MCP-1 - F/F	P value summary	ns		Column P	IL12p70 - wt/wt	P value summary	**	Mean of column Q	147.2		Column P	IL12p70 - wt/wt	P value summary	ns	Mean of column R	134
																					Significantly different (P < 0.05)?	Yes	Difference between means (O - M) ± SEM	89.31 ± 28.06				Significantly different (P < 0.05)?	No				Significantly different (P < 0.05)?	Yes	Difference between means (Q - P) ± SEM	124.2 ± 29.66				Significantly different (P < 0.05)?	No	Difference between means (R - P) ± SEM	111.1 ± 57.47
																					One- or two-tailed P value?	Two-tailed	95% confidence interval	24.60 to 154.0				One- or two-tailed P value?	Two-tailed				One- or two-tailed P value?	Two-tailed	95% confidence interval	47.98 to 200.4				One- or two-tailed P value?	Two-tailed	95% confidence interval	-48.50 to 270.6
																					t, df	t=3.182, df=8	R squared (eta squared)	0.5587				t, df	t=1.428, df=8				t, df	t=4.189, df=5	R squared (eta squared)	0.7782				t, df	t=1.933, df=4	R squared (eta squared)	0.4829
																			IL12p70 - Daxx F/F Pu.1 F/F vs. Daxx F/F Pu.1 wt/wt					IL-10 - Daxx F/F Pu.1 wt/wt vs. Daxx wt/wt Pu.1 wt/wt							IL-23 - Daxx F/F Pu.1 wt/wt vs. Daxx wt/wt Pu.1 wt/wt							IL-23 - Daxx F/F Pu.1 F/F vs. Daxx wt/wt Pu.1 wt/wt					IL-23 - Daxx F/F Pu.1 F/F vs. Daxx F/F Pu.1 wt/wt
																			Column R	IL12p70 - DKO	Unpaired t test			Column Z	IL10 - F/F	Unpaired t test		How big is the difference?			Column B	IL-23 - F/F	Unpaired t test		How big is the difference?			Column C	IL-23 - DKO	Unpaired t test			Column C	IL-23 - DKO	Unpaired t test
																			vs.	vs.	P value	0.8245		vs.	vs.	P value	0.0081	Mean of column Y	364.5		vs.	vs.	P value	0.0203	Mean of column A	59		vs.	vs.	P value	0.1145		vs.	vs.	P value	0.6884
																			Column Q	IL12p70 - F/F	P value summary	ns		Column Y	IL10 - wt/wt	P value summary	**	Mean of column Z	1438		Column A	IL-23 - wt/wt	P value summary	*	Mean of column B	363		Column A	IL-23 - wt/wt	P value summary	ns		Column B	IL-23 - F/F	P value summary	ns
																					Significantly different (P < 0.05)?	No				Significantly different (P < 0.05)?	Yes	Difference between means (Z - Y) ± SEM	1074 ± 219.6				Significantly different (P < 0.05)?	Yes	Difference between means (B - A) ± SEM	304.0 ± 97.14				Significantly different (P < 0.05)?	No				Significantly different (P < 0.05)?	No
																					One- or two-tailed P value?	Two-tailed				One- or two-tailed P value?	Two-tailed	95% confidence interval	464.2 to 1684				One- or two-tailed P value?	Two-tailed	95% confidence interval	66.34 to 541.7				One- or two-tailed P value?	Two-tailed				One- or two-tailed P value?	Two-tailed
																					t, df	t=0.2336, df=5				t, df	t=4.890, df=4	R squared (eta squared)	0.8567				t, df	t=3.130, df=6	R squared (eta squared)	0.6202				t, df	t=1.909, df=5				t, df	t=0.4181, df=7
																			IL-10 - Daxx F/F Pu.1 F/F vs. Daxx wt/wt Pu.1 wt/wt					IL-10 - Daxx F/F Pu.1 F/F vs. Daxx F/F Pu.1 wt/wt					IL-27 - Daxx F/F Pu.1 wt/wt vs. Daxx wt/wt Pu.1 wt/wt							IL-27 - Daxx F/F Pu.1 F/F vs. Daxx F/F Pu.1 wt/wt
																			Column AA	IL10 - DKO	Unpaired t test			Column AA	IL10 - DKO	Unpaired t test			Column AC	IL27 - F/F	Unpaired t test		How big is the difference?			Column AD	IL27 - DKO	Unpaired t test		How big is the difference?
																			vs.	vs.	P value	0.1906		vs.	vs.	P value	0.2391		vs.	vs.	P value	0.0024	Mean of column AB	666		vs.	vs.	P value	0.0025	Mean of column AC	1990
																			Column Y	IL10 - wt/wt	P value summary	ns		Column Z	IL10 - F/F	P value summary	ns		Column AB	IL27 - wt/wt	P value summary	**	Mean of column AC	1990		Column AC	IL27 - F/F	P value summary	**	Mean of column AD	955.6
																					Significantly different (P < 0.05)?	No				Significantly different (P < 0.05)?	No				Significantly different (P < 0.05)?	Yes	Difference between means (AC - AB) ± SEM	1324 ± 263.4				Significantly different (P < 0.05)?	Yes	Difference between means (AD - AC) ± SEM	-1034 ± 224.8
																					One- or two-tailed P value?	Two-tailed				One- or two-tailed P value?	Two-tailed				One- or two-tailed P value?	Two-tailed	95% confidence interval	679.1 to 1968				One- or two-tailed P value?	Two-tailed	95% confidence interval	-1566 to -502.5
																					t, df	t=1.513, df=5				t, df	t=1.336, df=5				t, df	t=5.025, df=6	R squared (eta squared)	0.808				t, df	t=4.600, df=7	R squared (eta squared)	0.7514
																			INF-beta - Daxx F/F Pu.1 F/F vs. Daxx wt/wt					IL-6 - Daxx F/F Pu.1 F/F vs. Daxx F/F Pu.1 wt/wt					IL-1beta - Daxx F/F Pu.1 wt/wt vs. Daxx wt/wt Pu.1 wt/wt					IL-1beta - Daxx F/F Pu.1 F/F vs. Daxx wt/wt Pu.1 wt/wt					IL-1beta - Daxx F/F Pu.1 F/F vs. Daxx F/F Pu.1 wt/wt
																			Column AJ	IFNb - DKO	Unpaired t test			Column X	IL-6 - DKO	Unpaired t test			Column T	IL1b - F/F	Unpaired t test			Column U	IL1b - DKO	Unpaired t test			Column U	IL1b - DKO	Unpaired t test
																			vs.	vs.	P value	0.2976		vs.	vs.	P value	0.3939		vs.	vs.	P value	0.5596		vs.	vs.	P value	0.5228		vs.	vs.	P value	0.2101
																			Column AH	IFNb - wt/wt	P value summary	ns		Column W	IL-6 - F/F	P value summary	ns		Column S	IL1b - wt/wt	P value summary	ns		Column S	IL1b - wt/wt	P value summary	ns		Column T	IL1b - F/F	P value summary	ns
																					Significantly different (P < 0.05)?	No				Significantly different (P < 0.05)?	No				Significantly different (P < 0.05)?	No				Significantly different (P < 0.05)?	No				Significantly different (P < 0.05)?	No
																					One- or two-tailed P value?	Two-tailed				One- or two-tailed P value?	Two-tailed				One- or two-tailed P value?	Two-tailed				One- or two-tailed P value?	Two-tailed				One- or two-tailed P value?	Two-tailed
																					t, df	t=1.197, df=4				t, df	t=0.9182, df=6				t, df	t=0.6175, df=6				t, df	t=0.6867, df=5				t, df	t=1.380, df=7
																			IL-17A - Daxx F/F Pu.1 wt/wt vs. Daxx wt/wt Pu.1 wt/wt							IL-17A - Daxx F/F Pu.1 F/F vs. Daxx wt/wt Pu.1 wt/wt					IL-17A - Daxx F/F Pu.1 F/F vs. Daxx F/F Pu.1 wt/wt
																			Column AF	IL17A - F/F	Unpaired t test		How big is the difference?			Column AG	IL17A - DKO	Unpaired t test			Column AG	IL17A - DKO	Unpaired t test
																			vs.	vs.	P value	0.0077	Mean of column AE	14.86		vs.	vs.	P value	0.1513		vs.	vs.	P value	0.4172
																			Column AE	IL17A - wt/wt	P value summary	**	Mean of column AF	162.6		Column AE	IL17A - wt/wt	P value summary	ns		Column AF	IL17A - F/F	P value summary	ns
																					Significantly different (P < 0.05)?	Yes	Difference between means (AF - AE) ± SEM	147.7 ± 34.32				Significantly different (P < 0.05)?	No				Significantly different (P < 0.05)?	No
																					One- or two-tailed P value?	Two-tailed	95% confidence interval	59.52 to 236.0				One- or two-tailed P value?	Two-tailed				One- or two-tailed P value?	Two-tailed
																					t, df	t=4.305, df=5	R squared (eta squared)	0.7875				t, df	t=1.771, df=4				t, df	t=0.8839, df=5
																			GM-CSF - Daxx F/F Pu.1 wt/wt vs. Daxx wt/wt Pu.1 wt/wt					GM-CSF - Daxx F/F Pu.1 F/F vs. Daxx wt/wt Pu.1 wt/wt					GM-CSF - Daxx F/F Pu.1 F/F vs. Daxx F/F Pu.1 wt/wt
																			Column AL	Gm-CSF - F/F	Unpaired t test			Column AM	Gm-CSF - DKO	Unpaired t test			Column AM	Gm-CSF - DKO	Unpaired t test
																			vs.	vs.	P value	0.3466		vs.	vs.	P value	0.2813		vs.	vs.	P value	0.8477
																			Column AK	Gm-CSF - wt/wt	P value summary	ns		Column AK	Gm-CSF - wt/wt	P value summary	ns		Column AL	Gm-CSF - F/F	P value summary	ns
																					Significantly different (P < 0.05)?	No				Significantly different (P < 0.05)?	No				Significantly different (P < 0.05)?	No
																					One- or two-tailed P value?	Two-tailed				One- or two-tailed P value?	Two-tailed				One- or two-tailed P value?	Two-tailed
																					t, df	t=1.066, df=4				t, df	t=1.207, df=5				t, df	t=0.2023, df=5

## Sheet: Figure 7k
																			B cells - Daxx F/F Pu.1 wt/wt vs. Daxx wt/wt Pu.1 wt/wt					B cells - Daxx F/F Pu.1 F/F vs. Daxx wt/wt Pu.1 wt/wt					B cells - Daxx F/F Pu.1 F/F vs. Daxx F/F Pu.1 wt/wt					Neutrophils - Daxx F/F Pu.1 F/F vs. Daxx wt/wt Pu.1 wt/wt					Neutrophils - Daxx F/F Pu.1 F/F vs. Daxx wt/wt Pu.1 wt/wt					Neutrophils - Daxx F/F Pu.1 F/F vs. Daxx F/F Pu.1 wt/wt
	Daxx wt/wt Pu.1 wt/wt						Daxx F/F Pu.1 wt/wt						Daxx F/F Pu.1 F/F						Table Analyzed	Blood - Percentage	Unpaired t test			Table Analyzed	Blood - Percentage	Unpaired t test			Table Analyzed	Blood - Percentage	Unpaired t test			Table Analyzed	Blood - Percentage	Unpaired t test			Table Analyzed	Blood - Percentage	Unpaired t test			Table Analyzed	Blood - Percentage	Unpaired t test
B cells	38.9	38.2	47.3	44.1	45.7		3.29	3.99	4.57	1.27	4.55		13	17.8	5.63	17.6	15.2				P value	<0.0001				P value	<0.0001				P value	0.0021				P value	0.0677				P value	0.1578				P value	0.1692
Neutrophils	7.16	11	7.34	12.5	6.51		61.8	33.9	19.2	9.42	18.2		16.3	17.5	7.53	21.7	6.41		Column B	B cells - F/F	P value summary	****		Column C	B cells - DKO	P value summary	****		Column C	B cells - DKO	P value summary	**		Column K	Neutrophils - F/F	P value summary	ns		Column L	Neutrophils - DKO	P value summary	ns		Column L	Neutrophils - DKO	P value summary	ns
																			vs.	vs.	Significantly different (P < 0.05)?	Yes		vs.	vs.	Significantly different (P < 0.05)?	Yes		vs.	vs.	Significantly different (P < 0.05)?	Yes		vs.	vs.	Significantly different (P < 0.05)?	No		vs.	vs.	Significantly different (P < 0.05)?	No		vs.	vs.	Significantly different (P < 0.05)?	No
																			Column A	B cells - wt/wt	One- or two-tailed P value?	Two-tailed		Column A	B cells - wt/wt	One- or two-tailed P value?	Two-tailed		Column B	B cells - F/F	One- or two-tailed P value?	Two-tailed		Column J	Neutrophils - wt/wt	One- or two-tailed P value?	Two-tailed		Column J	Neutrophils - wt/wt	One- or two-tailed P value?	Two-tailed		Column K	Neutrophils - F/F	One- or two-tailed P value?	Two-tailed
																					t, df	t=20.41, df=8				t, df	t=10.05, df=8				t, df	t=4.453, df=8				t, df	t=2.112, df=8				t, df	t=1.558, df=8				t, df	t=1.511, df=8
