# Supplementary material for: Aberrant chromatin landscape following loss of the H3.3 chaperone Daxx in haematopoietic precursors leads to Pu.1-mediated neutrophilia and inflammation
Source: Nat Cell Biol. 2021 Dec 7;23(12):1224–39. doi: 10.1038/s41556-021-00774-y (PMC8683376; doi:10.1038/s41556-021-00774-y)
Supplement: Source Data Fig. 8 — Statistical source data. [file 41556_2021_774_MOESM12_ESM.xlsx]

## Sheet: Figure 8c
Daxx F/F Pu.1 F/F specific								Daxx wt/wt Pu.1 F/F specific
Categories	Diseases or Functions Annotation	p-value	Predicted Activation State	Activation z-score	Molecules	# Molecules		Categories	Diseases or Functions Annotation	p-value	Predicted Activation State	Activation z-score	Molecules	# Molecules
Cell-To-Cell Signaling and Interaction,Cellular Movement,Hematological System Development and Function,Immune Cell Trafficking,Inflammatory Response	Recruitment of phagocytes	1.94e-11	Decreased	-2.391	ACVRL1,AHR,APOB,APP,ARRB2,B4GALT1,B4GALT6,CAMK1,CCL3L3,CD37,CD47,CD69,CD8A,CHI3L1,CLEC10A,CLEC4E,CNN2,CTSG,F13A1,FCGR2B,FOSL2,GCNT1,GPC3,GRK6,HCK,IL18,IL1R1,IL6R,IL6ST,IL7,IRF5,KDR,LAMTOR2,LCN2,LSP1,LTB4R,LYN,LYZ,MAPK8,MCOLN2,MGAT5,MMP2,MMP28,MPO,NCF4,NDST1,NFE2L2,NOD2,NTN1,PDE4B,PECAM1,PIK3CG,PREX1,PRKCQ,PRTN3,RASGRP2,RHOA,RHOB,RTN4,SELE,SELL,SELP,SLFN12L,ST14,STAT6,TAX1BP1,TGFBR2,TLR2,TLR4,TNFR…	76		Cancer,Hematological Disease,Organismal Injury and Abnormalities	Myelodysplastic syndrome or leukemia	2.88e-29	Decreased	-2.2	ABCA12,ABCA4,ABCB1,ABCB11,ADAMTS12,ADAMTS16,ADAMTS17,ADAMTS19,ADAMTS5,ADAMTS9,ADCY10,ADCY5,ADGB,ADGRB3,ADGRL3,ADGRV1,ADRA1A,ADRA1B,AGBL1,AICDA,AKAP6,ALK,ANK3,ANKS1B,ANO4,ANO5,ANTXR1,ARHGAP26,ARHGEF37,ARMC4,ASAP3,ASXL3,ATP6V0D2,ATP8B1,B4GALNT3,BDNF,BMP5,BMP8A,BMPER,BRINP1,BRINP2,C1orf158,C4A/C4B,C6,C7,C8orf34,C9,CA8,CACNA1A,CACNA1C,CACNB4,CADM1,CADM2,CAMK1G,CAP2,CATSPERB,CATSPERG,CCDC146,CCDC7,CCL…	481
Cellular Development,Cellular Growth and Proliferation,Hematological System Development and Function,Humoral Immune Response,Lymphoid Tissue Structure and Development	Proliferation of B lymphocytes	3.78e-13	Decreased	-2.283	ADA,AHR,ARHGDIB,ARHGEF1,ARHGEF6,ATAD5,BCL11A,BTK,CBL,CCND1,CCND2,CD180,Cd24a,CD300A,CD86,CLEC4A,DAPP1,DNTT,DOK1,EPHB2,EZR,FCGR2B,FLT3,Foxp1,FYN,GAPT,HCK,HRAS,HSH2D,IKZF2,IL15,IL18,IL27,IL2RB,IL7,IRF2,IRF8,IRS2,ITPR1,ITPR3,KLF2,LCP1,LILRB3,LPIN1,LY75,LYN,MAG,MAP3K14,MYBL1,NCKAP1L,NFATC3,PAWR,Paxip1,PCGF2,PCYT1A,PECAM1,PELI1,PIK3AP1,PIK3CG,POLM,POU2F2,PTPRC,RASGRP1,REL,RHOG,RHOQ,SAMSN1,SERPINA1,SLA…	89		Cancer,Hematological Disease,Immunological Disease,Organismal Injury and Abnormalities	Leukemia	1.88e-27	Decreased	-2.2	ABCA4,ABCB1,ABCB11,ADAMTS12,ADAMTS16,ADAMTS17,ADAMTS19,ADAMTS5,ADAMTS9,ADCY10,ADCY5,ADGB,ADGRB3,ADGRL3,ADGRV1,ADRA1A,ADRA1B,AGBL1,AICDA,AKAP6,ALK,ANK3,ANKS1B,ANO4,ANO5,ANTXR1,ARHGAP26,ARHGEF37,ARMC4,ASAP3,ASXL3,ATP6V0D2,ATP8B1,BDNF,BMP5,BMP8A,BMPER,BRINP1,BRINP2,C1orf158,C4A/C4B,C6,C7,C8orf34,C9,CA8,CACNA1A,CACNA1C,CACNB4,CADM1,CADM2,CAMK1G,CAP2,CATSPERB,CATSPERG,CCDC146,CCDC7,CCL2,CD36,CD38,CDA,…	463
Cellular Development,Cellular Growth and Proliferation,Embryonic Development,Hematological System Development and Function,Hematopoiesis,Lymphoid Tissue Structure and Development,Organ Development,Organismal Development,Tissue Development	Lymphopoiesis	1.67e-20	Decreased	-2.052	ABCG1,ABL2,ADA,ADCY7,ADGRG3,AFF1,AHR,APAF1,ARID3A,ARID5B,ARRB1,ATP7A,BACH2,BCL11A,BIRC5,BLM,BRCA1,BSG,BTK,CARMIL2,CBL,CCND1,CCND2,CCNE1,CD2,CD226,Cd24a,CD3G,CD69,CD86,CD8A,CDK6,CEBPA,CFLAR,CHAF1A,CHD7,CLEC4E,CNR2,CXCR4,CYP26B1,DGKA,DLL1,DNTT,DOCK8,DOK1,DUSP5,E2F2,EGR1,ELF1,EOMES,ESR1,EZR,FCGR2B,FKBP1A,FLT3,FOXO3,Foxp1,FYB1,FYN,FZD7,GADD45B,GCNT1,GFI1,GIMAP4,HLA-DQB1,HMGA1,HOXA9,HRAS,HSP90B1,ID1,I…	193		Cancer,Hematological Disease,Organismal Injury and Abnormalities	Neoplasia of blood cells	2.9e-31	Decreased	-2.082	ABCA12,ABCA4,ABCB1,ABCB11,ABCC9,ADAMTS12,ADAMTS16,ADAMTS17,ADAMTS19,ADAMTS5,ADAMTS9,ADAMTSL1,ADCY10,ADCY5,ADGB,ADGRB3,ADGRF5,ADGRL3,ADGRV1,ADRA1A,ADRA1B,ADSL,AFAP1L2,AGBL1,AGBL4,AICDA,AKAP6,AKT1S1,ALDH9A1,ALK,ALPL,AMPH,ANK3,ANKS1B,ANO1,ANO4,ANO5,ANTXR1,AOC3,ARHGAP26,ARHGEF37,ARMC4,ASAP3,ASXL3,ATP2B2,ATP6V0D2,ATP8B1,B4GALNT3,BDNF,BICC1,BMP5,BMP8A,BMPER,BNC2,BRINP1,BRINP2,C1orf158,C4A/C4B,C6,C7,C8o…	623
Cellular Development,Cellular Growth and Proliferation,Hematological System Development and Function,Hematopoiesis,Lymphoid Tissue Structure and Development,Tissue Development	Hematopoiesis of mononuclear leukocytes	8.57e-21	Decreased	-2.037	ABCG1,ABL2,ADA,ADCY7,ADGRG3,AFF1,AHR,APAF1,APP,ARID3A,ARID5B,ARRB1,ATP7A,B4GALNT1,BACH2,BCL11A,BIRC5,BLM,BRCA1,BSG,BTK,CARMIL2,CBL,CCND1,CCND2,CCNE1,CD2,CD226,Cd24a,CD3G,CD69,CD86,CD8A,CDK6,CEBPA,CFLAR,CHAF1A,CHD7,CLEC4E,CNR2,CSF2RB,CXCR4,CYP26B1,DGKA,DLL1,DNTT,DOCK8,DOK1,DUSP5,E2F2,EGR1,ELF1,EOMES,EPHB2,ESR1,EZR,FANCA,FCGR2B,FKBP1A,FLT3,FOXO3,Foxp1,FYB1,FYN,FZD7,GADD45B,GCNT1,GFI1,GIMAP4,HGF,HLA…	203		Cancer,Hematological Disease,Organismal Injury and Abnormalities	Myeloid or lymphoid neoplasm	7.59e-31	Decreased	-2.077	ABCA12,ABCA4,ABCB1,ABCB11,ABCC9,ADAMTS12,ADAMTS16,ADAMTS17,ADAMTS19,ADAMTS5,ADAMTS9,ADAMTSL1,ADCY10,ADCY5,ADGB,ADGRB3,ADGRF5,ADGRL3,ADGRV1,ADRA1A,ADRA1B,ADSL,AFAP1L2,AGBL1,AGBL4,AICDA,AKAP6,AKT1S1,ALDH9A1,ALK,ALPL,AMPH,ANK3,ANKS1B,ANO1,ANO4,ANO5,ANTXR1,AOC3,ARHGAP26,ARHGEF37,ARMC4,ASAP3,ASXL3,ATP2B2,ATP6V0D2,ATP8B1,B4GALNT3,BDNF,BICC1,BMP5,BMP8A,BMPER,BNC2,BRINP1,BRINP2,C1orf158,C4A/C4B,C6,C7,C8o…	622
Cell-mediated Immune Response,Cellular Development,Cellular Function and Maintenance,Cellular Growth and Proliferation,Embryonic Development,Hematological System Development and Function,Hematopoiesis,Lymphoid Tissue Structure and Development,Organ Development,Organismal Development,Tissue Development	Differentiation of T lymphocytes	1.11e-12		-1.78	ABL2,ADA,AFF1,AHR,APAF1,ARRB1,ATP7A,BCL11A,BLM,BSG,BTK,CARMIL2,CBL,CD226,CD3G,CD69,CD86,CD8A,CDK6,CEBPA,CFLAR,CHD7,CLEC4E,CXCR4,CYP26B1,DLL1,E2F2,EGR1,EOMES,FCGR2B,FOXO3,Foxp1,FZD7,GADD45B,GFI1,HMGA1,HRAS,HSP90B1,ID1,ID2,IFNGR1,IGF1R,IGF2R,IKZF2,IL12RB2,IL15,IL18,IL1R1,IL27,IL2RB,IL4R,IL6R,IL7,IRAK3,IRF2,IRF5,IRF8,ITGAL,ITK,KLRD1,MAP3K14,MAPK14,MAPK8,MBD2,MBP,NCAPH2,NCKAP1L,NCOR1,NFATC3,NOTCH2,NR…	109		Cancer,Hematological Disease,Organismal Injury and Abnormalities	Hematologic cancer	4.15e-32	Decreased	-2.009	ABCA12,ABCA4,ABCB1,ABCB11,ABCC9,ADAMTS12,ADAMTS16,ADAMTS17,ADAMTS19,ADAMTS5,ADAMTS9,ADAMTSL1,ADCY10,ADCY5,ADGB,ADGRB3,ADGRF5,ADGRL3,ADGRV1,ADRA1A,ADRA1B,ADSL,AFAP1L2,AGBL1,AGBL4,AICDA,AKAP6,AKT1S1,ALDH9A1,ALK,ALPL,AMPH,ANK3,ANKS1B,ANO1,ANO4,ANO5,ANTXR1,AOC3,ARHGAP26,ARHGEF37,ARMC4,ASAP3,ASXL3,ATP2B2,ATP6V0D2,ATP8B1,B4GALNT3,BDNF,BICC1,BMP5,BMP8A,BMPER,BNC2,BRINP1,BRINP2,C1orf158,C4A/C4B,C6,C7,C8o…	625
Cellular Development,Cellular Growth and Proliferation,Hematological System Development and Function,Hematopoiesis,Lymphoid Tissue Structure and Development,Tissue Development	Leukopoiesis	3.33e-26		-1.766	ABCA1,ABCG1,ABL2,ADA,ADCY7,ADGRG3,AFF1,AHR,AKAP13,APAF1,APP,ARID3A,ARID5B,ARRB1,ATP7A,B4GALNT1,BACH2,BATF2,BCL11A,BIRC5,BLM,BRCA1,BSG,BTK,CARMIL2,CAST,CBL,CCND1,CCND2,CCNE1,CD2,CD226,Cd24a,CD3G,CD47,CD69,CD86,CD8A,CDK6,CDKN2D,CEBPA,CEBPE,CFLAR,CFP,CHAF1A,CHD7,CHI3L1,CITED2,CLEC4E,CNR2,CSF2RA,CSF2RB,CXCR4,CYP26B1,DGKA,DLL1,DNTT,DOCK8,DOK1,DUSP5,E2F2,EGR1,ELF1,EOMES,EPHB2,ESR1,EZR,FANCA,FCGR2B,FKBP…	243		Cancer,Hematological Disease,Immunological Disease,Organismal Injury and Abnormalities	Non-Hodgkin lymphoma	7.17e-10		-1.982	ABCC9,ADAMTS9,ADAMTSL1,ADGRF5,ADSL,AFAP1L2,AGBL1,AGBL4,ALK,AMPH,ANO1,ANO5,ANTXR1,ARMC4,ASXL3,ATP2B2,BICC1,BNC2,C7,CACNA1A,CACNA1G,CADPS,CCDC7,CCL2,CCT3,CD36,CD38,CDH11,CDH4,CDH7,CDH9,CHST8,CNR1,CNTFR,CNTN4,CNTNAP4,CNTNAP5,COL11A1,COL12A1,COL23A1,COL27A1,COL4A5,COL6A5,CRYBG1,CSF2RB,CTBP1,CTNNA2,DCC,DCLK3,DDB1,DDR2,DIS3,DMBX1,DMD,DNAH5,DNAH6,DNAH9,DNASE2,DNM3,DPY19L2,DPYD,DTX1,DYNC1I1,EPHA3,EPHA5,E…	215
Cell-mediated Immune Response,Cellular Development,Cellular Function and Maintenance,Cellular Growth and Proliferation,Embryonic Development,Hematological System Development and Function,Hematopoiesis,Lymphoid Tissue Structure and Development,Organ Development,Organismal Development,Tissue Development	T cell development	1.29e-20		-1.589	ABCG1,ABL2,ADA,ADCY7,AFF1,AHR,APAF1,ARRB1,ATP7A,BCL11A,BIRC5,BLM,BRCA1,BSG,BTK,CARMIL2,CBL,CCND1,CD2,CD226,CD3G,CD69,CD86,CD8A,CDK6,CEBPA,CFLAR,CHD7,CLEC4E,CNR2,CXCR4,CYP26B1,DGKA,DLL1,DNTT,DOK1,E2F2,EGR1,ELF1,EOMES,FCGR2B,FKBP1A,FOXO3,Foxp1,FYB1,FYN,FZD7,GADD45B,GFI1,GIMAP4,HLA-DQB1,HMGA1,HOXA9,HRAS,HSP90B1,ID1,ID2,IFNAR2,IFNGR1,IGF1R,IGF2R,IKZF2,IL12RB2,IL15,IL15RA,IL18,IL1R1,IL27,IL2RB,IL4R,IL…	164		Cancer,Hematological Disease,Organismal Injury and Abnormalities	Myeloid neoplasm	3.78e-25		-1.969	ABCA12,ABCA4,ABCB1,ABCB11,ADAMTS12,ADAMTS17,ADAMTS19,ADAMTS5,ADAMTS9,ADCY10,ADCY5,ADGB,ADGRL3,ADGRV1,ADRA1A,ADRA1B,AGBL1,AKAP6,ALK,ANK3,ANKS1B,ANO4,ANTXR1,ARHGAP26,ARHGEF37,ARMC4,ASAP3,ASXL3,ATP8B1,B4GALNT3,BMP5,BMP8A,BRINP1,BRINP2,C1orf158,C4A/C4B,C6,C7,C8orf34,C9,CA8,CACNA1A,CACNA1C,CACNB4,CADM1,CADM2,CAMK1G,CAP2,CATSPERB,CATSPERG,CCDC146,CCDC7,CCL2,CD36,CD38,CDA,CDH11,CDH12,CDH20,CDH8,CDHR1,CD…	414
Cell-mediated Immune Response,Cellular Function and Maintenance,Hematological System Development and Function	T cell homeostasis	4.93e-20		-1.365	ABCG1,ABL2,ADA,ADCY7,AFF1,AHR,APAF1,ARRB1,ATP7A,BCL11A,BIRC5,BLM,BRCA1,BSG,BTK,CARMIL2,CBL,CCNB2,CCND1,CD2,CD226,CD3G,CD69,CD86,CD8A,CDK6,CEBPA,CFLAR,CHD7,CLEC4E,CNR2,CXCR4,CYP26B1,DGKA,DLL1,DNTT,DOK1,E2F2,EGR1,ELF1,EOMES,FCGR2B,FKBP1A,FOXO3,Foxp1,FYB1,FYN,FZD7,GADD45B,GFI1,GIMAP4,HLA-DQB1,HMGA1,HOXA9,HRAS,HSP90B1,ID1,ID2,IFNAR2,IFNGR1,IGF1R,IGF2R,IKZF2,IL12RB2,IL15,IL15RA,IL18,IL1R1,IL27,IL2RB,I…	165		Cancer,Hematological Disease,Immunological Disease,Organismal Injury and Abnormalities	Neoplasia of leukocytes	2.14e-14		-1.662	ABCB1,ABCC9,ADAMTS16,ADAMTS19,ADAMTS9,ADAMTSL1,ADGRB3,ADGRF5,ADRA1A,ADRA1B,ADSL,AFAP1L2,AGBL1,AGBL4,AICDA,AKAP6,AKT1S1,ALDH9A1,ALK,ALPL,AMPH,ANK3,ANO1,ANO5,ANTXR1,AOC3,ARHGAP26,ARMC4,ASXL3,ATP2B2,ATP6V0D2,BDNF,BICC1,BMPER,BNC2,C4A/C4B,C7,CACNA1A,CACNA1G,CAD,CADM1,CADPS,CCDC7,CCL2,CCT3,CCT7,CD36,CD38,CDH10,CDH11,CDH4,CDH7,CDH9,CDK4,CHRM1,CHRM2,CHRM3,CHST8,CLMP,CNR1,CNTFR,CNTN4,CNTNAP2,CNTNAP4,CNTN…	347
Cellular Development,Cellular Growth and Proliferation,Hematological System Development and Function,Lymphoid Tissue Structure and Development	Expansion of lymphocytes	9.71e-11		-1.143	AHR,AURKA,AURKB,BTK,BTNL9,CBL,CCND2,CD180,CD2,Cd24a,CD69,CD86,CEBPA,CTSD,DNM2,DOK1,EGR1,EOMES,FCGR2B,FLT3,FOXO3,GFI1,IFNGR1,IGF1R,Ighg2b,IL15,IL18,IL27,IL2RB,IL4R,IL6R,IL7,IRF2,IRF8,ITK,KLF2,Klrk1,LCP1,MAD1L1,MAPK8,MYBL1,PCGF2,PIK3CG,PTPRC,REL,SLAMF1,SPI1,Srgn,STAT4,STAT5B,STAT6,TBX21,Tcf7,TLR2,TNFRSF13B,TNFRSF1B,TOX,TP53,ZBTB16	59		Cancer,Hematological Disease,Immunological Disease,Organismal Injury and Abnormalities	Lymphocytic cancer	3.09e-14		-1.645	ABCB1,ABCC9,ADAMTS16,ADAMTS19,ADAMTS9,ADAMTSL1,ADGRB3,ADGRF5,ADRA1A,ADRA1B,ADSL,AFAP1L2,AGBL1,AGBL4,AICDA,AKAP6,AKT1S1,ALDH9A1,ALK,ALPL,AMPH,ANK3,ANO1,ANO5,ANTXR1,AOC3,ARHGAP26,ARMC4,ASXL3,ATP2B2,ATP6V0D2,BDNF,BICC1,BMPER,BNC2,C7,CACNA1A,CACNA1G,CAD,CADM1,CADPS,CCDC7,CCL2,CCT3,CCT7,CD36,CD38,CDH10,CDH11,CDH4,CDH7,CDH9,CDK4,CHRM1,CHRM2,CHRM3,CHST8,CLMP,CNR1,CNTFR,CNTN4,CNTNAP2,CNTNAP4,CNTNAP5,COL1…	346
Hematological System Development and Function,Lymphoid Tissue Structure and Development,Tissue Morphology	Quantity of T lymphocytes	8.06e-19		-1.086	Abcb1b,ABCG2,ADA,AFF1,AHR,AIM2,ANPEP,APP,ARHGDIB,ARHGEF1,ARHGEF6,ARID5B,ATP6AP2,BACH2,BCL11A,BIRC5,BLM,BSG,BTK,CBL,CCNB2,CD3G,CD47,CD69,CD86,CD8A,CDK6,CFLAR,CHD7,CHI3L1,CLEC10A,CLEC4A,CSF2RB,CTSD,CXCR4,CYP27A1,DGKA,DLL1,DOCK8,DOK1,DUSP5,E2F2,EBI3,ELF1,ESR1,FCGR2B,FCMR,FKBP1A,FLT3,FOXO3,FYB1,FYN,GADD45B,GALNT1,GFI1,GNAI2,GRK6,HEXB,HIVEP3,HLA-DQB1,HOXA9,HRAS,HSP90B1,ID1,ID2,IFNGR1,IGF1R,IGF2R,IL12R…	166		Cancer,Hematological Disease,Organismal Injury and Abnormalities	Lymphocytic neoplasm	3.89e-14		-1.645	ABCB1,ABCC9,ADAMTS16,ADAMTS19,ADAMTS9,ADAMTSL1,ADGRB3,ADGRF5,ADRA1A,ADRA1B,ADSL,AFAP1L2,AGBL1,AGBL4,AICDA,AKAP6,AKT1S1,ALDH9A1,ALK,ALPL,AMPH,ANK3,ANO1,ANO5,ANTXR1,AOC3,ARHGAP26,ARMC4,ASXL3,ATP2B2,ATP6V0D2,BDNF,BICC1,BMPER,BNC2,C7,CACNA1A,CACNA1G,CAD,CADM1,CADPS,CCDC7,CCL2,CCT3,CCT7,CD36,CD38,CDH10,CDH11,CDH4,CDH7,CDH9,CDK4,CHRM1,CHRM2,CHRM3,CHST8,CLMP,CNR1,CNTFR,CNTN4,CNTNAP2,CNTNAP4,CNTNAP5,COL1…	346
Cellular Development,Cellular Growth and Proliferation,Hematological System Development and Function,Lymphoid Tissue Structure and Development	Proliferation of immune cells	9.63e-35		-1.06	ABCG1,ABI2,ADA,ADK,AHR,AKAP13,ANPEP,ARHGDIB,ARHGEF1,ARHGEF6,ATAD5,AURKA,AURKB,BACH2,BCL11A,BIRC5,BLM,BRCA1,BSG,BTK,BTNL9,CALR,CARMIL2,CBL,CCDC88B,CCND1,CCND2,CD160,CD180,CD2,CD226,Cd24a,CD2AP,CD300A,CD37,CD3G,CD47,CD69,CD86,CD8A,CDC25A,CDK6,CDKN2D,CEBPA,CFLAR,CFP,CLEC10A,CLEC4A,CNR2,CSF2RB,CTSD,CXCR4,DAPP1,DGKA,DLG5,DNM2,DNTT,DOCK8,DOK1,DPP4,DUSP1,DUSP5,E2F2,EBI3,EGR1,EHD1,ELF1,EOMES,EPHA2,EPHB2,…	257		Hematological Disease,Immunological Disease	Lymphoproliferative disorder	4.07e-14		-1.645	ABCB1,ABCC9,ADAMTS16,ADAMTS19,ADAMTS9,ADAMTSL1,ADGRB3,ADGRF5,ADRA1A,ADRA1B,ADSL,AFAP1L2,AGBL1,AGBL4,AICDA,AKAP6,AKT1S1,ALDH9A1,ALK,ALPL,AMPH,ANK3,ANO1,ANO5,ANTXR1,AOC3,ARHGAP26,ARMC4,ASXL3,ATP2B2,ATP6V0D2,BDNF,BICC1,BMPER,BNC2,C7,CACNA1A,CACNA1G,CAD,CADM1,CADPS,CCDC7,CCL2,CCT3,CCT7,CD36,CD38,CDH10,CDH11,CDH4,CDH7,CDH9,CDK4,CHRM1,CHRM2,CHRM3,CHST8,CLMP,CNR1,CNTFR,CNTN4,CNTNAP2,CNTNAP4,CNTNAP5,COL1…	347
Cancer,Hematological Disease,Organismal Injury and Abnormalities	Hematologic cancer	2.74e-21		-1.054	ABCA7,ABCG1,ABCG2,ABL2,ACOT9,ACSL1,ACTB,ACVRL1,ADA,ADAM19,ADAM22,ADAMTS17,ADCY7,ADGRE1,ADGRL2,ADK,AFAP1L1,AFDN,AFF3,AGGF1,AGL,AHNAK2,AHR,AIG1,AIM2,AKAP13,AKNA,ALAS1,ALDH1L1,ALDH2,ALDH7A1,ALS2,AMOT,ANGPT1,ANKH,ANKRD22,ANKRD27,ANKRD6,ANLN,ANPEP,ANXA11,ANXA2,APAF1,APOB,APP,ARHGAP1,ARHGAP17,ARHGAP25,ARHGAP35,ARHGAP6,ARHGEF1,ARHGEF10,ARHGEF15,ARHGEF5,ARID2,ARID3A,ARID5B,ATF7IP,ATL2,ATP2B4,ATP6V1E1,ATP…	720		Cancer,Hematological Disease,Immunological Disease,Organismal Injury and Abnormalities	Tumorigenesis of lymphocytes	6.87e-14		-1.645	ABCB1,ABCC9,ADAMTS16,ADAMTS19,ADAMTS9,ADAMTSL1,ADGRB3,ADGRF5,ADRA1A,ADRA1B,ADSL,AFAP1L2,AGBL1,AGBL4,AICDA,AKAP6,AKT1S1,ALDH9A1,ALK,ALPL,AMPH,ANO1,ANO5,ANTXR1,AOC3,ARMC4,ASXL3,ATP2B2,ATP6V0D2,BDNF,BICC1,BMPER,BNC2,C7,CACNA1A,CACNA1G,CAD,CADPS,CCDC7,CCL2,CCT3,CCT7,CD36,CD38,CDH10,CDH11,CDH4,CDH7,CDH9,CDK4,CHRM1,CHRM2,CHRM3,CHST8,CLMP,CNR1,CNTFR,CNTN4,CNTNAP2,CNTNAP4,CNTNAP5,COL11A1,COL12A1,COL19A1,…	329
Cancer,Hematological Disease,Organismal Injury and Abnormalities	Hematopoietic neoplasm	2.25e-22		-0.993	ABCA7,ABCC4,ABCG1,ABCG2,ABL2,ACOT9,ACSL1,ACTB,ACVRL1,ADA,ADAM19,ADAM22,ADAMTS17,ADCY7,ADGRE1,ADGRL2,ADK,AFAP1L1,AFDN,AFF3,AGGF1,AGL,AHNAK2,AHR,AIG1,AIM2,AKAP13,AKNA,ALAS1,ALDH1L1,ALDH2,ALDH7A1,ALS2,AMOT,ANGPT1,ANKH,ANKRD22,ANKRD27,ANKRD6,ANLN,ANPEP,ANXA11,ANXA2,APAF1,APOB,APP,ARHGAP1,ARHGAP17,ARHGAP25,ARHGAP35,ARHGAP6,ARHGEF1,ARHGEF10,ARHGEF15,ARHGEF5,ARID2,ARID3A,ARID5B,ATF7IP,ATL2,ATP2B4,ATP6V1…	733		Cancer,Hematological Disease,Immunological Disease,Organismal Injury and Abnormalities	Lymphoma	5.87e-12		-1.472	ABCC9,ADAMTS9,ADAMTSL1,ADGRF5,ADRA1A,ADRA1B,ADSL,AFAP1L2,AGBL1,AGBL4,AICDA,AKAP6,ALDH9A1,ALK,AMPH,ANO1,ANO5,ANTXR1,AOC3,ARMC4,ASXL3,ATP2B2,BICC1,BNC2,C7,CACNA1A,CACNA1G,CAD,CADPS,CCDC7,CCL2,CCT3,CCT7,CD36,CD38,CDH11,CDH4,CDH7,CDH9,CDK4,CHRM1,CHRM2,CHRM3,CHST8,CLMP,CNR1,CNTFR,CNTN4,CNTNAP4,CNTNAP5,COL11A1,COL12A1,COL23A1,COL27A1,COL4A5,COL6A5,CRYBG1,CSF2RB,CTBP1,CTNNA2,CYP2C9,DCC,DCLK3,DDB1,DDR2,D…	258
Cellular Function and Maintenance,Hematological System Development and Function	Function of lymphocytes	1.69e-16		-0.921	Abcb1b,ADGRE1,AHR,AKAP13,ARHGDIB,ARHGEF1,ARHGEF5,ARHGEF6,ARRB2,BACH2,BIRC5,BTK,CBL,CD3G,CD69,CD86,CD8A,CHI3L1,CNR2,CSF2RB,DUSP1,EBI3,FYB1,FYN,GADD45B,GIMAP4,GNAI2,GNAI3,GRK6,HLA-DQB1,HSH2D,IFNAR2,IFNGR1,IL12RB2,IL15,IL15RA,IL18,IL20RB,IL27,IL4R,IL7,IMPDH1,IRF5,IRF8,ITGAL,ITK,KCNK5,KLF2,Klrk1,LAT2,LCP1,LILRB3,LY75,NLRC5,NLRP10,NOD2,P2RX4,PAWR,PCGF2,PIK3CG,PRKCQ,PTPRC,RASGRP1,REL,RFX7,RGS16,RHOG,RN…	96		Cancer,Hematological Disease,Organismal Injury and Abnormalities	Bone marrow cancer	6.29e-27		-1.446	ABCA12,ABCA4,ABCB1,ABCB11,ADAMTS12,ADAMTS17,ADAMTS19,ADAMTS5,ADAMTS9,ADCY10,ADCY5,ADGB,ADGRL3,ADGRV1,ADRA1A,ADRA1B,AGBL1,AKAP6,ALK,ANK3,ANKS1B,ANO4,ANTXR1,ARHGAP26,ARHGEF37,ARMC4,ASAP3,ASXL3,ATP8B1,B4GALNT3,BMP5,BMP8A,BRINP1,BRINP2,C1orf158,C4A/C4B,C6,C7,C8orf34,C9,CA8,CACNA1A,CACNA1C,CACNB4,CADM1,CADM2,CAMK1G,CAP2,CATSPERB,CATSPERG,CCDC146,CCDC7,CD36,CD38,CDA,CDH11,CDH12,CDH20,CDH8,CDHR1,CDT1,CE…	412
Hematological System Development and Function,Lymphoid Tissue Structure and Development,Tissue Morphology	Quantity of lymphocytes	2.05e-25		-0.878	Abcb1b,ABCG1,ABCG2,ADA,ADGRG3,AFF1,AHR,AIM2,AKAP13,ANPEP,APP,ARHGDIB,ARHGEF1,ARHGEF6,ARID3A,ARID5B,ATP6AP2,B4GALNT2,B4GALT1,BACH2,BCL11A,BIRC5,BLM,BSG,BTK,CBL,CCNB2,CD180,Cd24a,CD3G,CD47,CD69,CD86,CD8A,CDK6,CEBPE,CFLAR,CHD7,CHI3L1,CLEC10A,CLEC4A,CLEC4E,CNR2,CSF2RB,CTSB,CTSD,CXCR4,CYP27A1,DAPP1,DGKA,DLL1,DOCK8,DOK1,DUSP5,E2F2,EBI3,EGR1,ELF1,EPS15,ESR1,FCGR2B,FCMR,FKBP1A,FLT3,FOXO3,Foxp1,FYB1,FYN,G…	226		Cancer,Hematological Disease,Organismal Injury and Abnormalities	Bone marrow neoplasm	1.55e-25		-1.446	ABCA12,ABCA4,ABCB1,ABCB11,ADAMTS12,ADAMTS17,ADAMTS19,ADAMTS5,ADAMTS9,ADCY10,ADCY5,ADGB,ADGRL3,ADGRV1,ADRA1A,ADRA1B,AGBL1,AKAP6,ALK,ANK3,ANKS1B,ANO4,ANTXR1,ARHGAP26,ARHGEF37,ARMC4,ASAP3,ASXL3,ATP8B1,B4GALNT3,BMP5,BMP8A,BRINP1,BRINP2,C1orf158,C4A/C4B,C6,C7,C8orf34,C9,CA8,CACNA1A,CACNA1C,CACNB4,CADM1,CADM2,CAMK1G,CAP2,CATSPERB,CATSPERG,CCDC146,CCDC7,CD36,CD38,CDA,CDH11,CDH12,CDH20,CDH8,CDHR1,CDT1,CE…	413
Cellular Function and Maintenance,Hematological System Development and Function	Function of T lymphocytes	3.44e-16		-0.835	Abcb1b,ADGRE1,ARHGDIB,ARHGEF5,ARHGEF6,BIRC5,CBL,CD3G,CD69,CD86,CD8A,CHI3L1,CSF2RB,DUSP1,EBI3,FYB1,FYN,GADD45B,GIMAP4,GNAI2,GNAI3,GRK6,HLA-DQB1,HSH2D,IFNAR2,IFNGR1,IL15,IL18,IL20RB,IL27,IL4R,IL7,IMPDH1,IRF5,IRF8,ITGAL,ITK,KLF2,LAT2,LILRB3,LY75,NLRC5,NLRP10,NOD2,P2RX4,PAWR,PCGF2,PIK3CG,PRKCQ,PTPRC,RASGRP1,REL,RGS16,RHOG,RNF128,SAMSN1,SELE,SELL,SELP,SLAMF1,SPN,STAT4,STAT5B,STAT6,STK10,STK4,STX11,TAG…	83		Cancer,Hematological Disease,Organismal Injury and Abnormalities	Hematologic cancer of cells	5.46e-16		-1.413	ABCC9,ADAMTS16,ADAMTS19,ADAMTS9,ADAMTSL1,ADGRB3,ADGRF5,ADRA1A,ADRA1B,ADSL,AFAP1L2,AGBL1,AGBL4,AICDA,AKAP6,ALDH9A1,ALK,AMPH,ANK3,ANO1,ANO5,ANTXR1,AOC3,ARHGAP26,ARMC4,ASXL3,ATP2B2,ATP6V0D2,BDNF,BICC1,BMPER,BNC2,C7,CACNA1A,CACNA1G,CAD,CADM1,CADPS,CCDC7,CCL2,CCT3,CCT7,CD36,CD38,CDH10,CDH11,CDH4,CDH7,CDH9,CDK4,CHRM1,CHRM2,CHRM3,CHST8,CLMP,CNR1,CNTFR,CNTN4,CNTNAP2,CNTNAP4,CNTNAP5,COL11A1,COL12A1,COL19A…	334
Hematological System Development and Function,Tissue Morphology	Quantity of mononuclear leukocytes	5.41e-26		-0.789	Abcb1b,ABCG1,ABCG2,ADA,ADGRG3,AFF1,AHR,AIM2,AKAP13,ANPEP,APP,ARHGDIB,ARHGEF1,ARHGEF6,ARID3A,ARID5B,ATP6AP2,B4GALNT2,B4GALT1,BACH2,BCL11A,BIRC5,BLM,BSG,BTK,CBL,CCNB2,CD180,Cd24a,CD3G,CD47,CD69,CD86,CD8A,CDK6,CEBPA,CEBPE,CFLAR,CHD7,CHI3L1,CLEC10A,CLEC4A,CLEC4E,CNN2,CNR2,CSF2RB,CTSB,CTSD,CXCR4,CYP27A1,DAPP1,DGKA,DLL1,DOCK8,DOK1,DUSP5,E2F2,EBI3,EGR1,ELF1,EPS15,ESR1,FCGR2B,FCMR,FKBP1A,FLT3,FOXO3,Foxp1…	235		Cancer,Hematological Disease,Organismal Injury and Abnormalities	Hematopoietic neoplasm	5.91e-31		-1.396	ABCA12,ABCA4,ABCB1,ABCB11,ABCC9,ADAMTS12,ADAMTS16,ADAMTS17,ADAMTS19,ADAMTS5,ADAMTS9,ADAMTSL1,ADCY10,ADCY5,ADGB,ADGRB3,ADGRF5,ADGRL3,ADGRV1,ADRA1A,ADRA1B,ADSL,AFAP1L2,AGBL1,AGBL4,AICDA,AKAP6,AKT1S1,ALDH9A1,ALK,ALPL,AMPH,ANK3,ANKS1B,ANO1,ANO4,ANO5,ANTXR1,AOC3,ARHGAP26,ARHGEF37,ARMC4,ASAP3,ASXL3,ATP2B2,ATP6V0D2,ATP8B1,B4GALNT3,BDNF,BICC1,BMP5,BMP8A,BMPER,BNC2,BRINP1,BRINP2,C1orf158,C4A/C4B,C6,C7,C8o…	627
Cellular Development,Cellular Growth and Proliferation,Hematological System Development and Function,Lymphoid Tissue Structure and Development	Proliferation of mononuclear leukocytes	1.59e-34		-0.767	ABCG1,ABI2,ADA,ADK,AHR,AKAP13,ANPEP,ARHGDIB,ARHGEF1,ARHGEF6,ATAD5,AURKA,AURKB,BACH2,BCL11A,BIRC5,BLM,BRCA1,BSG,BTK,BTNL9,CALR,CARMIL2,CBL,CCDC88B,CCND1,CCND2,CD160,CD180,CD2,CD226,Cd24a,CD2AP,CD300A,CD37,CD3G,CD47,CD69,CD86,CD8A,CDC25A,CDK6,CEBPA,CFLAR,CFP,CLEC10A,CLEC4A,CNR2,CSF2RB,CTSD,CXCR4,DAPP1,DGKA,DLG5,DNM2,DNTT,DOCK8,DOK1,DPP4,DUSP1,DUSP5,E2F2,EBI3,EGR1,EHD1,ELF1,EOMES,EPHA2,EPHB2,ESR1,EZ…	247		Cancer,Hematological Disease,Immunological Disease,Organismal Injury and Abnormalities	B-cell neoplasm	1.09e-16		-1.387	ABCB1,ABCC9,ADAMTS16,ADAMTS19,ADAMTS9,ADAMTSL1,ADGRB3,ADGRF5,ADRA1A,ADRA1B,ADSL,AFAP1L2,AGBL1,AGBL4,AICDA,AKAP6,AKT1S1,ALK,ALPL,AMPH,ANO1,ANO5,ANTXR1,ARMC4,ASXL3,ATP2B2,ATP6V0D2,BDNF,BICC1,BMPER,BNC2,C7,CACNA1A,CACNA1G,CADPS,CCL2,CCT3,CD36,CD38,CDH10,CDH4,CDH7,CDH9,CDK4,CHST8,CNR1,CNTFR,CNTN4,CNTNAP2,CNTNAP4,CNTNAP5,COL11A1,COL12A1,COL19A1,COL27A1,COL4A4,COL4A5,COL6A5,CSF2RB,CSMD1,CTBP1,CTNNA2,CY…	283
Cellular Movement,Hematological System Development and Function,Immune Cell Trafficking,Inflammatory Response	Cell movement of phagocytes	1.27e-17		-0.752	ABCA1,ABCC4,AGTRAP,AIM2,ANGPT1,ANXA2,APP,AQP9,ARHGAP1,ARHGAP18,ARHGAP25,ARHGEF5,ARRB1,ARRB2,ATRN,B4GALT1,BLM,BSG,BTK,C5AR2,CAMK1D,CAST,CCDC88A,CCL3L3,CCND1,CD300A,CD37,CD47,CD69,CD86,CEBPE,CHGA,CKLF,CNN2,CNR2,COL4A1,CSF2RA,CSF2RB,CTSB,CTSG,CXCR4,DOCK5,DOCK8,DPP4,DUSP1,Ear2 (includes others),EPS8,ETV5,F10,F11R,F7,FCN1,FLNA,FYN,GBF1,GCNT1,GNAI2,GNAI3,GRK2,GRK6,GRN,HCK,HGF,HOXA9,HRAS,HSPA5,IFNGR1,Ig…	172		Cancer,Hematological Disease,Immunological Disease,Organismal Injury and Abnormalities	B cell cancer	3.78e-11		-1.387	ABCB1,ABCC9,ADAMTSL1,ADGRF5,ADRA1A,ADRA1B,ADSL,AFAP1L2,AGBL1,AGBL4,AICDA,AKAP6,AKT1S1,ALK,ALPL,AMPH,ANO1,ANO5,ANTXR1,ARMC4,ASXL3,ATP2B2,BDNF,BICC1,BNC2,C7,CACNA1A,CACNA1G,CADPS,CCL2,CCT3,CD36,CD38,CDH4,CDH7,CDH9,CDK4,CHST8,CNR1,CNTFR,CNTN4,CNTNAP4,CNTNAP5,COL11A1,COL12A1,COL27A1,COL4A5,COL6A5,CSF2RB,CSMD1,CTBP1,CTNNA2,DCC,DCLK3,DDB1,DDC,DDR2,DGKB,DIS3,DMBX1,DMD,DNAH5,DNAH6,DNAH9,DNASE2,DPY19L2,DP…	233
Hematological System Development and Function,Tissue Morphology	Quantity of blood cells	2.66e-38		-0.723	ABCA1,Abcb1b,ABCG1,ABCG2,ADA,ADGRE5,ADGRG3,AFF1,AHR,AIM2,AKAP13,ALDH2,ANPEP,APOB,APP,ARHGDIB,ARHGEF1,ARHGEF5,ARHGEF6,ARID3A,ARID5B,ARRB2,ATP6AP2,AURKA,B4GALNT1,B4GALNT2,B4GALT1,BACH2,BCL11A,BIRC5,BLM,BSG,BTK,BUB1,C5AR2,CACNA1A,CAPNS1,CBL,CCBE1,CCL3L3,CCNB2,CCND1,CCND2,CD180,Cd24a,CD300A,Cd33,CD3G,CD47,CD69,CD86,CD8A,CDK6,CEBPA,CEBPE,CERK,CFLAR,CFP,CHD7,CHI3L1,CLEC10A,CLEC4A,CLEC4E,CLEC7A,CNN2,CNR…	334		Cancer,Hematological Disease,Immunological Disease,Organismal Injury and Abnormalities	B-cell lymphoma	3.23e-14		-1.067	ABCC9,ADAMTSL1,ADGRF5,ADSL,AFAP1L2,AGBL1,AGBL4,AICDA,AKAP6,ALK,AMPH,ANO1,ANO5,ANTXR1,ARMC4,ASXL3,ATP2B2,BICC1,BNC2,C7,CACNA1A,CACNA1G,CADPS,CCT3,CD36,CD38,CDH4,CDH7,CDH9,CHST8,CNR1,CNTFR,CNTN4,CNTNAP4,CNTNAP5,COL11A1,COL12A1,COL4A5,COL6A5,CTBP1,CTNNA2,DCC,DCLK3,DDB1,DGKB,DIS3,DMBX1,DMD,DNAH5,DNAH6,DNAH9,DNASE2,DPY19L2,DPYD,DTX1,DYNC1I1,EPHA3,ERBB4,ESR2,FASN,FAT2,FAT3,FAT4,FBN1,FBN2,FERMT1,FGFR2,F…	192
Cancer,Hematological Disease,Immunological Disease,Organismal Injury and Abnormalities	Leukemia	7.38e-11		-0.678	ABCG2,ABL2,ACOT9,ACSL1,ACTB,ADA,ADAM22,ADAMTS17,ADCY7,ADGRE1,ADGRL2,AFDN,AFF3,AGGF1,AGL,AHNAK2,AIG1,AKAP13,AKNA,ALDH1L1,ALDH2,ALDH7A1,ALS2,AMOT,ANGPT1,ANKH,ANKRD22,ANKRD27,ANKRD6,ANLN,ANPEP,ANXA2,APAF1,APOB,ARHGAP25,ARHGAP35,ARHGAP6,ARHGEF10,ARHGEF5,ARID2,ARID3A,ARID5B,ATF7IP,ATL2,ATP2B4,ATP8A2,ATRNL1,AURKA,AURKB,B3GALT1,B3GLCT,B4GALNT1,B4GALNT2,BACH2,BAG1,BAZ2A,BCL2L13,BCL2L14,BEST1,BIRC5,BLM,BR…	486		Cancer,Hematological Disease,Organismal Injury and Abnormalities	Malignant myeloid neoplasm	8.36e-27			ABCA12,ABCA4,ABCB1,ABCB11,ADAMTS12,ADAMTS17,ADAMTS19,ADAMTS5,ADAMTS9,ADCY10,ADCY5,ADGB,ADGRL3,ADGRV1,ADRA1A,ADRA1B,AGBL1,AKAP6,ALK,ANK3,ANKS1B,ANO4,ANTXR1,ARHGAP26,ARHGEF37,ARMC4,ASAP3,ASXL3,ATP8B1,B4GALNT3,BMP5,BMP8A,BRINP1,BRINP2,C1orf158,C4A/C4B,C6,C7,C8orf34,C9,CA8,CACNA1A,CACNA1C,CACNB4,CADM1,CADM2,CAMK1G,CAP2,CATSPERB,CATSPERG,CCDC146,CCDC7,CD36,CD38,CDA,CDH11,CDH12,CDH20,CDH8,CDHR1,CDT1,CE…	409
Cancer,Hematological Disease,Organismal Injury and Abnormalities	Myelodysplastic syndrome or leukemia	9.89e-11		-0.674	ABCG2,ABL2,ACOT9,ACSL1,ACTB,ADA,ADAM22,ADAMTS17,ADCY7,ADGRE1,ADGRL2,AFDN,AFF3,AGGF1,AGL,AHNAK2,AIG1,AKAP13,AKNA,ALDH1L1,ALDH2,ALDH7A1,ALS2,AMOT,ANGPT1,ANKH,ANKRD22,ANKRD27,ANKRD6,ANLN,ANPEP,ANXA2,APAF1,APOB,ARHGAP25,ARHGAP35,ARHGAP6,ARHGEF10,ARHGEF5,ARID2,ARID3A,ARID5B,ATF7IP,ATL2,ATP2B4,ATP6V1E1,ATP8A2,ATRNL1,AURKA,AURKB,B3GALT1,B3GLCT,B4GALNT1,B4GALNT2,BACH2,BAG1,BAZ2A,BCL2L13,BCL2L14,BEST1,BIR…	499		Cancer,Hematological Disease,Immunological Disease,Organismal Injury and Abnormalities	Acute myeloid leukemia	1.2e-24			ABCA4,ABCB1,ABCB11,ADAMTS12,ADAMTS17,ADAMTS19,ADAMTS5,ADAMTS9,ADCY10,ADCY5,ADGB,ADGRL3,ADGRV1,ADRA1A,ADRA1B,AGBL1,AKAP6,ALK,ANK3,ANKS1B,ANO4,ANTXR1,ARHGEF37,ARMC4,ASAP3,ASXL3,ATP8B1,BMP5,BMP8A,BRINP1,BRINP2,C1orf158,C4A/C4B,C6,C7,C8orf34,C9,CA8,CACNA1A,CACNA1C,CACNB4,CADM1,CADM2,CAMK1G,CAP2,CATSPERB,CATSPERG,CCDC146,CCDC7,CD36,CD38,CDA,CDH11,CDH12,CDH20,CDH8,CDHR1,CDT1,CEBPZ,CFAP74,CFH,CHAMP1,CHL…	379
Cellular Development,Cellular Growth and Proliferation,Hematological System Development and Function,Lymphoid Tissue Structure and Development	Proliferation of lymphocytes	2.54e-34		-0.628	ABCG1,ABI2,ADA,ADK,AHR,AKAP13,ARHGDIB,ARHGEF1,ARHGEF6,ATAD5,AURKA,AURKB,BACH2,BCL11A,BIRC5,BLM,BRCA1,BSG,BTK,BTNL9,CALR,CARMIL2,CBL,CCDC88B,CCND1,CCND2,CD160,CD180,CD2,CD226,Cd24a,CD2AP,CD300A,CD37,CD3G,CD47,CD69,CD86,CD8A,CDC25A,CDK6,CEBPA,CFLAR,CFP,CLEC10A,CLEC4A,CNR2,CSF2RB,CTSD,CXCR4,DAPP1,DGKA,DLG5,DNM2,DNTT,DOCK8,DOK1,DPP4,DUSP1,DUSP5,E2F2,EBI3,EGR1,EHD1,ELF1,EOMES,EPHA2,EPHB2,ESR1,EZR,FCGR…	244		Cancer,Hematological Disease,Immunological Disease,Organismal Injury and Abnormalities	Myeloid leukemia	1.69e-24			ABCA4,ABCB1,ABCB11,ADAMTS12,ADAMTS17,ADAMTS19,ADAMTS5,ADAMTS9,ADCY10,ADCY5,ADGB,ADGRL3,ADGRV1,ADRA1A,ADRA1B,AGBL1,AKAP6,ALK,ANK3,ANKS1B,ANO4,ANTXR1,ARHGAP26,ARHGEF37,ARMC4,ASAP3,ASXL3,ATP8B1,BMP5,BMP8A,BRINP1,BRINP2,C1orf158,C4A/C4B,C6,C7,C8orf34,C9,CA8,CACNA1A,CACNA1C,CACNB4,CADM1,CADM2,CAMK1G,CAP2,CATSPERB,CATSPERG,CCDC146,CCDC7,CD36,CD38,CDA,CDH11,CDH12,CDH20,CDH8,CDHR1,CDT1,CEBPZ,CFAP74,CFH,C…	385
Cancer,Hematological Disease,Organismal Injury and Abnormalities	Neoplasia of blood cells	7.77e-22		-0.476	ABCA7,ABCG1,ABCG2,ABL2,ACOT9,ACSL1,ACTB,ACVRL1,ADA,ADAM19,ADAM22,ADAMTS17,ADCY7,ADGRE1,ADGRL2,AFAP1L1,AFDN,AFF3,AGGF1,AGL,AHNAK2,AHR,AIG1,AIM2,AKAP13,AKNA,ALAS1,ALDH1L1,ALDH7A1,ALS2,AMOT,ANGPT1,ANKH,ANKRD22,ANKRD27,ANKRD6,ANLN,ANPEP,ANXA11,ANXA2,APAF1,APOB,APP,ARHGAP1,ARHGAP17,ARHGAP25,ARHGAP35,ARHGAP6,ARHGEF1,ARHGEF10,ARHGEF15,ARHGEF5,ARID2,ARID3A,ARID5B,ATF7IP,ATL2,ATP2B4,ATP6V1E1,ATP7A,ATP8A2,…	724		Cancer,Hematological Disease,Immunological Disease,Organismal Injury and Abnormalities	Acute leukemia	7e-24			ABCA4,ABCB1,ABCB11,ADAMTS12,ADAMTS17,ADAMTS19,ADAMTS5,ADAMTS9,ADCY10,ADCY5,ADGB,ADGRL3,ADGRV1,ADRA1A,ADRA1B,AGBL1,AKAP6,ALK,ANK3,ANKS1B,ANO4,ANTXR1,ARHGAP26,ARHGEF37,ARMC4,ASAP3,ASXL3,ATP8B1,BMP5,BMP8A,BRINP1,BRINP2,C1orf158,C4A/C4B,C6,C7,C8orf34,C9,CA8,CACNA1A,CACNA1C,CACNB4,CADM1,CADM2,CAMK1G,CAP2,CATSPERB,CATSPERG,CCDC146,CCDC7,CD36,CD38,CDA,CDH11,CDH12,CDH20,CDH8,CDHR1,CDT1,CEBPZ,CFAP74,CFH,C…	397
Cancer,Hematological Disease,Immunological Disease,Organismal Injury and Abnormalities	Non-Hodgkin lymphoma	3.58e-12		-0.473	ABCA7,ABCG1,ABL2,ACVRL1,ADA,ADAM19,AHR,AIM2,ALAS1,ANPEP,ANXA11,ANXA2,APP,ARHGAP1,ARHGAP17,ARHGEF1,ARHGEF15,ARID2,ATP7A,ATRN,AURKA,AURKB,BBS7,BBX,BCL2L13,BIRC5,BRCA1,BTK,C1R,CACNA1A,CARMIL1,CARMIL2,CBX4,CCNA2,CCND1,CCND2,CD163,CD180,CD2,CD3G,CD47,CD69,CD86,CDC20,CDC25B,CDC34,CDCA2,CDK1,CDK6,CDO1,CEBPA,CELF2,CFLAR,CFP,CHAF1A,CHD3,CHD6,CHGA,CNTRL,COL4A1,COL4A2,CSF2RA,CSF2RB,CTSH,CXCR4,DAPK1,DDB1,DGK…	275		Cancer,Hematological Disease,Immunological Disease,Organismal Injury and Abnormalities	Mature B-cell neoplasm	4.27e-18			ABCB1,ABCC9,ADAMTS16,ADAMTS19,ADAMTS9,ADAMTSL1,ADGRB3,ADGRF5,ADRA1A,ADRA1B,ADSL,AFAP1L2,AGBL1,AGBL4,AICDA,AKT1S1,ALK,ALPL,AMPH,ANO1,ANO5,ANTXR1,ARMC4,ASXL3,ATP2B2,ATP6V0D2,BDNF,BICC1,BMPER,BNC2,C7,CACNA1A,CACNA1G,CADPS,CCL2,CCT3,CD36,CD38,CDH10,CDH4,CDH7,CDH9,CDK4,CHST8,CNR1,CNTFR,CNTN4,CNTNAP2,CNTNAP4,CNTNAP5,COL11A1,COL12A1,COL19A1,COL27A1,COL4A4,COL4A5,COL6A5,CSF2RB,CSMD1,CTBP1,CTNNA2,CYP4F11,…	269
Cellular Development,Cellular Growth and Proliferation,Hematological System Development and Function,Hematopoiesis	Proliferation of hematopoietic cells	1.8e-10		-0.464	ABCG1,AGRN,BCL11A,BIRC5,BLM,BTK,CALR,CBL,CCL3L3,CCND1,CCND2,CD163,CD2,CDKN2D,CEBPA,CKS1B,CSF2RB,DLL1,DOK1,EGR1,EOMES,ETV6,FANCA,FLT3,FOXO3,FYB1,FYN,HCK,HIPK2,HOXA9,HOXB3,HRAS,IFNAR2,IGF1R,IL15,IL27,IL4R,IL6R,IL6ST,IL7,INPP4A,IRF8,ITK,JMJD1C,KLF2,LPIN1,LTB,LYN,MAD1L1,MAP3K14,MAPK14,MAPK3,MECOM,MYH9,NF1,NFATC3,PAG1,PBX1,PCGF2,PIK3AP1,PIK3CG,PLAG1,PLCG1,PRDM16,PTPRC,RAC2,RASGRP1,SOCS3,SOX6,SPI1,SUZ1…	79		Cancer,Hematological Disease,Immunological Disease,Organismal Injury and Abnormalities	Small B-cell lymphocytic lymphoma	6.56e-17			ABCC9,ADAMTSL1,ADGRF5,AGBL1,AGBL4,AMPH,ANO1,ARMC4,ASXL3,BICC1,BNC2,C7,CACNA1A,CDH4,CDH9,CHST8,CNR1,CNTN4,CNTNAP4,CNTNAP5,COL11A1,COL12A1,COL4A5,COL6A5,DIS3,DMBX1,DMD,DNAH5,DNAH6,DNAH9,DNASE2,DPY19L2,ERBB4,ESR2,FAT3,FAT4,FBN1,FBN2,FRZB,GLB1L2,GLI2,GREB1,GRIK3,HECW2,HMCN1,HMGCLL1,IDH3A,KALRN,LRP1B,LRRC7,LRRIQ4,MAP1B,MDGA2,MICAL2,MROH7,MYO5B,NAV3,NEB,NETO1,NFIB,NOX3,NPAS3,NXPE4,NYAP2,PAPPA,PCDH15,PC…	114
Cancer,Hematological Disease,Immunological Disease,Organismal Injury and Abnormalities	T-cell non-Hodgkin lymphoma	7.46e-11		-0.451	ABL2,ADA,ADAM19,AIM2,ARID2,AURKA,BBX,BCL2L13,BIRC5,BRCA1,C1R,CARMIL2,CBX4,CCND1,CD163,CD2,CD47,CD69,CD86,CDO1,CEBPA,CELF2,CFLAR,COL4A1,COL4A2,CTSH,DNM3,DNTT,DPP4,DUSP4,DUSP5,E2F2,EBI3,EGR1,EOMES,EPHA2,ETV6,FANCA,FKBP1A,FYN,GADD45B,HCK,HDAC11,HGF,HIPK1,HNRNPA2B1,HSP90B1,ID1,ID2,IDH1,IFI30,IFI44,IFNAR2,IKZF2,IL15,IL2RB,IL6R,IMMP2L,IMPDH1,IRF2BP2,IRS2,JMJD1C,KDR,KLF6,LIFR,LPAR1,MAN2A1,MAP3K14,MAPK3,…	131		Cancer,Hematological Disease,Immunological Disease,Organismal Injury and Abnormalities	Diffuse small-cell lymphoma	1.5e-16			ABCC9,ADAMTSL1,ADGRF5,ADSL,AGBL1,AGBL4,AMPH,ANO1,ARMC4,ASXL3,BICC1,BNC2,C7,CACNA1A,CADPS,CCT3,CDH4,CDH7,CDH9,CHST8,CNR1,CNTN4,CNTNAP4,CNTNAP5,COL11A1,COL12A1,COL4A5,COL6A5,CTNNA2,DCLK3,DIS3,DMBX1,DMD,DNAH5,DNAH6,DNAH9,DNASE2,DPY19L2,DPYD,DTX1,ERBB4,ESR2,FAT3,FAT4,FBN1,FBN2,FGFR2,FRZB,GABRA1,GLB1L2,GLI2,GNAI1,GREB1,GRIK3,HECW2,HFM1,HMCN1,HMGCLL1,HSP90AA1,HSP90AB1,IDH3A,IMPDH2,JAK3,KALRN,LAMA3,LONP…	139
Cancer,Hematological Disease,Organismal Injury and Abnormalities	Myeloid or lymphoid neoplasm	1.06e-21		-0.387	ABCA7,ABCG1,ABCG2,ABL2,ACOT9,ACSL1,ACTB,ACVRL1,ADA,ADAM19,ADAM22,ADAMTS17,ADCY7,ADGRE1,ADGRL2,AFAP1L1,AFDN,AFF3,AGGF1,AGL,AHNAK2,AHR,AIG1,AIM2,AKAP13,AKNA,ALAS1,ALDH1L1,ALDH7A1,ALS2,AMOT,ANGPT1,ANKH,ANKRD22,ANKRD27,ANKRD6,ANLN,ANPEP,ANXA11,ANXA2,APAF1,APOB,APP,ARHGAP1,ARHGAP17,ARHGAP25,ARHGAP35,ARHGAP6,ARHGEF1,ARHGEF10,ARHGEF15,ARHGEF5,ARID2,ARID3A,ARID5B,ATF7IP,ATL2,ATP2B4,ATP6V1E1,ATP7A,ATP8A2,…	724		Cancer,Hematological Disease,Immunological Disease,Organismal Injury and Abnormalities	Indolent non-Hodgkin lymphoma	2.76e-16			ABCC9,ADAMTSL1,ADGRF5,AGBL1,AGBL4,AMPH,ANO1,ARMC4,ASXL3,BICC1,BNC2,C7,CACNA1A,CDH4,CDH9,CHST8,CNR1,CNTN4,CNTNAP4,CNTNAP5,COL11A1,COL12A1,COL4A5,COL6A5,DIS3,DMBX1,DMD,DNAH5,DNAH6,DNAH9,DNASE2,DPY19L2,ERBB4,ESR2,FAT3,FAT4,FBN1,FBN2,FRZB,GLB1L2,GLI2,GREB1,GRIK3,HECW2,HMCN1,HMGCLL1,IDH3A,IMPDH2,KALRN,LRP1B,LRRC7,LRRIQ4,MAP1B,MDGA2,MICAL2,MROH7,MYO5B,NAV3,NEB,NETO1,NFIB,NOX3,NPAS3,NXPE4,NYAP2,PAPPA,PC…	115
Hematological System Development and Function,Organismal Development,Tissue Morphology	Quantity of blood	7.23e-11		-0.382	ABCA1,AHR,ARID3A,B4GALT1,BIRC5,BLM,CAPNS1,CCBE1,CCND1,CCND2,Cd33,CD47,CDK6,CLEC10A,DOCK8,DOK1,FOXO3,HGF,ID1,IGF2R,IL2RB,IL6ST,JARID2,KDR,KEL,KLF13,KLF2,LAMA4,LCN2,LYN,MAN2A1,MAPK14,MAPK3,MYBL2,NBEAL2,NCOR1,NFE2L2,PBX1,PDGFRB,PLCG1,Pot1b,PPP1R15B,PRKAG1,PRKCE,PRKG1,PROM2,PTPRC,RAB27A,RAC2,RB1,RCOR1,SELE,SELP,SLC14A1,SLC40A1,SLC4A4,SOCS3,SOX6,SPTB,STAT5B,STX11,TFRC,TMPO,TNFRSF13B,TNFSF10,TP53,TRAF3…	71		Cancer,Hematological Disease,Immunological Disease,Organismal Injury and Abnormalities	Low-grade lymphoma	3.92e-16			ABCC9,ADAMTSL1,ADGRF5,AGBL1,AGBL4,AMPH,ANO1,ARMC4,ASXL3,ATP2B2,BICC1,BNC2,C7,CACNA1A,CDH4,CDH9,CHST8,CNR1,CNTFR,CNTN4,CNTNAP4,CNTNAP5,COL11A1,COL12A1,COL4A5,COL6A5,CTBP1,DCC,DIS3,DMBX1,DMD,DNAH5,DNAH6,DNAH9,DNASE2,DPY19L2,ERBB4,ESR2,FASN,FAT3,FAT4,FBN1,FBN2,FGFR2,FRZB,G3BP1,GLB1L2,GLI2,GREB1,GRIK3,GRIP1,HDAC6,HECW2,HMCN1,HMGCLL1,IDH3A,IMPDH2,ITGA3,KALRN,LRP1B,LRRC7,LRRIQ4,MAP1B,MDGA2,MICAL2,MME,M…	137
Cellular Movement,Hematological System Development and Function,Immune Cell Trafficking	Cellular infiltration by leukocytes	4.09e-14		-0.377	ABCG1,ADA,AGTRAP,AHR,AIM2,ANXA2,APP,ARHGAP25,ARRB1,ARRB2,B4GALT1,BLM,BSG,CAST,CCL3L3,CD2,CD47,CD86,CEBPA,CNR2,CSF2RB,CTSB,CTSG,DPP4,DUSP1,EPHA2,ESR1,ETV5,EZR,F7,FCN1,FOXM1,GRK2,HCK,HGF,HRAS,HSPA5,ID1,IFNGR1,Ighg2b,IKBKE,IL15,IL15RA,IL18,IL1R1,IL6R,IL6ST,IRF5,ITGAL,ITK,KDR,LAMA4,LBP,LCN2,LILRB3,LRP6,LTB,LTB4R,Ly6a (includes others),LYN,MAP3K5,MAP4K3,MAPK14,MAPK3,MAPKAPK2,MMP2,MPO,MTAP,NCF1,NDRG1,N…	126		Cancer,Hematological Disease,Immunological Disease,Organismal Injury and Abnormalities	Diffuse B-cell lymphoma	7.74e-16			ABCC9,ADAMTSL1,ADGRF5,AFAP1L2,AGBL1,AGBL4,AMPH,ANO1,ANO5,ANTXR1,ARMC4,ASXL3,BICC1,BNC2,C7,CACNA1A,CACNA1G,CD36,CD38,CDH4,CDH7,CDH9,CHST8,CNR1,CNTN4,CNTNAP4,CNTNAP5,COL11A1,COL12A1,COL4A5,COL6A5,CTNNA2,DCLK3,DDB1,DIS3,DMBX1,DMD,DNAH5,DNAH6,DNAH9,DNASE2,DPY19L2,DPYD,DYNC1I1,EPHA3,ERBB4,ESR2,FAT3,FAT4,FBN1,FBN2,FERMT1,FGFR2,FRZB,GABRA1,GLB1L2,GLI2,GREB1,GRIK3,HECW2,HFM1,HMCN1,HMGCLL1,HNF1B,HSP90AA1,…	152
Cancer,Hematological Disease,Immunological Disease,Organismal Injury and Abnormalities	Neoplasia of leukocytes	1.7e-17		-0.346	ABCA7,ABCG1,ABCG2,ABL2,ACOT9,ACVRL1,ADA,ADAM19,ADAM22,ADGRL2,AFAP1L1,AGL,AHR,AIG1,AIM2,AKNA,ALAS1,AMOT,ANKH,ANPEP,ANXA11,ANXA2,APP,ARHGAP1,ARHGAP17,ARHGEF1,ARHGEF15,ARID2,ARID5B,ATF7IP,ATP6V1E1,ATP7A,ATRN,ATRNL1,AURKA,AURKB,BACH2,BARD1,BAZ2A,BBS7,BBX,BCL11A,BCL2L13,BIN3,BIRC5,BLM,BRCA1,BTK,BUB1,BUB1B,C1R,C3orf52,CA2,CACNA1A,CARMIL1,CARMIL2,CBL,CBX4,CCNA2,CCNB1,CCNB2,CCND1,CCND2,CD160,CD163,CD180,…	442		Cancer,Hematological Disease,Immunological Disease,Organismal Injury and Abnormalities	Diffuse lymphoma	4.79e-15			ABCC9,ADAMTSL1,ADGRF5,ADSL,AFAP1L2,AGBL1,AGBL4,AMPH,ANO1,ANO5,ANTXR1,ARMC4,ASXL3,BICC1,BNC2,C7,CACNA1A,CACNA1G,CADPS,CCT3,CD36,CD38,CDH4,CDH7,CDH9,CHST8,CNR1,CNTN4,CNTNAP4,CNTNAP5,COL11A1,COL12A1,COL4A5,COL6A5,CTNNA2,DCLK3,DDB1,DDR2,DIS3,DMBX1,DMD,DNAH5,DNAH6,DNAH9,DNASE2,DPY19L2,DPYD,DTX1,DYNC1I1,EPHA3,ERBB4,ESR2,FAT3,FAT4,FBN1,FBN2,FERMT1,FGFR2,FRZB,GABRA1,GLB1L2,GLI2,GNAI1,GREB1,GRIK3,HDAC6,HE…	161
Hematological System Development and Function,Hematopoiesis,Tissue Morphology	Quantity of hematopoietic progenitor cells	2.35e-24		-0.339	Abcb1b,ADGRG3,AFF1,AHR,AKAP13,ALDH2,ARHGDIB,ARHGEF1,ARID3A,ARID5B,ATP6AP2,AURKA,BCL11A,BIRC5,BLM,BTK,CAPNS1,CBL,CCNB2,CCND1,CCND2,CD180,Cd24a,CD3G,CD47,CD69,CD86,CD8A,CDK6,CEBPA,CHD7,CLEC4A,CTSD,CXCR4,DOK1,DUSP5,EPS15,ESR1,FANCA,FANCD2,FCGR2B,FLNA,FLT3,FOSL2,FOXO3,FYB1,FYN,GFI1,GNAI2,GPC3,HIVEP3,HLA-DQB1,HOXA9,HOXB3,HRAS,ID1,IL15,IL15RA,IL2RB,IL6ST,IL7,IRF8,ITK,ITPR1,ITPR3,JARID2,KDR,KEL,KLF13,KL…	154		Cancer,Hematological Disease,Immunological Disease,Organismal Injury and Abnormalities	B-cell non-Hodgkin lymphoma	8.55e-15			ABCC9,ADAMTSL1,ADGRF5,ADSL,AFAP1L2,AGBL1,AGBL4,ALK,AMPH,ANO1,ANO5,ANTXR1,ARMC4,ASXL3,ATP2B2,BICC1,BNC2,C7,CACNA1A,CACNA1G,CADPS,CCT3,CD36,CD38,CDH4,CDH7,CDH9,CHST8,CNR1,CNTFR,CNTN4,CNTNAP4,CNTNAP5,COL11A1,COL12A1,COL4A5,COL6A5,CTBP1,CTNNA2,DCC,DCLK3,DDB1,DIS3,DMBX1,DMD,DNAH5,DNAH6,DNAH9,DNASE2,DPY19L2,DPYD,DTX1,DYNC1I1,EPHA3,ERBB4,ESR2,FASN,FAT2,FAT3,FAT4,FBN1,FBN2,FERMT1,FGFR2,FRZB,G3BP1,GABRA1,…	184
Hematological System Development and Function,Humoral Immune Response,Lymphoid Tissue Structure and Development,Tissue Morphology	Quantity of B lymphocytes	2.47e-14		-0.258	ABCG1,ADGRG3,AFF1,AHR,AKAP13,APP,ARHGDIB,ARHGEF1,ARHGEF6,ARID3A,ARID5B,B4GALNT2,BACH2,BTK,CD180,Cd24a,CD69,CEBPE,CLEC4A,CNR2,CTSB,CXCR4,DAPP1,DLL1,DOCK8,EGR1,EPS15,ESR1,FCGR2B,FCMR,FLT3,Foxp1,FYN,GADD45B,GALNT1,GAPT,GCNT2,GFI1,GNA12,HGF,HOXA9,HRAS,HSP90B1,ID2,IFNGR1,IL18,IL2RB,IL6ST,IL7,IRF2,IRF5,IRF8,ITGAL,ITK,ITPR1,ITPR3,KLF2,Klrk1,LAIR1,LCN2,LILRB3,LTB,LYN,MAP3K14,MYBL1,MYBL2,NFATC3,NOTCH2,Pax…	111		Cancer,Hematological Disease,Organismal Injury and Abnormalities	Mature lymphocytic neoplasm	1.87e-14			ABCB1,ABCC9,ADAMTS16,ADAMTS19,ADAMTS9,ADAMTSL1,ADGRB3,ADGRF5,ADRA1A,ADRA1B,ADSL,AFAP1L2,AGBL1,AGBL4,AICDA,AKT1S1,ALK,ALPL,AMPH,ANO1,ANO5,ANTXR1,ARMC4,ASXL3,ATP2B2,ATP6V0D2,BDNF,BICC1,BMPER,BNC2,C7,CACNA1A,CACNA1G,CADM1,CADPS,CCDC7,CCL2,CCT3,CD36,CD38,CDH10,CDH11,CDH4,CDH7,CDH9,CDK4,CHST8,CNR1,CNTFR,CNTN4,CNTNAP2,CNTNAP4,CNTNAP5,COL11A1,COL12A1,COL19A1,COL23A1,COL27A1,COL4A4,COL4A5,COL6A5,CRYBG1,C…	294
Cancer,Hematological Disease,Immunological Disease,Organismal Injury and Abnormalities	T-cell malignant neoplasm	1.19e-10		-0.219	ABL2,ACOT9,ADA,ADAM19,AIM2,ANPEP,ARID2,ARID5B,ATRN,AURKA,BBX,BCL2L13,BIRC5,BLM,BRCA1,C1R,C3orf52,CARMIL2,CBX4,CCND1,CD163,CD180,CD2,CD47,CD69,CD86,CDO1,CEBPA,CELF2,CFLAR,COL4A1,COL4A2,CTSH,DNM2,DNM3,DNTT,DPP4,DUSP4,DUSP5,E2F2,EBI3,EGR1,EOMES,EPHA2,ETV6,FANCA,FKBP1A,FLT3,FNDC3B,FOXO3,FRMD4B,FYN,GADD45B,GBP2,HCK,HDAC11,HGF,HIPK1,HNRNPA2B1,HOMEZ,HSP90B1,ID1,ID2,IDH1,IFI30,IFI44,IFNAR2,IKZF2,IL15,IL2…	157		Cancer,Hematological Disease,Immunological Disease,Organismal Injury and Abnormalities	Chronic lymphocytic leukemia / small lymphocytic lymphoma	1.1e-13			ABCC9,ADAMTSL1,ADGRF5,AGBL1,AGBL4,AICDA,AMPH,ANO1,ARMC4,ASXL3,BDNF,BICC1,BNC2,C7,CACNA1A,CCL2,CD38,CDH4,CDH9,CHST8,CNR1,CNTN4,CNTNAP4,CNTNAP5,COL11A1,COL12A1,COL27A1,COL4A5,COL6A5,DIS3,DMBX1,DMD,DNAH5,DNAH6,DNAH9,DNASE2,DPY19L2,ERBB4,ESR2,FAT3,FAT4,FBN1,FBN2,FRZB,GLB1L2,GLI2,GREB1,GRIK3,HECW2,HMCN1,HMGCLL1,IDH3A,IMPDH2,IRAK1,KALRN,LONP1,LRP1B,LRRC7,LRRIQ4,MAP1B,MDGA2,MICAL2,MIF,MME,MROH7,MYO5B,NA…	134
Cellular Development,Cellular Growth and Proliferation,Hematological System Development and Function,Lymphoid Tissue Structure and Development	Cell proliferation of T lymphocytes	3.53e-27		-0.179	ABCG1,ABI2,ADK,AHR,AKAP13,ARHGDIB,ARHGEF1,ARHGEF6,AURKA,AURKB,BACH2,BIRC5,BLM,BRCA1,BSG,BTNL9,CALR,CARMIL2,CBL,CCDC88B,CD160,CD2,CD226,Cd24a,CD2AP,CD37,CD3G,CD47,CD69,CD86,CD8A,CDC25A,CDK6,CEBPA,CFLAR,CFP,CLEC10A,CSF2RB,CTSD,CXCR4,DGKA,DLG5,DNM2,DOCK8,DOK1,DPP4,DUSP1,DUSP5,E2F2,EBI3,EGR1,EHD1,ELF1,EOMES,ESR1,FCGR2B,FKBP1A,FLT3,FOXO3,Foxp1,FYB1,FYN,GADD45B,GCNT1,GFI1,GNAI2,GPI,HLA-DQB1,HNRNPA2B1,H…	195		Cancer,Hematological Disease,Immunological Disease,Organismal Injury and Abnormalities	Chronic lymphocytic leukemia or small lymphocytic lymphoma or prolymphocytic leukemia	1.93e-13			ABCC9,ADAMTSL1,ADGRF5,AGBL1,AGBL4,AICDA,AMPH,ANO1,ARMC4,ASXL3,BDNF,BICC1,BNC2,C7,CACNA1A,CCL2,CD38,CDH4,CDH9,CHST8,CNR1,CNTN4,CNTNAP4,CNTNAP5,COL11A1,COL12A1,COL27A1,COL4A5,COL6A5,DIS3,DMBX1,DMD,DNAH5,DNAH6,DNAH9,DNASE2,DPY19L2,ERBB4,ESR2,FAT3,FAT4,FBN1,FBN2,FRZB,GLB1L2,GLI2,GREB1,GRIK3,HECW2,HMCN1,HMGCLL1,IDH3A,IMPDH2,IRAK1,JAK3,KALRN,LONP1,LRP1B,LRRC7,LRRIQ4,MAP1B,MDGA2,MICAL2,MIF,MME,MROH7,MYO…	135
Hematological System Development and Function,Tissue Morphology	Quantity of myeloid cells	1.24e-21		-0.147	ABCA1,ADA,ADGRE5,AHR,APOB,APP,ARHGDIB,ARHGEF5,ARID3A,AURKA,B4GALNT1,B4GALNT2,B4GALT1,BACH2,BIRC5,C5AR2,CACNA1A,CAPNS1,CCBE1,CCL3L3,Cd24a,CD300A,CD47,CD8A,CDK6,CEBPA,CEBPE,CERK,CFLAR,CFP,CLEC10A,CLEC4A,CLEC4E,CLEC7A,CNN2,CNR2,CSF2RB,CTSB,CXCR4,DOK1,DUSP1,DUSP5,EBI3,ELMO1,FANCA,FCGR2B,FLNA,FOSL2,FOXO3,GALNT1,GALNT3,GCNT1,GFI1,GNAI2,GRK6,HCK,HOXA9,ID1,IFNGR1,IGF1R,IL12RB2,IL15,IL18,IL1R1,IL2RB,IL4R,…	175		Cancer,Hematological Disease,Immunological Disease,Organismal Injury and Abnormalities	Mature B cell malignant tumor	2.46e-13			ABCB1,ABCC9,ADAMTSL1,ADGRF5,ADRA1A,ADRA1B,ADSL,AFAP1L2,AGBL1,AGBL4,AKT1S1,ALK,ALPL,AMPH,ANO1,ANO5,ANTXR1,ARMC4,ASXL3,ATP2B2,BDNF,BICC1,BNC2,C7,CACNA1A,CACNA1G,CADPS,CCL2,CCT3,CD36,CD38,CDH4,CDH7,CDH9,CDK4,CHST8,CNR1,CNTFR,CNTN4,CNTNAP4,CNTNAP5,COL11A1,COL12A1,COL4A5,COL6A5,CSF2RB,CSMD1,CTBP1,CTNNA2,DCC,DCLK3,DDB1,DIS3,DMBX1,DMD,DNAH5,DNAH6,DNAH9,DNASE2,DPY19L2,DPYD,DTX1,DYNC1I1,EPHA3,ERBB4,ESR2,F…	209
Hematological System Development and Function,Tissue Morphology	Quantity of leukocytes	6.94e-33		-0.136	ABCA1,Abcb1b,ABCG1,ABCG2,ADA,ADGRE5,ADGRG3,AFF1,AHR,AIM2,AKAP13,ALDH2,ANPEP,APOB,APP,ARHGDIB,ARHGEF1,ARHGEF5,ARHGEF6,ARID3A,ARID5B,ARRB2,ATP6AP2,B4GALNT1,B4GALNT2,B4GALT1,BACH2,BCL11A,BIRC5,BLM,BSG,BTK,BUB1,C5AR2,CACNA1A,CBL,CCBE1,CCL3L3,CCNB2,CD180,Cd24a,CD300A,CD3G,CD47,CD69,CD86,CD8A,CDK6,CEBPA,CEBPE,CERK,CFLAR,CFP,CHD7,CHI3L1,CLEC10A,CLEC4A,CLEC4E,CLEC7A,CNN2,CNR2,CSF2RB,CTSB,CTSD,CXCR4,CYP27…	294		Cancer,Hematological Disease,Immunological Disease,Organismal Injury and Abnormalities	Hairy cell leukemia	1.3e-10			ADAMTS16,ADAMTS19,ADAMTS9,ADGRB3,ALK,ANO5,ATP6V0D2,BMPER,CDH10,CNTNAP2,COL12A1,COL19A1,COL4A4,CYP4F11,DLGAP3,DNAH3,DNAH5,DNAH7,DNAH9,DNER,DOK6,DSCAM,EGFLAM,FAT4,FRAS1,GRM3,HMGCLL1,IGSF5,JAKMIP2,KCNC2,KCNK13,KDM6A,KLHL13,LRP2,MAGI1,MAGI2,MEGF10,MME,NALCN,NETO1,NEXMIF,PALD1,PCDH15,PKD1L2,PRICKLE2,PTPRK,PTPRZ1,SCN2A,SELENBP1,SHANK1,SHANK2,SLC24A2,SLC9C1,SLCO1C1,SLCO6A1,SORCS3,ST6GALNAC4,TIMD4,TMC1,T…	67
Cancer,Hematological Disease,Organismal Injury and Abnormalities	Lymphocytic neoplasm	6.91e-18		-0.11	ABCA7,ABCG1,ABCG2,ABL2,ACOT9,ACVRL1,ADA,ADAM19,ADAM22,ADGRL2,AFAP1L1,AGL,AHR,AIG1,AIM2,AKNA,ALAS1,AMOT,ANKH,ANPEP,ANXA11,ANXA2,APP,ARHGAP1,ARHGAP17,ARHGEF1,ARHGEF15,ARID2,ARID5B,ATF7IP,ATP6V1E1,ATP7A,ATRN,ATRNL1,AURKA,AURKB,BACH2,BARD1,BAZ2A,BBS7,BBX,BCL11A,BCL2L13,BIN3,BIRC5,BLM,BRCA1,BTK,BUB1,BUB1B,C1R,C3orf52,CA2,CACNA1A,CARMIL1,CARMIL2,CBL,CBX4,CCNA2,CCNB1,CCNB2,CCND1,CCND2,CD160,CD163,CD180,…	444
Cancer,Hematological Disease,Immunological Disease,Organismal Injury and Abnormalities	Lymphocytic cancer	8.54e-18		-0.09	ABCA7,ABCG1,ABCG2,ABL2,ACOT9,ACVRL1,ADA,ADAM19,ADAM22,ADGRL2,AFAP1L1,AGL,AHR,AIG1,AIM2,AKNA,ALAS1,AMOT,ANKH,ANPEP,ANXA11,ANXA2,APP,ARHGAP1,ARHGAP17,ARHGEF1,ARHGEF15,ARID2,ARID5B,ATF7IP,ATP6V1E1,ATP7A,ATRN,ATRNL1,AURKA,AURKB,BACH2,BARD1,BAZ2A,BBS7,BBX,BCL11A,BCL2L13,BIN3,BIRC5,BLM,BRCA1,BTK,BUB1,BUB1B,C1R,C3orf52,CA2,CACNA1A,CARMIL1,CARMIL2,CBL,CBX4,CCNA2,CCNB1,CCNB2,CCND1,CCND2,CD160,CD163,CD180,…	443
Cancer,Hematological Disease,Immunological Disease,Organismal Injury and Abnormalities	Lymphoma	2.21e-14		-0.075	ABCA7,ABCG1,ABCG2,ABL2,ACVRL1,ADA,ADAM19,AFAP1L1,AHR,AIM2,ALAS1,ANPEP,ANXA11,ANXA2,APP,ARHGAP1,ARHGAP17,ARHGEF1,ARHGEF15,ARID2,ATP7A,ATRN,AURKA,AURKB,BBS7,BBX,BCL2L13,BIN3,BIRC5,BLM,BRCA1,BTK,BUB1,BUB1B,C1R,CACNA1A,CARMIL1,CARMIL2,CBX4,CCNA2,CCND1,CCND2,CD163,CD180,CD2,CD3G,CD47,CD69,CD86,CDC20,CDC25B,CDC34,CDCA2,CDK1,CDK6,CDO1,CEBPA,CELF2,CFLAR,CFP,CHAF1A,CHD3,CHD6,CHFR,CHGA,CHI3L1,CNTRL,COL4A1,…	328
Cellular Movement,Hematological System Development and Function,Immune Cell Trafficking	Cell movement of leukocytes	4.8e-25		0.009	ABCA1,Abcb1b,ABCC4,ABCG1,ACTB,ACTN4,ADA,AGTRAP,AHR,AIM2,ANGPT1,ANXA2,APP,AQP9,ARHGAP1,ARHGAP18,ARHGAP25,ARHGEF1,ARHGEF5,ARRB1,ARRB2,ATRN,B4GALT1,BACH2,BLM,BSG,BTK,C5AR2,CALR,CAMK1D,CAST,CCDC88A,CCL3L3,CCND1,CD2,CD226,CD300A,CD37,CD47,CD69,CD86,CD8A,CDCP1,CEBPA,CEBPE,CHGA,CKLF,CLTC,CNN2,CNR2,COL4A1,CSF2RA,CSF2RB,CTSB,CTSG,CXCR4,CYP26B1,CYP7B1,DEPTOR,DOCK5,DOCK8,DPP4,DUSP1,Ear2 (includes others),EL…	245
Cellular Development,Cellular Growth and Proliferation,Hematological System Development and Function,Hematopoiesis,Lymphoid Tissue Structure and Development,Tissue Development	Myelopoiesis of leukocytes	7.51e-11		0.027	APP,B4GALNT1,BTK,CBL,CD47,CD8A,CDK6,CEBPA,CEBPE,CFP,CITED2,CNR2,CSF2RA,CSF2RB,DLL1,EGR1,EPHB2,FANCA,FLT3,GFI1,HGF,HOXA9,HRAS,IFI16,IGF1R,IL10RB,IL15,IL27,IL6R,IL6ST,IL7,IRF8,L3MBTL3,LAIR1,LBR,LYN,MAD1L1,MAPK14,MAPK3,MFGE8,MYBL1,MYBL2,NOTCH2,PIK3AP1,PLSCR1,PRDM16,PRTN3,RAC2,RARB,RBP1,REL,SELE,SELP,SHC1,SIGLEC8,SP3,SPI1,ST8SIA1,STAT5B,TLR2,TLR4,TNFSF10,TP53,VEGFA	64
Cancer,Hematological Disease,Immunological Disease,Organismal Injury and Abnormalities	Tumorigenesis of lymphocytes	2.62e-17		0.048	ABCA7,ABCG1,ABCG2,ABL2,ACVRL1,ADA,ADAM19,ADGRL2,AFAP1L1,AGL,AHR,AIG1,AIM2,AKNA,ALAS1,AMOT,ANKH,ANPEP,ANXA11,ANXA2,APP,ARHGAP1,ARHGAP17,ARHGEF1,ARHGEF15,ARID2,ARID5B,ATF7IP,ATP6V1E1,ATP7A,ATRN,ATRNL1,AURKA,AURKB,BACH2,BARD1,BAZ2A,BBS7,BBX,BCL11A,BCL2L13,BIN3,BIRC5,BLM,BRCA1,BTK,BUB1,BUB1B,C1R,CA2,CACNA1A,CARMIL1,CARMIL2,CBL,CBX4,CCNA2,CCNB1,CCNB2,CCND1,CCND2,CD160,CD163,CD180,CD2,CD226,CD3G,CD47,C…	421
Hematological Disease,Immunological Disease	Lymphoproliferative disorder	5.09e-18		0.048	ABCA7,ABCG1,ABCG2,ABL2,ACOT9,ACVRL1,ADA,ADAM19,ADAM22,ADGRL2,AFAP1L1,AGL,AHR,AIG1,AIM2,AKNA,ALAS1,AMOT,ANKH,ANPEP,ANXA11,ANXA2,APP,ARHGAP1,ARHGAP17,ARHGEF1,ARHGEF15,ARID2,ARID5B,ATF7IP,ATP6V1E1,ATP7A,ATRN,ATRNL1,AURKA,AURKB,BACH2,BARD1,BAZ2A,BBS7,BBX,BCL11A,BCL2L13,BIN3,BIRC5,BLM,BRCA1,BTK,BUB1,BUB1B,C1R,C3orf52,CA2,CACNA1A,CARMIL1,CARMIL2,CBL,CBX4,CCNA2,CCNB1,CCNB2,CCND1,CCND2,CD160,CD163,CD180,…	446
Cancer,Hematological Disease,Organismal Injury and Abnormalities	Hematologic cancer of cells	6.32e-17		0.081	ABCA7,ABCG1,ABCG2,ABL2,ACOT9,ACVRL1,ADA,ADAM19,ADAM22,ADGRL2,AFAP1L1,AGL,AHR,AIG1,AIM2,AKNA,ALAS1,AMOT,ANKH,ANPEP,ANXA11,ANXA2,APP,ARHGAP1,ARHGAP17,ARHGEF1,ARHGEF15,ARID2,ARID5B,ATF7IP,ATP7A,ATRN,ATRNL1,AURKA,AURKB,BACH2,BAZ2A,BBS7,BBX,BCL2L13,BIN3,BIRC5,BLM,BRCA1,BTK,BUB1,BUB1B,C1R,C3orf52,CACNA1A,CARMIL1,CARMIL2,CBL,CBX4,CCNA2,CCND1,CCND2,CD160,CD163,CD180,CD2,CD3G,CD47,CD69,CD86,CDC20,CDC25B,C…	414
Cellular Development,Cellular Growth and Proliferation,Hematological System Development and Function,Hematopoiesis,Lymphoid Tissue Structure and Development,Tissue Development	Differentiation of myeloid leukocytes	3.32e-12		0.086	AHR,APP,B4GALNT1,BTK,CBL,CD47,CD8A,CDK6,CDKN2D,CEBPA,CEBPE,CFP,CHAF1A,CHI3L1,CITED2,CNR2,CSF2RA,CSF2RB,DLL1,DUSP5,EGR1,EPHB2,FANCA,FLT3,GAB3,GFI1,HGF,HMGA1,HOXA9,HRAS,ID2,IFI16,IGF1R,IL10RB,IL15,IL27,IL6R,IL6ST,IL7,IRF8,L3MBTL3,LAIR1,LBR,LYN,MAD1L1,MAP3K14,MAPK14,MAPK3,MFGE8,MYBL1,MYBL2,NOTCH2,PIK3AP1,PLA2G4A,PLSCR1,PRDM16,PRKCA,PRTN3,RAC2,RACGAP1,RARB,RB1,RBP1,REL,ROR2,SELE,SELP,SHC1,SIGLEC8,SOC…	81
Cancer,Hematological Disease,Organismal Injury and Abnormalities	Mature lymphocytic neoplasm	6.32e-16		0.339	ABCG1,ACOT9,ACVRL1,ADA,ADAM19,ADGRL2,AGL,AHR,AIG1,AIM2,AKNA,ALAS1,AMOT,ANKH,ANPEP,ANXA11,ANXA2,APP,ARHGAP1,ARHGAP17,ARHGEF1,ARHGEF15,ARID2,ATP6V1E1,ATP7A,ATRN,ATRNL1,AURKA,BACH2,BARD1,BAZ2A,BBS7,BBX,BCL11A,BCL2L13,BIRC5,BRCA1,BTK,C1R,C3orf52,CA2,CACNA1A,CARMIL1,CARMIL2,CBX4,CCNB1,CCNB2,CCND1,CCND2,CD160,CD163,CD180,CD2,CD226,CD3G,CD47,CD69,CD86,CDC20,CDC34,CDCA2,CDK1,CDK6,CDO1,CEBPA,CELF2,CEP68,C…	367
Cell-To-Cell Signaling and Interaction,Hematological System Development and Function	Activation of blood cells	1.25e-19		0.402	ADA,AGRN,AHR,ALS2,ANGPT1,ANXA2,APP,ARRB1,ARRB2,BACH2,BMP2K,BTK,CALR,CBL,CCDC88B,CD163,CD180,CD2,CD226,Cd24a,CD300A,CD37,CD3G,CD47,CD69,CD86,CD8A,CDK5R1,CEBPA,CEBPE,CERK,CHGA,CHI3L1,CLEC4E,CLEC7A,CLIC1,CNR2,CSF2RB,CTSG,CTSH,DAPP1,DDOST,DGKA,DGKD,DGKG,DLL1,DPP4,DUSP1,EPHB2,EPX,F10,F7,FCGR2B,FKBP1A,FLNA,FLT3,FOXO3,Foxp1,FYN,FZD6,GFI1,GIMAP6,GNA12,GNAI2,GRK2,GRN,HCK,HGF,HLA-DQB1,HNF4A,HSH2D,HSP90B1,H…	212
Hematological System Development and Function,Tissue Morphology	Quantity of granulocytes	2.34e-14		0.403	ADA,ADGRE5,AHR,ARHGDIB,ARHGEF5,B4GALNT2,B4GALT1,C5AR2,CCL3L3,CD300A,CD47,CD8A,CEBPA,CEBPE,CERK,CFLAR,CFP,CLEC10A,CLEC4A,CLEC4E,CLEC7A,CNN2,CNR2,CSF2RB,DOK1,DUSP1,DUSP5,EBI3,FCGR2B,FOSL2,GALNT1,GCNT1,GFI1,GNAI2,GRK6,ID1,IL15,IL18,IL1R1,IL2RB,IL4R,IL6ST,IRAK3,IRF8,ITGAL,JARID2,KLF5,LAIR1,LCN2,Ly6a (includes others),LYN,MAPK14,MPP1,NEU1,NLRP12,NOD2,PDE4B,PGLYRP1,PIK3CG,PIK3R6,PLSCR1,PML,Pot1b,PREX1,…	102
Cardiovascular Disease,Hematological Disease,Organismal Injury and Abnormalities	Anemia	2.9e-10		0.508	ADK,ALDH2,ARHGAP1,ATP6V1E1,BIN3,BLM,BRCA1,BUB1,C3orf52,CALR,CAST,CBL,CCBE1,CCND1,CCND2,CD47,CD69,CDK6,CSF2RB,DAD1,DPP4,EGR1,ERF,ESR1,ETV6,F10,FANCA,FANCD2,FANCG,FANCI,FANCM,FCGR2B,FKBP1A,FLT3,FOXO3,FRMD4B,GIMAP4,GIMAP6,GPI,HCK,HLX,HNF4A,HSPA5,IDH1,IFNAR2,Ighg2b,IL2RB,IL6ST,IMPDH1,KDR,KLF2,L3MBTL3,LAMA4,LCN2,LYN,MAN2A1,MAPK14,MEIS2,MPC1,MPO,NCOR1,NFATC3,NFE2L2,Nmnat3,PBX1,PDGFRB,PIEZO1,PIGA,PLK1,P…	118
Cellular Movement,Hematological System Development and Function,Immune Cell Trafficking,Inflammatory Response	Cell movement of neutrophils	3.92e-17		0.549	AIM2,ANXA2,APP,AQP9,ARHGAP1,ARHGAP18,ARHGAP25,B4GALT1,BLM,BTK,C5AR2,CAMK1D,CAST,CCL3L3,CD37,CD47,CD69,CEBPE,CKLF,CNN2,CSF2RA,CTSB,CTSG,DOCK5,DPP4,DUSP1,ETV5,F10,F7,FCN1,GBF1,GCNT1,GNAI2,GNAI3,GRK2,GRK6,GRN,HCK,HGF,IFNGR1,IL18,IL1R1,IL6R,IL6ST,ITGAL,LBP,LCN2,LILRB3,LSP1,LTB4R,LYN,MAPK14,MAPKAPK2,MGAT5,MPO,MPP1,MYH9,MYO1F,NCF1,NCKAP1L,NDST1,NLRP12,NOD2,NTN1,PDE4B,PECAM1,PIK3CG,PLAU,PREX1,PRKCA,PRKC…	107
Cell-To-Cell Signaling and Interaction,Hematological System Development and Function,Immune Cell Trafficking,Inflammatory Response	Activation of leukocytes	3.74e-17		0.564	ADA,AGRN,AHR,ALS2,ANGPT1,ANXA2,APP,ARRB2,BACH2,BMP2K,BTK,CALR,CBL,CCDC88B,CD163,CD180,CD2,CD226,Cd24a,CD300A,CD37,CD3G,CD47,CD69,CD86,CD8A,CDK5R1,CEBPA,CEBPE,CERK,CHGA,CHI3L1,CLEC4E,CLEC7A,CNR2,CSF2RB,CTSG,CTSH,DAPP1,DDOST,DLL1,DPP4,DUSP1,EPX,F10,F7,FCGR2B,FKBP1A,FLT3,FOXO3,Foxp1,FYN,GFI1,GIMAP6,GRK2,GRN,HCK,HGF,HLA-DQB1,HNF4A,HSH2D,HSP90B1,HSPB8,HYOU1,IFNLR1,IGF2R,IL12RB2,IL15,IL15RA,IL18,IL1R1,…	189
Hematological System Development and Function,Inflammatory Response,Tissue Morphology	Quantity of phagocytes	1.95e-14		0.651	ABCA1,ADA,AHR,APOB,ARHGEF5,ARRB2,B4GALNT1,B4GALNT2,B4GALT1,BACH2,BCL11A,C5AR2,CACNA1A,CCBE1,CCL3L3,CD300A,CD47,CD86,CEBPA,CERK,CFLAR,CLEC10A,CLEC4A,CLEC4E,CLEC7A,CNN2,CNR2,CTSB,DOCK8,DOK1,ELMO1,FCGR2B,FLT3,FOSL2,GALNT3,GCNT1,GFI1,GNAI2,HCK,HOXA9,ID1,ID2,IFNGR1,IGF1R,IL12RB2,IL15,IL15RA,IL18,IL1R1,IL2RB,IL4R,IL6ST,IRAK3,IRF2,IRF8,ITGAL,JARID2,KLF5,LAIR1,LCN2,LHCGR,LIPG,LITAF,LSP1,LTB,Ly6a (include…	130
Cell-To-Cell Signaling and Interaction,Hematological System Development and Function,Immune Cell Trafficking,Inflammatory Response	Activation of T lymphocytes	1.32e-12		0.73	ADA,AGRN,BACH2,CALR,CCDC88B,CD2,CD226,Cd24a,CD3G,CD47,CD86,CD8A,CLEC7A,CSF2RB,CTSG,DDOST,DLL1,DPP4,DUSP1,FOXO3,Foxp1,FYN,GFI1,GIMAP6,HGF,HSH2D,HSP90B1,HYOU1,IFNLR1,IGF2R,IL12RB2,IL15,IL15RA,IL18,IL20RB,IL27,IL2RB,IL6R,IL7,IMPDH1,IRAK3,IRF5,IRF8,ITGAL,ITK,KLF2,KLRC1,KLRD1,KSR1,LAT2,LYN,MAPK14,MAPK8,MBP,MGAT5,MGST1,NCF1,NCK1,Nedd4,NFATC3,NFE2L2,NLRP10,P2RX7,PAG1,PAK2,PBX1,PECAM1,PELI1,PIK3CG,PIP5K1…	100
Cellular Movement,Hematological System Development and Function,Immune Cell Trafficking	Cell movement of lymphocytes	1.94e-11		0.823	Abcb1b,ABCG1,ACTB,ACTN4,APP,ARHGEF1,ARRB2,BACH2,BSG,BTK,CALR,CCL3L3,CD2,CD226,CD47,CD69,CD86,CD8A,CDCP1,CKLF,CLTC,CNR2,COL4A1,CSF2RB,CTSG,CXCR4,CYP26B1,CYP7B1,DEPTOR,DOCK8,DPP4,ELMO1,ESR1,EZR,F11R,Foxp1,FYB1,FYN,GCNT1,GNA12,GNAI2,GNAI3,GRK6,HGF,HRAS,IFNGR1,Ighg2b,IL15,IL15RA,IL18,IL4R,IL6ST,IL7,IRF5,ITGAL,ITK,KCNK5,KDR,KLF2,LAMA4,LCP1,LTB,Ly6a (includes others),MAP3K14,MAP4K3,MAPK14,MPO,MTAP,MYH9…	115
Cellular Movement,Hematological System Development and Function,Immune Cell Trafficking,Inflammatory Response	Chemotaxis of phagocytes	1.53e-10		0.842	ANGPT1,APP,AQP9,ARHGAP25,ARHGEF5,B4GALT1,C5AR2,CAMK1D,CCDC88A,CCL3L3,CCND1,CD37,CD47,CD69,CHGA,CKLF,CSF2RA,CTSG,CXCR4,DOCK5,DPP4,DUSP1,Ear2 (includes others),FYN,GBF1,GNAI3,GRK6,GRN,HCK,HOXA9,IL18,IL1R1,IL4R,ITGAL,LBP,LCN2,LILRB3,LITAF,LSP1,LTB4R,LYN,MAPK14,MAPK3,MAPKAPK2,MMP28,MPP1,MYO1F,NCKAP1L,NLRP12,NOD2,PDE4B,PFN1,PIK3CG,PLAU,PON2,PREX1,PRKCA,PRKG1,PRTN3,PTGDR,PTPRJ,RAC2,RASGRP4,REL,RHOA,RHO…	84
Cellular Movement,Hematological System Development and Function,Immune Cell Trafficking	Cell movement of granulocytes	2.31e-15		0.872	AIM2,ANXA2,APP,AQP9,ARHGAP1,ARHGAP18,ARHGAP25,ARRB2,B4GALT1,BLM,BTK,C5AR2,CAMK1D,CAST,CCL3L3,CD2,CD37,CD47,CD69,CEBPE,CKLF,CNN2,CSF2RA,CTSB,CTSG,DOCK5,DPP4,DUSP1,ETV5,F10,F7,FCN1,GBF1,GCNT1,GNAI2,GNAI3,GRK2,GRK6,GRN,HCK,HGF,ID1,IFNGR1,IL15,IL18,IL1R1,IL6R,IL6ST,ITGAL,ITK,LBP,LCN2,LILRB3,LSP1,LTB4R,LYN,MAPK14,MAPKAPK2,MGAT5,MPO,MPP1,MYH9,MYO1F,NCF1,NCKAP1L,NDST1,NEO1,NFE2L2,NLRP12,NOD2,NTN1,OLFM4,…	118
Cell-To-Cell Signaling and Interaction,Hematological System Development and Function,Immune Cell Trafficking	Adhesion of immune cells	1.51e-15		0.945	ADGRE5,ANGPT1,APP,ARHGEF1,ARRB2,ATRN,B4GALT1,BTK,C5AR2,CCL3L3,CCND1,CD2,CD226,Cd24a,CD2AP,CD37,CD47,CD69,CD86,CFP,CLEC10A,CNR2,CSF2RB,CTSG,CXCR4,DEPTOR,EZR,F10,F11R,FLNA,FYB1,FYN,GALNT1,GNAI2,HCK,HGF,HRAS,IL15,IL18,IL1R1,IL6R,IL6ST,IL7,ITGAL,ITK,KCNK5,KDR,KLRG1,LBP,LCP1,LILRB3,LIPG,LSP1,LTB4R,Ly6a (includes others),LYN,MAP3K14,MAPK14,MGAT5,MITF,MPO,MRAS,NEU1,NTN1,P2RX7,PAK1,PAK2,PECAM1,PIK3CG,PLA…	108
Cellular Movement,Hematological System Development and Function,Immune Cell Trafficking	Cell movement of mononuclear leukocytes	2.42e-11		1.014	ABCA1,Abcb1b,ABCG1,ACTB,ACTN4,ANGPT1,ANXA2,APP,ARHGEF1,ARRB2,ATRN,BACH2,BSG,BTK,CALR,CCL3L3,CD2,CD226,CD300A,CD47,CD69,CD86,CD8A,CDCP1,CKLF,CLTC,CNR2,COL4A1,CSF2RB,CTSG,CXCR4,CYP26B1,CYP7B1,DEPTOR,DOCK8,DPP4,DUSP1,ELMO1,ESR1,EZR,F11R,Foxp1,FYB1,FYN,GCNT1,GNA12,GNAI2,GNAI3,GRK6,HCK,HGF,HRAS,IFNGR1,Ighg2b,IL15,IL15RA,IL18,IL4R,IL6R,IL6ST,IL7,IRF5,ITGAL,ITK,KCNK5,KDR,KLF2,LAMA4,LCP1,LTB,Ly6a (includ…	131
Hematological System Development and Function,Inflammatory Response,Tissue Morphology	Quantity of neutrophils	1.15e-11		1.017	ADA,AHR,B4GALNT2,B4GALT1,C5AR2,CCL3L3,CD300A,CD47,CEBPA,CERK,CFLAR,CLEC10A,CLEC4A,CLEC4E,CLEC7A,CNN2,CNR2,DOK1,FCGR2B,FOSL2,GCNT1,GFI1,GNAI2,ID1,IL15,IL18,IL1R1,IL2RB,IL4R,IL6ST,IRAK3,ITGAL,KLF5,LCN2,Ly6a (includes others),LYN,MPP1,NEU1,NLRP12,NOD2,PDE4B,PGLYRP1,PIK3CG,PIK3R6,PLSCR1,PML,PREX1,PRKCE,PRTN3,RAC2,RAPGEF4,RBP1,RORA,SELE,SELL,SELP,SERPINA1,SERPINB1,SLC33A1,SLC35C1,SLC37A4,SLFN12L,SOCS3…	75
Cell-To-Cell Signaling and Interaction,Hematological System Development and Function,Immune Cell Trafficking,Inflammatory Response	Activation of lymphocytes	2.06e-11		1.052	ADA,AGRN,AHR,BACH2,BMP2K,BTK,CALR,CCDC88B,CD180,CD2,CD226,Cd24a,CD3G,CD47,CD69,CD86,CD8A,CLEC7A,CSF2RB,CTSG,DAPP1,DDOST,DLL1,DPP4,DUSP1,FCGR2B,FLT3,FOXO3,Foxp1,FYN,GFI1,GIMAP6,HGF,HSH2D,HSP90B1,HYOU1,IFNLR1,IGF2R,IL12RB2,IL15,IL15RA,IL18,IL20RB,IL27,IL2RB,IL6R,IL7,IMPDH1,IRAK3,IRF5,IRF8,ITGAL,ITK,KLF2,KLRC1,KLRD1,Klrk1,KSR1,LAT2,LILRB3,LTB4R,LYN,MAPK14,MAPK8,MBP,MGAT5,MGST1,NCF1,NCK1,Nedd4,NFATC3…	120
Cell-To-Cell Signaling and Interaction,Hematological System Development and Function	Binding of leukocytes	1.07e-17		1.065	ADGRE5,ANGPT1,APP,ARHGEF1,ARRB2,ATRN,B4GALT1,BTK,C5AR2,CALR,CCL3L3,CCND1,CD2,CD226,Cd24a,CD2AP,CD37,CD47,CD69,CD86,CFP,CLEC10A,CNR2,CSF2RB,CTSG,CXCR4,DEPTOR,DLL1,DOCK8,EZR,F10,F11R,FCGR2B,FLNA,FYB1,FYN,GALNT1,GCNT1,GNAI2,HCK,HGF,HRAS,IFNGR1,IL15,IL18,IL1R1,IL6R,IL6ST,IL7,ITGAL,ITK,KCNK5,KDR,KLRG1,LBP,LCP1,LILRB3,LIPG,LSP1,LTB4R,Ly6a (includes others),LYN,MAP3K14,MAPK14,MGAT5,MITF,MPO,MRAS,NEU1,NF…	120
Cellular Movement,Hematological System Development and Function,Immune Cell Trafficking	Homing of leukocytes	3.7e-12		1.228	ANGPT1,APP,AQP9,ARHGAP25,ARHGEF5,B4GALT1,C5AR2,CAMK1D,CCDC88A,CCL3L3,CCND1,CD37,CD47,CD69,CDCP1,CHGA,CKLF,CNR2,CSF2RA,CTSG,CXCR4,CYP7B1,DOCK5,DPP4,DUSP1,Ear2 (includes others),ELMO1,F7,FYB1,FYN,GBF1,GCNT1,GNA12,GNAI2,GNAI3,GPSM3,GRK6,GRN,HCK,HOXA9,IL15,IL18,IL1R1,IL4R,IL6R,ITGAL,ITK,KDR,LBP,LCN2,LCP1,LILRB3,LITAF,LSP1,LTB4R,LYN,MAPK14,MAPK3,MAPKAPK2,MMP28,MPP1,MYO1F,NCKAP1L,NLRP12,NOD2,PDE4B,PFN1…	107
Cellular Movement,Hematological System Development and Function,Immune Cell Trafficking,Inflammatory Response	Chemotaxis of leukocytes	2.57e-12		1.278	ANGPT1,APP,AQP9,ARHGAP25,ARHGEF5,B4GALT1,C5AR2,CAMK1D,CCDC88A,CCL3L3,CCND1,CD37,CD47,CD69,CDCP1,CHGA,CKLF,CNR2,CSF2RA,CTSG,CXCR4,CYP7B1,DOCK5,DPP4,DUSP1,Ear2 (includes others),ELMO1,F7,FYN,GBF1,GNA12,GNAI2,GNAI3,GPSM3,GRK6,GRN,HCK,HOXA9,IL15,IL18,IL1R1,IL4R,IL6R,ITGAL,KDR,LBP,LCN2,LCP1,LILRB3,LITAF,LSP1,LTB4R,LYN,MAPK14,MAPK3,MAPKAPK2,MMP28,MPP1,MYO1F,NCKAP1L,NLRP12,NOD2,PDE4B,PFN1,PIK3CG,PLAU,PO…	103
Cell-To-Cell Signaling and Interaction,Hematological System Development and Function,Immune Cell Trafficking,Inflammatory Response	Activation of mononuclear leukocytes	3.46e-12		1.343	ADA,AGRN,AHR,ARRB2,BACH2,BMP2K,BTK,CALR,CCDC88B,CD163,CD180,CD2,CD226,Cd24a,CD3G,CD47,CD69,CD86,CD8A,CLEC7A,CSF2RB,CTSG,DAPP1,DDOST,DLL1,DPP4,DUSP1,F10,F7,FCGR2B,FLT3,FOXO3,Foxp1,FYN,GFI1,GIMAP6,HGF,HSH2D,HSP90B1,HYOU1,IFNLR1,IGF2R,IL12RB2,IL15,IL15RA,IL18,IL20RB,IL27,IL2RB,IL6R,IL7,IMPDH1,IRAK3,IRF5,IRF8,ITGAL,ITK,KLF2,KLRC1,KLRD1,Klrk1,KSR1,LAT2,LBP,LILRB3,LTB4R,LYN,MAPK14,MAPK3,MAPK8,MBP,MGAT5…	127
Hematological Disease,Immunological Disease	B-cell lymphoproliferative disorder	2.14e-12		1.422	ABCA7,ABCG1,ABL2,ACVRL1,ADA,ADGRL2,AGL,AHR,AIG1,AKNA,ALAS1,AMOT,ANKH,ANPEP,ANXA11,ANXA2,APP,ARHGAP1,ARHGAP17,ARHGEF1,ARHGEF15,ARID2,ARID5B,ATF7IP,ATP6V1E1,ATP7A,ATRN,ATRNL1,AURKA,BACH2,BARD1,BAZ2A,BBS7,BCL11A,BIRC5,BRCA1,BTK,BUB1B,CA2,CACNA1A,CARMIL1,CBL,CCNB1,CCNB2,CCND1,CCND2,CD160,CD163,CD180,CD226,CD3G,CD47,CD69,CD86,CDC20,CDC34,CDCA2,CDK1,CDK6,CEBPA,CEP68,CFLAR,CFP,CHAF1A,CHD3,CHD6,CHGA,CHI3…	326
Cancer,Hematological Disease,Immunological Disease,Organismal Injury and Abnormalities	B-cell neoplasm	3.25e-12		1.422	ABCA7,ABCG1,ABL2,ACVRL1,ADA,ADGRL2,AGL,AHR,AIG1,AKNA,ALAS1,AMOT,ANKH,ANPEP,ANXA11,ANXA2,APP,ARHGAP1,ARHGAP17,ARHGEF1,ARHGEF15,ARID2,ARID5B,ATF7IP,ATP6V1E1,ATP7A,ATRN,ATRNL1,AURKA,BACH2,BARD1,BAZ2A,BBS7,BCL11A,BIRC5,BRCA1,BTK,BUB1B,CA2,CACNA1A,CARMIL1,CBL,CCNB1,CCNB2,CCND1,CCND2,CD160,CD163,CD180,CD226,CD3G,CD47,CD69,CD86,CDC20,CDC34,CDCA2,CDK1,CDK6,CEBPA,CEP68,CFLAR,CFP,CHAF1A,CHD3,CHD6,CHGA,CHI3…	325
Cellular Development,Cellular Growth and Proliferation,Hematological System Development and Function,Hematopoiesis,Lymphoid Tissue Structure and Development,Tissue Development	Granulopoiesis	7.82e-11		1.511	BTK,CBL,CD47,CD8A,CEBPA,CEBPE,CFP,CITED2,CNR2,CSF2RA,CSF2RB,EGR1,FANCA,FLT3,GFI1,HOXA9,HRAS,IGF1R,IL10RB,IL6R,IL6ST,IRF8,L3MBTL3,LBR,LYN,MAD1L1,MAPK3,MYBL1,MYBL2,NOTCH2,PIK3AP1,PLSCR1,PRDM16,PRTN3,RAC2,RARB,RBP1,SELE,SELP,SHC1,SIGLEC8,SP3,SPI1,STAT5B,TP53,VEGFA	46
Cancer,Hematological Disease,Immunological Disease,Organismal Injury and Abnormalities	B cell cancer	4.95e-12		1.691	ABCA7,ABCG1,ABL2,ACVRL1,ADA,AHR,ALAS1,ANPEP,ANXA11,ANXA2,APP,ARHGAP1,ARHGAP17,ARHGEF1,ARHGEF15,ARID2,ARID5B,ATF7IP,ATP6V1E1,ATP7A,ATRN,AURKA,BACH2,BARD1,BAZ2A,BBS7,BCL11A,BIRC5,BRCA1,BTK,BUB1B,CA2,CACNA1A,CARMIL1,CBL,CCNB1,CCNB2,CCND1,CCND2,CD160,CD163,CD180,CD226,CD3G,CD47,CD69,CD86,CDC20,CDC34,CDCA2,CDK1,CDK6,CEBPA,CFLAR,CFP,CHAF1A,CHD3,CHD6,CHGA,CHI3L1,CITED2,CKAP2L,CLEC4A,CNTRL,COL4A2,COL6A3,…	290
Cellular Movement,Hematological System Development and Function,Immune Cell Trafficking,Inflammatory Response	Chemotaxis of neutrophils	3.49e-11	Increased	2.356	APP,AQP9,ARHGAP25,C5AR2,CAMK1D,CCL3L3,CD37,CD47,CD69,CKLF,CSF2RA,CTSG,DOCK5,DPP4,GBF1,GNAI3,GRK6,GRN,HCK,IL18,IL1R1,LBP,LCN2,LILRB3,LSP1,LTB4R,LYN,MAPK14,MAPKAPK2,MPP1,MYO1F,NCKAP1L,NLRP12,NOD2,PDE4B,PIK3CG,PREX1,PRKCA,PRKG1,PRTN3,RAC2,RASGRP4,SELE,SELL,SELP,SERPINA1,SERPINB1,SLC37A4,SPI1,STAT6,STIM1,TLR4,VAV3	53
Hematological System Development and Function,Lymphoid Tissue Structure and Development,Tissue Morphology	Morphology of lymphoid tissue	9.09e-27			ABCA1,ABCA7,ABCC4,ABCG1,ACVRL1,ADA,ADGRG3,AFF1,AHR,AIM2,AKAP13,ANGPT1,ARHGAP1,ARHGDIB,ARHGEF1,ARHGEF6,ARID5B,ATP2B4,ATP6AP2,AURKA,B4GALNT1,B4GALT1,BACH2,BCL11A,BIN3,BRCA1,BSG,BTK,CALR,CBL,CCNB2,CCND1,CD226,Cd24a,CD37,CD47,CD86,CD8A,CDK6,CEBPA,CEBPE,CFLAR,CITED2,CKS1B,CLEC4A,CSF2RB,CTSD,CXCR4,DAD1,DOK1,DUSP6,E2F2,EGR1,EPS15,ESR1,EYA1,EZR,FCGR2B,FOXO3,FYN,GCNT1,GFI1,GNA12,GNAI2,GPC3,GRK6,HCK,HLA-DQ…	178
Hematological System Development and Function,Lymphoid Tissue Structure and Development,Organ Morphology,Tissue Morphology	Morphology of lymphoid organ	7.43e-25			ABCA1,ABCA7,ABCC4,ABCG1,ADA,ADGRG3,AFF1,AHR,AIM2,AKAP13,ARHGAP1,ARHGDIB,ARHGEF1,ARHGEF6,ARID5B,ATP2B4,ATP6AP2,AURKA,B4GALNT1,B4GALT1,BCL11A,BIN3,BRCA1,BSG,BTK,CALR,CBL,CCNB2,CCND1,CD226,Cd24a,CD47,CD86,CD8A,CDK6,CEBPA,CEBPE,CFLAR,CITED2,CKS1B,CLEC4A,CSF2RB,CTSD,DAD1,DOK1,DUSP6,E2F2,EGR1,EPS15,ESR1,EYA1,EZR,FCGR2B,FOXO3,FYN,GCNT1,GFI1,GNAI2,GPC3,GRK6,HCK,HLA-DQB1,HOXA9,HOXB9,HSH2D,HSP90B1,HTRA2,ID…	163
Hematological System Development and Function,Lymphoid Tissue Structure and Development,Organ Morphology,Tissue Morphology	Morphology of secondary lymphoid organ	1.81e-19			ABCA1,ABCA7,ABCC4,ADA,ADGRG3,AHR,AIM2,AKAP13,ARHGAP1,ARHGEF1,AURKA,B4GALNT1,B4GALT1,BIN3,BSG,BTK,CALR,CBL,CCND1,Cd24a,CD47,CD86,CD8A,CDK6,CEBPA,CFLAR,CITED2,CKS1B,CSF2RB,CTSD,DOK1,DUSP6,E2F2,EGR1,EPS15,ESR1,EZR,FCGR2B,FOXO3,FYN,GNAI2,GPC3,GRK6,HCK,HLA-DQB1,HOXA9,HSH2D,HTRA2,ID2,IDS,IL10RB,IL15,IL2RB,IL6ST,IL7,ING1,IRF5,IRF8,KLF13,LCN2,LHCGR,LIPA,LTB,LYN,MAN2A1,MAP3K14,MAPK14,MAPK3,MFGE8,MTAP,MXI1…	124
Hematological System Development and Function,Lymphoid Tissue Structure and Development,Organ Morphology,Organismal Development,Tissue Morphology	Morphology of spleen	4.35e-19			ABCA1,ABCA7,ABCC4,ADA,ADGRG3,AHR,AIM2,AKAP13,ARHGAP1,ARHGEF1,AURKA,B4GALNT1,B4GALT1,BIN3,BSG,BTK,CALR,CBL,CCND1,Cd24a,CD47,CD86,CD8A,CDK6,CEBPA,CFLAR,CITED2,CKS1B,CSF2RB,CTSD,DOK1,DUSP6,E2F2,EGR1,EPS15,ESR1,EZR,FCGR2B,FOXO3,FYN,GNAI2,GPC3,GRK6,HCK,HLA-DQB1,HOXA9,HSH2D,HTRA2,IDS,IL10RB,IL15,IL2RB,IL6ST,IL7,ING1,IRF5,IRF8,KLF13,LCN2,LHCGR,LIPA,LTB,LYN,MAN2A1,MAP3K14,MAPK14,MAPK3,MFGE8,MTAP,MXI1,MYB…	123
Hematological System Development and Function,Immunological Disease,Lymphoid Tissue Structure and Development,Organ Morphology,Organismal Injury and Abnormalities,Tissue Morphology	Abnormal morphology of lymphoid organ	7.5e-19			ABCA1,ABCA7,ABCC4,ADGRG3,AFF1,AHR,AIM2,AKAP13,ARHGDIB,ARHGEF1,ARHGEF6,ARID5B,ATP2B4,B4GALT1,BCL11A,BIN3,BRCA1,BTK,CALR,CBL,CCNB2,CCND1,Cd24a,CD47,CD86,CD8A,CDK6,CEBPA,CEBPE,CFLAR,CITED2,CLEC4A,CSF2RB,CTSD,DOK1,E2F2,EPS15,ESR1,EYA1,EZR,FCGR2B,FOXO3,FYN,GCNT1,GFI1,GPC3,GRK6,HCK,HLA-DQB1,HOXB9,HTRA2,ID2,IDS,IL10RB,IL15,IL2RB,IL6ST,IL7,ING1,IRF2,IRF5,IRF8,ITK,KLF13,LHCGR,LIPA,LTB,LYN,MAN2A1,MAP3K14,M…	128
Hematological System Development and Function,Immunological Disease,Lymphoid Tissue Structure and Development,Organ Morphology,Organismal Development,Organismal Injury and Abnormalities,Tissue Morphology	Abnormal morphology of spleen	7.49e-15			ABCA1,ABCA7,ABCC4,ADGRG3,AHR,AIM2,AKAP13,ARHGEF1,B4GALT1,BIN3,BTK,CALR,CBL,CCND1,Cd24a,CD47,CD86,CD8A,CDK6,CEBPA,CFLAR,CITED2,CSF2RB,CTSD,DOK1,E2F2,EPS15,EZR,FCGR2B,FOXO3,FYN,GPC3,GRK6,HCK,HLA-DQB1,HTRA2,IL10RB,IL2RB,IL6ST,IL7,ING1,IRF5,KLF13,LHCGR,LIPA,LTB,LYN,MAN2A1,MAP3K14,MAPK3,MFGE8,MXI1,MYBL1,NBEAL2,NFATC3,NFE2L2,NLRC5,NLRP12,Nmnat3,PANK1,PAWR,PBX1,PPT1,PRKAG1,PRKCA,PRKG1,PTPRC,PTPRJ,RAPGEF…	98
Cell Morphology,Hematological System Development and Function	Morphology of myeloid cells	8.59e-12			APP,B4GALNT1,B4GALT1,BLM,BTK,CCND1,CCND2,CDK6,CEBPA,CEBPE,CHI3L1,CTSD,EGR1,ENTPD5,EPX,ESR1,FCGR2B,FYB1,GFI1,HCK,HEXB,HIP1,HOXA9,HOXB8,IL18,IL2RB,IL4R,IRF8,ITK,KLF2,LIPA,Ly6a (includes others),LYN,NAGLU,NBEAL2,NOD2,PBX1,PIK3CG,PON2,Pot1b,PRG2,PRKAG1,PTGDR,RASGRP1,RBL1,REL,RHOA,S1PR4,SELE,SELP,SLC4A4,SP3,SPI1,Srgn,STAT6,TLR4,TNFSF10,TP53,TRPM2,UACA,VCAM1,ZNF385A	62
Cancer,Hematological Disease,Organismal Injury and Abnormalities	Mature T-cell or NK-cell neoplasm	3.21e-11			ACOT9,ADA,ADAM19,AIM2,ARID2,AURKA,BBX,BCL2L13,BIRC5,C1R,C3orf52,CARMIL2,CBX4,CCND1,CD163,CD180,CD2,CD47,CD69,CD86,CDO1,CEBPA,CELF2,CFLAR,COL4A1,COL4A2,CTSH,DNM3,DNTT,DPP4,DUSP4,DUSP5,EBI3,EOMES,EPHA2,ETV6,FANCA,FNDC3B,FOXO3,FRMD4B,FYN,GADD45B,GBP2,GOLGA2,HCK,HDAC11,HGF,HIPK1,HNRNPA2B1,HOMEZ,HSP90B1,ID2,IDH1,IFI30,IFI44,IFNAR2,IKZF2,IL15,IL2RB,IL6R,IMMP2L,IMPDH1,IRF2BP2,IRS2,JMJD1C,KDR,KLF6,LIFR,L…	135
Hematological Disease,Immunological Disease	Abnormal function of neutrophils	3.47e-11			ARHGEF1,B4GALT1,CD47,CEBPE,CLEC7A,GNAI2,HCK,IL1R1,ITGAL,JDP2,LBP,LCP1,LTB4R,LYN,MPO,MPP1,NCF1,NFE2L2,PIK3CG,PIK3R6,PLAU,PRTN3,RAC2,RASGRP2,RASGRP4,SELE,SELP,SERPINB1,SLC37A4,STX11,TAX1BP1	31
Hematological System Development and Function,Immunological Disease,Inflammatory Disease,Lymphoid Tissue Structure and Development,Organ Morphology,Organismal Development,Organismal Injury and Abnormalities,Tissue Morphology	Enlargement of spleen	4.58e-11			ABCA1,ABCA7,AHR,AIM2,ARHGEF1,B4GALT1,BIN3,BTK,CALR,CBL,CCND1,CD47,CD8A,CEBPA,CFLAR,CSF2RB,DOK1,E2F2,EZR,FCGR2B,FOXO3,FYN,GRK6,IL2RB,IL6ST,IL7,ING1,IRF5,KLF13,LHCGR,LIPA,LTB,LYN,MAN2A1,MAPK3,MFGE8,MXI1,NBEAL2,NFATC3,NFE2L2,NLRC5,NLRP12,Nmnat3,PAWR,PRKAG1,PRKCA,PRKG1,PTPRC,RAPGEF6,RASGRP1,REL,RNF128,RRM1,RRM2,SELL,SLC4A4,SMCR8,SOCS3,SPI1,STAT5B,STK3,STK4,TGFBI,TNFRSF13B,TOP3B,TP53,TRAF3,UNC93B1,VDR	69
Cancer,Hematological Disease,Immunological Disease,Organismal Injury and Abnormalities	Mature B-cell neoplasm	8.03e-11			ABCG1,ACVRL1,ADA,ADGRL2,AGL,AHR,AIG1,AKNA,ALAS1,AMOT,ANKH,ANPEP,ANXA11,ANXA2,APP,ARHGAP1,ARHGAP17,ARHGEF1,ARHGEF15,ARID2,ATP6V1E1,ATP7A,ATRN,ATRNL1,AURKA,BACH2,BARD1,BAZ2A,BBS7,BCL11A,BIRC5,BRCA1,BTK,CA2,CACNA1A,CARMIL1,CCNB1,CCNB2,CCND1,CCND2,CD160,CD163,CD180,CD226,CD3G,CD47,CD69,CD86,CDC20,CDC34,CDCA2,CDK1,CDK6,CEBPA,CEP68,CFLAR,CFP,CHAF1A,CHD3,CHD6,CHGA,CITED2,CKAP2L,CLEC4A,CNTRL,COL19A1,CPD,…	295
Hematological System Development and Function,Lymphoid Tissue Structure and Development,Tissue Morphology	Morphology of lymph follicle	1.8e-10			ABCC4,ADA,ADGRG3,AHR,AKAP13,ARHGDIB,BACH2,BTK,CD37,CD47,CD86,CTSD,CXCR4,EPS15,GNA12,GPC3,HCK,HLA-DQB1,IFNGR1,IL2RB,LCP1,LTB,MAPKAPK2,MFGE8,MYBL1,PBX1,PTPRC,PTPRJ,REL,RGS1,SELE,SELL,SELP,SLC35C1,SLC4A4,SPI1,STK4,TCIRG1,TNFRSF13B,TNFRSF1B,TNFRSF21,TP53	42
Cancer,Hematological Disease,Immunological Disease,Organismal Injury and Abnormalities	Mature T-cell neoplasm	3.1e-10			ACOT9,ADA,ADAM19,AIM2,ARID2,AURKA,BBX,BCL2L13,BIRC5,C1R,C3orf52,CARMIL2,CBX4,CCND1,CD163,CD180,CD2,CD47,CD69,CD86,CDO1,CEBPA,CELF2,CFLAR,COL4A1,COL4A2,CTSH,DNM3,DNTT,DPP4,DUSP4,DUSP5,EBI3,EOMES,EPHA2,ETV6,FANCA,FOXO3,FRMD4B,FYN,GADD45B,GBP2,HCK,HDAC11,HGF,HIPK1,HNRNPA2B1,HOMEZ,HSP90B1,ID2,IDH1,IFI30,IFI44,IFNAR2,IKZF2,IL15,IL2RB,IL6R,IMMP2L,IRF2BP2,IRS2,JMJD1C,KDR,KLF6,LIFR,LPAR1,MAN2A1,MAP3K14,M…	128

## Sheet: Figure 8e
		Daxx wt/wt Pu.1 wt/wt			Daxx F/F Pu.1 wt/wt			Daxx F/F Pu.1 F/F			Daxx wt/wt Pu.1 F/F
	ERV1	19118.1	19138.2		27140.7	27426.4		28493.7	20483.5		22995.4	24101.7
	IAP	11075.8	10325.9		15015.8	18309.4		13002.9	12220.6		14211.1	14878
	ERVK	66453.6	66269.4		70625.2	68744.5		67361.3	66551.6		117321	94782.9
	ERVL	27182.9	26373.2		26961.4	25879.5		27666.2	26195.2		31519.4	28898.7
	ERVL-MaLR	115490	112168		112604	111360		118231	113003		108722	115499
	Satellite	10735.2	8974.78		9898.37	9914.59		8448.82	7531.93		16136.7	16489.1

## Sheet: Figure 8f
		Daxx wt/wt Pu.1 wt/wt			Daxx F/F Pu.1 wt/wt			Daxx F/F Pu.1 F/F			Daxx wt/wt Pu.1 F/F
	ERV1	30017.4	39793.3		54274.7	57279.4		34176.6	49736.4		24074.7	24998.2
	IAP	12826.4	13808.6		23691.3	19214.7		12921	27153.6		15754.4	14751.9
	ERVK	71805.9	69495.5		67336.9	76032.6		70622.6	79350.8		76681.9	87382.2
	ERVL	26083.2	24310.3		22150	23142.4		26767.6	23384.2		22638.3	24584.6
	ERVL-MaLR	112053	103694		96009.1	100494		112936	100961		91271	97580.5
	Satellite	9467.11	7699.5		7891.88	7892.3		9165.56	7624.51		14554.7	16695.4

## Sheet: Figure 8g
	Increased accessibility	Decreased accessibility
Daxx F/F vs. +/+	16217	2799
Daxx F/F vs. DKO	14723	2483
"+/+ = Daxx wt/wt Pu.1 wt/wt"
"DKO = Daxx F/F Pu.1 F/F"
