# Supplementary material for: Aberrant chromatin landscape following loss of the H3.3 chaperone Daxx in haematopoietic precursors leads to Pu.1-mediated neutrophilia and inflammation
Source: Nat Cell Biol. 2021 Dec 7;23(12):1224–39. doi: 10.1038/s41556-021-00774-y (PMC8683376; doi:10.1038/s41556-021-00774-y)
Supplement: Source Data Extended Data Fig. 1 — Statistical source data. [file 41556_2021_774_MOESM13_ESM.xlsx]

## Sheet: Ext. Data Fig. 1a
UNIQUD	NAME	LT-HSC	HSC	MPP	CLP	CMP	GMP	MF	Granulocyte	Mono	B	CD4	CD8	NK	MEP	EryA	EryB
NM_001199733	Daxx	569.179	182.41	117.455	157.144	189.613	140.722	65.6078	40.395	173.846	379.262	210.465	217.029	315.537	439.822	145.654	47.389
NM_010435	Hira	443.767	249.389	125.585	215.114	192.06	226.108	50.2085	28.1225	47.0455	354.187	191.934	167.959	221.723	496.107	145.144	60.658
NM_009530	Atrx	1167.3	1065.96	516.155	663.327	832.842	638.001	191.17	160.391	278.253	2111.16	986.138	761.653	1262.15	1218.2	312.39	136.48

## Sheet: Ext. Data Fig. 1d
	Activation Z score
Neuregulin signaling	3.273
Osteoarthritis pathway	2.897
IL-8 signaling	2.832
HMGB1 Signaling	2.785
Chemokine signaling	2.524
PDGF signaling	2.502
Mouse ESC pluripotency	2.414
ErbB signaling	2.335
Ephrin receptor signaling	2.335
NRF2-mediated oxidative stress response	2.294
Integrin signaling	2.263
p70-S6K signaling	2.191
FcγReceptor-mediated Phagocytosis	2.132
IL-6 signaling	2.043

## Sheet: Ext. Data Fig. 1e
	Activation Z score
Cell movement of phagocytes	2.862
Chemotaxis	2.634
Quantity of cells	2.494
Cell survival	2.441
Inflammatory response	2.346
Apoptosis of granulocytes	2.317
Apoptosis of neutrophils	2.101
Leukocyte migration	2.09

## Sheet: Ext. Data Fig. 1g
	LTHSC Daxx F/F				LTHSC Daxx wt/wt
LINE	252265	235422	241688		242216	247623
SINE	448449	466918	462206		485878	465024
