# Supplementary material for: Aberrant chromatin landscape following loss of the H3.3 chaperone Daxx in haematopoietic precursors leads to Pu.1-mediated neutrophilia and inflammation
Source: Nat Cell Biol. 2021 Dec 7;23(12):1224–39. doi: 10.1038/s41556-021-00774-y (PMC8683376; doi:10.1038/s41556-021-00774-y)
Supplement: Source Data Extended Data Fig. 2 — Statistical source data. [file 41556_2021_774_MOESM14_ESM.xlsx]

## Sheet: Ext. Data Fig. 2b
										Table Analyzed	mDAXX normalized	Wilcoxon matched-pairs signed rank test
WT/WT 9	F/F 12	WT/WT 16	F/F 14	WT/WT 33	F/F 39		Wt/Wt Cre+/-	F/F Cre+/-				P value	0.25
mTBP	mTBP	mTBP	mTBP	mTBP	mTBP		1	0.019704		Column B	F/F Cre+/-	Exact or approximate P value?	Exact
26.285	26.3883	24.9222	25.6249	26.0234	26.982		1	0.0263562		vs.	vs.	P value summary	ns
							1	0.0462969		Column A	Wt/Wt Cre+/-	Significantly different (P < 0.05)?	No
mDAXX	Ct	dCt	ddCt	RQ								One- or two-tailed P value?	Two-tailed
WT/WT 9	25.6931	-0.591938	-0.876385	1.83577								Sum of positive, negative ranks	0.000 , -6.000
F/F 12	31.4618	5.07343	4.78898	0.036172								Sum of signed ranks (W)	-6
WT/WT 16	25.5401	0.617943	0.333496	0.793611								Number of pairs	3
F/F 14	31.4886	5.86366	5.57921	0.0209166								Number of ties (ignored)	0
WT/WT 33	26.8507	0.827335	0.542889	0.686395
F/F 39	32.2423	5.26027	4.97583	0.031778								Median of differences
												Median	-0.9736

## Sheet: Ext. Data Fig. 2d
	Total histones ponceau	H3.3 blot	H3.3/H3
Daxx F/F 2	54804.5	23809.1	0.434438
Daxx F/F 1	35425.2	30027.4	0.847628
Daxx +/+ 2	31387	29811.4	0.949802
Daxx +/+ 1	27039.9	26484.5	0.979459

## Sheet: Ext. Data Fig. 2e
		Male - Before RBC lysis					Male - after RBC lysis
		Wt/Wt Cre+/-	F/F Cre+/-				Wt/Wt Cre+/-	F/F Cre+/-
		144800000	76000000				76000000	94200000
		109400000	63400000				65800000	80200000
		126800000	87000000				61800000	76000000
		99400000	113600000				58800000	63400000
		116400000	116400000				61200000	87000000
Table Analyzed	male before	Unpaired t test			Table Analyzed	male after	Unpaired t test
		P value	0.1111				P value	0.0397
Column B	F/F Cre+/-	Exact or approximate P value?	Exact		Column B	F/F Cre+/-	Exact or approximate P value?	Exact
vs.	vs.	P value summary	ns		vs.	vs.	P value summary	*
Column A	Wt/Wt Cre+/-	Significantly different (P < 0.05)?	No		Column A	Wt/Wt Cre+/-	Significantly different (P < 0.05)?	Yes
		One- or two-tailed P value?	Two-tailed				One- or two-tailed P value?	Two-tailed
		Sum of ranks in column A,B	35.50 , 19.50				Sum of ranks in column A,B	17.50 , 37.50
		Mann-Whitney U	4.5				Mann-Whitney U	2.5
		Difference between medians					Difference between medians
		Median of column A	116400000, n=5				Median of column A	61800000, n=5
		Median of column B	87000000, n=5				Median of column B	80200000, n=5
		Difference: Actual	-29400000				Difference: Actual	18400000
		Difference: Hodges-Lehmann	-29400000				Difference: Hodges-Lehmann	17200000

## Sheet: Ext. Data Fig. 2f
	Female - Before RBC lysis					Female - After RBC lysis
	Wt/Wt Cre+/-	F/F Cre+/-				Wt/Wt Cre+/-	F/F Cre+/-
	135800000	50400000				35200000	54600000
	139600000	80400000				46600000	64800000
	138000000	62200000				42400000	50400000
	103400000	89400000				58000000	45400000
	78800000	86400000				42000000	42000000
Table Analyzed	female before	Unpaired t test				Table Analyzed	female after	Unpaired t test
		P value	0.0556					P value	0.3413
Column B	F/F Cre+/-	Exact or approximate P value?	Exact			Column B	F/F Cre+/-	Exact or approximate P value?	Exact
vs.	vs.	P value summary	ns			vs.	vs.	P value summary	ns
Column A	Wt/Wt Cre+/-	Significantly different (P < 0.05)?	No			Column A	Wt/Wt Cre+/-	Significantly different (P < 0.05)?	No
		One- or two-tailed P value?	Two-tailed					One- or two-tailed P value?	Two-tailed
		Sum of ranks in column A,B	37 , 18					Sum of ranks in column A,B	22.50 , 32.50
		Mann-Whitney U	3					Mann-Whitney U	7.5
		Difference between medians						Difference between medians
		Median of column A	135800000, n=5					Median of column A	42400000, n=5
		Median of column B	80400000, n=5					Median of column B	50400000, n=5
		Difference: Actual	-55400000					Difference: Actual	8000000
		Difference: Hodges-Lehmann	-50200000					Difference: Hodges-Lehmann	6800000

## Sheet: Ext. Data Fig. 2g
								HPC Ki67 - Daxx F/F vs. Daxx wt/wt							BM Ki67 - Daxx F/F vs. Daxx wt/wt
BM:Ki67					HPC:Ki67			Table Analyzed	HPC	Unpaired t test		Difference between medians			Table Analyzed	BM	Unpaired t test		Difference between medians
Wt/Wt Cre+/-	F/F Cre+/-				Wt/Wt Cre+/-	F/F Cre+/-				P value	0.0079	Median of column A	54.43, n=5				P value	0.0159	Median of column A	78.71, n=5
90.6815	94.7626				54.4342	74.1846		Column B	F/F Cre+/-	Exact or approximate P value?	Exact	Median of column B	74.52, n=5		Column B	F/F Cre+/-	Exact or approximate P value?	Exact	Median of column B	94.20, n=5
85.477	88.0751				61.1262	69.5391		vs.	vs.	P value summary	**	Difference: Actual	20.09		vs.	vs.	P value summary	*	Difference: Actual	15.49
62.1006	94.2616				59.9682	84.8095		Column A	Wt/Wt Cre+/-	Significantly different (P < 0.05)?	Yes	Difference: Hodges-Lehmann	20.09		Column A	Wt/Wt Cre+/-	Significantly different (P < 0.05)?	Yes	Difference: Hodges-Lehmann	14.05
78.7105	92.7604				52.3492	74.5246				One- or two-tailed P value?	Two-tailed						One- or two-tailed P value?	Two-tailed
75.4978	94.1983				51.5858	76.2715				Sum of ranks in column A,B	15 , 40						Sum of ranks in column A,B	16 , 39
										Mann-Whitney U	0						Mann-Whitney U	1

## Sheet: Ext. Data Fig. 2i
Percentage									KLS - Percentage							MPP3 - Percentage							MPP4 - Percentage
	Daxx wt/wt Pu.1 wt/wt				Daxx F/F Pu.1 wt/wt				Column B	KLS - F/F	Unpaired t test		How big is the difference?			Column N	MPP3 - F/F	Unpaired t test		How big is the difference?			Column Q	MPP4 - F/F	Unpaired t test		How big is the difference?
KLS	0.18	0.13	0.17		0.3	0.35	0.51		vs.	vs.	P value	0.0254	Mean of column A	0.16		vs.	vs.	P value	0.0208	Mean of column M	0.09		vs.	vs.	P value	0.0252	Mean of column P	0.00571
MPP3	0.1	0.072	0.098		0.14	0.12	0.15		Column A	KLS - wt/wt	P value summary	*	Mean of column B	0.3867		Column M	MPP3 - wt/wt	P value summary	*	Mean of column N	0.1367		Column P	MPP4 - wt/wt	P value summary	*	Mean of column Q	0.163
MPP4	0.00646	0.00353	0.00714		0.099	0.14	0.25				Significantly different (P < 0.05)?	Yes	Difference between means (B - A) ± SEM	0.2267 ± 0.06515				Significantly different (P < 0.05)?	Yes	Difference between means (N - M) ± SEM	0.04667 ± 0.01261				Significantly different (P < 0.05)?	Yes	Difference between means (Q - P) ± SEM	0.1573 ± 0.04510
											One- or two-tailed P value?	Two-tailed	95% confidence interval	0.04578 to 0.4076				One- or two-tailed P value?	Two-tailed	95% confidence interval	0.01164 to 0.08169				One- or two-tailed P value?	Two-tailed	95% confidence interval	0.03209 to 0.2825
											t, df	t=3.479, df=4	R squared (eta squared)	0.7516				t, df	t=3.700, df=4	R squared (eta squared)	0.7738				t, df	t=3.488, df=4	R squared (eta squared)	0.7526
Percentage									LTHSC - Percentage							STHSC - Percentage							MPP2 - Percentage
	Daxx wt/wt Pu.1 wt/wt				Daxx F/F Pu.1 wt/wt				Column E	LTHSC - F/F	Unpaired t test		How big is the difference?			Column H	STHSC - F/F	Unpaired t test		How big is the difference?			Column K	MPP2 - F/F	Unpaired t test		How big is the difference?
LTHSC	0.013	0.00746	0.00673		0.015	0.02	0.018		vs.	vs.	P value	0.0248	Mean of column D	0.009063		vs.	vs.	P value	0.0013	Mean of column G	0.02533		vs.	vs.	P value	0.2973	Mean of column J	0.009657
STHSC	0.026	0.024	0.026		0.011	0.014	0.00833		Column D	LTHSC - wt/wt	P value summary	*	Mean of column E	0.01767		Column G	STHSC - wt/wt	P value summary	**	Mean of column H	0.01111		Column J	MPP2 - wt/wt	P value summary	ns	Mean of column K	0.01167
MPP2	0.00843	0.00854	0.012		0.011	0.01	0.014				Significantly different (P < 0.05)?	Yes	Difference between means (E - D) ± SEM	0.008603 ± 0.002456				Significantly different (P < 0.05)?	Yes	Difference between means (H - G) ± SEM	-0.01422 ± 0.001768				Significantly different (P < 0.05)?	No	Difference between means (K - J) ± SEM	0.002010 ± 0.001679
											One- or two-tailed P value?	Two-tailed	95% confidence interval	0.001786 to 0.01542				One- or two-tailed P value?	Two-tailed	95% confidence interval	-0.01913 to -0.009314				One- or two-tailed P value?	Two-tailed	95% confidence interval	-0.002651 to 0.006671
											t, df	t=3.504, df=4	R squared (eta squared)	0.7542				t, df	t=8.044, df=4	R squared (eta squared)	0.9418				t, df	t=1.197, df=4	R squared (eta squared)	0.2638
Total cell counts									KLS - Total cell counts							LTHSC - Total cell counts							STHSC - Total cell counts
	Daxx wt/wt Pu.1 wt/wt				Daxx F/F Pu.1 wt/wt				Column B	KLS - F/F	Unpaired t test		How big is the difference?			Column E	LTHSC - F/F	Unpaired t test		How big is the difference?			Column H	STHSC - F/F	Unpaired t test		How big is the difference?
KLS	0.29744	0.22784	0.2744		0.07596	0.094112	0.044835		vs.	vs.	P value	0.0015	Mean of column A	0.2666		vs.	vs.	P value	0.0338	Mean of column D	0.01508		vs.	vs.	P value	<0.0001	Mean of column G	0.04261
LTHSC	0.021801	0.01278	0.010667		0.003798	0.0053644	0.0028823		Column A	KLS - wt/wt	P value summary	**	Mean of column B	0.07164		Column D	LTHSC - wt/wt	P value summary	*	Mean of column E	0.004015		Column G	STHSC - wt/wt	P value summary	****	Mean of column H	0.002952
STHSC	0.04394	0.04272	0.04116		0.0027852	0.0038292	0.0022418				Significantly different (P < 0.05)?	Yes	Difference between means (B - A) ± SEM	-0.1949 ± 0.02502				Significantly different (P < 0.05)?	Yes	Difference between means (E - D) ± SEM	-0.01107 ± 0.003490				Significantly different (P < 0.05)?	Yes	Difference between means (H - G) ± SEM	-0.03965 ± 0.0009296
MPP2	0.013959	0.014632	0.019208		0.0027852	0.0026822	0.0009608				One- or two-tailed P value?	Two-tailed	95% confidence interval	-0.2644 to -0.1255				One- or two-tailed P value?	Two-tailed	95% confidence interval	-0.02076 to -0.001378				One- or two-tailed P value?	Two-tailed	95% confidence interval	-0.04224 to -0.03707
MPP3	0.17238	0.1246	0.15435		0.035448	0.0305864	0.021777				t, df	t=7.790, df=4	R squared (eta squared)	0.9382				t, df	t=3.171, df=4	R squared (eta squared)	0.7154				t, df	t=42.66, df=4	R squared (eta squared)	0.9978
MPP4	0.010681	0.006052	0.011319		0.025953	0.0376448	0.0134505		MPP2 - Total cell counts							MPP3 - Total cell counts							MPP4 - Total cell counts
									Column K	MPP2 - F/F	Unpaired t test		How big is the difference?			Column N	MPP3 - F/F	Unpaired t test		How big is the difference?			Column Q	MPP4 - F/F	Unpaired t test		How big is the difference?
									vs.	vs.	P value	0.0014	Mean of column J	0.01593		vs.	vs.	P value	0.0011	Mean of column M	0.1504		vs.	vs.	P value	0.0853	Mean of column P	0.009351
									Column J	MPP2 - wt/wt	P value summary	**	Mean of column K	0.002143		Column M	MPP3 - wt/wt	P value summary	**	Mean of column N	0.02927		Column P	MPP4 - wt/wt	P value summary	ns	Mean of column Q	0.02568
											Significantly different (P < 0.05)?	Yes	Difference between means (K - J) ± SEM	-0.01379 ± 0.001752				Significantly different (P < 0.05)?	Yes	Difference between means (N - M) ± SEM	-0.1212 ± 0.01449				Significantly different (P < 0.05)?	No	Difference between means (Q - P) ± SEM	0.01633 ± 0.007180
											One- or two-tailed P value?	Two-tailed	95% confidence interval	-0.01865 to -0.008926				One- or two-tailed P value?	Two-tailed	95% confidence interval	-0.1614 to -0.08093				One- or two-tailed P value?	Two-tailed	95% confidence interval	-0.003603 to 0.03627
											t, df	t=7.871, df=4	R squared (eta squared)	0.9394				t, df	t=8.360, df=4	R squared (eta squared)	0.9459				t, df	t=2.275, df=4	R squared (eta squared)	0.564
