# Supplementary material for: Aberrant chromatin landscape following loss of the H3.3 chaperone Daxx in haematopoietic precursors leads to Pu.1-mediated neutrophilia and inflammation
Source: Nat Cell Biol. 2021 Dec 7;23(12):1224–39. doi: 10.1038/s41556-021-00774-y (PMC8683376; doi:10.1038/s41556-021-00774-y)
Supplement: Source Data Extended Data Fig. 3 — Statistical source data. [file 41556_2021_774_MOESM16_ESM.xlsx]

## Sheet: Ext. Data Fig. 3a
	Daxx wt/wt							Daxx F/F
CD11b	62.3865	71.4608	75.5124	63.8952	72.9609	62.7403		83.6333	84.6405	89.0492	90.0303	93.3294	91.7344
Gr-1	66.6342	75.4007	65.9115	59.757	71.7259	61.311		89.48	89.998	92.0507	91.3734	92.4968	92.1555
Ly6C	67.1341	64.1237	68.2221	75.6348	69.1031	65.7806		83.3395	93.3096	87.5079	94.7293	96.8932	93.2386
Ly6G	38.6895	39.4856	42.1444	49.1088	48.8357	43.1093		55.105	72.3338	64.9987	76.4257	78.8337	74.6187
CD11b								Gr-1
Column B	CD11b - F/F	Mann Whitney test		Difference between medians				Column D	Gr-1 - F/F	Mann Whitney test		Difference between medians
vs.	vs.	P value	0.0022	Median of column A	67.68, n=6			vs.	vs.	P value	0.0022	Median of column C	66.27, n=6
Column A	CD11b - wt/wt	Exact or approximate P value?	Exact	Median of column B	89.54, n=6			Column C	Gr-1 - wt/wt	Exact or approximate P value?	Exact	Median of column D	91.71, n=6
		P value summary	**	Difference: Actual	21.86					P value summary	**	Difference: Actual	25.44
		Significantly different (P < 0.05)?	Yes	Difference: Hodges-Lehmann	20.56					Significantly different (P < 0.05)?	Yes	Difference: Hodges-Lehmann	25.44
		One- or two-tailed P value?	Two-tailed							One- or two-tailed P value?	Two-tailed
		Sum of ranks in column A,B	21 , 57							Sum of ranks in column C,D	21 , 57
		Mann-Whitney U	0							Mann-Whitney U	0
Ly6C								Ly6G
Column F	Ly6C - F/F	Mann Whitney test		Difference between medians				Column H	Ly6G - F/F	Mann Whitney test		Difference between medians
vs.	vs.	P value	0.0022	Median of column E	67.68, n=6			vs.	vs.	P value	0.0022	Median of column G	42.63, n=6
Column E	Ly6C - wt/wt	Exact or approximate P value?	Exact	Median of column F	93.27, n=6			Column G	Ly6G - wt/wt	Exact or approximate P value?	Exact	Median of column H	73.48, n=6
		P value summary	**	Difference: Actual	25.6					P value summary	**	Difference: Actual	30.85
		Significantly different (P < 0.05)?	Yes	Difference: Hodges-Lehmann	24.61					Significantly different (P < 0.05)?	Yes	Difference: Hodges-Lehmann	28.41
		One- or two-tailed P value?	Two-tailed							One- or two-tailed P value?	Two-tailed
		Sum of ranks in column E,F	21 , 57							Sum of ranks in column G,H	21 , 57
		Mann-Whitney U	0							Mann-Whitney U	0

## Sheet: Ext. Data Fig. 3b
	Daxx wt/wt							Daxx F/F
B220	24.1285	16.9015	22.9872	41.7948	14.6349	20.7589		4.83871	4.82682	2.54502	2.17238	3.53471	3.4669
CD19	21.65	15.89	21.39	40.25	13.12	18.06		4.28	3.91	2.35	1.49	3	2.86
CD138	14.6491	8.69485	12.7249	23.9574	5.79363	9.71514		2.7773	3.20645	1.13671	1.00573	1.04768	1.27676
CD3	3.58	1.98	2.2	2.04	0.98	2.23		0.6	0.41	0.36	0.45	0.59	0.43
B220								CD19
Column L	B220 - F/F	Mann Whitney test		Difference between medians				Column N	CD19 - F/F	Mann Whitney test		Difference between medians
vs.	vs.	P value	0.0022	Median of column K	21.87, n=6			vs.	vs.	P value	0.0022	Median of column M	19.73, n=6
Column K	B220 - wt/wt	Exact or approximate P value?	Exact	Median of column L	3.501, n=6			Column M	CD19 - wt/wt	Exact or approximate P value?	Exact	Median of column N	2.930, n=6
		P value summary	**	Difference: Actual	-18.37					P value summary	**	Difference: Actual	-16.8
		Significantly different (P < 0.05)?	Yes	Difference: Hodges-Lehmann	-18.19					Significantly different (P < 0.05)?	Yes	Difference: Hodges-Lehmann	-16.84
		One- or two-tailed P value?	Two-tailed							One- or two-tailed P value?	Two-tailed
		Sum of ranks in column K,L	57 , 21							Sum of ranks in column M,N	57 , 21
		Mann-Whitney U	0							Mann-Whitney U	0
CD138								CD3
Column P	CD138 - F/F	Mann Whitney test		Difference between medians				Column J	CD3 - F/F	Mann Whitney test		Difference between medians
vs.	vs.	P value	0.0022	Median of column O	11.22, n=6			vs.	vs.	P value	0.0022	Median of column I	2.120, n=6
Column O	CD138 - wt/wt	Exact or approximate P value?	Exact	Median of column P	1.207, n=6			Column I	CD3 - wt/wt	Exact or approximate P value?	Exact	Median of column J	0.4400, n=6
		P value summary	**	Difference: Actual	-10.01					P value summary	**	Difference: Actual	-1.68
		Significantly different (P < 0.05)?	Yes	Difference: Hodges-Lehmann	-9.114					Significantly different (P < 0.05)?	Yes	Difference: Hodges-Lehmann	-1.625
		One- or two-tailed P value?	Two-tailed							One- or two-tailed P value?	Two-tailed
		Sum of ranks in column O,P	57 , 21							Sum of ranks in column I,J	57 , 21
		Mann-Whitney U	0							Mann-Whitney U	0

## Sheet: Ext. Data Fig. 3c
	Daxx wt/wt							Daxx F/F
pre pro B	10.23	10.16	8.95	8.83	5.38	5.41		3.45	4.4	4.1	3.87	2.55	3.45
pro B	7.68	7.8	7.3	5.87	9.73	8.04		0.04	0.09	0.18	0.21	0.14	0.38
pre pro B							pro B
Column B	pre-pro B F/F	Mann Whitney test		Difference between medians			Column D	pro B F/F	Mann Whitney test		Difference between medians
vs.	vs.	P value	0.0022	Median of column A	8.890, n=6		vs.	vs.	P value	0.0022	Median of column C	7.740, n=6
Column A	pre pro B wt/wt	Exact or approximate P value?	Exact	Median of column B	3.660, n=6		Column C	pro B wt/wt	Exact or approximate P value?	Exact	Median of column D	0.1600, n=6
		P value summary	**	Difference: Actual	-5.23				P value summary	**	Difference: Actual	-7.58
		Significantly different (P < 0.05)?	Yes	Difference: Hodges-Lehmann	-5.23				Significantly different (P < 0.05)?	Yes	Difference: Hodges-Lehmann	-7.59
		One- or two-tailed P value?	Two-tailed						One- or two-tailed P value?	Two-tailed
		Sum of ranks in column A,B	57 , 21						Sum of ranks in column C,D	57 , 21
		Mann-Whitney U	0						Mann-Whitney U	0

## Sheet: Ext. Data Fig. 3f
	Daxx wt/wt							Daxx F/F
S1	1.84581	1.53243	0.85312	0.85148	0.46608	0.25557		0.77719	1.31846	0.33514	0.64159	0.25936	0.41029
S2	28.1833	28.3916	11.9831	13.9687	39.6124	21.4595		3.19718	11.0663	1.33048	6.00599	14.5254	7.33323
S3	4.40801	3.97417	5.93563	6.01496	4.34022	2.15878		1.03833	1.11515	1.87635	1.93034	1.8133	1.99494
S4	25.2302	21.1705	33.47	29.4329	56.6885	28.4067		14.7977	12.2944	29.1416	19.4593	26.5684	25.2978
S1			S2			S3			S4
Column B	S1 - F/F		Column D	S2 - F/F		Column F	S3 - F/F		Column H	S4 - F/F
vs.	vs.		vs.	vs.		vs.	vs.		vs.	vs.
Column A	S1 - wt/wt		Column C	S2 - wt/wt		Column E	S3 - wt/wt		Column G	S4 - wt/wt
Mann Whitney test			Mann Whitney test			Mann Whitney test			Mann Whitney test
P value	0.3095		P value	0.0087		P value	0.0022		P value	0.0931
Exact or approximate P value?	Exact		Exact or approximate P value?	Exact		Exact or approximate P value?	Exact		Exact or approximate P value?	Exact
P value summary	ns		P value summary	**		P value summary	**		P value summary	ns
Significantly different (P < 0.05)?	No		Significantly different (P < 0.05)?	Yes		Significantly different (P < 0.05)?	Yes		Significantly different (P < 0.05)?	No
One- or two-tailed P value?	Two-tailed		One- or two-tailed P value?	Two-tailed		One- or two-tailed P value?	Two-tailed		One- or two-tailed P value?	Two-tailed
Sum of ranks in column A,B	46 , 32		Sum of ranks in column C,D	55 , 23		Sum of ranks in column E,F	57 , 21		Sum of ranks in column G,H	50 , 28
Mann-Whitney U	11		Mann-Whitney U	2		Mann-Whitney U	0		Mann-Whitney U	7
Difference between medians			Difference between medians			Difference between medians			Difference between medians
Median of column A	0.8523, n=6		Median of column C	24.82, n=6		Median of column E	4.374, n=6		Median of column G	28.92, n=6
Median of column B	0.5259, n=6		Median of column D	6.670, n=6		Median of column F	1.845, n=6		Median of column H	22.38, n=6
Difference: Actual	-0.3264		Difference: Actual	-18.15		Difference: Actual	-2.529		Difference: Actual	-6.541
Difference: Hodges-Lehmann	-0.2128		Difference: Hodges-Lehmann	-16.29		Difference: Hodges-Lehmann	-2.727		Difference: Hodges-Lehmann	-8.524
