# Supplementary material for: Aberrant chromatin landscape following loss of the H3.3 chaperone Daxx in haematopoietic precursors leads to Pu.1-mediated neutrophilia and inflammation
Source: Nat Cell Biol. 2021 Dec 7;23(12):1224–39. doi: 10.1038/s41556-021-00774-y (PMC8683376; doi:10.1038/s41556-021-00774-y)
Supplement: Source Data Extended Data Fig. 4 — Statistical source data. [file 41556_2021_774_MOESM18_ESM.xlsx]

## Sheet: Ext. Data Fig. 4a
	Daxx Wt/Wt Cre+/-							Daxx F/F Cre+/-							CD3
CD11b	17.578	21.6114	18.8266	19.2199	24.7674	21.7074		55.2175	58.8641	85.1769	80.4197	32.8873	52.5816		Table Analyzed	EX Fig 5A analysis		Mann Whitney test		Difference between medians
B220	50.9488	52.5975	55.621	54.7633	40.7902	53.987		6.18086	5.82929	2.81854	2.2977	12.0548	6.93828					P value	0.1797	Median of column A	36.13, n=6
CD3	39.8694	24.6819	32.3882	50.4582	40.0837	29.3168		35.7024	33.0742	13.0236	16.004	19.589	37.6563		Column B	F/F Cre+/-		Exact or approximate P value?	Exact	Median of column B	26.33, n=6
Gr-1	15.1303	19.1903	14.3926	13.527	20.2138	18.2351		59.1214	62.5167	85.7241	81.9674	32.7586	56.6384		vs.	vs.		P value summary	ns	Difference: Actual	-9.797
CD41	6.15871	8.98988	10.6795	11.4191	5.1475	11.7526		24.5293	12.4293	14.188	24.4105	20.1492	15.0536		Column A	Wt/Wt Cre+/-		Significantly different (P < 0.05)?	No	Difference: Hodges-Lehmann	-10.69
																		One- or two-tailed P value?	Two-tailed
																		Sum of ranks in column A,B	48 , 30
																		Mann-Whitney U	9
CD11b								B220								Gr-1								CD41
Table Analyzed	EX Fig 5A analysis		Mann Whitney test		Difference between medians			Table Analyzed	EX Fig 5A analysis		Mann Whitney test		Difference between medians			Table Analyzed	EX Fig 5A analysis		Mann Whitney test		Difference between medians			Table Analyzed	EX Fig 5A analysis		Mann Whitney test		Difference between medians
			P value	0.0022	Median of column A	20.42, n=6					P value	0.0022	Median of column A	53.29, n=6					P value	0.0022	Median of column A	53.29, n=6					P value	0.0022	Median of column A	9.835, n=6
Column B	F/F Cre+/-		Exact or approximate P value?	Exact	Median of column B	57.04, n=6		Column B	F/F Cre+/-		Exact or approximate P value?	Exact	Median of column B	6.005, n=6		Column B	F/F Cre+/-		Exact or approximate P value?	Exact	Median of column B	6.005, n=6		Column B	F/F Cre+/-		Exact or approximate P value?	Exact	Median of column B	17.60, n=6
vs.	vs.		P value summary	**	Difference: Actual	36.63		vs.	vs.		P value summary	**	Difference: Actual	-47.29		vs.	vs.		P value summary	**	Difference: Actual	-47.29		vs.	vs.		P value summary	**	Difference: Actual	7.767
Column A	Wt/Wt Cre+/-		Significantly different (P < 0.05)?	Yes	Difference: Hodges-Lehmann	36.77		Column A	Wt/Wt Cre+/-		Significantly different (P < 0.05)?	Yes	Difference: Hodges-Lehmann	-47.43		Column A	Wt/Wt Cre+/-		Significantly different (P < 0.05)?	Yes	Difference: Hodges-Lehmann	-47.43		Column A	Wt/Wt Cre+/-		Significantly different (P < 0.05)?	Yes	Difference: Hodges-Lehmann	8.968
			One- or two-tailed P value?	Two-tailed							One- or two-tailed P value?	Two-tailed							One- or two-tailed P value?	Two-tailed							One- or two-tailed P value?	Two-tailed
			Sum of ranks in column A,B	21 , 57							Sum of ranks in column A,B	57 , 21							Sum of ranks in column A,B	57 , 21							Sum of ranks in column A,B	21 , 57
			Mann-Whitney U	0							Mann-Whitney U	0							Mann-Whitney U	0							Mann-Whitney U	0

## Sheet: Ext. Data Fig. 4b
			Cxcr2 levels
Daxx wt/wt	Daxx F/F		Column B	Daxx F/F	Unpaired t test		How big is the difference?
33117	25830		vs.	vs.	P value	0.0043	Mean of column A	31888
32120	26519		Column A	Daxx wt/wt	P value summary	**	Mean of column B	26590
30428	27420				Significantly different (P < 0.05)?	Yes	Difference between means (B - A) ± SEM	-5299 ± 909.9
					One- or two-tailed P value?	Two-tailed	95% confidence interval	-7825 to -2772
					t, df	t=5.823, df=4	R squared (eta squared)	0.8945

## Sheet: Ext. Data Fig. 4c
											WBC/ul							RBC/ul							Platelets
	Daxx wt/wt					Daxx F/F					Column B	WBC - F/F	Mann Whitney test		Difference between medians			Column D	RBC - F/F	Mann Whitney test		Difference between medians			Column F	Platelets - F/F	Mann Whitney test		Difference between medians
WBC/ul	1000	900	10666.7			400	200	5600			vs.	vs.	P value	0.4	Median of column A	1000, n=3		vs.	vs.	P value	>0.9999	Median of column C	1150000, n=3		vs.	vs.	P value	>0.9999	Median of column E	60000, n=3
RBC/ul	1150000	700000	9040000			920000	840000	11120000			Column A	WBC - wt/wt	Exact or approximate P value?	Exact	Median of column B	400.0, n=3		Column C	RBC - wt/wt	Exact or approximate P value?	Exact	Median of column D	920000, n=3		Column E	Platelets - wt/wt	Exact or approximate P value?	Exact	Median of column F	118000, n=3
Platelets/ul	54000	60000	373333			118000	27000	976000					P value summary	ns	Difference: Actual	-600				P value summary	ns	Difference: Actual	-230000				P value summary	ns	Difference: Actual	58000
													Significantly different (P < 0.05)?	No	Difference: Hodges-Lehmann	-700				Significantly different (P < 0.05)?	No	Difference: Hodges-Lehmann	140000				Significantly different (P < 0.05)?	No	Difference: Hodges-Lehmann	58000
													One- or two-tailed P value?	Two-tailed						One- or two-tailed P value?	Two-tailed						One- or two-tailed P value?	Two-tailed
													Sum of ranks in column A,B	13 , 8						Sum of ranks in column C,D	10 , 11						Sum of ranks in column E,F	10 , 11
													Mann-Whitney U	2						Mann-Whitney U	4						Mann-Whitney U	4

## Sheet: Ext. Data Fig. 4h
			Ki67
Wt/Wt Cre+/-	F/F Cre+/-		Table Analyzed	Spleen		Mann Whitney test
13.0144	41.0014					P value	0.2222
8.80065	27.2214		Column B	F/F Cre+/-		Exact or approximate P value?	Exact
4.03098	2.85769		vs.	vs.		P value summary	ns
4.68901	9.79235		Column A	Wt/Wt Cre+/-		Significantly different (P < 0.05)?	No
3.74471	17.1108					One- or two-tailed P value?	Two-tailed
						Sum of ranks in column A,B	21 , 34
						Mann-Whitney U	6

## Sheet: Ext. Data Fig. 4i
	Wt/Wt Cre+/-						F/F Cre+/-
S1	0.03298	0.10641	0.15868	0.24398	0.07062	0.20066	2.4704	1.74514	1.31	3.02342	0.34936	0.3351
S2	2.11706	3.08591	1.24652	2.77844	5.12433	5.59505	18.5884	22.7003	9.12364	10.4731	11.9878	10.6826
S3	0.58354	0.95863	0.50778	0.75924	2.59009	2.08575	6.06511	5.09283	4.09218	4.71897	5.87219	5.48286
S4	41.3225	42.849	43.0727	47.2243	38.9942	40.72	29.5159	37.6757	50.0775	46.274	45.0727	47.026
S1										S2
				Mann Whitney test		Difference between medians								Mann Whitney test		Difference between medians
				P value	0.0022	Median of column C	0.1325, n=6							P value	0.0022	Median of column E	2.932, n=6
Column D	S1 - F/F			Exact or approximate P value?	Exact	Median of column D	1.528, n=6			Column F	S2 - F/F			Exact or approximate P value?	Exact	Median of column F	11.34, n=6
vs.	vs.			P value summary	**	Difference: Actual	1.395			vs.	vs.			P value summary	**	Difference: Actual	8.403
Column C	S1 - wt/wt			Significantly different (P < 0.05)?	Yes	Difference: Hodges-Lehmann	1.389			Column E	S2 - wt/wt			Significantly different (P < 0.05)?	Yes	Difference: Hodges-Lehmann	8.734
				One- or two-tailed P value?	Two-tailed									One- or two-tailed P value?	Two-tailed
				Sum of ranks in column C,D	21 , 57									Sum of ranks in column E,F	21 , 57
				Mann-Whitney U	0									Mann-Whitney U	0
S3										S4
				Mann Whitney test		Difference between medians								Mann Whitney test		Difference between medians
				P value	0.0022	Median of column G	0.8589, n=6							P value	0.6991	Median of column A	42.09, n=6
Column H	S3 - F/F			Exact or approximate P value?	Exact	Median of column H	5.288, n=6			Column B	S4 - F/F			Exact or approximate P value?	Exact	Median of column B	45.67, n=6
vs.	vs.			P value summary	**	Difference: Actual	4.429			vs.	vs.			P value summary	ns	Difference: Actual	3.588
Column G	S3 - wt/wt			Significantly different (P < 0.05)?	Yes	Difference: Hodges-Lehmann	4.057			Column A	S4 - wt/wt			Significantly different (P < 0.05)?	No	Difference: Hodges-Lehmann	3.027
				One- or two-tailed P value?	Two-tailed									One- or two-tailed P value?	Two-tailed
				Sum of ranks in column G,H	21 , 57									Sum of ranks in column A,B	36 , 42
				Mann-Whitney U	0									Mann-Whitney U	15
