# Supplementary material for: Aberrant chromatin landscape following loss of the H3.3 chaperone Daxx in haematopoietic precursors leads to Pu.1-mediated neutrophilia and inflammation
Source: Nat Cell Biol. 2021 Dec 7;23(12):1224–39. doi: 10.1038/s41556-021-00774-y (PMC8683376; doi:10.1038/s41556-021-00774-y)
Supplement: Source Data Extended Data Fig. 5 — Statistical source data. [file 41556_2021_774_MOESM20_ESM.xlsx]

## Sheet: Ext. Data Fig. 5b
				Daxx F/F vs. Daxx +/+ Hira +/+			Hira F/F vs. Daxx +/+ Hira +/+
Daxx +/+ Hira +/+	Daxx F/F	Hira F/F		Column B	Daxx F/F		Column C	Hira F/F
1	1.00835	0.20194		vs.	vs.		vs.	vs.
1	2.43344	0.016793		Column A	Daxx +/+ Hira +/+		Column A	Daxx +/+ Hira +/+
1	1.27633	0.0352313
				Mann Whitney test			Mann Whitney test
				P value	0.1		P value	0.1
				Exact or approximate P value?	Exact		Exact or approximate P value?	Exact
				P value summary	ns		P value summary	ns
				Significantly different (P < 0.05)?	No		Significantly different (P < 0.05)?	No
				One- or two-tailed P value?	Two-tailed		One- or two-tailed P value?	Two-tailed
				Sum of ranks in column A,B	6 , 15		Sum of ranks in column A,C	15 , 6
				Mann-Whitney U	0		Mann-Whitney U	0
				Difference between medians			Difference between medians
				Median of column A	1.000, n=3		Median of column A	1.000, n=3
				Median of column B	1.276, n=3		Median of column C	0.03523, n=3
				Difference: Actual	0.2763		Difference: Actual	-0.9648
				Difference: Hodges-Lehmann	0.2763		Difference: Hodges-Lehmann	-0.9648

## Sheet: Ext. Data Fig. 5e
	Daxx wt/wt Hira wt/wt Cre +/-												Daxx F/F Hira WtWt Cre+/-						Daxx Wt/Wt Hira F/F Cre+/-
S1	0.46722	0.4458	0.40555	0.70915	0.81534	0.80802	0.21577	0.21108	0.26021				0.42751	0.29143	0.52287				0.943	0.83618	0.9871	0.40775	0.42271	0.46099
S2	29.2682	29.5334	31.305	28.9128	27.497	28.4034	35.2358	31.5043	33.8223				10.721	13.0671	0.42307				27.8513	33.9126	30.9544	35.0768	39.9024	32.3096
S3	4.17955	4.85436	5.39404	4.27966	3.55529	3.1746	8.01662	11.652	8.92333				2.05222	2.27371	0.3442				2.72762	4.72466	3.06914	6.17966	6.66104	6.59415
S4	14.0134	11.5594	9.67353	8.93282	8.13615	5.88845	12.1429	12.6113	10.1729				7.01261	6.9981	2.61533				8.8203	12.6641	9.11568	14.2236	11.3696	11.2507
	S2 - Daxx Wt/Wt Hira WtWt Cre+/- vs Daxx F/F Hira WtWt Cre+/-										S3 - Daxx Wt/Wt Hira WtWt Cre+/- vs Daxx F/F Hira WtWt Cre+/-									S4 - Daxx Wt/Wt Hira WtWt Cre+/- vs Daxx F/F Hira WtWt Cre+/-
	Table Analyzed	Copy of Copy of BM erythroblasts			Mann Whitney test		Difference between medians				Table Analyzed	Copy of Copy of BM erythroblasts			Mann Whitney test		Difference between medians			Table Analyzed	Copy of Copy of BM erythroblasts		Mann Whitney test		Difference between medians
					P value	0.0091	Median of column A	29.53, n=9							P value	0.0091	Median of column A	29.53, n=9					P value	0.0364	Median of column A	10.17, n=9
	Column B	Daxx F/F Hira WtWt Cre+/-			Exact or approximate P value?	Exact	Median of column B	10.72, n=3			Column B	Daxx F/F Hira WtWt Cre+/-			Exact or approximate P value?	Exact	Median of column B	10.72, n=3		Column B	Daxx F/F Hira WtWt Cre+/-		Exact or approximate P value?	Exact	Median of column B	6.998, n=3
	vs.	vs.			P value summary	**	Difference: Actual	-18.81			vs.	vs.			P value summary	**	Difference: Actual	-18.81		vs.	vs.		P value summary	*	Difference: Actual	-3.175
	Column A	Daxx Wt/Wt Hira WtWt Cre+/-			Significantly different (P < 0.05)?	Yes	Difference: Hodges-Lehmann	-20.76			Column A	Daxx Wt/Wt Hira WtWt Cre+/-			Significantly different (P < 0.05)?	Yes	Difference: Hodges-Lehmann	-20.76		Column A	Daxx Wt/Wt Hira WtWt Cre+/-		Significantly different (P < 0.05)?	Yes	Difference: Hodges-Lehmann	-5.13
					One- or two-tailed P value?	Two-tailed									One- or two-tailed P value?	Two-tailed							One- or two-tailed P value?	Two-tailed
					Sum of ranks in column A,B	72 , 6									Sum of ranks in column A,B	72 , 6							Sum of ranks in column A,B	70 , 8
					Mann-Whitney U	0									Mann-Whitney U	0							Mann-Whitney U	2

## Sheet: Ext. Data Fig. 5f
	Daxx Wt/Wt Hira WtWt Cre+/-												Daxx F/F Hira WtWt Cre+/-						Daxx Wt/Wt Hira F/F Cre+/-
CD11b	61.8976	65.0617	58.7384	66.7432	69.9131	64.5558	63.5925	63.9966	70.2762				91.1625	90.8176	96.2247				74.9084	70.8604	73.1423	75.1658	76.578	70.1648
Gr-1	59.4647	62.3899	55.4595	64.8567	68.7975	62.6469	58.6043	59.6645	65.6804				91.0088	90.6634	95.5129				77.2901	73.3198	75.7082	75.5843	75.5904	66.8003
Ly6C	66.8844	63.7116	57.1903	69.0282	72.2289	67.1113	63.3867	64.0122	66.1558				83.6431	80.0207	87.1368				82.8006	79.1822	81.5602	79.0427	80.2981	72.6647
Ly6G	39.4377	36.3108	35.4209	41.3772	43.6563	38.642	39.5639	38.944	43.9103				68.3785	69.8092	75.4274				47.2922	43.4902	47.5527	48.6864	47.7609	39.9663
B220	30.2124	26.781	34.9493	24.9025	22.3011	26.5835	31.7356	30.2753	24.42				4.96647	5.25546	1.38986				13.8241	17.1132	15.0585	16.6447	14.0972	21.6292
CD19	22.0102	26.2503	30.7628	26.3624	23.256	28.31	30.0987	29.4917	25.9521				3.67477	4.43691	1.17911				14.3117	17.6502	13.9469	16.0442	13.3997	20.7059
CD138	13.3938	16.5418	20.0269	17.3421	16.0073	27.0733	17.7668	22.6813	16.9506				2.87327	3.40579	0.60247				14.4006	17.4627	13.7493	10.5751	11.5088	16.5821
CD3	2.80033	3.08496	2.69919	1.93764	1.24557	1.8295	2.60225	2.42046	1.89841				0.48063	0.55236	0.33312				1.90221	1.83509	1.97791	2.09407	3.03257	2.3225
CD11B - Daxx Wt/Wt Hira WtWt Cre+/- vs Daxx F/F Hira WtWt Cre+/-							GR1 - Daxx Wt/Wt Hira WtWt Cre+/- vs Daxx F/F Hira WtWt Cre+/-							LY6C - Daxx Wt/Wt Hira WtWt Cre+/- vs Daxx F/F Hira WtWt Cre+/-							LY6G - Daxx Wt/Wt Hira WtWt Cre+/- vs Daxx F/F Hira WtWt Cre+/-							B220 - Daxx Wt/Wt Hira WtWt Cre+/- vs Daxx F/F Hira WtWt Cre+/-							CD19 - Daxx Wt/Wt Hira WtWt Cre+/- vs Daxx F/F Hira WtWt Cre+/-
Table Analyzed	Copy of Copy of BM mature cells	Mann Whitney test		Difference between medians			Table Analyzed	Copy of Copy of BM mature cells	Mann Whitney test		Difference between medians			Table Analyzed	Copy of Copy of BM mature cells	Mann Whitney test		Difference between medians			Table Analyzed	Copy of Copy of BM mature cells	Mann Whitney test		Difference between medians			Table Analyzed	Copy of Copy of BM mature cells	Mann Whitney test		Difference between medians			Table Analyzed	Copy of Copy of BM mature cells	Mann Whitney test		Difference between medians
		P value	0.0091	Median of column A	64.56, n=9				P value	0.0091	Median of column A	64.56, n=9				P value	0.0091	Median of column A	64.56, n=9				P value	0.0091	Median of column A	64.56, n=9				P value	0.0091	Median of column A	64.56, n=9				P value	0.0091	Median of column A	64.56, n=9
Column B	Daxx F/F Hira WtWt Cre+/-	Exact or approximate P value?	Exact	Median of column B	91.16, n=3		Column B	Daxx F/F Hira WtWt Cre+/-	Exact or approximate P value?	Exact	Median of column B	91.16, n=3		Column B	Daxx F/F Hira WtWt Cre+/-	Exact or approximate P value?	Exact	Median of column B	91.16, n=3		Column B	Daxx F/F Hira WtWt Cre+/-	Exact or approximate P value?	Exact	Median of column B	91.16, n=3		Column B	Daxx F/F Hira WtWt Cre+/-	Exact or approximate P value?	Exact	Median of column B	91.16, n=3		Column B	Daxx F/F Hira WtWt Cre+/-	Exact or approximate P value?	Exact	Median of column B	91.16, n=3
vs.	vs.	P value summary	**	Difference: Actual	26.61		vs.	vs.	P value summary	**	Difference: Actual	26.61		vs.	vs.	P value summary	**	Difference: Actual	26.61		vs.	vs.	P value summary	**	Difference: Actual	26.61		vs.	vs.	P value summary	**	Difference: Actual	26.61		vs.	vs.	P value summary	**	Difference: Actual	26.61
Column A	Daxx Wt/Wt Hira WtWt Cre+/-	Significantly different (P < 0.05)?	Yes	Difference: Hodges-Lehmann	27.17		Column A	Daxx Wt/Wt Hira WtWt Cre+/-	Significantly different (P < 0.05)?	Yes	Difference: Hodges-Lehmann	27.17		Column A	Daxx Wt/Wt Hira WtWt Cre+/-	Significantly different (P < 0.05)?	Yes	Difference: Hodges-Lehmann	27.17		Column A	Daxx Wt/Wt Hira WtWt Cre+/-	Significantly different (P < 0.05)?	Yes	Difference: Hodges-Lehmann	27.17		Column A	Daxx Wt/Wt Hira WtWt Cre+/-	Significantly different (P < 0.05)?	Yes	Difference: Hodges-Lehmann	27.17		Column A	Daxx Wt/Wt Hira WtWt Cre+/-	Significantly different (P < 0.05)?	Yes	Difference: Hodges-Lehmann	27.17
		One- or two-tailed P value?	Two-tailed						One- or two-tailed P value?	Two-tailed						One- or two-tailed P value?	Two-tailed						One- or two-tailed P value?	Two-tailed						One- or two-tailed P value?	Two-tailed						One- or two-tailed P value?	Two-tailed
		Sum of ranks in column A,B	45 , 33						Sum of ranks in column A,B	45 , 33						Sum of ranks in column A,B	45 , 33						Sum of ranks in column A,B	45 , 33						Sum of ranks in column A,B	45 , 33						Sum of ranks in column A,B	45 , 33
		Mann-Whitney U	0						Mann-Whitney U	0						Mann-Whitney U	0						Mann-Whitney U	0						Mann-Whitney U	0						Mann-Whitney U	0
CD11B - Daxx Wt/Wt Hira WtWt Cre+/- vs Daxx Wt/Wt Hira F/F Cre+/-							GR1 - Daxx Wt/Wt Hira WtWt Cre+/- vs Daxx Wt/Wt Hira F/F Cre+/-							LY6C - Daxx Wt/Wt Hira WtWt Cre+/- vs Daxx Wt/Wt Hira F/F Cre+/-							LY6G - Daxx Wt/Wt Hira WtWt Cre+/- vs Daxx Wt/Wt Hira F/F Cre+/-							B220 - Daxx Wt/Wt Hira WtWt Cre+/- vs Daxx Wt/Wt Hira F/F Cre+/-							CD19 - Daxx Wt/Wt Hira WtWt Cre+/- vs Daxx Wt/Wt Hira F/F Cre+/-
Table Analyzed	Copy of Copy of BM mature cells	Mann Whitney test		Difference between medians			Table Analyzed	Copy of Copy of BM mature cells	Mann Whitney test		Difference between medians			Table Analyzed	Copy of Copy of BM mature cells	Mann Whitney test		Difference between medians			Table Analyzed	Copy of Copy of BM mature cells	Mann Whitney test		Difference between medians			Table Analyzed	Copy of Copy of BM mature cells	Mann Whitney test		Difference between medians			Table Analyzed	Copy of Copy of BM mature cells	Mann Whitney test		Difference between medians
		P value	0.0008	Median of column A	64.56, n=9				P value	0.0008	Median of column A	64.56, n=9				P value	0.0008	Median of column A	64.56, n=9				P value	0.0091	Median of column A	64.56, n=9				P value	0.0008	Median of column A	64.56, n=9				P value	0.0008	Median of column A	64.56, n=9
Column C	Daxx Wt/Wt Hira F/F Cre+/-	Exact or approximate P value?	Exact	Median of column C	74.03, n=6		Column C	Daxx Wt/Wt Hira F/F Cre+/-	Exact or approximate P value?	Exact	Median of column C	74.03, n=6		Column C	Daxx Wt/Wt Hira F/F Cre+/-	Exact or approximate P value?	Exact	Median of column C	74.03, n=6		Column B	Daxx F/F Hira WtWt Cre+/-	Exact or approximate P value?	Exact	Median of column B	91.16, n=3		Column C	Daxx Wt/Wt Hira F/F Cre+/-	Exact or approximate P value?	Exact	Median of column C	74.03, n=6		Column C	Daxx Wt/Wt Hira F/F Cre+/-	Exact or approximate P value?	Exact	Median of column C	74.03, n=6
vs.	vs.	P value summary	***	Difference: Actual	9.47		vs.	vs.	P value summary	***	Difference: Actual	9.47		vs.	vs.	P value summary	***	Difference: Actual	9.47		vs.	vs.	P value summary	**	Difference: Actual	26.61		vs.	vs.	P value summary	***	Difference: Actual	9.47		vs.	vs.	P value summary	***	Difference: Actual	9.47
Column A	Daxx Wt/Wt Hira WtWt Cre+/-	Significantly different (P < 0.05)?	Yes	Difference: Hodges-Lehmann	8.505		Column A	Daxx Wt/Wt Hira WtWt Cre+/-	Significantly different (P < 0.05)?	Yes	Difference: Hodges-Lehmann	8.505		Column A	Daxx Wt/Wt Hira WtWt Cre+/-	Significantly different (P < 0.05)?	Yes	Difference: Hodges-Lehmann	8.505		Column A	Daxx Wt/Wt Hira WtWt Cre+/-	Significantly different (P < 0.05)?	Yes	Difference: Hodges-Lehmann	27.17		Column A	Daxx Wt/Wt Hira WtWt Cre+/-	Significantly different (P < 0.05)?	Yes	Difference: Hodges-Lehmann	8.505		Column A	Daxx Wt/Wt Hira WtWt Cre+/-	Significantly different (P < 0.05)?	Yes	Difference: Hodges-Lehmann	8.505
		One- or two-tailed P value?	Two-tailed						One- or two-tailed P value?	Two-tailed						One- or two-tailed P value?	Two-tailed						One- or two-tailed P value?	Two-tailed						One- or two-tailed P value?	Two-tailed						One- or two-tailed P value?	Two-tailed
		Sum of ranks in column A,C	46 , 74						Sum of ranks in column A,C	46 , 74						Sum of ranks in column A,C	46 , 74						Sum of ranks in column A,B	45 , 33						Sum of ranks in column A,C	46 , 74						Sum of ranks in column A,C	46 , 74
		Mann-Whitney U	1						Mann-Whitney U	1						Mann-Whitney U	1						Mann-Whitney U	0						Mann-Whitney U	1						Mann-Whitney U	1
