# Supplementary material for: Aberrant chromatin landscape following loss of the H3.3 chaperone Daxx in haematopoietic precursors leads to Pu.1-mediated neutrophilia and inflammation
Source: Nat Cell Biol. 2021 Dec 7;23(12):1224–39. doi: 10.1038/s41556-021-00774-y (PMC8683376; doi:10.1038/s41556-021-00774-y)
Supplement: Source Data Extended Data Fig. 6 — Statistical source data. [file 41556_2021_774_MOESM22_ESM.xlsx]

## Sheet: Ext. Data Fig. 6a
P0				P1
Daxx +/+	Daxx F/F			Daxx +/+	Daxx F/F
609	994			246	46
441	1110			75	18
209	284			53	13
400	1140			35	9
453	1124			23	28
411	1190			24	24
P0 - Daxx F/F vs. Daxx wt/wt									P1 - Daxx F/F vs. Daxx wt/wt
Table Analyzed	All data_SerRepAssay_P0	Wilcoxon matched-pairs signed rank test			Median of differences				Table Analyzed	All data_SerRepAssay_P1	Wilcoxon matched-pairs signed rank test			Median of differences
		P value	0.0313		Median	670					P value	0.125		Median	-33
Column B	Daxx F/F	Exact or approximate P value?	Exact						Column B	Daxx F/F	Exact or approximate P value?	Exact
vs.	vs.	P value summary	*		How effective was the pairing?				vs.	vs.	P value summary	ns		How effective was the pairing?
Column A	Daxx +/+	Significantly different (P < 0.05)?	Yes		rs (Spearman)	-0.02857			Column A	Daxx +/+	Significantly different (P < 0.05)?	No		rs (Spearman)	0.08571
		One- or two-tailed P value?	Two-tailed		P value (one tailed)	0.5					One- or two-tailed P value?	Two-tailed		P value (one tailed)	0.4597
		Sum of positive, negative ranks	21.00 , 0.000		P value summary	ns					Sum of positive, negative ranks	1.000 , -14.00		P value summary	ns
		Sum of signed ranks (W)	21		Was the pairing significantly effective?	No					Sum of signed ranks (W)	-13		Was the pairing significantly effective?	No
		Number of pairs	6								Number of pairs	6
		Number of ties (ignored)	0								Number of ties (ignored)	1

## Sheet: Ext. Data Fig. 6b
	Daxx +/+			Daxx F/F
P0	79	90		100	105
P1	198	183		98	92

## Sheet: Ext. Data Fig. 6c
	Daxx +/+			Daxx F/F
P0	2900000	1380000		6300000	5610000
P1	1800000	1650000		400000	500000

## Sheet: Ext. Data Fig. 6d
	Daxx +/+			Daxx F/F
KLS P0	73623	66654		129150	160446
KLS P1	428400	315150		97200	139500

## Sheet: Ext. Data Fig. 6e
	Daxx +/+			Daxx F/F
CD11b+	2237790	2955960		5134500	4375800	P0
Neutrophils	500520	345276		844200	611490
CD11b+	1018800	937200		175600	226000	P1
Neutrophils	291600	173250		52000	53000

## Sheet: Ext. Data Fig. 6g
	PB 1st time point	Wt/Wt Cre+/-									F/F Cre+/-
	CD45.1	73.2017	45.1435	54.9389	47.6048	71.8808	34.9543	26.6304	21.4601		96.4372	96.1893	89.3889	85.8487	89.0615	98.4791	56.7818	95.262
	CD45.2	26.7983	54.8565	45.0611	52.3952	28.1192	65.0456	73.3696	78.5399		3.56285	3.81067	10.6111	14.1512	10.9385	1.52091	43.2182	4.73803
	PB 2nd time point	Wt/Wt Cre+/-									F/F Cre+/-
	CD45.1	70.948	36.1963	41.1485	41.8403	12.7148	69.5129	44.358	19.0472		99.4619	99.3392	98.4263	97.6388	99.5657	89.2287	93.1156	99.1732
	CD45.2	29.052	63.8037	58.8515	58.1597	87.2852	30.4871	55.642	80.9528		0.53806	0.66079	1.57371	2.36121	0.43426	10.7713	6.88443	0.82682
	Spleen	Wt/Wt Cre+/-									F/F Cre+/-
	CD45.1	76.4765	41.9967	40.5695	29.7518	57.4502	25.6787	16.893	67.6939		99.2439	98.611	79.3474	94.2129	97.8699	99.9366	99.9247	97.1154
	CD45.2	23.5235	58.0033	59.4305	70.2482	42.5498	74.3213	83.107	32.3061		0.75613	1.38899	20.6526	5.78714	2.13014	0.06336	0.07531	2.88456
	BM	Wt/Wt Cre+/-									F/F Cre+/-
	BM CD45.1	61.97	66.59	29.09	30.14	85.07	20.74	12.09	30.65		96.24	95.26	45.79	32.8	55.19	97.82	99.19	60.33
	BM CD45.2	38.03	33.41	70.91	69.86	14.93	79.26	87.91	69.35		3.76	4.74	54.21	67.2	44.81	2.18	0.81	39.67
	PB 1st time point		CD45.1					PB 1st time point		CD45.2					PB 2nd time point		CD45.1					PB 2nd time point		CD45.2
	Table Analyzed	Copy of CD451/2 ratio PB 1 month	Mann Whitney test		Difference between medians			Table Analyzed	Copy of CD451/2 ratio PB 1 month	Mann Whitney test		Difference between medians			Table Analyzed	Copy of CD451/2 ratio PB 1 month	Mann Whitney test		Difference between medians			Table Analyzed	Copy of CD451/2 ratio PB 1 month	Mann Whitney test		Difference between medians
			P value	0.0006	Median of column A	46.37, n=8				P value	0.0006	Median of column A	46.37, n=8				P value	0.0006	Median of column A	46.37, n=8				P value	0.0006	Median of column A	46.37, n=8
	Column B	F/F Cre+/-	Exact or approximate P value?	Exact	Median of column B	92.33, n=8		Column B	F/F Cre+/-	Exact or approximate P value?	Exact	Median of column B	92.33, n=8		Column B	F/F Cre+/-	Exact or approximate P value?	Exact	Median of column B	92.33, n=8		Column B	F/F Cre+/-	Exact or approximate P value?	Exact	Median of column B	92.33, n=8
	vs.	vs.	P value summary	***	Difference: Actual	45.95		vs.	vs.	P value summary	***	Difference: Actual	45.95		vs.	vs.	P value summary	***	Difference: Actual	45.95		vs.	vs.	P value summary	***	Difference: Actual	45.95
	Column A	Wt/Wt Cre+/-	Significantly different (P < 0.05)?	Yes	Difference: Hodges-Lehmann	42.66		Column A	Wt/Wt Cre+/-	Significantly different (P < 0.05)?	Yes	Difference: Hodges-Lehmann	42.66		Column A	Wt/Wt Cre+/-	Significantly different (P < 0.05)?	Yes	Difference: Hodges-Lehmann	42.66		Column A	Wt/Wt Cre+/-	Significantly different (P < 0.05)?	Yes	Difference: Hodges-Lehmann	42.66
			One- or two-tailed P value?	Two-tailed						One- or two-tailed P value?	Two-tailed						One- or two-tailed P value?	Two-tailed						One- or two-tailed P value?	Two-tailed
			Sum of ranks in column A,B	38 , 98						Sum of ranks in column A,B	38 , 98						Sum of ranks in column A,B	38 , 98						Sum of ranks in column A,B	38 , 98
			Mann-Whitney U	2						Mann-Whitney U	2						Mann-Whitney U	2						Mann-Whitney U	2
	Spleen		CD45.1					Spleen		CD45.2					BM		CD45.1					BM		CD45.2
	Table Analyzed	Copy of CD451/2 ratio PB 1 month	Mann Whitney test		Difference between medians			Table Analyzed	Copy of CD451/2 ratio PB 1 month	Mann Whitney test		Difference between medians			Table Analyzed	Copy of all CD451/2 ratios	Mann Whitney test		Difference between medians			Table Analyzed	Copy of all CD451/2 ratios	Mann Whitney test		Difference between medians
			P value	0.0006	Median of column A	46.37, n=8				P value	0.0006	Median of column A	46.37, n=8				P value	0.0379	Median of column A	30.40, n=8				P value	0.0379	Median of column A	30.40, n=8
	Column B	F/F Cre+/-	Exact or approximate P value?	Exact	Median of column B	92.33, n=8		Column B	F/F Cre+/-	Exact or approximate P value?	Exact	Median of column B	92.33, n=8		Column B	F/F Cre+/-	Exact or approximate P value?	Exact	Median of column B	77.80, n=8		Column B	F/F Cre+/-	Exact or approximate P value?	Exact	Median of column B	77.80, n=8
	vs.	vs.	P value summary	***	Difference: Actual	45.95		vs.	vs.	P value summary	***	Difference: Actual	45.95		vs.	vs.	P value summary	*	Difference: Actual	47.4		vs.	vs.	P value summary	*	Difference: Actual	47.4
	Column A	Wt/Wt Cre+/-	Significantly different (P < 0.05)?	Yes	Difference: Hodges-Lehmann	42.66		Column A	Wt/Wt Cre+/-	Significantly different (P < 0.05)?	Yes	Difference: Hodges-Lehmann	42.66		Column A	Wt/Wt Cre+/-	Significantly different (P < 0.05)?	Yes	Difference: Hodges-Lehmann	30.71		Column A	Wt/Wt Cre+/-	Significantly different (P < 0.05)?	Yes	Difference: Hodges-Lehmann	30.71
			One- or two-tailed P value?	Two-tailed						One- or two-tailed P value?	Two-tailed						One- or two-tailed P value?	Two-tailed						One- or two-tailed P value?	Two-tailed
			Sum of ranks in column A,B	38 , 98						Sum of ranks in column A,B	38 , 98						Sum of ranks in column A,B	48 , 88						Sum of ranks in column A,B	48 , 88
			Mann-Whitney U	2						Mann-Whitney U	2						Mann-Whitney U	12						Mann-Whitney U	12

## Sheet: Ext. Data Fig. 6h
	Wt/Wt Cre+/-		F/F Cre+/-
	11200		12400		Table Analyzed	Copy of BM counts WBC	Mann Whitney test		Difference between medians
	13100		7700				P value	0.5546	Median of column A	11471, n=8
	9400		11000		Column B	F/F Cre+/-	Exact or approximate P value?	Exact	Median of column B	11000, n=8
	11300		11000		vs.	vs.	P value summary	ns	Difference: Actual	-471.4
	9357.14		8500		Column A	Wt/Wt Cre+/-	Significantly different (P < 0.05)?	No	Difference: Hodges-Lehmann	-507.1
	12071.4		10928.6				One- or two-tailed P value?	Two-tailed
	11642.9		12214.3				Sum of ranks in column A,B	74 , 62
	13857.1		15214.3				Mann-Whitney U	26

## Sheet: Ext. Data Fig. 6i
PB: first time point
	Wt/Wt Cre+/-									F/F Cre+/-
Gr-1	12.93	4.92	11.04	9.96	23.64	26.94	11.64	19.14		64.2	71.28	75.63	80.28	92.59	96.99	97.76	90.08
CD11b	15.55	7.28	13.7	13.69	36.81	39.49	22.17	33.85		74.07	60.64	89.92	89.83	84.77	95.93	95.41	73.28
B220	71.27	81.57	66.56	72.8	65.99	51.08	73.67	68.82		2.84	3.45	1.29	0.63	2.47	0.51	0.4	2.29
CD3	11.46	8.6	14.59	7.74	3.72	14.84	12.11	5.71		11.35	16.81	2.02	1.71	9.05	2.86	1.89	10.69
PB: second time point
	Wt/Wt Cre+/-									F/F Cre+/-
Gr-1	12.59	12.24	29.35	16.46	22.4	30.73	34.19	36.83		87.57	70.56	96.19	95.56	90.72	95.37	98.37	97.93
CD11b	84.23	91.71	83.21	83.9	40.71	51.29	51.61	52.88		92.22	66.88	98.48	97.63	79.71	84.26	98.4	96.43
B220	67.83	75.42	45.38	61.47	65.39	54	47.74	51.01		1.37	4.74	1.61	0.84	1.16	4.63	0.46	1.04
CD3	14.98	7.51	15.93	15.65	1.86	0.37	1.01	1.73		5.95	33.32	1.11	2.05	0.87	4.63	0.38	1.04
PB: first time point
Gr-1							CD11b							B220								CD3
Table Analyzed	Copy of PB_1month	Mann Whitney test		Difference between medians			Table Analyzed	Copy of PB_1month	Mann Whitney test		Difference between medians			Table Analyzed	Copy of PB_1month	Mann Whitney test		Difference between medians						Mann Whitney test		Difference between medians
		P value	0.0002	Median of column A	25.88, n=8				P value	0.0148	Median of column A	68.05, n=8				P value	0.0002	Median of column A	25.88, n=8					P value	0.5737	Median of column D	4.685, n=8
Column B	F/F Cre+/-	Exact or approximate P value?	Exact	Median of column B	95.47, n=8		Column B	F/F Cre+/-	Exact or approximate P value?	Exact	Median of column B	94.33, n=8		Column B	F/F Cre+/-	Exact or approximate P value?	Exact	Median of column B	95.47, n=8			Column E	CD3 - F/F	Exact or approximate P value?	Exact	Median of column E	1.580, n=8
vs.	vs.	P value summary	***	Difference: Actual	69.59		vs.	vs.	P value summary	*	Difference: Actual	26.28		vs.	vs.	P value summary	***	Difference: Actual	69.59			vs.	vs.	P value summary	ns	Difference: Actual	-3.105
Column A	Wt/Wt Cre+/-	Significantly different (P < 0.05)?	Yes	Difference: Hodges-Lehmann	66.53		Column A	Wt/Wt Cre+/-	Significantly different (P < 0.05)?	Yes	Difference: Hodges-Lehmann	15.23		Column A	Wt/Wt Cre+/-	Significantly different (P < 0.05)?	Yes	Difference: Hodges-Lehmann	66.53			Column D	CD3 - wt/wt	Significantly different (P < 0.05)?	No	Difference: Hodges-Lehmann	-0.84
		One- or two-tailed P value?	Two-tailed						One- or two-tailed P value?	Two-tailed						One- or two-tailed P value?	Two-tailed							One- or two-tailed P value?	Two-tailed
		Sum of ranks in column A,B	36 , 100						Sum of ranks in column A,B	45 , 91						Sum of ranks in column A,B	36 , 100							Sum of ranks in column D,E	74 , 62
		Mann-Whitney U	0						Mann-Whitney U	9						Mann-Whitney U	0							Mann-Whitney U	26
PB: second time point
Gr-1							CD11b							B220								CD3
		Mann Whitney test		Difference between medians					Mann Whitney test		Difference between medians					Mann Whitney test		Difference between medians						Mann Whitney test		Difference between medians
		P value	0.0002	Median of column A	12.29, n=8				P value	0.0002	Median of column C	18.86, n=8				P value	0.0002	Median of column E	70.05, n=8					P value	0.2345	Median of column G	10.03, n=8
Column B	Gr-1 - F/F	Exact or approximate P value?	Exact	Median of column B	85.18, n=8		Column D	CD11b - F/F	Exact or approximate P value?	Exact	Median of column D	87.30, n=8		Column F	B220 - F/F	Exact or approximate P value?	Exact	Median of column F	1.790, n=8			Column H	CD3 - F/F	Exact or approximate P value?	Exact	Median of column H	5.955, n=8
vs.	vs.	P value summary	***	Difference: Actual	72.9		vs.	vs.	P value summary	***	Difference: Actual	68.44		vs.	vs.	P value summary	***	Difference: Actual	-68.26			vs.	vs.	P value summary	ns	Difference: Actual	-4.075
Column A	Gr-1 - wt/wt	Significantly different (P < 0.05)?	Yes	Difference: Hodges-Lehmann	69.1		Column C	CD11b - wt/wt	Significantly different (P < 0.05)?	Yes	Difference: Hodges-Lehmann	59.59		Column E	B220 - wt/wt	Significantly different (P < 0.05)?	Yes	Difference: Hodges-Lehmann	-68.37			Column G	CD3 - wt/wt	Significantly different (P < 0.05)?	No	Difference: Hodges-Lehmann	-3.365
		One- or two-tailed P value?	Two-tailed						One- or two-tailed P value?	Two-tailed						One- or two-tailed P value?	Two-tailed							One- or two-tailed P value?	Two-tailed
		Sum of ranks in column A,B	36 , 100						Sum of ranks in column C,D	36 , 100						Sum of ranks in column E,F	100 , 36							Sum of ranks in column G,H	80 , 56
		Mann-Whitney U	0						Mann-Whitney U	0						Mann-Whitney U	0							Mann-Whitney U	20

## Sheet: Ext. Data Fig. 6j
BM
	Wt/Wt Cre+/-									F/F Cre+/-
Gr-1	86.94	62.62	74.86	72.97	60.54	89.16	89.79	88.87		90.51	92.95	76.01	76.69	98.13	96.08	93.46	99.04
CD11b	88.71	62.43	76.62	74.42	56.16	88.78	89.57	87.4		91.86	93.52	75.17	75.95	97.31	95.55	92.87	98.36
B220	6.79	28.16	14.31	17.96	23.7	6	6.39	5.19		4.41	2.96	5.42	3.5	1.6	2.36	1.95	0.94
CD3	1.25	4.06	3.12	1.58	8	1.21	1.12	1.83		1.25	1.81	0.2	0.15	0.08	0.24	1.28	0.15
Gr-1							CD11b							B220							CD3
Table Analyzed	Copy of PB_1month	Mann Whitney test		Difference between medians			Table Analyzed	Copy of PB_1month	Mann Whitney test		Difference between medians			Table Analyzed	Copy of PB_1month	Mann Whitney test		Difference between medians			Table Analyzed	Copy of PB_1month	Mann Whitney test		Difference between medians
		P value	0.0148	Median of column A	68.05, n=8				P value	0.0148	Median of column A	68.05, n=8				P value	0.0002	Median of column A	25.88, n=8				P value	0.0148	Median of column A	68.05, n=8
Column B	F/F Cre+/-	Exact or approximate P value?	Exact	Median of column B	94.33, n=8		Column B	F/F Cre+/-	Exact or approximate P value?	Exact	Median of column B	94.33, n=8		Column B	F/F Cre+/-	Exact or approximate P value?	Exact	Median of column B	95.47, n=8		Column B	F/F Cre+/-	Exact or approximate P value?	Exact	Median of column B	94.33, n=8
vs.	vs.	P value summary	*	Difference: Actual	26.28		vs.	vs.	P value summary	*	Difference: Actual	26.28		vs.	vs.	P value summary	***	Difference: Actual	69.59		vs.	vs.	P value summary	*	Difference: Actual	26.28
Column A	Wt/Wt Cre+/-	Significantly different (P < 0.05)?	Yes	Difference: Hodges-Lehmann	15.23		Column A	Wt/Wt Cre+/-	Significantly different (P < 0.05)?	Yes	Difference: Hodges-Lehmann	15.23		Column A	Wt/Wt Cre+/-	Significantly different (P < 0.05)?	Yes	Difference: Hodges-Lehmann	66.53		Column A	Wt/Wt Cre+/-	Significantly different (P < 0.05)?	Yes	Difference: Hodges-Lehmann	15.23
		One- or two-tailed P value?	Two-tailed						One- or two-tailed P value?	Two-tailed						One- or two-tailed P value?	Two-tailed						One- or two-tailed P value?	Two-tailed
		Sum of ranks in column A,B	45 , 91						Sum of ranks in column A,B	45 , 91						Sum of ranks in column A,B	36 , 100						Sum of ranks in column A,B	45 , 91
		Mann-Whitney U	9						Mann-Whitney U	9						Mann-Whitney U	0						Mann-Whitney U	9

## Sheet: Ext. Data Fig. 6k
BM	Wt/Wt Cre+/-					F/F Cre+/-
KLS	0.08	0.11	0.05	0.06		0.87	1.65	0.09	0.07
GMP	0.29	0.38	0.51	0.42		0.66	1.01	0.95	1.25
KLS								GMP
Table Analyzed	Copy of Copy of Spleen mature cells		Mann Whitney test		Difference between medians			Table Analyzed	Copy of Copy of Spleen mature cells		Mann Whitney test		Difference between medians
			P value	0.281	Median of column A	14.30, n=9					P value	0.181	Median of column A	14.30, n=9
Column C	Daxx Wt/Wt Hira F/F Cre+/-		Exact or approximate P value?	Exact	Median of column C	12.62, n=6		Column C	Daxx Wt/Wt Hira F/F Cre+/-		Exact or approximate P value?	Exact	Median of column C	12.62, n=6
vs.	vs.		P value summary	ns	Difference: Actual	-1.679		vs.	vs.		P value summary	ns	Difference: Actual	-1.679
Column A	Daxx Wt/Wt Hira WtWt Cre+/-		Significantly different (P < 0.05)?	No	Difference: Hodges-Lehmann	-1.223		Column A	Daxx Wt/Wt Hira WtWt Cre+/-		Significantly different (P < 0.05)?	No	Difference: Hodges-Lehmann	-1.223
			One- or two-tailed P value?	Two-tailed							One- or two-tailed P value?	Two-tailed
			Sum of ranks in column A,C	84 , 36							Sum of ranks in column A,C	84 , 36
			Mann-Whitney U	15							Mann-Whitney U	15

[truncated: 1 more sheets: Ext. Data Fig. 6l]
