# Supplementary material for: Aberrant chromatin landscape following loss of the H3.3 chaperone Daxx in haematopoietic precursors leads to Pu.1-mediated neutrophilia and inflammation
Source: Nat Cell Biol. 2021 Dec 7;23(12):1224–39. doi: 10.1038/s41556-021-00774-y (PMC8683376; doi:10.1038/s41556-021-00774-y)
Supplement: Source Data Extended Data Fig. 7 — Statistical source data. [file 41556_2021_774_MOESM23_ESM.xlsx]

## Sheet: Ext. Data Fig. 7c
	Daxx +/+			Daxx F/F
3 wpi	0.079753	0.098352		-0.07099	-0.12898
24 wpi	0.620402	-1.11597		0.44485	0.093552
Transplantation	0.112825	0.066322		-0.11493	-0.09129

## Sheet: Ext. Data Fig. 7d
	Daxx F/F 3 wpi 1	Daxx F/F 3 wpi 2	Daxx wt/wt 3 wpi 1	Daxx wt/wt 3 wpi 2	Daxx wt/wt 24 wpi 1	Daxx wt/wt 24 wpi 2	Daxx F/F 24 wpi 1	Daxx F/F 24 wpi 2	Daxx wt/wt Transplantation 1	Daxx wt/wt Transplantation 2	Daxx F/F Transplantation 1	Daxx F/F Transplantation 2
Cebpa	10.2952	10.1542	10.2042	10.3786	10.3418	10.1862	10.327	10.1771	10.3076	10.2181	10.27	10.2365
Cebpb	6.73585	6.25011	6.97576	7.10171	6.31882	6.8404	6.8977	7.00652	7.02906	6.61892	6.80264	6.61283
Cebpe	8.89256	8.88744	9.89027	9.88232	9.35838	9.25257	9.67215	9.2695	9.2115	9.12663	9.46016	9.75431
Csf1r	10.1452	10.1751	10.0544	10.3242	9.92403	9.96522	10.2271	10.5825	11.3116	11.5512	9.26031	8.57576
Csf3r	11.1342	11.3664	11.8032	11.8907	11.5365	11.5153	11.695	11.4476	10.9486	11.0139	12.0876	12.1445
Ebf1	8.74047	7.96991	5.40112	5.38494	7.174	7.73423	6.14766	6.44055	6.55626	7.66355	7.12716	6.14947
Elane	15.0857	15.0241	15.3244	15.516	15.4122	15.3183	15.1276	15.0922	15.0299	15.0337	15.4014	15.4853
Flt3	8.6103	8.77388	7.37396	6.63648	7.8141	8.12023	7.57115	7.88914	8.70909	8.84977	7.84819	5.98758
Foxo1	7.57514	7.73332	7.34325	7.66277	7.48421	7.65271	7.49233	7.68521	7.52451	7.63102	7.23576	7.92317
Gata1	6.22687	6.37935	7.07898	6.85244	7.80851	7.58629	5.6678	5.47505	7.25744	7.04998	6.48106	5.74915
Gata2	9.22277	9.27087	9.74248	9.06209	9.86734	10.082	8.56699	8.78191	10.1161	10.0163	8.89645	8.26935
Gata3	2.46319	3.08144	2.43692	2.48189	2.53305	2.70847	2.67407	2.54786	2.92083	2.71493	2.44813	2.37955
Gfi1	10.4273	10.2569	10.5723	10.5365	10.5542	10.7331	10.3442	10.1615	9.97474	9.87795	11.0409	10.8993
Gfi1b	6.11368	6.5461	5.91444	5.48916	6.76292	6.62562	5.56154	5.11331	6.58211	6.5551	5.89763	5.02853
Irf4	2.46801	2.51873	2.44788	2.51611	2.47984	2.62766	2.32466	2.51856	2.4446	2.71467	2.39362	2.39783
Irf8	11.6654	11.6909	11.0204	11.3829	11.1753	11.0776	11.4991	12.0076	12.4611	12.6889	10.6158	9.99392
Klf1	4.88726	5.14658	5.21151	5.10301	5.56669	6.46403	4.3634	3.95423	4.95911	5.33552	5.08565	4.96807
Ldb1	10.0148	10.0547	9.94327	9.76466	9.93679	9.9611	9.92482	9.95475	9.83207	9.85734	10.0288	10.0593
Lmo2	5.33702	5.53017	5.79707	5.59517	5.45996	6.37054	5.21235	5.21658	5.12671	5.1914	6.26666	5.67466
Mafb	3.5711	3.54575	4.11722	4.16828	3.99903	4.17594	3.61963	3.60775	3.93772	3.95271	3.76773	3.74419
Mpo	16.3857	16.1884	16.1571	16.3316	16.4227	16.3496	16.2	16.0906	16.4133	16.4254	16.1436	16.0807
Myb	13.0345	13.041	12.8501	12.8269	13.1314	13.05	12.751	12.8202	12.8681	12.8612	13.041	12.9823
Pax5	6.35928	5.88226	4.3983	4.10606	5.79645	5.3397	4.60942	5.00034	4.92759	5.6333	5.19742	4.98759
Runx1	14.4135	14.2189	14.4046	14.3615	14.2802	14.3269	14.4167	14.3747	14.3733	14.2201	14.3046	14.5005
Spi1	11.584	11.5432	11.8035	11.8799	11.6819	11.6145	11.8362	11.6778	11.3398	11.3128	12.0157	12.1423
Tal1	7.94135	8.2064	8.39565	7.96722	8.69997	8.48157	7.67813	7.65095	9.06369	9.14479	7.45069	6.85146
Tcf3	10.6914	10.4395	10.3585	10.2623	10.3271	10.3954	10.4024	10.6269	10.6608	10.6596	10.2422	10.1891
Zfpm1	9.04984	9.38523	9.33247	8.56598	10.0673	9.93134	8.28093	8.05391	9.31179	9.09189	9.21035	8.71949
To create the heatmap we followed the following steps:
1. rlog transformation of raw counts (values shown above)
2. Calculation of mean for each sample group
3. Normalization of mean rlog counts for each sample group by subtraction of mean expression of each gene over all sample groups

## Sheet: Ext. Data Fig. 7e
Categories	Diseases or Functions Annotation	p-value	Predicted Activation State	Activation z-score	Molecules	# Molecules
Cellular Development,Cellular Growth and Proliferation,Hematological System Development and Function,Hematopoiesis,Tissue Development	Myelopoiesis of bone marrow	1.99e-08	Decreased	-2.937	CDKN1A,CSF3R,FLI1,GATA1,GATA2,HMGA1,HMGB2,ITGA2B,KIT,KMT2A,KMT2C,MEF2C,MPL,NOTCH1,PRDM1,RUNX1,SOCS2,TAL1,TEK,ZEB2,ZFPM1	21
Hematological System Development and Function,Hematopoiesis,Tissue Development	Development of bone marrow	2.34e-12		-1.793	ARID4A,BCL2,CD47,CDKN1A,Clec2d (includes others),CSF3R,ENPP1,FLI1,FOS,GATA1,GATA2,HMGA1,HMGB2,IKZF1,ITGA2B,KIT,KMT2A,KMT2C,LPAR1,MECOM,MEF2C,Meis1,MPL,NFIL3,NOTCH1,PBX1,PRDM1,RUNX1,SOCS2,TAL1,TEK,TFR2,TNFRSF11A,ZEB2,ZFPM1	35
Cellular Development,Cellular Growth and Proliferation,Embryonic Development,Hematological System Development and Function,Hematopoiesis,Lymphoid Tissue Structure and Development,Organ Development,Organismal Development,Tissue Development	Development of bone marrow cells	1.07e-11		-1.662	ARID4A,CD47,CDKN1A,Clec2d (includes others),CSF3R,ENPP1,FLI1,FOS,GATA1,GATA2,HMGA1,HMGB2,IKZF1,ITGA2B,KIT,KMT2A,KMT2C,LPAR1,MECOM,MEF2C,Meis1,MPL,NFIL3,NOTCH1,PBX1,RUNX1,TAL1,TEK,TFR2,TNFRSF11A,ZEB2,ZFPM1	32
Cancer,Hematological Disease,Immunological Disease,Organismal Injury and Abnormalities	Lymphocytic leukemia	4.79e-09		-0.883	ADAM22,ADGRL2,ALDH1A1,ANKH,ARID1B,ATF6,ATP11A,BCL2,BLNK,BTG2,CARD11,CBFA2T3,CCND1,CCR7,CD180,CD28,CD48,CD79A,CDKN1A,CSF3R,CTNND2,DAPK1,DNTT,ENPP1,FLT3,FRMD4B,GATA2,GPR174,HSPH1,IKZF1,IL2RA,IL7R,IRF4,JAK1,KIT,KMT2A,KMT2C,LCK,LEF1,MAGI1,MAGI2,NAV2,NOTCH1,PBX3,PCDH10,PDGFRB,PPP3CC,PRR5,RUNX1,RYR2,SEMA3D,SH2D2A,SIPA1L3,ST6GALNAC3,ST8SIA6,SYNE2,TAL1,TEK,TMEM121B,TRIM5,XBP1,ZBTB16,ZEB2	63
Cellular Development,Hematopoiesis,Tissue Development	Differentiation of bone marrow cells	1.68e-08		-0.82	CDKN1A,CSF3R,EFNB1,FLI1,FLT3,GATA1,GATA2,HMGA1,HMGB2,IL2RA,IRF4,ITGA2B,JUN,KIT,KMT2A,KMT2C,MEF2C,Meis1,MPL,NOTCH1,PRKCE,RUNX1,TAL1,TEK,TNFRSF11A,ZEB2,ZFPM1	27
Cellular Development,Cellular Growth and Proliferation,Hematological System Development and Function,Hematopoiesis	Proliferation of hematopoietic progenitor cells	2.52e-13		-0.531	BCL2,BLNK,CCND1,CCND2,CD28,CD79A,CDKN1A,CSF3R,EFNB1,FLI1,FLT3,GATA1,GATA2,GRAP2,IGF1R,IGHM,IKZF1,IL7R,KIT,KMT2A,LCK,LEF1,MECOM,MEF2C,Meis1,MPL,NOTCH1,PBX1,PRDM1,PRDM16,RASGRP3,RUNX1,SAMD9L,SOCS2,SOX6,TAL1,TP53INP1,ZBTB16	38
Hematological System Development and Function,Hematopoiesis	Development of hematopoietic system	9.71e-18		-0.51	ARID4A,BCL2,BCL2L11,BLK,BLNK,CBFA2T3,CCND1,CCR9,CD47,CD79A,CDKN1A,Clec2d (includes others),CSF3R,EFNB1,ENPP1,FLI1,FLT3,FOS,GATA1,GATA2,GRAP2,HMGA1,HMGB2,IGHM,IKZF1,IL2RA,IL7R,ITGA2B,ITGAL,JAK1,KIT,KLF1,KMT2A,KMT2C,LCK,LPAR1,MECOM,MEF2C,Meis1,MPL,NFIL3,NOTCH1,PBX1,PRDM1,RASGRP3,RUNX1,SATB1,SOCS2,TAL1,TEK,TFR2,TNFRSF11A,ZEB2,ZFPM1	54
Cellular Development,Cellular Growth and Proliferation,Hematological System Development and Function,Hematopoiesis	Proliferation of hematopoietic cells	2.98e-13		-0.435	BCL2,BLNK,CCND1,CCND2,CD28,CD79A,CDKN1A,CSF3R,EFNB1,FLI1,FLT3,GATA1,GATA2,GRAP2,IGF1R,IGHM,IKZF1,IL7R,JAK1,KIT,KMT2A,LCK,LEF1,MECOM,MEF2C,Meis1,MPL,NOTCH1,PBX1,PRDM1,PRDM16,RASGRP3,RUNX1,SAMD9L,SOCS2,SOX6,TAL1,TP53INP1,ZBTB16	39
Hematological System Development and Function,Tissue Morphology	Quantity of myeloid cells	1.45e-14		-0.384	APOE,APP,ARID4A,BCL2,BCL2L11,Bhlhe41,CBFA2T3,CCBE1,CCR6,CD200R1,CD47,CDK6,CDKN1A,CHST3,CSF3R,DIAPH1,DUSP5,F2RL1,FCGR2B,FLI1,GAB2,GATA1,GATA2,GRAP2,HBEGF,IGF1R,IKZF1,IL12A,IL17RA,IL1R1,IL2RA,IRAK3,ITGAL,ITGB3,KEL,KIT,KMT2A,Ly6a (includes others),MAF,Meis1,MPL,NLRC3,NR3C2,PBX1,Pde4d,PRKCE,PRKG1,PTGES,RBP1,RUNX1,SDC1,SLPI,SMAD7,SOS1,SOX6,ST3GAL4,ST6GAL1,TAL1,TBXA2R,TEK,TFR2,TNFRSF11A,YBX1,ZEB2	64
Hematological System Development and Function,Lymphoid Tissue Structure and Development,Tissue Morphology	Quantity of lymphocytes	4.04e-25		-0.368	AKAP13,APOE,APP,ARID4A,BANK1,BCL2,BCL2L11,Bhlhe41,BLK,BLNK,BTLA,CARD11,CBFA2T3,CCR6,CCR7,CCR9,CD180,CD200R1,CD28,CD47,CD48,CD69,CD79A,CDK6,CDKN1A,CHD7,CHST3,DAPP1,DIAPH1,DUSP5,EFNB1,F2RL1,FCGR2B,FLI1,FLT3,FOS,GATA1,GATA2,GCNT2,GRAP,GRAP2,HLA-A,IGF1R,Igha,Ighd,IGHM,IKZF1,IL12A,IL17RA,IL1R1,IL2RA,IL7R,IRAK3,IRF4,ITGA6,ITGAL,ITGB3,JAK1,JCHAIN,KIT,LCK,Ly6a (includes others),MAF,Meis1,MZB1,NFAT5,NFIL3…	96
Cellular Development,Cellular Growth and Proliferation,Hematological System Development and Function,Hematopoiesis,Tissue Development	Development of hematopoietic cells	1.56e-14		-0.357	ARID4A,BCL2,BCL2L11,BLK,BLNK,CBFA2T3,CCND1,CCR9,CD79A,CDKN1A,CSF3R,EFNB1,FLI1,FLT3,GATA1,GATA2,GRAP2,HMGA1,HMGB2,IGHM,IKZF1,IL2RA,IL7R,ITGA2B,ITGAL,JAK1,KIT,KLF1,KMT2A,KMT2C,LCK,MECOM,MEF2C,MPL,NFIL3,NOTCH1,PBX1,RASGRP3,RUNX1,SATB1,TAL1,TEK,ZEB2,ZFPM1	44
Cellular Development,Cellular Growth and Proliferation,Hematological System Development and Function,Hematopoiesis,Tissue Development	Development of hematopoietic progenitor cells	2.43e-14		-0.306	ARID4A,BCL2,BCL2L11,BLK,BLNK,CBFA2T3,CCND1,CCR9,CD79A,CDKN1A,CSF3R,EFNB1,FLI1,FLT3,GATA1,GATA2,GRAP2,HMGA1,HMGB2,IGHM,IKZF1,IL2RA,IL7R,ITGA2B,ITGAL,KIT,KLF1,KMT2A,KMT2C,LCK,MECOM,MEF2C,MPL,NFIL3,NOTCH1,PBX1,RASGRP3,RUNX1,SATB1,TAL1,TEK,ZEB2,ZFPM1	43
Hematological System Development and Function,Tissue Morphology	Quantity of mononuclear leukocytes	8.02e-25		-0.284	AKAP13,APOE,APP,ARID4A,BANK1,BCL2,BCL2L11,Bhlhe41,BLK,BLNK,BTLA,CARD11,CBFA2T3,CCR6,CCR7,CCR9,CD180,CD200R1,CD28,CD47,CD48,CD69,CD79A,CDK6,CDKN1A,CHD7,CHST3,CSF3R,DAPP1,DIAPH1,DUSP5,EFNB1,F2RL1,FCGR2B,FLI1,FLT3,FOS,GATA1,GATA2,GCNT2,GRAP,GRAP2,HLA-A,IGF1R,Igha,Ighd,IGHM,IKZF1,IL12A,IL17RA,IL1R1,IL2RA,IL7R,IRAK3,IRF4,ITGA6,ITGAL,ITGB3,JAK1,JCHAIN,KIT,LCK,Ly6a (includes others),MAF,Meis1,MZB1,NFAT5…	98
Cellular Development,Cellular Growth and Proliferation,Hematological System Development and Function,Lymphoid Tissue Structure and Development	Cell proliferation of T lymphocytes	1.49e-14		-0.269	AKAP13,APOE,BCL2,Bhlhe41,BTLA,CARD11,CCR6,CCR7,CD28,CD47,CD48,CD69,CD79A,CDK6,CDKN1A,CHST3,Clec2d (includes others),DIAPH1,DUSP22,DUSP5,EFNB1,F2RL1,FCGR2B,FLT3,FOS,GAB2,GPR174,GRAP,GRAP2,HRH2,IGF1R,Igha,IGHM,IKZF1,IL12A,IL1R1,IL2RA,IL7R,IRF4,IRS2,ITGA2B,ITGAL,ITGB3,JUN,LCK,Ly6a (includes others),NFAT5,NOTCH1,P2RX7,PLCB2,POU2AF1,PRDM1,PRKCE,RASGRP3,RUNX1,SATB1,SH2D2A,SKAP1,SOS1,SPTA1,ST8SIA1,TNFRS…	66
Cellular Development,Cellular Growth and Proliferation,Hematological System Development and Function	Cell proliferation of leukocyte cell lines	4.12e-12		-0.253	AQP1,BCL2,BLK,CCND1,CD28,CPA3,CSF3R,CSGALNACT1,F2RL1,FLT3,FOS,GAB1,GAB2,GATA1,GATA2,GRB10,IGF1R,IKZF1,IL7R,JAK1,KIT,LCK,MAMDC2,Mff,MPL,NOTCH1,PDGFRB,PRDM16,PRLR,SEMA4D,SMAD7,SOCS2,TAL1	33
Hematological System Development and Function,Lymphoid Tissue Structure and Development,Tissue Morphology	Quantity of T lymphocytes	3.26e-18		-0.251	APOE,APP,ARID4A,BCL2,BCL2L11,BTLA,CARD11,CCR6,CCR7,CCR9,CD200R1,CD28,CD47,CD48,CD69,CD79A,CDK6,CDKN1A,CHD7,CHST3,DIAPH1,DUSP5,EFNB1,FCGR2B,FLI1,FLT3,FOS,GRAP,GRAP2,HLA-A,IGF1R,Igha,IGHM,IKZF1,IL12A,IL17RA,IL1R1,IL2RA,IL7R,IRAK3,IRF4,ITGA6,ITGAL,JAK1,KIT,LCK,MAF,NFAT5,NFIL3,NLRC5,NOTCH1,P2RX7,PBX1,POU2AF1,PRDM1,RUNX1,SATB1,SEMA4D,SMAD7,SPNS2,ST14,ST3GAL1,ST8SIA1,TAL1,TEK,TNFSF8,Trim30a/Trim30d,ZBT…	70
Cancer,Hematological Disease,Immunological Disease,Organismal Injury and Abnormalities	Acute leukemia	2.03e-14		-0.216	ABCC1,ADAM22,AFDN,AKAP13,ALDH1A1,ALPK2,ANGPT1,ANKRD6,APCDD1,ARHGAP6,ARID1B,ARID4A,ARPP21,ATP11A,B3GALT1,BCL2,BLNK,BTG2,BUB1B,CACNA1D,CACNA1E,CACNA1H,CCNA2,CCND1,CCND2,CD48,CD79A,CDKN1A,CENPF,CERS4,COL4A1,CSF3R,CTNND2,CYP7B1,DAPP1,DDX4,DENND4A,DNAH8,DNTT,DUSP5,EPB41L4B,EPCAM,ETV1,ETV5,EXOC6B,EYA2,F2RL1,FAM169A,FAT1,FBP1,FGD4,FHOD3,FLT3,GATA1,GATA2,GBP5,GMDS,GPC4,GPR158,GPR174,GRIA3,GULP1,HEATR5A,H…	152
Cell-To-Cell Signaling and Interaction,Hematological System Development and Function	Response of lymphocytes	1.72e-08		-0.196	BCL2L11,CCR6,CCR7,CD180,CD200R1,CD28,CD48,CYP7B1,DAPP1,FBP1,FCGR2B,IGHM,Igkv1-117,IL12A,IL1R1,IL2RA,IL7R,JUN,LAX1,MAF,NFIL3,P2RX7,POSTN,TNFRSF11A,TNFRSF17,TNFSF8	26
Hematological System Development and Function,Tissue Morphology	Quantity of leukocytes	8.25e-26		-0.143	AKAP13,APOE,APP,ARID4A,BANK1,BCL2,BCL2L11,Bhlhe41,BLK,BLNK,BTLA,CARD11,CBFA2T3,CCBE1,CCR6,CCR7,CCR9,CD180,CD200R1,CD28,CD47,CD48,CD69,CD79A,CDK6,CDKN1A,CHD7,CHST1,CHST3,CSF3R,DAPP1,DIAPH1,DUSP5,EFNB1,F2RL1,FCGR2B,FLI1,FLT3,FOS,GAB2,GATA1,GATA2,GCNT2,GRAP,GRAP2,HBEGF,HLA-A,IGF1R,Igha,Ighd,IGHM,IKZF1,IL12A,IL17RA,IL1R1,IL2RA,IL7R,IRAK3,IRF4,ITGA6,ITGAL,ITGB3,JAK1,JCHAIN,KIT,LCK,Ly6a (includes other…	113
Hematological System Development and Function,Tissue Morphology	Quantity of blood cells	8.73e-31		-0.126	AKAP13,APOE,APP,AQP1,ARID4A,BANK1,BCL2,BCL2L11,Bhlhe41,BLK,BLNK,BTLA,CARD11,CBFA2T3,CCBE1,CCND1,CCND2,CCR6,CCR7,CCR9,CD180,CD200R1,CD28,Cd33,CD47,CD48,CD69,CD79A,CDK6,CDKN1A,CHD7,CHST1,CHST3,CSF3R,DAPP1,DIAPH1,DUSP5,EFNB1,F2RL1,FCGR2B,FLI1,FLT3,FOS,GAB2,GATA1,GATA2,GCNT2,GRAP,GRAP2,HBEGF,HLA-A,IGF1R,Igha,Ighd,IGHM,IKZF1,IL12A,IL17RA,IL1R1,IL2RA,IL7R,IRAK3,IRF4,ITGA2B,ITGA6,ITGAL,ITGB3,JAK1,JCHAIN…	130
Hematological System Development and Function,Humoral Immune Response,Lymphoid Tissue Structure and Development,Tissue Morphology	Quantity of B lymphocytes	3.75e-15		-0.111	AKAP13,APOE,APP,ARID4A,BANK1,BCL2,BCL2L11,BLK,BLNK,CBFA2T3,CCR6,CCR7,CCR9,CD180,CD28,CD69,CD79A,CDKN1A,DAPP1,FCGR2B,FLI1,FLT3,FOS,GCNT2,Igha,Ighd,IGHM,IKZF1,IL17RA,IL7R,IRF4,ITGAL,JAK1,JCHAIN,Meis1,MZB1,PBX1,POU2AF1,PRDM1,RASGRP3,SATB1,SDC1,SEMA4D,SPNS2,SSBP2,ST6GAL1,TNFRSF11A,TNFRSF17,XBP1,ZEB2	50
Connective Tissue Development and Function,Hematological System Development and Function,Hematopoiesis,Organismal Development,Tissue Morphology	Quantity of red blood cells	5.95e-11		-0.051	APOE,AQP1,ARID4A,BCL2,CBFA2T3,CCBE1,CCND1,CCND2,Cd33,CD47,CDK6,FLI1,GATA1,IKZF1,ITGA2B,ITGB3,JUN,KEL,MAF,MPL,PBX1,PDGFRB,PRKCE,PRKG1,RUNX1,SLC8A1,SOX6,SPTA1,TFR2,ZEB2	30
Hematological System Development and Function,Organismal Development,Tissue Morphology	Quantity of blood	8.28e-11		-0.049	APOE,AQP1,ARID4A,BCL2,CBFA2T3,CCBE1,CCND1,CCND2,Cd33,CD47,CDK6,FLI1,GATA1,IKZF1,ITGA2B,ITGB3,JUN,KEL,MAF,MPL,NFIL3,PBX1,PDGFRB,PRKCE,PRKG1,RAB27B,RUNX1,SLC8A1,SOX6,SPTA1,TFR2,ZEB2	32
Cancer,Hematological Disease,Organismal Injury and Abnormalities	Neoplasia of blood cells	4.51e-21		-0.038	ABCC1,ADAM22,ADGRL2,AFDN,AKAP13,ALDH1A1,ALPK2,ANGPT1,ANKH,ANKRD6,APCDD1,APOE,APP,ARHGAP42,ARHGAP6,ARHGEF3,ARID1B,ARID4A,ARPP21,ATF6,ATP11A,B3GALT1,BCL2,BCL2L11,BLNK,BMP6,BTG2,BUB1B,CACNA1D,CACNA1E,CACNA1H,CARD11,CBFA2T3,CCNA2,CCND1,CCND2,CCR7,CD180,CD28,CD47,CD48,CD69,CD79A,CDK6,CDKN1A,CENPF,CERS4,CHGA,COL4A1,COLQ,CSF3R,CTNND2,CYP7B1,DAPK1,DAPP1,DAXX,DDX4,DENND4A,DIAPH1,DNAH8,DNTT,DUSP22,DUSP5,EA…	241
Cancer,Hematological Disease,Immunological Disease,Organismal Injury and Abnormalities	Leukemia	6.5e-17		0.118	ABCC1,ADAM22,ADGRL2,AFDN,AKAP13,ALDH1A1,ALPK2,ANGPT1,ANKH,ANKRD6,APCDD1,ARHGAP6,ARID1B,ARID4A,ARPP21,ATF6,ATP11A,B3GALT1,BCL2,BCL2L11,BLNK,BTG2,BUB1B,CACNA1D,CACNA1E,CACNA1H,CARD11,CBFA2T3,CCNA2,CCND1,CCND2,CCR7,CD180,CD28,CD48,CD79A,CDKN1A,CENPF,CERS4,COL4A1,CSF3R,CTNND2,CYP7B1,DAPK1,DAPP1,DDX4,DENND4A,DNAH8,DNTT,DUSP5,ENPP1,EPB41L4B,EPCAM,ETV1,ETV5,EXOC6B,EYA2,F2RL1,FAM169A,FAT1,FBP1,FCGR2B,FGD…	178
Hematological System Development and Function,Inflammatory Response,Tissue Morphology	Quantity of plasmacytoid dendritic cells	9.64e-09		0.135	BCL2,CBFA2T3,FCGR2B,FLT3,GATA2,IKZF1,IL7R,IRF4,XBP1,ZEB2	10
Cellular Movement,Hematological System Development and Function,Immune Cell Trafficking,Inflammatory Response	Cell movement of phagocytes	1.34e-09		0.228	ABCC1,ANGPT1,APOE,APP,CCDC88A,CCND1,CCR6,CCR7,CD28,CD47,CD69,CDKN1A,CHGA,COL4A1,CSF3R,DIAPH1,EFNB1,ETV5,F2RL1,GATA1,GATA2,HRH2,IL12A,IL16,IL17RA,IL1R1,IL2RA,ITGA6,ITGAL,ITGB3,JAK1,KIT,LMNB1,LRP1,NCF1,NDRG1,NR3C2,NTN1,P2RX7,Pde4d,PLA2G4A,PLCB2,PLXNC1,PRDM1,PRKG1,PROCR,PTGES,SDC1,SEMA4D,SLPI,SMAD7,SOS1,ST14,ST3GAL4,STC1,YBX1	56
Cellular Development,Cellular Growth and Proliferation,Hematological System Development and Function,Lymphoid Tissue Structure and Development	Proliferation of immune cells	2.48e-25		0.236	AKAP13,APOE,BANK1,BCL2,BCL2L11,Bhlhe41,BLNK,BTLA,CARD11,CCND1,CCND2,CCR6,CCR7,CD180,CD28,CD47,CD48,CD69,CD79A,CDK6,CDKN1A,CHST3,Clec2d (includes others),Cmah,DAPP1,DIAPH1,DNTT,DUSP22,DUSP5,EFNB1,EPHB2,EZR,F2RL1,FCGR2B,FLI1,FLT3,FOS,GAB2,GATA2,GPR174,GRAP,GRAP2,HMGA1,HRH2,IGF1R,Igha,Ighd,IGHM,Igkv1-117,IKZF1,IL12A,IL1R1,IL2RA,IL7R,IRF4,IRS2,ITGA2B,ITGAL,ITGB3,JAK1,JUN,KIT,KLF9,LCK,LEF1,Ly6a (inclu…	99
Cancer,Hematological Disease,Organismal Injury and Abnormalities	Hematopoietic neoplasm	8.69e-21		0.239	ABCC1,ADAM22,ADGRL2,AFDN,AKAP13,ALDH1A1,ALPK2,ANGPT1,ANKH,ANKRD6,APCDD1,APOE,APP,ARHGAP42,ARHGAP6,ARHGEF3,ARID1B,ARID4A,ARPP21,ATF6,ATP11A,B3GALT1,BCL2,BCL2L11,BLNK,BMP6,BTG2,BUB1B,CACNA1D,CACNA1E,CACNA1H,CARD11,CBFA2T3,CCNA2,CCND1,CCND2,CCR7,CD180,CD28,CD47,CD48,CD69,CD79A,CDK6,CDKN1A,CENPF,CERS4,CHGA,COL4A1,COLQ,CSF3R,CTNND2,CYP7B1,DAPK1,DAPP1,DAXX,DDX4,DENND4A,DIAPH1,DNAH8,DNTT,DUSP22,DUSP5,EA…	242
Cellular Development,Cellular Growth and Proliferation,Hematological System Development and Function,Lymphoid Tissue Structure and Development	Proliferation of lymphocytes	1.84e-26		0.295	AKAP13,APOE,BANK1,BCL2,BCL2L11,Bhlhe41,BLNK,BTLA,CARD11,CCND1,CCND2,CCR6,CCR7,CD180,CD28,CD47,CD48,CD69,CD79A,CDK6,CDKN1A,CHST3,Clec2d (includes others),Cmah,DAPP1,DIAPH1,DNTT,DUSP22,DUSP5,EFNB1,EPHB2,EZR,F2RL1,FCGR2B,FLI1,FLT3,FOS,GAB2,GATA2,GPR174,GRAP,GRAP2,HMGA1,HRH2,IGF1R,Igha,Ighd,IGHM,Igkv1-117,IKZF1,IL12A,IL1R1,IL2RA,IL7R,IRF4,IRS2,ITGA2B,ITGAL,ITGB3,JUN,KIT,KLF9,LCK,LEF1,Ly6a (includes o…	97
Hematological System Development and Function,Tissue Morphology	Quantity of antigen presenting cells	1.76e-10		0.3	APOE,APP,BCL2,BCL2L11,Bhlhe41,CBFA2T3,CCBE1,CCR6,CCR7,CD200R1,CDKN1A,F2RL1,FCGR2B,FLT3,GATA1,GATA2,GRAP2,HBEGF,IGF1R,IGHM,IKZF1,IL12A,IL1R1,IL2RA,IL7R,IRAK3,IRF4,ITGB3,KIT,NR3C2,PRDM1,SMAD7,ST6GAL1,TEK,XBP1,YBX1,ZEB2	37
Cellular Development,Cellular Growth and Proliferation,Hematological System Development and Function,Hematopoiesis,Lymphoid Tissue Structure and Development,Tissue Development	Myelopoiesis of leukocytes	8.43e-10		0.308	APP,ARID4A,BCL2,CBFA2T3,CD47,CDK6,CSF3R,EPHB2,FLT3,FOS,GATA1,GATA2,IGF1R,IKZF1,IL17RA,IL7R,ITGB3,JUN,LEF1,MEF2C,NOTCH1,PRDM16,RBP1,RUNX1,ST6GAL1,ST8SIA1,XBP1,ZFPM1	28
Hematological System Development and Function,Tissue Morphology	Quantity of granulocytes	5.43e-11		0.349	ARID4A,BCL2L11,Bhlhe41,CCR6,CD200R1,CD47,CDKN1A,CHST3,CSF3R,DIAPH1,DUSP5,F2RL1,FCGR2B,FLI1,GATA1,IKZF1,IL12A,IL17RA,IL1R1,IL2RA,IRAK3,ITGAL,KIT,Ly6a (includes others),MAF,Pde4d,PRKCE,PTGES,RBP1,RUNX1,SDC1,SLPI,SOS1,ST3GAL4,ST6GAL1,TBXA2R,TFR2,TNFRSF11A,YBX1,ZEB2	40
Cancer,Hematological Disease,Organismal Injury and Abnormalities	Myelodysplastic syndrome or leukemia	7.06e-17		0.363	ABCC1,ADAM22,ADGRL2,AFDN,AKAP13,ALDH1A1,ALPK2,ANGPT1,ANKH,ANKRD6,APCDD1,ARHGAP6,ARID1B,ARID4A,ARPP21,ATF6,ATP11A,B3GALT1,BCL2,BCL2L11,BLNK,BTG2,BUB1B,CACNA1D,CACNA1E,CACNA1H,CARD11,CBFA2T3,CCNA2,CCND1,CCND2,CCR7,CD180,CD28,CD48,CD79A,CDKN1A,CENPF,CERS4,COL4A1,COLQ,CSF3R,CTNND2,CYP7B1,DAPK1,DAPP1,DAXX,DDX4,DENND4A,DNAH8,DNTT,DUSP5,ENPP1,EPB41L4B,EPCAM,ETV1,ETV5,EXOC6B,EYA2,F2RL1,FAM169A,FAT1,FBP1,…	182
Cancer,Hematological Disease,Organismal Injury and Abnormalities	Hematologic cancer of cells	2.48e-14		0.429	ABCC1,ADAM22,ADGRL2,ALDH1A1,ALPK2,ANKH,APP,ARHGAP42,ARHGEF3,ARID1B,ARPP21,ATF6,ATP11A,BCL2,BCL2L11,BLNK,BTG2,BUB1B,CARD11,CBFA2T3,CCNA2,CCND1,CCND2,CCR7,CD180,CD28,CD47,CD48,CD69,CD79A,CDK6,CDKN1A,CHGA,COL4A1,CSF3R,CTNND2,DAPK1,DENND4A,DIAPH1,DNTT,DUSP22,DUSP5,EAF2,ENPP1,EPCAM,FAT1,FCGR2B,FHIT,FLT3,FOS,FRMD4B,GATA2,GFRA1,GPR174,GRK3,GSE1,HLA-A,HMGA1,HSPH1,IGFBP4,IGHM,IKZF1,IL12A,IL16,IL1RAPL2,IL2…	140
Hematological Disease,Immunological Disease	Lymphoproliferative disorder	4.4e-15		0.433	ABCC1,ADAM22,ADGRL2,ALDH1A1,ALPK2,ANKH,APOE,APP,ARHGAP42,ARHGEF3,ARID1B,ARID4A,ARPP21,ATF6,ATP11A,BCL2,BCL2L11,BLNK,BTG2,BUB1B,CARD11,CBFA2T3,CCNA2,CCND1,CCND2,CCR7,CD180,CD28,CD47,CD48,CD69,CD79A,CDK6,CDKN1A,CHGA,COL4A1,CSF3R,CTNND2,DAPK1,DENND4A,DIAPH1,DNTT,DUSP22,DUSP5,EAF2,ENPP1,EPCAM,FAT1,FCGR2B,FHIT,FLT3,FOS,FRMD4B,GATA2,GFRA1,GPR174,GRK3,GSE1,HLA-A,HMGA1,HSPH1,IGF1R,IGFBP4,IGHM,IKZF1,IL12A…	150
Cellular Development,Cellular Growth and Proliferation,Hematological System Development and Function,Hematopoiesis,Lymphoid Tissue Structure and Development,Tissue Development	Differentiation of myeloid leukocytes	8.17e-14		0.435	APP,ARID4A,BCL2,CBFA2T3,CD47,CDK6,CSF3R,DUSP5,EPHB2,FLT3,FOS,GAB2,GATA1,GATA2,HMGA1,IGF1R,IKZF1,IL17RA,IL7R,IRF4,ITGB3,JUN,KIT,KMT2A,LEF1,MEF2C,NOTCH1,PLA2G4A,PRDM1,PRDM16,RACGAP1,RBP1,ROR2,RUNX1,ST6GAL1,ST8SIA1,TAL1,XBP1,ZFPM1	39
Hematological System Development and Function,Inflammatory Response,Tissue Morphology	Quantity of dendritic cells	1.6e-08		0.499	BCL2,CBFA2T3,CCR6,CCR7,F2RL1,FCGR2B,FLT3,GATA1,GATA2,HBEGF,IGHM,IKZF1,IL2RA,IL7R,IRF4,KIT,PRDM1,TEK,XBP1,ZEB2	20
Cancer,Hematological Disease,Immunological Disease,Organismal Injury and Abnormalities	Neoplasia of leukocytes	2.98e-15		0.513	ABCC1,ADAM22,ADGRL2,ALDH1A1,ALPK2,ANKH,APOE,APP,ARHGAP42,ARHGEF3,ARID1B,ARID4A,ARPP21,ATF6,ATP11A,BCL2,BCL2L11,BLNK,BTG2,BUB1B,CARD11,CBFA2T3,CCNA2,CCND1,CCND2,CCR7,CD180,CD28,CD47,CD48,CD69,CD79A,CDK6,CDKN1A,CHGA,COL4A1,CSF3R,CTNND2,DAPK1,DENND4A,DIAPH1,DNTT,DUSP22,DUSP5,EAF2,ENPP1,EPCAM,FAT1,FCGR2B,FHIT,FLT3,FOS,FRMD4B,GATA2,GFRA1,GPR174,GRK3,GSE1,HLA-A,HMGA1,HRH2,HSPH1,IGFBP4,IGHM,IKZF1,IL12A,…	150
Hematological System Development and Function,Hematopoiesis,Tissue Morphology	Quantity of hematopoietic progenitor cells	4.12e-19		0.523	AKAP13,APOE,ARID4A,BCL2,BCL2L11,BLK,BLNK,CBFA2T3,CCND1,CCND2,CCR6,CCR7,CCR9,CD180,CD28,CD47,CD69,CD79A,CDK6,CDKN1A,CHD7,CSF3R,DIAPH1,DUSP5,EFNB1,FCGR2B,FLI1,FLT3,FOS,GATA1,GRAP2,IGHM,IKZF1,IL7R,IRF4,ITGA2B,ITGB3,JAK1,KEL,KIT,KMT2A,LCK,Ly6a (includes others),MAF,MECOM,Meis1,MPL,MZB1,NOTCH1,PBX1,PRKCE,PRKG1,RUNX1,SATB1,SOX6,SPNS2,SSBP2,ST14,ST6GAL1,TAL1,TFR2,ZBTB16,ZEB1	63
Cancer,Hematological Disease,Immunological Disease,Organismal Injury and Abnormalities	B cell cancer	5.77e-13		0.526	ABCC1,ALPK2,APOE,APP,ARHGAP42,ARID1B,ARID4A,ARPP21,ATF6,ATP11A,BCL2,BCL2L11,BLNK,BTG2,BUB1B,CARD11,CBFA2T3,CCND1,CCND2,CCR7,CD180,CD28,CD47,CD48,CD69,CD79A,CDK6,CDKN1A,CHGA,CSF3R,DAPK1,DENND4A,DIAPH1,DNTT,EAF2,FAT1,FHIT,FLT3,FOS,FRMD4B,GRK3,GSE1,HLA-A,HSPH1,IGHM,IKZF1,IL1RAPL2,IL2RA,IL7R,IMMP2L,IRF4,ITGB3,JAK1,JCHAIN,KIF11,KIT,KMT2A,KMT2C,LCK,LEF1,LY6D,MED12L,MYO5B,MYOF,NOTCH1,NPAS3,NRXN1,PBX3,PD…	106
Cancer,Hematological Disease,Immunological Disease,Organismal Injury and Abnormalities	Lymphocytic cancer	6.2e-15		0.555	ABCC1,ADAM22,ADGRL2,ALDH1A1,ALPK2,ANKH,APOE,APP,ARHGAP42,ARHGEF3,ARID1B,ARID4A,ARPP21,ATF6,ATP11A,BCL2,BCL2L11,BLNK,BTG2,BUB1B,CARD11,CBFA2T3,CCNA2,CCND1,CCND2,CCR7,CD180,CD28,CD47,CD48,CD69,CD79A,CDK6,CDKN1A,CHGA,COL4A1,CSF3R,CTNND2,DAPK1,DENND4A,DIAPH1,DNTT,DUSP22,DUSP5,EAF2,ENPP1,EPCAM,FAT1,FCGR2B,FHIT,FLT3,FOS,FRMD4B,GATA2,GFRA1,GPR174,GRK3,GSE1,HLA-A,HMGA1,HSPH1,IGFBP4,IGHM,IKZF1,IL12A,IL16,…	149
Cancer,Hematological Disease,Immunological Disease,Organismal Injury and Abnormalities	Acute myeloid leukemia	1.69e-12		0.555	ABCC1,AFDN,AKAP13,ALDH1A1,ALPK2,ANGPT1,ANKRD6,APCDD1,ARHGAP6,ARID1B,ARID4A,ARPP21,B3GALT1,BCL2,BTG2,BUB1B,CACNA1D,CACNA1E,CACNA1H,CCNA2,CCND1,CCND2,CD48,CDKN1A,CENPF,CERS4,COL4A1,CSF3R,CTNND2,CYP7B1,DAPP1,DDX4,DENND4A,DNAH8,DUSP5,EPB41L4B,EPCAM,ETV1,ETV5,EXOC6B,EYA2,F2RL1,FAM169A,FAT1,FBP1,FGD4,FHOD3,FLT3,GATA1,GATA2,GBP5,GMDS,GPC4,GPR158,GPR174,GRIA3,GULP1,HEATR5A,HERC1,HK1,HLA-A,IGF1R,IKZF1,IL1…	139
Cancer,Hematological Disease,Immunological Disease,Organismal Injury and Abnormalities	Myeloid leukemia	2.06e-12		0.555	ABCC1,AFDN,AKAP13,ALDH1A1,ALPK2,ANGPT1,ANKRD6,APCDD1,ARHGAP6,ARID1B,ARID4A,ARPP21,B3GALT1,BCL2,BTG2,BUB1B,CACNA1D,CACNA1E,CACNA1H,CCNA2,CCND1,CCND2,CD48,CDKN1A,CENPF,CERS4,COL4A1,CSF3R,CTNND2,CYP7B1,DAPP1,DDX4,DENND4A,DNAH8,DUSP5,EPB41L4B,EPCAM,ETV1,ETV5,EXOC6B,EYA2,F2RL1,FAM169A,FAT1,FBP1,FGD4,FHOD3,FLT3,GATA1,GATA2,GBP5,GMDS,GPC4,GPR158,GPR174,GRIA3,GULP1,HEATR5A,HERC1,HK1,HLA-A,IGF1R,IKZF1,IL1…	141
Cancer,Hematological Disease,Immunological Disease,Organismal Injury and Abnormalities	Tumorigenesis of lymphocytes	7.53e-15		0.593	ABCC1,ADGRL2,ALDH1A1,ALPK2,ANKH,APOE,APP,ARHGAP42,ARHGEF3,ARID1B,ARID4A,ARPP21,ATF6,ATP11A,BCL2,BCL2L11,BLNK,BTG2,BUB1B,CARD11,CBFA2T3,CCNA2,CCND1,CCND2,CCR7,CD180,CD28,CD47,CD48,CD69,CD79A,CDK6,CDKN1A,CHGA,COL4A1,CSF3R,CTNND2,DAPK1,DENND4A,DIAPH1,DNTT,DUSP22,DUSP5,EAF2,ENPP1,EPCAM,FAT1,FCGR2B,FHIT,FLT3,FOS,FRMD4B,GFRA1,GPR174,GRK3,GSE1,HLA-A,HMGA1,HSPH1,IGFBP4,IGHM,IKZF1,IL12A,IL16,IL1RAPL2,IL2R…	143
Hematological System Development and Function,Hematopoiesis,Humoral Immune Response,Lymphoid Tissue Structure and Development,Tissue Morphology	Quantity of pre-B lymphocytes	8.25e-10		0.604	AKAP13,BCL2,BCL2L11,BLK,BLNK,CCR9,CD180,CD28,CD69,CD79A,FLI1,FLT3,IGHM,IKZF1,IL7R,IRF4,Meis1,MZB1,SPNS2,SSBP2,ST6GAL1	21
Cancer,Hematological Disease,Organismal Injury and Abnormalities	Lymphocytic neoplasm	7.12e-15		0.657	ABCC1,ADAM22,ADGRL2,ALDH1A1,ALPK2,ANKH,APOE,APP,ARHGAP42,ARHGEF3,ARID1B,ARID4A,ARPP21,ATF6,ATP11A,BCL2,BCL2L11,BLNK,BTG2,BUB1B,CARD11,CBFA2T3,CCNA2,CCND1,CCND2,CCR7,CD180,CD28,CD47,CD48,CD69,CD79A,CDK6,CDKN1A,CHGA,COL4A1,CSF3R,CTNND2,DAPK1,DENND4A,DIAPH1,DNTT,DUSP22,DUSP5,EAF2,ENPP1,EPCAM,FAT1,FCGR2B,FHIT,FLT3,FOS,FRMD4B,GATA2,GFRA1,GPR174,GRK3,GSE1,HLA-A,HMGA1,HSPH1,IGFBP4,IGHM,IKZF1,IL12A,IL16,…	149
Cancer,Hematological Disease,Organismal Injury and Abnormalities	Myeloid or lymphoid neoplasm	1.21e-20		0.667	ABCC1,ADAM22,ADGRL2,AFDN,AKAP13,ALDH1A1,ALPK2,ANGPT1,ANKH,ANKRD6,APCDD1,APOE,APP,ARHGAP42,ARHGAP6,ARHGEF3,ARID1B,ARID4A,ARPP21,ATF6,ATP11A,B3GALT1,BCL2,BCL2L11,BLNK,BMP6,BTG2,BUB1B,CACNA1D,CACNA1E,CACNA1H,CARD11,CBFA2T3,CCNA2,CCND1,CCND2,CCR7,CD180,CD28,CD47,CD48,CD69,CD79A,CDK6,CDKN1A,CENPF,CERS4,CHGA,COL4A1,COLQ,CSF3R,CTNND2,CYP7B1,DAPK1,DAPP1,DAXX,DDX4,DENND4A,DIAPH1,DNAH8,DNTT,DUSP22,DUSP5,EA…	240
Hematological Disease,Organismal Injury and Abnormalities	Bone marrow lesion	1.61e-12		0.718	ABCC1,AFDN,AKAP13,ALDH1A1,ALPK2,ANGPT1,ANKRD6,APCDD1,ARHGAP6,ARID1B,ARID4A,ARPP21,B3GALT1,BCL2,BCL2L11,BMP6,BTG2,BUB1B,CACNA1D,CACNA1E,CACNA1H,CCNA2,CCND1,CCND2,CD48,CDKN1A,CENPF,CERS4,COL4A1,COLQ,CSF3R,CTNND2,CYP7B1,DAPP1,DAXX,DDX4,DENND4A,DNAH8,DUSP5,EPB41L4B,EPCAM,ETV1,ETV5,EXOC6B,EYA2,F2RL1,FAM169A,FAT1,FBP1,FGD4,FHOD3,FLT3,FRMD4B,GATA1,GATA2,GBP5,GMDS,GPC4,GPR158,GPR174,GRIA3,GULP1,HEATR5A,H…	150
Hematological System Development and Function,Inflammatory Response,Tissue Morphology	Quantity of phagocytes	5.07e-16		0.779	APOE,ARID4A,BCL2,BCL2L11,Bhlhe41,CBFA2T3,CCBE1,CCR6,CCR7,CD200R1,CD47,CDKN1A,CHST3,CSF3R,DIAPH1,F2RL1,FCGR2B,FLI1,FLT3,GAB2,GATA1,GATA2,GRAP2,HBEGF,IGF1R,IGHM,IKZF1,IL12A,IL17RA,IL1R1,IL2RA,IL7R,IRAK3,IRF4,ITGAL,ITGB3,KIT,Ly6a (includes others),Meis1,NLRC3,NR3C2,Pde4d,PRDM1,PRKCE,RBP1,RUNX1,SDC1,SLPI,SMAD7,SOS1,ST3GAL4,ST6GAL1,TAL1,TEK,TNFRSF11A,XBP1,YBX1,ZEB2	58
Cancer,Hematological Disease,Immunological Disease,Organismal Injury and Abnormalities	B-cell neoplasm	6.13e-14		0.781	ABCC1,ADGRL2,ALDH1A1,ALPK2,ANKH,APOE,APP,ARHGAP42,ARID1B,ARID4A,ARPP21,ATF6,ATP11A,BCL2,BCL2L11,BLNK,BTG2,BUB1B,CARD11,CBFA2T3,CCND1,CCND2,CCR7,CD180,CD28,CD47,CD48,CD69,CD79A,CDK6,CDKN1A,CHGA,CSF3R,CTNND2,DAPK1,DENND4A,DIAPH1,DNTT,EAF2,ENPP1,FAT1,FHIT,FLT3,FOS,FRMD4B,GPR174,GRK3,GSE1,HLA-A,HSPH1,IGHM,IKZF1,IL1RAPL2,IL2RA,IL7R,IMMP2L,IRF4,ITGB3,JAK1,JCHAIN,KIF11,KIT,KMT2A,KMT2C,LCK,LEF1,LY6D,MAGI…	119
Cancer,Hematological Disease,Organismal Injury and Abnormalities	Myeloid neoplasm	5.73e-13		0.788	ABCC1,AFDN,AKAP13,ALDH1A1,ALPK2,ANGPT1,ANKRD6,APCDD1,ARHGAP6,ARID1B,ARID4A,ARPP21,B3GALT1,BCL2,BCL2L11,BMP6,BTG2,BUB1B,CACNA1D,CACNA1E,CACNA1H,CCNA2,CCND1,CCND2,CD48,CDKN1A,CENPF,CERS4,COL4A1,COLQ,CSF3R,CTNND2,CYP7B1,DAPP1,DAXX,DDX4,DENND4A,DNAH8,DUSP5,EPB41L4B,EPCAM,ETV1,ETV5,EXOC6B,EYA2,F2RL1,FAM169A,FAT1,FBP1,FGD4,FHOD3,FLT3,FRMD4B,GATA1,GATA2,GBP5,GMDS,GPC4,GPR158,GPR174,GRIA3,GULP1,HEATR5A,H…	152
Cancer,Hematological Disease,Organismal Injury and Abnormalities	Bone marrow neoplasm	2.82e-12		0.788	ABCC1,AFDN,AKAP13,ALDH1A1,ALPK2,ANGPT1,ANKRD6,APCDD1,ARHGAP6,ARID1B,ARID4A,ARPP21,B3GALT1,BCL2,BCL2L11,BMP6,BTG2,BUB1B,CACNA1D,CACNA1E,CACNA1H,CCNA2,CCND1,CCND2,CD48,CDKN1A,CENPF,CERS4,COL4A1,COLQ,CSF3R,CTNND2,CYP7B1,DAPP1,DAXX,DDX4,DENND4A,DNAH8,DUSP5,EPB41L4B,EPCAM,ETV1,ETV5,EXOC6B,EYA2,F2RL1,FAM169A,FAT1,FBP1,FGD4,FHOD3,FLT3,FRMD4B,GATA1,GATA2,GBP5,GMDS,GPC4,GPR158,GPR174,GRIA3,GULP1,HEATR5A,H…	149
Cancer,Hematological Disease,Organismal Injury and Abnormalities	Hematologic cancer	1.74e-20		0.816	ABCC1,ADAM22,ADGRL2,AFDN,AKAP13,ALDH1A1,ALPK2,ANGPT1,ANKH,ANKRD6,APCDD1,APOE,APP,ARHGAP42,ARHGAP6,ARHGEF3,ARID1B,ARID4A,ARPP21,ATF6,ATP11A,B3GALT1,BCL2,BCL2L11,BLNK,BTG2,BUB1B,CACNA1D,CACNA1E,CACNA1H,CARD11,CBFA2T3,CCNA2,CCND1,CCND2,CCR7,CD180,CD28,CD47,CD48,CD69,CD79A,CDK6,CDKN1A,CENPF,CERS4,CHGA,COL4A1,COLQ,CSF3R,CTNND2,CYP7B1,DAPK1,DAPP1,DAXX,DDX4,DENND4A,DIAPH1,DNAH8,DNTT,DUSP22,DUSP5,EAF2,EN…	239
Cancer,Hematological Disease,Immunological Disease,Organismal Injury and Abnormalities	Lymphoma	3.96e-11		0.836	ABCC1,ALPK2,APP,ARHGAP42,ARHGEF3,ARID1B,ARPP21,BCL2,BCL2L11,BTG2,BUB1B,CARD11,CCNA2,CCND1,CCND2,CCR7,CD180,CD28,CD47,CD48,CD69,CD79A,CDK6,CDKN1A,CHGA,COL4A1,CSF3R,DAPK1,DENND4A,DIAPH1,DNTT,DUSP22,DUSP5,EAF2,EPCAM,FAT1,FCGR2B,FHIT,FOS,GFRA1,GRK3,GSE1,HLA-A,HMGA1,HSPH1,IGFBP4,IGHM,IKZF1,IL12A,IL16,IL1RAPL2,IL2RA,IMMP2L,IRF4,IRS2,ITGB3,JAK1,JUN,KIF11,KIT,KMT2A,KMT2C,LCK,LEF1,LPAR1,MAF,MED12L,MYO5B,M…	109
Cell-mediated Immune Response,Cellular Movement,Hematological System Development and Function,Immune Cell Trafficking	Cell movement of T lymphocytes	1.31e-08		0.853	APOE,APP,BCL2,BGN,CCR6,CCR7,CCR9,CD28,CD47,CD69,COL4A1,DIAPH1,F2RL1,HLA-A,IL12A,IL16,IL17RA,IL2RA,ITGA6,ITGAL,ITGB3,JAK1,Ly6a (includes others),NOTCH1,P2RX7,PLCB2,RUNX1,SATB1,SOS1,ST14	30
Hematological System Development and Function,Hematopoiesis,Lymphoid Tissue Structure and Development,Organ Morphology,Tissue Morphology	Quantity of thymocytes	1.81e-08		0.857	BCL2,BCL2L11,CCR6,CCR7,CCR9,CD79A,CDK6,CHD7,DIAPH1,DUSP5,EFNB1,FCGR2B,FLI1,FOS,GRAP2,IKZF1,IL7R,JAK1,KIT,LCK,NOTCH1,RUNX1,SATB1,SPNS2,ST14,TAL1,ZEB1	27
Cancer,Hematological Disease,Organismal Injury and Abnormalities	Malignant myeloid neoplasm	7.06e-13		0.896	ABCC1,AFDN,AKAP13,ALDH1A1,ALPK2,ANGPT1,ANKRD6,APCDD1,ARHGAP6,ARID1B,ARID4A,ARPP21,B3GALT1,BCL2,BCL2L11,BTG2,BUB1B,CACNA1D,CACNA1E,CACNA1H,CCNA2,CCND1,CCND2,CD48,CDKN1A,CENPF,CERS4,COL4A1,COLQ,CSF3R,CTNND2,CYP7B1,DAPP1,DAXX,DDX4,DENND4A,DNAH8,DUSP5,EPB41L4B,EPCAM,ETV1,ETV5,EXOC6B,EYA2,F2RL1,FAM169A,FAT1,FBP1,FGD4,FHOD3,FLT3,FRMD4B,GATA1,GATA2,GBP5,GMDS,GPC4,GPR158,GPR174,GRIA3,GULP1,HEATR5A,HERC1,…	148
Cancer,Hematological Disease,Organismal Injury and Abnormalities	Bone marrow cancer	2.83e-12		0.896	ABCC1,AFDN,AKAP13,ALDH1A1,ALPK2,ANGPT1,ANKRD6,APCDD1,ARHGAP6,ARID1B,ARID4A,ARPP21,B3GALT1,BCL2,BTG2,BUB1B,CACNA1D,CACNA1E,CACNA1H,CCNA2,CCND1,CCND2,CD48,CDKN1A,CENPF,CERS4,COL4A1,COLQ,CSF3R,CTNND2,CYP7B1,DAPP1,DAXX,DDX4,DENND4A,DNAH8,DUSP5,EPB41L4B,EPCAM,ETV1,ETV5,EXOC6B,EYA2,F2RL1,FAM169A,FAT1,FBP1,FGD4,FHOD3,FLT3,FRMD4B,GATA1,GATA2,GBP5,GMDS,GPC4,GPR158,GPR174,GRIA3,GULP1,HEATR5A,HERC1,HK1,HLA-…	147
Cellular Movement,Hematological System Development and Function,Immune Cell Trafficking	Cell movement of leukocytes	2.79e-15		0.897	ABCC1,ANGPT1,APOE,APP,BCL2,BGN,CCDC88A,CCND1,CCR6,CCR7,CCR9,CD200R1,CD28,CD47,CD48,CD69,CDKN1A,CHGA,CHST1,CMA1,COL4A1,CSF3R,CYP26B1,CYP7B1,DIAPH1,EFNB1,ETV5,EZR,F2RL1,FOS,GATA1,GATA2,HLA-A,HRH2,Ighd,IL12A,IL16,IL17RA,IL1R1,IL2RA,IL7R,ITGA6,ITGAL,ITGB3,JAK1,JUN,KIT,LCK,LMNB1,LRP1,Ly6a (includes others),NCF1,NDRG1,NFIL3,NOTCH1,NR3C2,NTN1,P2RX7,Pde4d,PLA2G4A,PLCB2,PLXNC1,POU2AF1,PRDM1,PRKG1,PROCR,PT…	84
Cell-mediated Immune Response,Cellular Movement,Hematological System Development and Function,Immune Cell Trafficking	T cell migration	3.47e-10		0.909	ABCC1,APOE,APP,BCL2,BGN,CCR6,CCR7,CCR9,CD200R1,CD28,CD47,CD69,COL4A1,DIAPH1,EZR,F2RL1,HLA-A,IL12A,IL16,IL17RA,IL2RA,ITGA6,ITGAL,ITGB3,JAK1,LCK,LRP1,Ly6a (includes others),NOTCH1,P2RX7,PLCB2,RUNX1,SATB1,SOS1,ST14	35
Hematological System Development and Function,Lymphoid Tissue Structure and Development,Tissue Morphology	Quantity of CD4+ T-lymphocytes	7.64e-11		0.932	APOE,BCL2,BCL2L11,CARD11,CCR6,CCR7,CD200R1,CD28,CD47,CD48,CD69,CD79A,DIAPH1,FLI1,GRAP,GRAP2,HLA-A,IGHM,IL17RA,ITGAL,LCK,PBX1,RUNX1,SEMA4D,SPNS2,TNFSF8,Trim30a/Trim30d,ZBTB20	28
Cellular Movement,Hematological System Development and Function,Immune Cell Trafficking	Cell movement of mononuclear leukocytes	2.1e-12		1.017	ABCC1,ANGPT1,APOE,APP,BCL2,BGN,CCR6,CCR7,CCR9,CD200R1,CD28,CD47,CD48,CD69,COL4A1,CYP26B1,CYP7B1,DIAPH1,EFNB1,EZR,F2RL1,FOS,GATA2,HLA-A,Ighd,IL12A,IL16,IL17RA,IL2RA,IL7R,ITGA6,ITGAL,ITGB3,JAK1,JUN,LCK,LRP1,Ly6a (includes others),NFIL3,NOTCH1,NTN1,P2RX7,PLCB2,POU2AF1,PROCR,PTGES,RUNX1,SATB1,SEMA4D,SERP1,SKAP1,SOS1,SPNS2,ST14,TIAM1	55
Cellular Development,Cellular Growth and Proliferation,Hematological System Development and Function,Hematopoiesis,Tissue Development	Differentiation of hematopoietic cells	1.22e-13		1.019	BCL2,BLK,BLNK,BTG2,CCR6,CD28,CD79A,CDK6,CDKN1A,CSF3R,EMP1,FCGR2B,FLI1,FLT3,GATA1,GATA2,HERC6,HMGA1,HMGB2,IGHM,IKZF1,IL2RA,ITGA2B,JAK1,JUN,KIT,KLF1,KMT2A,KMT2C,LCK,MEF2C,Meis1,MLLT3,MPL,MZB1,NOTCH1,PALLD,PLD4,RBM47,RUNX1,SAMD9L,SATB1,SIPA1L3,TAL1,TEK,TFR2,TNFRSF11A,ZBTB16,ZEB2,ZFPM1,ZNF616	51
Cellular Development,Cellular Growth and Proliferation,Hematological System Development and Function,Hematopoiesis,Tissue Development	Differentiation of hematopoietic progenitor cells	2.11e-13		1.045	BCL2,BLK,BLNK,BTG2,CCR6,CD28,CD79A,CDK6,CDKN1A,CSF3R,EMP1,FCGR2B,FLI1,FLT3,GATA1,GATA2,HERC6,HMGA1,HMGB2,IGHM,IKZF1,IL2RA,ITGA2B,JUN,KIT,KLF1,KMT2A,KMT2C,LCK,MEF2C,Meis1,MLLT3,MPL,MZB1,NOTCH1,PALLD,PLD4,RBM47,RUNX1,SAMD9L,SATB1,SIPA1L3,TAL1,TEK,TFR2,TNFRSF11A,ZBTB16,ZEB2,ZFPM1,ZNF616	50
Cellular Movement,Hematological System Development and Function,Immune Cell Trafficking	Cellular infiltration by leukocytes	4.85e-09		1.078	APOE,APP,BGN,CCR6,CCR7,CD28,CD47,CD48,CDKN1A,CMA1,ETV5,EZR,F2RL1,FOS,GATA2,HLA-A,IL12A,IL16,IL17RA,IL1R1,IL2RA,ITGAL,ITGB3,LMNB1,Ly6a (includes others),NCF1,NDRG1,NOTCH1,NR3C2,NTN1,P2RX7,PLA2G4A,PLCB2,PRDM1,PRKG1,PROCR,PTGES,SATB1,SMAD7,SOS1,ST14,STC1,TNFSF8,YBX1	44
Cancer,Hematological Disease,Immunological Disease,Organismal Injury and Abnormalities	B-cell lymphoma	1.3e-09		1.082	ABCC1,ALPK2,APP,ARHGAP42,ARID1B,ARPP21,BCL2,BCL2L11,BTG2,BUB1B,CARD11,CCND1,CCND2,CCR7,CD180,CD48,CD69,CD79A,CDK6,CDKN1A,CHGA,CSF3R,DENND4A,DIAPH1,DNTT,EAF2,FAT1,FHIT,GRK3,GSE1,HSPH1,IGHM,IKZF1,IL1RAPL2,IL2RA,IMMP2L,IRF4,ITGB3,JAK1,KIF11,KIT,KMT2A,KMT2C,LCK,MED12L,MYO5B,MYOF,NOTCH1,NPAS3,NRXN1,PDGFRB,PEG10,PLEKHA7,POSTN,POU2AF1,PPP3CC,PRDM1,RAB38,ROR2,RUNX1,RYR2,SATB1,SDC1,SERP1,SHANK3,SMARCA2,SS…	77
Cancer,Hematological Disease,Immunological Disease,Organismal Injury and Abnormalities	T-cell malignant neoplasm	4.31e-09		1.118	ARHGEF3,ARID1B,BCL2,BCL2L11,CARD11,CCND1,CCR7,CD180,CD28,CD47,CD69,CDKN1A,COL4A1,CSF3R,DNTT,DUSP22,DUSP5,FAT1,FHIT,FLT3,FRMD4B,GATA2,HLA-A,HSPH1,IGFBP4,IGHM,IKZF1,IL16,IL2RA,IL7R,IMMP2L,IRF4,IRS2,JAK1,JUN,KIT,KMT2A,KMT2C,LCK,LEF1,LPAR1,MAF,MYOF,NOTCH1,PDGFRB,PPP3CC,PRDM1,PRKG1,PRR5,PTPRM,RUNX1,SATB1,SDC1,SSBP2,TAL1,WWOX,ZEB1	57
Connective Tissue Disorders,Hematological Disease,Organismal Injury and Abnormalities	Thrombocytopenia	7.71e-12		1.12	ANGPT1,APP,ARID4A,BCL2,BCL2L11,CD47,CDK6,CHD7,CSF3R,DIAPH1,FCGR2B,FLI1,FLT3,FUT10,GATA1,IRAK3,ITGA2B,ITGAL,ITGB3,LAX1,Ly6a (includes others),MECOM,MITF,MPL,PDGFRB,PPP3CC,PROCR,RUNX1,SLAMF7,SOX6,ST3GAL4,TAL1,ZFPM1	33
Cellular Development,Cellular Growth and Proliferation,Hematological System Development and Function,Hematopoiesis,Lymphoid Tissue Structure and Development,Tissue Development	Development of phagocytes	1.52e-11		1.403	AKAP13,APP,BCL2,CBFA2T3,CD47,CDK6,CDKN1A,CSF3R,EMP1,EPHB2,FLT3,FOS,GATA1,GATA2,IGHM,IKZF1,IL2RA,IL7R,IRF4,ITGB3,JUN,KIT,KMT2A,MEF2C,MITF,NFIL3,NOTCH1,P2RX7,PRDM1,RUNX1,ST8SIA1,TAL1,TNFRSF11A,XBP1	34
Cell-To-Cell Signaling and Interaction,Hematological System Development and Function	Binding of leukocytes	8.4e-10		1.509	ANGPT1,APOE,APP,BTLA,CCND1,CCR7,CCR9,CD200R1,CD28,CD47,CD48,CD69,Cmah,CSF3R,DIAPH1,EZR,FCGR2B,GAB2,IL18R1,IL1R1,IL7R,ITGA6,ITGAL,ITGB3,JAK1,JUN,KIT,LCK,LRP1,Ly6a (includes others),MITF,NTN1,P2RX7,PLCB1,PLCB2,PLXNC1,PROCR,SKAP1,SOS1,ST3GAL4,UTRN	41
Cellular Development,Cellular Growth and Proliferation,Hematological System Development and Function,Humoral Immune Response,Lymphoid Tissue Structure and Development	Proliferation of B lymphocytes	9.66e-14		1.511	BANK1,BCL2,BCL2L11,BLNK,BTLA,CARD11,CCND1,CCND2,CD180,CD79A,CDKN1A,Cmah,DAPP1,DNTT,DUSP22,EPHB2,EZR,FCGR2B,FLI1,FLT3,Ighd,IGHM,Igkv1-117,IL7R,IRF4,IRS2,KLF9,LEF1,MEF2C,MZB1,POU2AF1,PRDM1,SEMA4D,SLAMF7,SLPI,SMAD7,SOX5,ST6GAL1,TNFRSF17,TP53INP1,ZBTB16	41
Cellular Development,Cellular Growth and Proliferation,Hematological System Development and Function,Hematopoiesis,Lymphoid Tissue Structure and Development,Tissue Development	Differentiation of phagocytes	9.77e-13		1.585	APP,BCL2,CBFA2T3,CD47,CDK6,CDKN1A,CSF3R,DUSP5,EMP1,EPHB2,FLT3,FOS,GAB2,GATA1,GATA2,HMGA1,IKZF1,IL2RA,IL7R,IRF4,ITGB3,JUN,KIT,KMT2A,LEF1,MEF2C,NFIL3,NOTCH1,P2RX7,PLA2G4A,PRDM1,RACGAP1,ROR2,RUNX1,ST8SIA1,TAL1,XBP1,ZFPM1	38
Cellular Movement,Hematological System Development and Function,Immune Cell Trafficking	Lymphocyte migration	7.37e-14		1.592	ABCC1,APOE,APP,BCL2,BGN,CCR6,CCR7,CCR9,CD200R1,CD28,CD47,CD48,CD69,COL4A1,CYP26B1,DIAPH1,EZR,F2RL1,FOS,HLA-A,Ighd,IL12A,IL16,IL17RA,IL2RA,IL7R,ITGA6,ITGAL,ITGB3,JAK1,JUN,LCK,LRP1,Ly6a (includes others),NFIL3,NOTCH1,NTN1,P2RX7,PLCB2,PROCR,RUNX1,SATB1,SEMA4D,SERP1,SKAP1,SOS1,SPNS2,ST14	48
Cellular Movement,Hematological System Development and Function,Immune Cell Trafficking	Cell movement of lymphocytes	7.95e-14		1.607	ABCC1,APOE,APP,BCL2,BGN,CCR6,CCR7,CCR9,CD200R1,CD28,CD47,CD48,CD69,COL4A1,CYP26B1,CYP7B1,DIAPH1,EZR,F2RL1,FOS,HLA-A,Ighd,IL12A,IL16,IL17RA,IL2RA,IL7R,ITGA6,ITGAL,ITGB3,JAK1,JUN,LCK,LRP1,Ly6a (includes others),NFIL3,NOTCH1,NTN1,P2RX7,PLCB2,POU2AF1,PROCR,PTGES,RUNX1,SATB1,SEMA4D,SERP1,SKAP1,SOS1,SPNS2,ST14,TIAM1	52
Cell-To-Cell Signaling and Interaction,Hematological System Development and Function,Immune Cell Trafficking,Inflammatory Response	Activation of lymphocytes	3.08e-11		1.646	APOE,BANK1,BCL2,BCL2L11,BLK,BLNK,BTLA,CARD11,CCR7,CD180,CD28,CD47,CD48,CD69,CD79A,CDKN1A,DAPP1,DUSP22,FCGR2B,FLT3,FOS,HLA-A,HRH2,HSPH1,Igha,IGHM,Igkv1-117,IL12A,IL18R1,IL2RA,IRAK3,IRF4,ITGAL,LAX1,LCK,NCF1,NFIL3,NLRC3,NOTCH1,P2RX7,PBX1,PIK3IP1,POU2AF1,PRDM1,RUNX1,SATB1,SEMA4D,SOCS2,ST6GAL1	49
Cell-To-Cell Signaling and Interaction,Hematological System Development and Function	Interaction of leukocytes	3.5e-10		1.658	ANGPT1,APOE,APP,BTLA,CCND1,CCR7,CCR9,CD200R1,CD28,CD47,CD48,CD69,Cmah,CSF3R,DIAPH1,EZR,FCGR2B,GAB2,IL17RA,IL18R1,IL1R1,IL7R,ITGA6,ITGAL,ITGB3,JAK1,JUN,KIT,LCK,LRP1,Ly6a (includes others),MITF,NTN1,P2RX7,PLCB1,PLCB2,PLXNC1,PROCR,SKAP1,SOS1,ST3GAL4,UTRN	42
Cancer,Hematological Disease,Immunological Disease,Organismal Injury and Abnormalities	Non-Hodgkin lymphoma	5.6e-10		1.912	ABCC1,ALPK2,APP,ARHGAP42,ARHGEF3,ARID1B,ARPP21,BCL2,BCL2L11,BTG2,CARD11,CCNA2,CCND1,CCND2,CCR7,CD180,CD28,CD47,CD48,CD69,CD79A,CDK6,CDKN1A,CHGA,COL4A1,CSF3R,DAPK1,DENND4A,DIAPH1,DNTT,DUSP22,DUSP5,FAT1,FCGR2B,FHIT,GRK3,GSE1,HLA-A,HSPH1,IGFBP4,IGHM,IKZF1,IL16,IL1RAPL2,IL2RA,IMMP2L,IRF4,IRS2,ITGB3,JAK1,JUN,KIF11,KIT,KMT2A,KMT2C,LCK,LEF1,LPAR1,MAF,MED12L,MYO5B,MYOF,NOTCH1,NPAS3,NRXN1,PDGFRB,PEG10,PLE…	93
Cell-mediated Immune Response,Cellular Development,Cellular Function and Maintenance,Cellular Growth and Proliferation,Embryonic Development,Hematological System Development and Function,Hematopoiesis,Lymphoid Tissue Structure and Development,Organ Development,Organismal Development,Tissue Development	Formation of thymocytes	5.23e-09		1.947	BCL2,BCL2L11,CCND1,CCR9,CDKN1A,EFNB1,FLI1,GATA2,GRAP2,IKZF1,IL7R,ITGAL,KIT,LCK,NOTCH1,RASGRP3,SATB1,TAL1	18
Cell-To-Cell Signaling and Interaction,Hematological System Development and Function,Immune Cell Trafficking,Inflammatory Response	Activation of leukocytes	3.73e-11		1.97	ANGPT1,APOE,APP,BANK1,BCL2,BCL2L11,BLK,BLNK,BTLA,CARD11,CCR7,CD180,CD28,CD47,CD48,CD69,CD79A,CDKN1A,CHGA,DAPP1,DUSP22,F2RL1,FCGR2B,FLT3,FOS,HLA-A,HRH2,HSPH1,Igha,IGHM,Igkv1-117,IL12A,IL16,IL18R1,IL18RAP,IL1R1,IL2RA,IRAK3,IRF4,ITGAL,KIT,LAX1,LCK,LRP1,MAF,NCF1,NDRG1,NFIL3,NLRC3,NOTCH1,P2RX7,PBX1,PIK3IP1,PLA2G4A,POU2AF1,PRDM1,PRKCE,PTGES,RUNX1,SATB1,SEMA4D,SLPI,SOCS2,ST6GAL1,TBXA2R	65
Embryonic Development,Hematological System Development and Function,Lymphoid Tissue Structure and Development,Organ Development,Organismal Development,Tissue Development	Formation of lymphoid organ	4.6e-13		1.987	BANK1,BCL2,BCL2L11,CCND1,CCR6,CCR7,CCR9,CDKN1A,DIAPH1,EAF2,EFNB1,FLI1,FLT3,GATA2,GRAP2,IGHM,IKZF1,IL7R,IRF4,ITGAL,KIT,KMT2A,LAX1,LCK,MPL,NOTCH1,PBX1,POU2AF1,RASGRP3,SAMD9L,SATB1,SEMA4D,SPNS2,TAL1,TNFRSF11A,ZEB1,ZEB2,ZFPM1	38
Cell-To-Cell Signaling and Interaction,Hematological System Development and Function	Activation of blood cells	2.56e-11	Increased	2.162	ANGPT1,APOE,APP,BANK1,BCL2,BCL2L11,BLK,BLNK,BTLA,CARD11,CCR7,CD180,CD28,CD47,CD48,CD69,CD79A,CDKN1A,CHGA,DAPP1,DUSP22,EPHB2,F2RL1,FCGR2B,FLT3,FOS,GATA1,HLA-A,HRH2,HSPH1,Igha,IGHM,Igkv1-117,IL12A,IL16,IL18R1,IL18RAP,IL1R1,IL2RA,IRAK3,IRF4,ITGA2B,ITGAL,ITGB3,KIT,LAX1,LCK,LRP1,MAF,NCF1,NDRG1,NFIL3,NLRC3,NOTCH1,P2RX7,PBX1,PIK3IP1,PLA2G4A,POU2AF1,PRDM1,PRKCE,PRKG1,PTGES,RUNX1,SATB1,SEMA4D,SLPI,SOCS2,S…	70
Cellular Development,Cellular Growth and Proliferation,Embryonic Development,Hematological System Development and Function,Hematopoiesis,Humoral Immune Response,Lymphoid Tissue Structure and Development,Organ Development,Organismal Development,Tissue Development	Development of B lymphocytes	1.01e-08	Increased	2.177	BCL2,BCL2L11,BLK,BLNK,CD69,CD79A,FLT3,FOS,IGHM,IL17RA,IL2RA,IL7R,IRF4,ITGAL,KIT,MEF2C,NOTCH1,POU2AF1,PRDM1,TAL1,XBP1	21
Cardiovascular Disease,Hematological Disease,Organismal Injury and Abnormalities	Anemia	4.47e-13	Increased	2.197	APOE,ARID4A,BCL2,CBFA2T3,CCBE1,CCND1,CCND2,CCR7,CD28,CD47,CD69,CDK6,CSF3R,DIAPH1,EPB41,FCGR2B,FLI1,FLT3,FRMD4B,GATA1,GATA2,GPC4,HK1,IKZF1,IL2RA,IL7R,ITGB3,JUN,KIT,KLF1,KMT2C,MPL,NFAT5,PBX1,PDGFRB,PLK1,PPP3CC,PRDM1,PRKG1,RUNX1,SH2D2A,SLC25A37,SOX6,SPTA1,SSBP2,TAL1,TBXAS1,TENT5C,TFR2,TNFSF8,WWOX,XBP1,ZFPM1	53
Cell-mediated Immune Response,Cellular Development,Cellular Function and Maintenance,Cellular Growth and Proliferation,Embryonic Development,Hematological System Development and Function,Hematopoiesis,Lymphoid Tissue Structure and Development,Organ Development,Organismal Development,Tissue Development	Differentiation of T lymphocytes	1.93e-13	Increased	2.367	BCL2,BCL2L11,Bhlhe41,CARD11,CCR6,CCR9,CD28,CD69,CD79A,CDK6,CHD7,CTR9,CYP26B1,EFNB1,FCGR2B,GATA1,GATA2,GRAP2,HMGA1,IGF1R,IKZF1,IL12A,IL17RA,IL18R1,IL1R1,IL2RA,IL7R,IRAK3,IRF4,ITGAL,JAK1,KIT,LCK,LEF1,MAF,NOTCH1,P2RX7,PRDM1,RUNX1,SATB1,SMAD7,SOCS2,SOX5,TAL1,TNFSF8,XBP1,ZBTB16,ZEB1	48
Cell-To-Cell Signaling and Interaction,Hematological System Development and Function	Interaction of T lymphocytes	1.49e-08	Increased	2.475	BTLA,CCR7,CCR9,CD28,CD47,CD48,CD69,Cmah,DIAPH1,EZR,IL17RA,IL18R1,IL7R,ITGAL,JAK1,LCK,Ly6a (includes others),NTN1,PLCB1,SKAP1,SOS1	21
Cellular Development,Cellular Growth and Proliferation,Hematological System Development and Function,Hematopoiesis,Lymphoid Tissue Structure and Development,Tissue Development	Leukopoiesis	3.56e-21	Increased	2.556	AKAP13,APP,ARID4A,BCL2,BCL2L11,Bhlhe41,BLK,BLNK,CARD11,CBFA2T3,CCND1,CCND2,CCR6,CCR7,CCR9,CD28,CD47,CD69,CD79A,CDK6,CDKN1A,CHD7,CSF3R,CTR9,CYP26B1,DNTT,DUSP5,EFNB1,EMP1,EPHB2,EZR,FCGR2B,FLI1,FLT3,FOS,GAB2,GATA1,GATA2,GPR174,GRAP2,HLA-A,HMGA1,IGF1R,Ighd,IGHM,IKZF1,IL12A,IL17RA,IL18R1,IL1R1,IL2RA,IL7R,IRAK3,IRF4,ITGAL,ITGB3,JAK1,JUN,KIT,KMT2A,LCK,LEF1,MAF,MEF2C,MITF,MZB1,NFIL3,NOTCH1,P2RX7,PLA2G4A,…	94
Cell-mediated Immune Response,Cellular Function and Maintenance,Hematological System Development and Function	T cell homeostasis	4.92e-15	Increased	2.562	BCL2,BCL2L11,Bhlhe41,CARD11,CCND1,CCR6,CCR7,CCR9,CD28,CD69,CD79A,CDK6,CDKN1A,CHD7,CHST3,CTR9,CYP26B1,DNTT,EFNB1,FCGR2B,FLI1,GATA1,GATA2,GPR174,GRAP2,HLA-A,HMGA1,IGF1R,IKZF1,IL12A,IL17RA,IL18R1,IL1R1,IL2RA,IL7R,IRAK3,IRF4,ITGAL,JAK1,JUN,KIT,LCK,LEF1,MAF,NOTCH1,P2RX7,POU2AF1,PRDM1,RASGRP3,RUNX1,SATB1,SMAD7,SOCS2,SOX5,SPNS2,TAL1,TNFRSF11A,TNFRSF17,TNFSF8,XBP1,ZBTB16,ZEB1,ZFPM1	63
Cellular Development,Cellular Growth and Proliferation,Embryonic Development,Hematological System Development and Function,Hematopoiesis,Humoral Immune Response,Lymphoid Tissue Structure and Development,Organ Development,Organismal Development,Tissue Development	Differentiation of B lymphocytes	1.04e-09	Increased	2.688	BCL2,BCL2L11,BLK,BLNK,CARD11,CD69,CD79A,DNTT,DUSP5,EZR,FLI1,FLT3,FOS,HMGA1,IGHM,IKZF1,IL12A,IL2RA,IL7R,IRF4,JAK1,MZB1,NOTCH1,POU2AF1,PRDM1,SATB1,TNFSF8,XBP1,ZEB2	29
Cellular Development,Cellular Growth and Proliferation,Hematological System Development and Function,Hematopoiesis,Lymphoid Tissue Structure and Development,Tissue Development	Differentiation of mononuclear leukocytes	2.14e-18	Increased	2.701	APP,ARID4A,BCL2,BCL2L11,Bhlhe41,BLK,BLNK,CARD11,CCND1,CCND2,CCR6,CCR7,CCR9,CD28,CD69,CD79A,CDK6,CDKN1A,CHD7,CSF3R,CTR9,CYP26B1,DNTT,DUSP5,EFNB1,EPHB2,EZR,FCGR2B,FLI1,FLT3,FOS,GAB2,GATA1,GATA2,GPR174,GRAP2,HLA-A,HMGA1,IGF1R,IGHM,IKZF1,IL12A,IL17RA,IL18R1,IL1R1,IL2RA,IL7R,IRAK3,IRF4,ITGAL,ITGB3,JAK1,JUN,KIT,LCK,LEF1,MAF,MEF2C,MZB1,NFIL3,NOTCH1,P2RX7,POU2AF1,PRDM1,PTPN12,RASGRP3,RUNX1,SATB1,SMAD7,SO…	81
Cell-mediated Immune Response,Cellular Development,Cellular Function and Maintenance,Cellular Growth and Proliferation,Embryonic Development,Hematological System Development and Function,Hematopoiesis,Lymphoid Tissue Structure and Development,Organ Development,Organismal Development,Tissue Development	T cell development	2.25e-14	Increased	2.74	BCL2,BCL2L11,Bhlhe41,CARD11,CCND1,CCR6,CCR7,CCR9,CD28,CD69,CD79A,CDK6,CDKN1A,CHD7,CTR9,CYP26B1,DNTT,EFNB1,FCGR2B,FLI1,GATA1,GATA2,GPR174,GRAP2,HLA-A,HMGA1,IGF1R,IKZF1,IL12A,IL17RA,IL18R1,IL1R1,IL2RA,IL7R,IRAK3,IRF4,ITGAL,JAK1,JUN,KIT,LCK,LEF1,MAF,NOTCH1,P2RX7,POU2AF1,PRDM1,RASGRP3,RUNX1,SATB1,SMAD7,SOCS2,SOX5,TAL1,TNFRSF11A,TNFRSF17,TNFSF8,XBP1,ZBTB16,ZEB1,ZFPM1	61
Cellular Development,Hematological System Development and Function,Lymphoid Tissue Structure and Development	Maturation of leukocytes	2.22e-09	Increased	2.749	APP,BLNK,BTLA,CARD11,CD28,CD47,CD69,F2RL1,FCGR2B,FOS,GATA2,GFRA1,IGHM,IL2RA,IL7R,IRF4,LCK,LEF1,MITF,NFIL3,NOTCH1,PRDM1,RUNX1,TNFRSF11A,TNFSF8,TOX2,XBP1,ZEB2	28
Embryonic Development,Hematological System Development and Function,Lymphoid Tissue Structure and Development,Organ Development,Organismal Development,Tissue Development	Formation of lymphoid tissue	5.54e-15	Increased	2.764	ANGPT1,BANK1,BCL2,BCL2L11,CCBE1,CCND1,CCR6,CCR7,CCR9,CD28,CDKN1A,DIAPH1,EAF2,EFNB1,FLI1,FLT3,GATA2,GRAP2,IGHM,IKZF1,IL7R,IRF4,ITGAL,KIT,KMT2A,LAX1,LCK,MEF2C,MPL,NFIL3,NOTCH1,PBX1,POU2AF1,PRDM1,PTPN14,RASGRP3,SAMD9L,SATB1,SEMA4D,SPNS2,TAL1,TEK,TIE1,TNFRSF11A,ZEB1,ZEB2,ZFPM1	47
Cellular Development,Hematological System Development and Function,Lymphoid Tissue Structure and Development	Maturation of lymphocytes	1.47e-08	Increased	2.842	APP,BLNK,BTLA,CARD11,CD28,IGHM,IL7R,IRF4,LCK,LEF1,NFIL3,NOTCH1,PRDM1,RUNX1,TNFRSF11A,TNFSF8,TOX2,XBP1,ZEB2	19
Cellular Development,Cellular Growth and Proliferation,Hematological System Development and Function,Hematopoiesis,Lymphoid Tissue Structure and Development,Tissue Development	Hematopoiesis of mononuclear leukocytes	1.91e-17	Increased	2.89	APP,BCL2,BCL2L11,Bhlhe41,BLK,BLNK,CARD11,CCND1,CCND2,CCR6,CCR7,CCR9,CD28,CD69,CD79A,CDK6,CDKN1A,CHD7,CSF3R,CTR9,CYP26B1,DNTT,DUSP5,EFNB1,EPHB2,EZR,FCGR2B,FLI1,FLT3,FOS,GATA1,GATA2,GPR174,GRAP2,HLA-A,HMGA1,IGF1R,IGHM,IKZF1,IL12A,IL17RA,IL18R1,IL1R1,IL2RA,IL7R,IRAK3,IRF4,ITGAL,ITGB3,JAK1,JUN,KIT,LCK,LEF1,MAF,MEF2C,MZB1,NFIL3,NOTCH1,P2RX7,POU2AF1,PRDM1,PTPN12,RASGRP3,RUNX1,SATB1,SMAD7,SOCS2,SOX5,ST8…	79
Cellular Development,Hematological System Development and Function,Lymphoid Tissue Structure and Development	Maturation of mononuclear leukocytes	8.53e-09	Increased	2.985	APP,BLNK,BTLA,CARD11,CD28,GFRA1,IGHM,IL7R,IRF4,LCK,LEF1,NFIL3,NOTCH1,PRDM1,RUNX1,TNFRSF11A,TNFSF8,TOX2,XBP1,ZEB2	20
Cellular Development,Cellular Growth and Proliferation,Embryonic Development,Hematological System Development and Function,Hematopoiesis,Lymphoid Tissue Structure and Development,Organ Development,Organismal Development,Tissue Development	Lymphopoiesis	2.34e-16	Increased	3.258	BCL2,BCL2L11,Bhlhe41,BLK,BLNK,CARD11,CCND1,CCND2,CCR6,CCR7,CCR9,CD28,CD69,CD79A,CDK6,CDKN1A,CHD7,CTR9,CYP26B1,DNTT,DUSP5,EFNB1,EZR,FCGR2B,FLI1,FLT3,FOS,GATA1,GATA2,GPR174,GRAP2,HLA-A,HMGA1,IGF1R,IGHM,IKZF1,IL12A,IL17RA,IL18R1,IL1R1,IL2RA,IL7R,IRAK3,IRF4,ITGAL,JAK1,JUN,KIT,LCK,LEF1,MAF,MEF2C,MZB1,NFIL3,NOTCH1,P2RX7,POU2AF1,PRDM1,PTPN12,RASGRP3,RUNX1,SATB1,SMAD7,SOCS2,SOX5,TAL1,TNFRSF11A,TNFRSF17,T…	74
Hematological System Development and Function,Lymphoid Tissue Structure and Development,Tissue Morphology	Morphology of lymphoid tissue	1.51e-15			AKAP13,ANGPT1,APOE,ARID4A,BANK1,BCL2,BCL2L11,BLNK,CARD11,CBFA2T3,CCND1,CCR6,CCR7,CCR9,CD28,CD47,CDK6,CDKN1A,DIAPH1,DUSP22,DUSP6,EFNB1,EZR,FCGR2B,FLI1,FOS,GATA1,GRAP2,IGHM,IKZF1,IL17RA,IL2RA,IL7R,IRAK3,IRF4,ITGA2B,ITGAL,ITGB3,JAK1,KIT,LAX1,LCK,MPL,NLRC5,PANK1,PBX1,POU2AF1,PRKCE,PRKG1,PROCR,RAB27B,RUNX1,SATB1,SEMA4D,TBXA2R,TGFBR3,TIE1,TNFRSF11A,WWOX,ZEB1,ZEB2,ZFPM1,ZNF521	63
Hematological System Development and Function,Lymphoid Tissue Structure and Development,Organ Morphology,Tissue Morphology	Morphology of lymphoid organ	1.71e-13			AKAP13,APOE,ARID4A,BANK1,BCL2,BCL2L11,BLNK,CARD11,CBFA2T3,CCND1,CCR7,CCR9,CD28,CD47,CDK6,CDKN1A,DIAPH1,DUSP22,DUSP6,EFNB1,EZR,FCGR2B,FLI1,FOS,GATA1,GRAP2,IGHM,IKZF1,IL2RA,IL7R,IRF4,ITGA2B,ITGAL,ITGB3,JAK1,KIT,LAX1,LCK,MPL,NLRC5,PANK1,PBX1,PRKCE,PRKG1,PROCR,RAB27B,RUNX1,SATB1,TBXA2R,TGFBR3,TNFRSF11A,WWOX,ZEB1,ZEB2,ZFPM1,ZNF521	56
Hematological System Development and Function,Immunological Disease,Lymphoid Tissue Structure and Development,Organ Morphology,Organismal Injury and Abnormalities,Tissue Morphology	Abnormal morphology of lymphoid organ	2.65e-13			AKAP13,ARID4A,BANK1,BCL2,BCL2L11,BLNK,CARD11,CBFA2T3,CCND1,CCR7,CCR9,CD28,CD47,CDK6,CDKN1A,DIAPH1,DUSP22,EZR,FCGR2B,FLI1,FOS,GATA1,GRAP2,IGHM,IKZF1,IL2RA,IL7R,IRF4,ITGA2B,ITGB3,JAK1,KIT,LAX1,LCK,MPL,NLRC5,PANK1,PBX1,PRKG1,PROCR,RUNX1,SATB1,TBXA2R,TGFBR3,TNFRSF11A,WWOX,ZEB1,ZEB2,ZFPM1	49
Hematological System Development and Function,Lymphoid Tissue Structure and Development,Organ Morphology,Organismal Development,Tissue Morphology	Morphology of spleen	3.59e-13			AKAP13,APOE,ARID4A,BANK1,BCL2,BCL2L11,BLNK,CBFA2T3,CCND1,CCR7,CD28,CD47,CDK6,CDKN1A,DIAPH1,DUSP22,DUSP6,EFNB1,EZR,FCGR2B,FLI1,FOS,GATA1,IGHM,IKZF1,IL2RA,IRF4,ITGA2B,ITGB3,JAK1,KIT,LAX1,MPL,NLRC5,PANK1,PBX1,PRKCE,PRKG1,PROCR,RAB27B,SATB1,TBXA2R,TGFBR3,WWOX,ZEB2,ZFPM1,ZNF521	47
Hematological System Development and Function,Immunological Disease,Lymphoid Tissue Structure and Development,Organ Morphology,Organismal Development,Organismal Injury and Abnormalities,Tissue Morphology	Abnormal morphology of spleen	1.29e-12			AKAP13,ARID4A,BANK1,BCL2,BCL2L11,BLNK,CBFA2T3,CCND1,CCR7,CD28,CD47,CDK6,CDKN1A,DIAPH1,DUSP22,EZR,FCGR2B,FLI1,FOS,GATA1,IGHM,IKZF1,IL2RA,IRF4,ITGA2B,ITGB3,JAK1,KIT,LAX1,MPL,NLRC5,PANK1,PBX1,PRKG1,PROCR,SATB1,TBXA2R,TGFBR3,WWOX,ZEB2,ZFPM1	41
Cancer,Hematological Disease,Organismal Injury and Abnormalities	Mature lymphocytic neoplasm	2.26e-12			ABCC1,ADGRL2,ALDH1A1,ALPK2,ANKH,APOE,APP,ARHGAP42,ARHGEF3,ARID1B,ARID4A,ARPP21,ATF6,BCL2,BCL2L11,BTG2,CARD11,CBFA2T3,CCND1,CCND2,CCR7,CD180,CD28,CD47,CD48,CD69,CD79A,CDK6,CDKN1A,CHGA,COL4A1,CSF3R,CTNND2,DAPK1,DENND4A,DIAPH1,DNTT,DUSP22,DUSP5,ENPP1,FAT1,FHIT,FLT3,FOS,FRMD4B,GPR174,GRK3,GSE1,HLA-A,HSPH1,IGFBP4,IGHM,IKZF1,IL16,IL1RAPL2,IL2RA,IL7R,IMMP2L,IRF4,IRS2,ITGB3,JAK1,JCHAIN,JUN,KIF11,KIT,KMT2…	122
Cell Morphology,Hematopoiesis	Morphology of hematopoietic progenitor cells	4.17e-12			ARID4A,BLNK,CARD11,CBFA2T3,CCND1,CCND2,CD79A,CDK6,EPB41,FLI1,GATA1,GRAP2,IKZF1,IRF4,KLF1,KMT2A,LCK,Ly6a (includes others),MECOM,MPL,NFIL3,PBX1,POU2AF1,TAL1,TNFRSF11A,ZFPM1	26
Cancer,Hematological Disease,Immunological Disease,Organismal Injury and Abnormalities	Mature B-cell neoplasm	9.35e-12			ABCC1,ADGRL2,ALDH1A1,ALPK2,ANKH,APOE,APP,ARHGAP42,ARID1B,ARID4A,ARPP21,ATF6,BCL2,BCL2L11,BTG2,CARD11,CBFA2T3,CCND1,CCND2,CCR7,CD180,CD28,CD47,CD48,CD69,CD79A,CDK6,CDKN1A,CHGA,CSF3R,CTNND2,DAPK1,DENND4A,DIAPH1,DNTT,ENPP1,FAT1,FLT3,FOS,FRMD4B,GPR174,GRK3,GSE1,HLA-A,HSPH1,IGHM,IKZF1,IL1RAPL2,IL2RA,IL7R,IMMP2L,IRF4,ITGB3,JAK1,JCHAIN,KIF11,KIT,KMT2A,KMT2C,LCK,LY6D,MAGI1,MAGI2,MED12L,MYO5B,MYOF,NOTCH1,…	106
Cell Morphology,Hematopoiesis	Abnormal morphology of hematopoietic progenitor cells	2.65e-11			ARID4A,BLNK,CARD11,CBFA2T3,CCND1,CCND2,CD79A,CDK6,FLI1,GATA1,GRAP2,IKZF1,IRF4,KMT2A,LCK,Ly6a (includes others),MECOM,MPL,NFIL3,PBX1,POU2AF1,TAL1,TNFRSF11A,ZFPM1	24
Cancer,Hematological Disease,Immunological Disease,Organismal Injury and Abnormalities	Mature B cell malignant tumor	7.91e-10			ABCC1,ALPK2,APOE,APP,ARHGAP42,ARID1B,ARID4A,ARPP21,BCL2,BCL2L11,BTG2,CARD11,CCND1,CCND2,CCR7,CD180,CD28,CD47,CD48,CD69,CD79A,CDK6,CHGA,CSF3R,DENND4A,DIAPH1,DNTT,FAT1,FLT3,FOS,FRMD4B,GRK3,GSE1,HLA-A,HSPH1,IGHM,IKZF1,IL1RAPL2,IL2RA,IL7R,IMMP2L,IRF4,ITGB3,JAK1,JCHAIN,KIF11,KIT,KMT2A,KMT2C,LY6D,MED12L,MYO5B,MYOF,NOTCH1,NPAS3,NRXN1,PDGFRB,PEG10,PLEKHA7,POSTN,POU2AF1,PPP3CC,PRDM1,PRR5,RAB38,ROR2,RYR2,S…	85
Hematological System Development and Function,Lymphoid Tissue Structure and Development,Organ Morphology,Tissue Morphology	Enlargement of lymphoid organ	2.8e-09			APOE,ARID4A,BCL2,BCL2L11,BLNK,CBFA2T3,CCND1,CCR7,CD28,CD47,CDKN1A,DUSP22,EZR,FCGR2B,FLI1,GATA1,IL2RA,IRF4,ITGA2B,ITGB3,JAK1,KIT,MPL,NLRC5,PRKG1,PROCR,TBXA2R,ZEB2,ZFPM1	29
Cancer,Hematological Disease,Immunological Disease,Organismal Injury and Abnormalities	Plasma cell neoplasm	3.08e-09			APOE,ARID4A,BCL2,BCL2L11,CCND1,CCND2,CD180,CD28,CD47,CD48,CD79A,CHGA,CSF3R,DIAPH1,FAT1,FLT3,FOS,FRMD4B,HLA-A,IGHM,IKZF1,IL2RA,IL7R,IRF4,ITGB3,JAK1,JCHAIN,KIF11,KIT,KMT2A,KMT2C,LY6D,PDGFRB,POSTN,PPP3CC,PRDM1,PRR5,SATB1,SDC1,SHANK3,SLAMF7,SMAD7,SMARCA2,SOCS2,TENT5C,TNFRSF17,TNIK,XBP1	48
Cancer,Hematological Disease,Immunological Disease,Organismal Injury and Abnormalities	B-cell leukemia	6.52e-09			ARID1B,ATF6,ATP11A,BCL2,BLNK,BTG2,CARD11,CBFA2T3,CCND1,CD180,CD28,CD79A,CDKN1A,CSF3R,DAPK1,DNTT,FLT3,IKZF1,IL2RA,IL7R,IRF4,JAK1,KIT,KMT2A,LCK,LEF1,NOTCH1,PBX3,PDGFRB,PPP3CC,PRR5,RUNX1,SH2D2A,SIPA1L3,SYNE2,XBP1,ZEB2	37
Hematological System Development and Function,Immunological Disease,Inflammatory Disease,Lymphoid Tissue Structure and Development,Organ Morphology,Organismal Development,Organismal Injury and Abnormalities,Tissue Morphology	Enlargement of spleen	7.95e-09			ARID4A,BCL2,BCL2L11,BLNK,CBFA2T3,CCND1,CCR7,CD28,CD47,CDKN1A,DUSP22,EZR,FCGR2B,FLI1,GATA1,IL2RA,IRF4,ITGA2B,ITGB3,JAK1,KIT,MPL,NLRC5,PRKG1,PROCR,TBXA2R,ZEB2,ZFPM1	28

## Sheet: Ext. Data Fig. 7f
Categories	Diseases or Functions Annotation	p-value	Predicted Activation State	Activation z-score	Molecules	# Molecules
Hematological System Development and Function,Humoral Immune Response,Lymphoid Tissue Structure and Development,Tissue Morphology	Quantity of B lymphocytes	9.62e-18	Decreased	-2.274	ADGRG3,APOE,ARHGDIA,ARHGEF1,ARNTL,BANK1,BCL2L11,BST1,C3,CAMP,CCR9,CD22,Cd24a,CD36,CD69,CDH17,CDKN1A,CEBPE,CLEC4A,CTSB,CXCR2,CXCR4,DLK1,EBF1,EGR1,FCER1G,FCGR2A,FCGR2B,FLT3,FYN,GCNT2,GIMAP1-GIMAP5,GJA1,HLA-DQA1,HVCN1,IGLL1/IGLL5,IKZF3,IL1RL1,IL2RB,IRF2,IRF4,IRF8,ITGAL,ITGB2,ITPR3,JCHAIN,LCN2,Meis1,NEDD9,NKX2-3,PARP1,PBX1,PIM1,POU2AF1,PRKCB,RAC2,RARB,RIPK3,S1PR1,S1PR3,SAMSN1,SATB1,SELP,SH2B2,SIGLEC1…	77
Hematological System Development and Function,Lymphoid Tissue Structure and Development,Tissue Morphology	Quantity of lymphocytes	1.27e-26		-1.665	ADGRG3,ANPEP,APOE,ARHGDIA,ARHGEF1,ARNTL,AXL,BANK1,BCL11A,BCL2L1,BCL2L11,BIRC5,BST1,C3,C5AR1,CAMP,CCR1,CCR5,CCR9,CD200R1,CD22,CD244,Cd24a,CD36,CD48,CD5L,CD69,CD83,CDH17,CDK6,CDKN1A,CEBPE,CHI3L1,CLEC4A,CLEC4E,CORO1A,CSF1R,CSF2RB,Ctla2a/Ctla2b,CTSB,CTSE,CXCR2,CXCR4,CYP27A1,DGAT1,DLK1,DNMT1,EBF1,EGR1,FABP5,FCER1G,FCGR2A,FCGR2B,FLT3,Foxp2,FYN,GATA1,GATA2,GCNT2,GHR,GIMAP1-GIMAP5,GJA1,GNAI2,HLA-DQA1,HSP…	144
Hematological System Development and Function,Tissue Morphology	Quantity of mononuclear leukocytes	5.01e-30		-1.587	ADGRG3,ANPEP,APOE,ARHGDIA,ARHGEF1,ARNTL,AXL,BANK1,BCL11A,BCL2L1,BCL2L11,BIRC5,BST1,C3,C5AR1,CAMP,CCR1,CCR3,CCR5,CCR9,CD200R1,CD22,CD244,Cd24a,CD36,CD48,CD5L,CD69,CD83,CDH17,CDK6,CDKN1A,CEBPE,CHI3L1,CLEC4A,CLEC4E,CLU,CNN2,CORO1A,CSF1R,CSF2RB,CSF3R,Ctla2a/Ctla2b,CTSB,CTSE,CXCR2,CXCR4,CYP27A1,DGAT1,DLK1,DNMT1,EBF1,EGR1,F630028O10Rik,FABP5,FCER1G,FCGR2A,FCGR2B,FLT3,Foxp2,FYN,GATA1,GATA2,GCNT2,GHR,GIM…	155
Cancer,Hematological Disease,Organismal Injury and Abnormalities	Myelodysplastic syndrome or leukemia	6.96e-17		-1.508	ABCB4,ACTB,ADAM22,ADD2,ADGRG4,AFDN,AGBL1,AIG1,AKNA,ALDH1A1,ALDH1L1,AMMECR1,ANKH,ANKRD22,ANKRD6,ANPEP,ANXA1,ANXA2,ARHGAP6,ARHGAP9,ARNTL,ARPP21,AURKB,AXL,B3GALT1,B4GALNT1,BCAS3,BCL2L1,BCL2L11,BCR,BIRC5,BST1,BUB1B,C3,C4A/C4B,CACNA1D,CACNA1E,CADM1,CALR,CCR5,CD22,CD244,CD300LB,CD34,CD36,CD48,CDC42BPA,CDCP1,CDKN1A,CENPF,CEP55,CERS4,CFL1,COBL,COL16A1,COL1A2,CORO1A,CPA6,CPNE8,CSF1R,CSF2RB,CSF3R,CTSW,CXCR…	298
Cancer,Hematological Disease,Immunological Disease,Organismal Injury and Abnormalities	Leukemia	1.95e-16		-1.508	ABCB4,ACTB,ADAM22,ADD2,ADGRG4,AFDN,AGBL1,AIG1,AKNA,ALDH1A1,ALDH1L1,AMMECR1,ANKH,ANKRD22,ANKRD6,ANPEP,ANXA1,ANXA2,ARHGAP6,ARHGAP9,ARNTL,ARPP21,AURKB,AXL,B3GALT1,B4GALNT1,BCAS3,BCL2L1,BCL2L11,BCR,BIRC5,BST1,BUB1B,C3,C4A/C4B,CACNA1D,CACNA1E,CADM1,CALR,CCR5,CD22,CD244,CD300LB,CD34,CD36,CD48,CDC42BPA,CDCP1,CDKN1A,CENPF,CEP55,CERS4,CFL1,COBL,COL16A1,COL1A2,CORO1A,CPA6,CPNE8,CSF1R,CSF2RB,CSF3R,CTSW,CXCR…	289
Hematological System Development and Function,Lymphoid Tissue Structure and Development,Tissue Morphology	Quantity of T lymphocytes	1.75e-16		-1.366	ANPEP,APOE,ARHGDIA,ARHGEF1,BCL11A,BCL2L1,BCL2L11,BIRC5,C5AR1,CAMP,CCR1,CCR5,CCR9,CD200R1,CD244,CD48,CD5L,CD69,CD83,CDK6,CDKN1A,CHI3L1,CLEC4A,CORO1A,CSF2RB,Ctla2a/Ctla2b,CTSE,CXCR4,CYP27A1,DGAT1,DNMT1,FABP5,FCER1G,FCGR2B,FLT3,Foxp2,FYN,GHR,GIMAP1-GIMAP5,GJA1,GNAI2,HLA-DQA1,HSPD1,IGF2R,IKZF4,IL10RA,IL1R1,IL1RL1,IL2RB,IRF2,IRF4,IRF8,ITGAL,ITGB2,LCK,LGALS1,MERTK,MMP9,NDST3,NFAT5,NFIL3,NKX2-3,NOTCH1,P…	99
Hematological System Development and Function,Hematopoiesis	Development of hematopoietic system	1.29e-13		-1.31	AGO4,AXL,BAIAP2,BCL2L11,BCR,BIRC5,CALR,CCNE1,CCR1,CCR9,CD83,CDKN1A,Clec2d (includes others),CSF1R,CSF2RB,CSF3R,CXCR4,EBF1,EGR1,EPOR,FLNA,FLT3,FUT8,FYN,FZD8,GATA1,GATA2,GFI1B,Hmga2,HOXA10,IGLL1/IGLL5,IL2RB,IRF8,ITGAL,KDM6A,KLF1,KMT2C,LAT2,LCK,LMO2,LRP5,MECOM,Meis1,MERTK,MMP9,MPL,NFIL3,NOTCH1,PBX1,PIM1,PRKCQ,PRMT1,RB1,RGS18,RORA,RPS6KA1,RUNX3,S100A9,SATB1,SELP,Spaca6,SPIB,TAL1,TEK,TFR2,TGFB1,TYROBP…	69
Cancer,Hematological Disease,Organismal Injury and Abnormalities	Hematopoietic neoplasm	7.41e-28		-1.153	ABCB4,ABHD5,ACSL6,ACTB,ACVRL1,ADAM22,ADD2,ADGRG4,AFDN,AGBL1,AIG1,AKNA,ALAS1,ALDH1A1,ALDH1L1,ALOX5,AMMECR1,ANKH,ANKRD22,ANKRD6,ANPEP,ANXA1,ANXA2,APBA1,APOE,ARHGAP6,ARHGAP9,ARHGEF1,ARNTL,ARPP21,ATXN7L1,AURKB,AXL,B3GALT1,B4GALNT1,BCAS3,BCL11A,BCL2L1,BCL2L11,BCR,BIRC5,BST1,BUB1B,C3,C4A/C4B,CA2,CACNA1D,CACNA1E,CACNA1G,CADM1,CALR,CBX2,CCR3,CCR5,CD101,CD163,CD22,CD244,CD300LB,CD34,CD36,CD48,CD69,CDC42BP…	425
Cancer,Hematological Disease,Organismal Injury and Abnormalities	Bone marrow cancer	1.69e-12		-0.841	ABCB4,ACTB,ADGRG4,AFDN,AGBL1,ALDH1A1,ALDH1L1,AMMECR1,ANKRD22,ANKRD6,ANPEP,ANXA1,ANXA2,ARHGAP6,ARHGAP9,ARNTL,ARPP21,AURKB,AXL,B3GALT1,B4GALNT1,BCAS3,BCL2L1,BCR,BIRC5,BST1,BUB1B,C3,C4A/C4B,CACNA1D,CACNA1E,CADM1,CALR,CCR5,CD300LB,CD34,CD36,CD48,CDC42BPA,CDCP1,CDKN1A,CENPF,CEP55,CERS4,COBL,COL16A1,CORO1A,CPA6,CPNE8,CSF1R,CSF2RB,CSF3R,CTSW,CXCR4,CYBB,CYP7B1,DAXX,DCAF7,DENND4A,DGLUCY,DNAJA4,DNMT1,EPDR1…	243
Hematological Disease,Organismal Injury and Abnormalities	Bone marrow lesion	5.42e-13		-0.743	ABCB4,ACTB,ADGRG4,AFDN,AGBL1,ALDH1A1,ALDH1L1,AMMECR1,ANKRD22,ANKRD6,ANPEP,ANXA1,ANXA2,ARHGAP6,ARHGAP9,ARNTL,ARPP21,AURKB,AXL,B3GALT1,B4GALNT1,BCAS3,BCL2L1,BCL2L11,BCR,BIRC5,BST1,BUB1B,C3,C4A/C4B,CACNA1D,CACNA1E,CADM1,CALR,CCR5,CD300LB,CD34,CD36,CD48,CDC42BPA,CDCP1,CDKN1A,CENPF,CEP55,CERS4,COBL,COL16A1,CORO1A,CPA6,CPNE8,CSF1R,CSF2RB,CSF3R,CTSW,CXCR4,CYBB,CYP7B1,DAAM1,DAXX,DCAF7,DENND4A,DGLUCY,DNAJ…	249
Hematological System Development and Function,Hematopoiesis,Tissue Morphology	Quantity of hematopoietic progenitor cells	2.19e-21		-0.587	ADD2,ADGRG3,APOE,ARHGDIA,ARHGEF1,ARNTL,BCL11A,BCL2L1,BCL2L11,BIRC5,CCR9,CD22,CD244,Cd24a,CD34,CD36,CD5L,CD69,CD83,CDH17,CDK4,CDK6,CDKN1A,CLEC4A,CORO1A,CSF3R,CTSE,CXCR4,DLK1,DMTN,EBF1,EPB42,EPOR,FCER1G,FCGR2B,FLNA,FLT3,FOSL2,FYN,GATA1,GIMAP1-GIMAP5,GJA1,GNAI2,HBA1/HBA2,HBB,IGLL1/IGLL5,IKZF3,IL1RL1,IL2RB,IRF4,IRF8,ITGB2,ITPR3,JAM3,KDR,KEL,LCK,LCN2,Ly6a (includes others),MECOM,Meis1,MPL,MXD1,NOTCH1,…	95
Cancer,Hematological Disease,Immunological Disease,Organismal Injury and Abnormalities	Acute leukemia	3.63e-13		-0.579	ABCB4,ACTB,ADAM22,ADGRG4,AFDN,AGBL1,ALDH1A1,ALDH1L1,AMMECR1,ANKRD22,ANKRD6,ANPEP,ANXA1,ANXA2,ARHGAP6,ARHGAP9,ARNTL,ARPP21,AURKB,AXL,B3GALT1,B4GALNT1,BCAS3,BCL2L1,BCR,BIRC5,BST1,BUB1B,C3,C4A/C4B,CACNA1D,CACNA1E,CADM1,CALR,CD22,CD300LB,CD34,CD36,CD48,CDC42BPA,CDKN1A,CENPF,CEP55,CERS4,COBL,COL16A1,CORO1A,CPA6,CPNE8,CSF1R,CSF2RB,CSF3R,CTSW,CXCR4,CYP7B1,DCAF7,DENND4A,DGLUCY,DNMT1,EBF1,EPDR1,EPOR,ERMAP…	243
Cancer,Hematological Disease,Organismal Injury and Abnormalities	Hematologic cancer	1.53e-27		-0.516	ABCB4,ABHD5,ACSL6,ACTB,ACVRL1,ADAM22,ADD2,ADGRG4,AFDN,AGBL1,AIG1,AKNA,ALAS1,ALDH1A1,ALDH1L1,ALOX5,AMMECR1,ANKH,ANKRD22,ANKRD6,ANPEP,ANXA1,ANXA2,APBA1,APOE,ARHGAP6,ARHGAP9,ARHGEF1,ARNTL,ARPP21,ATXN7L1,AURKB,AXL,B3GALT1,B4GALNT1,BCAS3,BCL11A,BCL2L1,BCL2L11,BCR,BIRC5,BST1,BUB1B,C3,C4A/C4B,CA2,CACNA1D,CACNA1E,CACNA1G,CADM1,CALR,CBX2,CCR3,CCR5,CD101,CD163,CD22,CD244,CD300LB,CD34,CD36,CD48,CD69,CDC42BP…	420
Hematological System Development and Function,Inflammatory Response,Tissue Morphology	Quantity of monocytes	1.65e-12		-0.474	APOE,ARNTL,BCL2L11,C3,CCR3,CDKN1A,CLEC4A,CLEC4E,CLU,CNN2,CSF1R,CSF3R,F630028O10Rik,FCGR2B,GJA1,GNAI2,IRF8,ITGAL,ITGB2,JAM3,LCN2,Ly6a (includes others),Meis1,MMP9,NLRC3,PARP1,PRTN3,SELL,SELP,SLFN12L,SMO,SORBS1,TSPAN33	33
Cancer,Hematological Disease,Organismal Injury and Abnormalities	Bone marrow neoplasm	7.56e-13		-0.467	ABCB4,ACTB,ADGRG4,AFDN,AGBL1,ALDH1A1,ALDH1L1,AMMECR1,ANKRD22,ANKRD6,ANPEP,ANXA1,ANXA2,ARHGAP6,ARHGAP9,ARNTL,ARPP21,AURKB,AXL,B3GALT1,B4GALNT1,BCAS3,BCL2L1,BCL2L11,BCR,BIRC5,BST1,BUB1B,C3,C4A/C4B,CACNA1D,CACNA1E,CADM1,CALR,CCR5,CD300LB,CD34,CD36,CD48,CDC42BPA,CDCP1,CDKN1A,CENPF,CEP55,CERS4,COBL,COL16A1,CORO1A,CPA6,CPNE8,CSF1R,CSF2RB,CSF3R,CTSW,CXCR4,CYBB,CYP7B1,DAAM1,DAXX,DCAF7,DENND4A,DGLUCY,DNAJ…	248
Cancer,Hematological Disease,Organismal Injury and Abnormalities	Neoplasia of blood cells	5.92e-28		-0.459	ABCB4,ABHD5,ACSL6,ACTB,ACVRL1,ADAM22,ADD2,ADGRG4,AFDN,AGBL1,AIG1,AKNA,ALAS1,ALDH1A1,ALDH1L1,ALOX5,AMMECR1,ANKH,ANKRD22,ANKRD6,ANPEP,ANXA1,ANXA2,APBA1,APOE,ARHGAP6,ARHGAP9,ARHGEF1,ARNTL,ARPP21,ATXN7L1,AURKB,AXL,B3GALT1,B4GALNT1,BCAS3,BCL11A,BCL2L1,BCL2L11,BCR,BIRC5,BST1,BUB1B,C3,C4A/C4B,CA2,CACNA1D,CACNA1E,CACNA1G,CADM1,CALR,CBX2,CCR3,CCR5,CD101,CD163,CD22,CD244,CD300LB,CD34,CD36,CD48,CD69,CDC42BP…	422
Cancer,Hematological Disease,Organismal Injury and Abnormalities	Malignant myeloid neoplasm	1.22e-12		-0.447	ABCB4,ACTB,ADGRG4,AFDN,AGBL1,ALDH1A1,ALDH1L1,AMMECR1,ANKRD22,ANKRD6,ANPEP,ANXA1,ANXA2,ARHGAP6,ARHGAP9,ARNTL,ARPP21,AURKB,AXL,B3GALT1,B4GALNT1,BCAS3,BCL2L1,BCL2L11,BCR,BIRC5,BST1,BUB1B,C3,C4A/C4B,CACNA1D,CACNA1E,CADM1,CALR,CCR5,CD300LB,CD34,CD36,CD48,CDC42BPA,CDKN1A,CENPF,CEP55,CERS4,COBL,COL16A1,CORO1A,CPA6,CPNE8,CSF1R,CSF2RB,CSF3R,CTSW,CXCR4,CYP7B1,DAAM1,DAXX,DCAF7,DENND4A,DGLUCY,DNAJA4,DNMT1,EP…	242
Hematological System Development and Function,Tissue Morphology	Quantity of leukocytes	7.21e-42		-0.392	ADAM8,ADGRE5,ADGRG3,ALOX5,ANPEP,ANXA1,APOE,ARHGDIA,ARHGEF1,ARNTL,ARRB2,AXL,B4GALNT1,BANK1,BCL11A,BCL2L1,BCL2L11,BCR,BIRC5,BST1,C1QA,C3,C4A/C4B,C5AR1,CAMP,CCBE1,CCR1,CCR3,CCR5,CCR9,CD101,CD200R1,CD22,CD244,Cd24a,CD34,CD36,CD48,CD5L,CD69,CD83,CDH17,CDK6,CDKN1A,CEBPE,CHI3L1,CLEC4A,CLEC4E,CLU,CNN2,CORO1A,CSF1R,CSF2RB,CSF3R,Ctla2a/Ctla2b,CTSB,CTSE,CXCR2,CXCR4,CYBB,CYP27A1,DGAT1,DLK1,DNMT1,EBF1,EGR1,F6…	201
Hematological System Development and Function,Inflammatory Response,Tissue Morphology	Quantity of macrophages	5.65e-14		-0.331	ADAM8,APOE,B4GALNT1,BCL2L11,C4A/C4B,C5AR1,CCBE1,CCR5,CD200R1,CD36,CD5L,CDKN1A,CLU,CNN2,CSF1R,CYBB,F630028O10Rik,FOSL2,GHR,HMOX1,IL1R1,IL1RL1,IRF8,ITGB2,LCN2,LHCGR,LITAF,MAPKAPK2,MMP8,MMP9,NR3C2,PARP1,PGLYRP1,PILRA,PRMT1,PTK2,RAPGEF4,RB1,SELP,SELPLG,SLFN12L,SNCA,SOAT1,SPP1,ST6GAL1,STEAP4,TEK,TGFB1,TGM2,VEGFA	50
Hematological System Development and Function,Tissue Morphology	Quantity of antigen presenting cells	3.85e-19		-0.324	ADAM8,APOE,ARRB2,B4GALNT1,BCL11A,BCL2L11,C4A/C4B,C5AR1,CAMP,CCBE1,CCR5,CD200R1,CD36,CD5L,CD83,CDKN1A,CLEC4A,CLEC4E,CLU,CNN2,CSF1R,CYBB,F630028O10Rik,FCER1G,FCGR2B,FLT3,FOSL2,GATA1,GATA2,GHR,HMOX1,IL1R1,IL1RL1,IRF2,IRF4,IRF8,ITGB2,LCN2,LGALS1,LHCGR,LITAF,MAPKAPK2,MMP8,MMP9,NR3C2,PARP1,PGLYRP1,PILRA,PRMT1,PTK2,RAPGEF4,RB1,RPS6KA1,SELL,SELP,SELPLG,SEMA3E,SLFN12L,SNCA,SOAT1,SPIB,SPP1,ST6GAL1,STEAP4,T…	70
Hematological System Development and Function,Tissue Morphology	Quantity of blood cells	4.24e-50		-0.261	ADAM8,ADD2,ADGRE5,ADGRG3,ALOX5,ANPEP,ANXA1,APOE,AQP1,ARHGDIA,ARHGEF1,ARNTL,ARRB2,AXL,B4GALNT1,BANK1,BCL11A,BCL2L1,BCL2L11,BCR,BIRC5,BST1,C1QA,C3,C4A/C4B,C5AR1,CAMP,CCBE1,CCR1,CCR3,CCR5,CCR9,CD101,CD200R1,CD22,CD244,Cd24a,Cd33,CD34,CD36,CD48,CD5L,CD69,CD83,CDH17,CDK4,CDK6,CDKN1A,CEBPE,CHI3L1,CLEC4A,CLEC4E,CLU,CNN2,CORO1A,CSF1R,CSF2RB,CSF3R,Ctla2a/Ctla2b,CTSB,CTSE,CXCR2,CXCR4,CYBB,CYP27A1,DGAT1,DLK…	231
Cancer,Hematological Disease,Organismal Injury and Abnormalities	Myeloid neoplasm	5.57e-14		-0.219	ABCB4,ACTB,ADGRG4,AFDN,AGBL1,ALDH1A1,ALDH1L1,AMMECR1,ANKRD22,ANKRD6,ANPEP,ANXA1,ANXA2,ARHGAP6,ARHGAP9,ARNTL,ARPP21,AURKB,AXL,B3GALT1,B4GALNT1,BCAS3,BCL2L1,BCL2L11,BCR,BIRC5,BST1,BUB1B,C3,C4A/C4B,CACNA1D,CACNA1E,CADM1,CALR,CCR5,CD300LB,CD34,CD36,CD48,CDC42BPA,CDCP1,CDKN1A,CENPF,CEP55,CERS4,COBL,COL16A1,CORO1A,CPA6,CPNE8,CSF1R,CSF2RB,CSF3R,CTSW,CXCR4,CYBB,CYP7B1,DAAM1,DAXX,DCAF7,DENND4A,DGLUCY,DNAJ…	254
Hematological Disease,Immunological Disease	Lymphoproliferative disorder	7.83e-25		-0.056	ABHD5,ACSL6,ACVRL1,ADAM22,ADD2,AGBL1,AIG1,AKNA,ALAS1,ALDH1A1,ALOX5,ANKH,ANPEP,ANXA1,ANXA2,APBA1,APOE,ARHGEF1,ARPP21,ATXN7L1,AURKB,AXL,BCL11A,BCL2L1,BCL2L11,BCR,BIRC5,BUB1B,C3,CA2,CACNA1G,CADM1,CBX2,CCR3,CD101,CD163,CD22,CD244,CD34,CD36,CD48,CD69,CDK4,CDK6,CDKN1A,CFL1,CHI3L1,CLEC4A,CLU,CNR1,COL1A2,CRYBG1,CSF1R,CSF2RB,CSF3R,CTSG,CXCR4,DENND4A,DLG5,DNMT1,DUSP4,DUSP8,EBF1,EGR1,EMB,EMCN,ENG,EPOR,EVA1A…	275
Cancer,Hematological Disease,Organismal Injury and Abnormalities	Myeloid or lymphoid neoplasm	7.59e-28		0.065	ABCB4,ABHD5,ACSL6,ACTB,ACVRL1,ADAM22,ADD2,ADGRG4,AFDN,AGBL1,AIG1,AKNA,ALAS1,ALDH1A1,ALDH1L1,ALOX5,AMMECR1,ANKH,ANKRD22,ANKRD6,ANPEP,ANXA1,ANXA2,APBA1,APOE,ARHGAP6,ARHGAP9,ARHGEF1,ARNTL,ARPP21,ATXN7L1,AURKB,AXL,B3GALT1,B4GALNT1,BCAS3,BCL11A,BCL2L1,BCL2L11,BCR,BIRC5,BST1,BUB1B,C3,C4A/C4B,CA2,CACNA1D,CACNA1E,CACNA1G,CADM1,CALR,CBX2,CCR3,CCR5,CD101,CD163,CD22,CD244,CD300LB,CD34,CD36,CD48,CD69,CDC42BP…	422
Cell-mediated Immune Response,Cellular Development,Cellular Function and Maintenance,Cellular Growth and Proliferation,Embryonic Development,Hematological System Development and Function,Hematopoiesis,Lymphoid Tissue Structure and Development,Organ Development,Organismal Development,Tissue Development	T cell development	2.05e-12		0.115	ANXA1,AXL,BCL11A,BCL2L11,BIRC5,C5AR1,CADM1,CBX2,CCR9,CD244,CD69,CD83,CDK6,CDKN1A,CLEC4E,CXCR2,CXCR4,DNMT1,EBF1,EGR1,FCER1G,FCGR2A,FCGR2B,FYN,FZD8,GATA1,GATA2,GFI1B,GIMAP1-GIMAP5,GLI2,HLA-DQA1,HSPD1,IGF2R,IKZF2,IL10RA,IL1R1,IL1RL1,IL2RB,IRF2,IRF4,IRF8,ITGAL,ITGB2,KDM5D,KDR,LAT2,LCK,LEF1,LGALS1,LMO2,LTBP1,MAFB,MERTK,NOTCH1,PAG1,PARP1,PENK,PIK3R6,PIM1,POU2AF1,PRKCQ,PRKCZ,PRKD1,PTGS1,RB1,RFTN1,RIPK3,…	86
Hematological Disease,Immunological Disease	Eosinophilia	6.37e-13		0.14	ACTB,ALOX5,ANXA1,ANXA3,ARPC1B,ARRB2,BIRC5,C3,C4A/C4B,CA2,CCR3,CCR5,CD69,Chil3/Chil4,CSF1R,CXCR4,ENO1,EPB41L3,FCGR2A,FCGR2B,FSTL1,HDC,HSPA5,IL1RL1,IMPDH1,IRF8,JCHAIN,LTB4R,MGAT5,MYH9,P4HB,PDGFRB,PDIA3,PHLDB2,PRKCQ,RORA,SELENBP1,SLPI,SPP1,TKT,TNFSF8,TPSAB1/TPSB2,TUBB	43
Cellular Movement,Hematological System Development and Function,Immune Cell Trafficking	Cell movement of antigen presenting cells	8.97e-17		0.183	ANXA1,APOE,ARRB2,AXL,C3,C5AR1,CAMP,CCDC88A,CCR1,CCR3,CCR5,CD55,CDKN1A,CNN2,CNR1,CSF1R,CSF2RB,CTSE,CTSG,CTSZ,CXCR2,CXCR4,CYBB,CYSLTR2,ENG,EPS8,FCN1,FLNA,GATA1,GJA1,HEBP1,HMOX1,HPSE,HSPA5,IL10RA,ITGA1,ITGAL,ITGB2,JAM3,KDR,LGALS1,LITAF,LMNB1,LTB4R,MAPKAPK2,MMP9,NR3C2,PARP1,PLEC,PLXNC1,PPP1R15A,PRCP,PRKCQ,PTK2B,RAC2,RAMP1,Retnlg,RIPK3,RORA,RUNX3,S100A8,S1PR1,S1PR3,SELL,SELP,SEMA3E,SFRP1,SLAMF1,SLAMF8…	77
Cancer,Hematological Disease,Immunological Disease,Organismal Injury and Abnormalities	Tumorigenesis of lymphocytes	1.03e-22		0.187	ABHD5,ACSL6,ACVRL1,ADD2,AGBL1,AIG1,AKNA,ALAS1,ALDH1A1,ALOX5,ANKH,ANPEP,ANXA1,ANXA2,APBA1,APOE,ARHGEF1,ARPP21,ATXN7L1,AURKB,BCL11A,BCL2L1,BCL2L11,BCR,BIRC5,BUB1B,C3,CA2,CACNA1G,CBX2,CCR3,CD101,CD163,CD22,CD244,CD36,CD48,CD69,CDK4,CDK6,CDKN1A,CFL1,CHI3L1,CLEC4A,CLU,CNR1,COL1A2,CRYBG1,CSF1R,CSF2RB,CSF3R,CTSG,CXCR4,DENND4A,DLG5,DNMT1,DUSP4,DUSP8,EBF1,EGR1,EMB,EMCN,ENG,EPOR,EVA1A,FAP,FBN1,FCGR2A,FCGR2…	257
Cellular Movement,Hematological System Development and Function,Immune Cell Trafficking,Inflammatory Response	Cell movement of macrophages	2.33e-13		0.218	ANXA1,APOE,C3,C5AR1,CAMP,CCDC88A,CCR1,CCR5,CD55,CDKN1A,CNN2,CNR1,CSF1R,CTSE,CTSG,CXCR4,CYBB,CYSLTR2,ENG,FCN1,FLNA,GJA1,HMOX1,HSPA5,ITGA1,ITGAL,ITGB2,JAM3,KDR,LITAF,LMNB1,MAPKAPK2,MMP9,NR3C2,PARP1,PLEC,PPP1R15A,PRCP,PRKCQ,PTK2B,RAC2,RIPK3,RORA,S100A8,S1PR1,SELL,SELP,SEMA3E,SFRP1,SLAMF1,SLAMF8,SPHK1,SPP1,TGFB1,Tmsb4x (includes others),TNFAIP8L2,TYROBP,VASP,VEGFA	59
Cancer,Hematological Disease,Immunological Disease,Organismal Injury and Abnormalities	Neoplasia of leukocytes	1.73e-25		0.279	ABHD5,ACSL6,ACVRL1,ADAM22,ADD2,AGBL1,AIG1,AKNA,ALAS1,ALDH1A1,ALOX5,ANKH,ANPEP,ANXA1,ANXA2,APBA1,APOE,ARHGEF1,ARPP21,ATXN7L1,AURKB,AXL,BCL11A,BCL2L1,BCL2L11,BCR,BIRC5,BUB1B,C3,C4A/C4B,CA2,CACNA1G,CADM1,CBX2,CCR3,CD101,CD163,CD22,CD244,CD34,CD36,CD48,CD69,CDK4,CDK6,CDKN1A,CFL1,CHI3L1,CLEC4A,CLU,CNR1,COL1A2,CRYBG1,CSF1R,CSF2RB,CSF3R,CTSG,CXCR4,DENND4A,DLG5,DNMT1,DUSP4,DUSP8,EBF1,EGR1,EMB,EMCN,ENG,EP…	276
Cancer,Hematological Disease,Immunological Disease,Organismal Injury and Abnormalities	Lymphocytic cancer	1.63e-24		0.32	ABHD5,ACSL6,ACVRL1,ADAM22,ADD2,AGBL1,AIG1,AKNA,ALAS1,ALDH1A1,ALOX5,ANKH,ANPEP,ANXA1,ANXA2,APBA1,APOE,ARHGEF1,ARPP21,ATXN7L1,AURKB,AXL,BCL11A,BCL2L1,BCL2L11,BCR,BIRC5,BUB1B,C3,CA2,CACNA1G,CADM1,CBX2,CCR3,CD101,CD163,CD22,CD244,CD34,CD36,CD48,CD69,CDK4,CDK6,CDKN1A,CFL1,CHI3L1,CLEC4A,CLU,CNR1,COL1A2,CRYBG1,CSF1R,CSF2RB,CSF3R,CTSG,CXCR4,DENND4A,DLG5,DNMT1,DUSP4,DUSP8,EBF1,EGR1,EMB,EMCN,ENG,EPOR,EVA1A…	273
Cancer,Hematological Disease,Organismal Injury and Abnormalities	Lymphocytic neoplasm	2.09e-24		0.32	ABHD5,ACSL6,ACVRL1,ADAM22,ADD2,AGBL1,AIG1,AKNA,ALAS1,ALDH1A1,ALOX5,ANKH,ANPEP,ANXA1,ANXA2,APBA1,APOE,ARHGEF1,ARPP21,ATXN7L1,AURKB,AXL,BCL11A,BCL2L1,BCL2L11,BCR,BIRC5,BUB1B,C3,CA2,CACNA1G,CADM1,CBX2,CCR3,CD101,CD163,CD22,CD244,CD34,CD36,CD48,CD69,CDK4,CDK6,CDKN1A,CFL1,CHI3L1,CLEC4A,CLU,CNR1,COL1A2,CRYBG1,CSF1R,CSF2RB,CSF3R,CTSG,CXCR4,DENND4A,DLG5,DNMT1,DUSP4,DUSP8,EBF1,EGR1,EMB,EMCN,ENG,EPOR,EVA1A…	273
Cancer,Hematological Disease,Organismal Injury and Abnormalities	Hematologic cancer of cells	1.15e-22		0.326	ABHD5,ACSL6,ACVRL1,ADAM22,ADD2,AGBL1,AIG1,AKNA,ALAS1,ALDH1A1,ALOX5,ANKH,ANPEP,ANXA1,ANXA2,APBA1,ARHGEF1,ARPP21,ATXN7L1,AURKB,AXL,BCL2L1,BCL2L11,BCR,BIRC5,BUB1B,C3,CACNA1G,CADM1,CBX2,CCR3,CD101,CD163,CD22,CD244,CD34,CD36,CD48,CD69,CDK4,CDK6,CDKN1A,CFL1,CHI3L1,CLU,CNR1,COL1A2,CRYBG1,CSF1R,CSF2RB,CSF3R,CXCR4,DENND4A,DLG5,DNMT1,DUSP4,DUSP8,EBF1,EGR1,EMCN,ENG,EPOR,EVA1A,FAP,FBN1,FCGR2A,FCGR2B,FCHO2,FG…	254
Cellular Movement,Hematological System Development and Function,Immune Cell Trafficking	Cellular infiltration by leukocytes	1.03e-19		0.352	ABCB4,ADAM8,ANXA1,ANXA2,APOE,ARRB2,BGN,C3,C4A/C4B,C5AR1,CCR1,CCR5,CD36,CD48,CD55,CD93,CDKN1A,CLEC5A,CMA1,CNR1,CORO1A,CSF1R,CSF2RB,CTSB,CTSG,CXCR2,CYBB,CYSLTR2,FABP4,FCER1G,FCN1,FOXM1,GATA2,GJA1,HMOX1,HSPA5,HSPD1,IL1R1,IL1RL1,ITGA1,ITGAL,ITGB2,JAM3,KDR,LCN2,LGALS1,LMNB1,LRP5,LTB4R,LTF,Ly6a (includes others),MAPKAPK2,MMP8,MMP9,NCF1,NOTCH1,NR3C2,OLFM4,PARP1,PGLYRP1,PLCB2,PLEC,PPP1R15A,PRCP,PRKCQ,PRT…	90
Hematological System Development and Function,Inflammatory Response,Tissue Morphology	Quantity of phagocytes	4.17e-27		0.401	ADAM8,ANXA1,APOE,ARNTL,ARRB2,B4GALNT1,BCL11A,BCL2L11,BCR,C1QA,C3,C4A/C4B,C5AR1,CAMP,CCBE1,CCR1,CCR3,CCR5,CD200R1,CD36,CD5L,CD83,CDKN1A,CLEC4A,CLEC4E,CLU,CNN2,CSF1R,CSF3R,CTSB,CXCR2,CYBB,F630028O10Rik,FCER1G,FCGR2A,FCGR2B,FLT3,FOSL2,GATA1,GATA2,GHR,GJA1,GNAI2,HDC,HMOX1,HPSE,IL1R1,IL1RL1,IL2RB,IRF2,IRF4,IRF8,ITGAL,ITGB2,JAM3,LCN2,LGALS1,LHCGR,LITAF,Ly6a (includes others),MAPKAPK2,Meis1,MMP8,MMP9,NE…	105
Cellular Development,Cellular Growth and Proliferation,Hematological System Development and Function,Lymphoid Tissue Structure and Development	Cell proliferation of T lymphocytes	1.69e-19		0.404	ANXA1,APOE,ARHGDIA,ARHGEF1,AURKB,AXL,BCL2L1,BIRC5,C3,C5AR1,CALR,CAMP,CBX2,CCR5,CD244,Cd24a,CD36,CD48,CD55,CD69,CD83,CDK6,CDKN1A,Clec2d (includes others),CORO1A,CSF2RB,CTSZ,CXCR4,DLG5,EGR1,EHD3,FABP4,FCER1G,FCGR2B,FLT3,FYN,GFI1B,GJA1,GNAI2,GPI,HLA-DQA1,HMOX1,HOXA10,HRH2,HSPA1A/HSPA1B,HSPA5,HSPA8,HSPD1,IKZF3,IKZF4,IL1R1,IL1RL1,IL2RB,IMPDH1,IRF2,IRF4,IRF8,ISG20,ITGAL,ITGB2,KDR,LAT2,LBR,LCK,LCP1,LGAL…	110
Hematological System Development and Function,Organismal Functions	Coagulation of blood	2.84e-15		0.435	ANXA2,APLP2,APOE,ARNTL,ARRB2,AXL,C3,C4A/C4B,CAPN1,CD177,CD34,CD36,CLIC1,COL1A2,CTSG,CYSLTR2,DOCK6,EHD3,EPHB2,FADS2,FCER1G,FCGR2A,FLNA,FYN,GATA1,GATA2,GNAI2,GP5,GP9,GUCY1B1,HBB,IRF2,ITPR3,LCK,LCN2,LYST,MERTK,MICAL1,P2RX1,PAFAH2,PDGFB,PIK3R6,PLCB2,PRCP,PRKAR2B,PRKCB,PRKCQ,PRTN3,PTGS1,SELP,SELPLG,SERPINF1,SH2B2,SLC4A1,TRPC6,VASP,VWF,ZFPM1,ZNF385A	59
Cancer,Hematological Disease,Immunological Disease,Organismal Injury and Abnormalities	Lymphoma	3.88e-19		0.44	ABHD5,ACSL6,ACVRL1,AGBL1,ALAS1,ALOX5,ANPEP,ANXA1,ANXA2,APBA1,ARHGEF1,ARPP21,ATXN7L1,AURKB,BCL2L1,BCL2L11,BCR,BIRC5,BUB1B,C3,CACNA1G,CBX2,CCR3,CD101,CD163,CD22,CD36,CD48,CD69,CDK4,CDK6,CDKN1A,CHI3L1,CLU,CNR1,COL1A2,CRYBG1,CSF1R,CSF2RB,CSF3R,CXCR4,DENND4A,DLG5,DNMT1,DUSP4,DUSP8,EGR1,EMCN,ENG,EPOR,FAP,FBN1,FCGR2A,FCGR2B,FCHO2,FHIT,FHL1,FNDC3B,FOSL2,FYN,GFI1B,GFRA1,GHR,GJA1,GLI2,GNAI2,GREB1,GSR,HLA-D…	203
Cellular Development,Cellular Growth and Proliferation,Hematological System Development and Function,Hematopoiesis,Lymphoid Tissue Structure and Development,Tissue Development	Hematopoiesis of mononuclear leukocytes	4.7e-19		0.468	ADGRG3,ANXA1,ARNTL,AXL,B4GALNT1,BCL11A,BCL2L1,BCL2L11,BIRC5,BST1,C5AR1,CADM1,CAMP,CBX2,CCNE1,CCR9,CD244,Cd24a,CD36,CD69,CD83,CDH17,CDK6,CDKN1A,CLEC4E,CMTM7,CSF1R,CSF2RB,CSF3R,CXCR2,CXCR4,DNMT1,EBF1,EGR1,EPHB2,ERN1,FCER1G,FCGR2A,FCGR2B,FLT3,FUT8,FYN,FZD8,GATA1,GATA2,GFI1B,GIMAP1-GIMAP5,GLI2,HLA-DQA1,HSPD1,IFI16,IGF2R,IGLL1/IGLL5,IKZF2,IKZF3,IL10RA,IL1R1,IL1RL1,IL2RB,IL3RA,IMPDH1,IRF2,IRF4,IRF8,ITG…	122
Hematological System Development and Function,Organismal Development,Tissue Morphology	Quantity of blood	1.35e-15		0.469	ADD2,ALOX5,APOE,AQP1,BCL2L1,BIRC5,CCBE1,Cd33,CD34,CD83,CDK4,CDK6,DMTN,EPB42,EPOR,GATA1,GIMAP1-GIMAP5,HBA1/HBA2,HBB,HMOX1,IGF2R,IL1RL1,IL2RB,JAM3,KDR,KEL,LCN2,MMP9,MPL,MXD1,NFIL3,PBX1,PDGFB,PDGFRB,PICALM,PIM1,PKLR,PPP1R15A,RAC2,RB1,SELP,SLC11A2,SLC14A1,SLC4A1,SLC8A1,SOX6,SPTA1,SPTB,TFR2,TGFB1,TGM2,TSPAN33,VEGFA,ZNF385A	54
Cell-To-Cell Signaling and Interaction,Cellular Function and Maintenance,Hematological System Development and Function,Inflammatory Response	Phagocytosis by macrophages	9.06e-13		0.492	ANXA1,AXL,BIN1,C3,CALR,CAMP,CD36,CD5L,CD93,CNN2,CSF1R,FCER1G,FCGR2A,FCGR2B,FCN1,FGR,FYN,HMOX1,IL1RL1,ITGB2,LTB4R,MAPKAPK2,MERTK,PGLYRP1,PLAUR,RASA4,RORA,S100A9,SIGLEC1,SLAMF7,SNCA,SOAT1,SPIC,TGM2,TYROBP	35
Cancer,Hematological Disease,Immunological Disease,Organismal Injury and Abnormalities	T-cell malignant neoplasm	5.81e-16		0.561	ANPEP,ANXA1,ATXN7L1,BCL2L1,BCL2L11,BIRC5,C3,CADM1,CCR3,CD163,CD34,CD69,CDK4,CDKN1A,CLU,COL1A2,CRYBG1,CSF1R,CSF3R,DNMT1,DUSP4,DUSP8,EBF1,EGR1,ENG,EPOR,FBN1,FHIT,FLT3,FNDC3B,FYN,GATA2,GHR,GJA1,GSR,HLA-DQA1,HSP90AB1,HSPA8,HSPH1,IDH2,IFIT3,IGFBP4,IGSF3,IKZF2,IL2RB,IL3RA,IMMP2L,IMPDH1,INPP4B,IRF4,ISG20,JAM3,KDM6A,KDR,KMT2C,LCK,LEF1,LIFR,LMO2,MAFB,MC2R,MERTK,MGLL,MICB,MKI67,MMP9,MYLIP,MYOF,NAV3,NOTCH1,…	107
Connective Tissue Development and Function,Hematological System Development and Function,Hematopoiesis,Organismal Development,Tissue Morphology	Quantity of red blood cells	6.57e-15		0.571	ADD2,APOE,AQP1,BCL2L1,BIRC5,CCBE1,Cd33,CD34,CDK4,CDK6,DMTN,EPB42,EPOR,GATA1,GIMAP1-GIMAP5,HBA1/HBA2,HBB,HMOX1,IGF2R,IL1RL1,IL2RB,JAM3,KDR,KEL,LCN2,MPL,MXD1,PBX1,PDGFB,PDGFRB,PICALM,PIM1,PKLR,PPP1R15A,RAC2,RB1,SELP,SLC11A2,SLC14A1,SLC4A1,SLC8A1,SOX6,SPTA1,SPTB,TFR2,TGFB1,TGM2,TSPAN33,VEGFA	49
Cellular Development,Cellular Growth and Proliferation,Embryonic Development,Hematological System Development and Function,Hematopoiesis,Lymphoid Tissue Structure and Development,Organ Development,Organismal Development,Tissue Development	Lymphopoiesis	7.08e-17		0.575	ADGRG3,ANXA1,ARNTL,AXL,BCL11A,BCL2L1,BCL2L11,BIRC5,BST1,C5AR1,CADM1,CBX2,CCNE1,CCR9,CD244,Cd24a,CD36,CD69,CD83,CDH17,CDK6,CDKN1A,CLEC4E,CMTM7,CXCR2,CXCR4,DNMT1,EBF1,EGR1,ERN1,FCER1G,FCGR2A,FCGR2B,FLT3,FUT8,FYN,FZD8,GATA1,GATA2,GFI1B,GIMAP1-GIMAP5,GLI2,HLA-DQA1,HSPD1,IGF2R,IGLL1/IGLL5,IKZF2,IKZF3,IL10RA,IL1R1,IL1RL1,IL2RB,IMPDH1,IRF2,IRF4,IRF8,ITGAL,ITGB2,KDM5D,KDR,LAT2,LCK,LCP1,LEF1,LGALS1,LMO2,L…	112
Cancer,Hematological Disease,Immunological Disease,Organismal Injury and Abnormalities	B-cell neoplasm	3.6e-18		0.61	ABHD5,ACSL6,ACVRL1,ADD2,AGBL1,AIG1,AKNA,ALAS1,ALDH1A1,ALOX5,ANKH,ANPEP,ANXA1,ANXA2,APBA1,APOE,ARHGEF1,ARPP21,BCL11A,BCL2L1,BCL2L11,BCR,BIRC5,BUB1B,CA2,CACNA1G,CBX2,CD101,CD163,CD22,CD244,CD36,CD48,CD69,CDK4,CDK6,CDKN1A,CFL1,CHI3L1,CLEC4A,CNR1,COL1A2,CSF1R,CSF2RB,CSF3R,CTSG,CXCR4,DENND4A,DLG5,DNMT1,DUSP4,EBF1,EGR1,EMB,EPOR,EVA1A,FBN1,FCGR2A,FGR,FHIT,FHL1,FLNA,FLT3,FYN,FZD3,GHR,GLI2,GNAI2,GREB1,GSR…	204
Cancer,Hematological Disease,Immunological Disease,Organismal Injury and Abnormalities	B cell cancer	1.9e-16		0.61	ABHD5,ACSL6,ACVRL1,AGBL1,ALAS1,ALOX5,ANPEP,ANXA1,ANXA2,APBA1,APOE,ARHGEF1,ARPP21,BCL11A,BCL2L1,BCL2L11,BCR,BIRC5,BUB1B,CA2,CACNA1G,CBX2,CD101,CD163,CD22,CD244,CD36,CD48,CD69,CDK4,CDK6,CDKN1A,CHI3L1,CLEC4A,CNR1,CSF1R,CSF2RB,CSF3R,CTSG,CXCR4,DENND4A,DLG5,DNMT1,DUSP4,EBF1,EGR1,EMB,EPOR,FBN1,FCGR2A,FHIT,FHL1,FLNA,FLT3,FYN,FZD3,GHR,GLI2,GNAI2,GREB1,GSR,HLA-DQA1,HMOX1,HSP90AB1,HSPA12A,HSPH1,HVCN1,IDH2,…	180
Cellular Movement,Hematological System Development and Function,Immune Cell Trafficking,Inflammatory Response	Cellular infiltration by phagocytes	7.6e-16		0.662	ADAM8,ANXA1,ANXA2,APOE,C3,C4A/C4B,C5AR1,CCR1,CCR5,CD36,CD55,CDKN1A,CNR1,CORO1A,CSF1R,CSF2RB,CTSB,CTSG,CXCR2,CYBB,CYSLTR2,FABP4,FCER1G,FCN1,GATA2,GJA1,HMOX1,HSPA5,IL1R1,IL1RL1,ITGAL,ITGB2,JAM3,KDR,LCN2,LGALS1,LMNB1,LTB4R,MMP8,MMP9,NCF1,NR3C2,PARP1,PLCB2,PPP1R15A,PRCP,PRKCQ,PRTN3,PTK2B,RAC2,RIPK3,RORA,SELL,SELP,SEMA3E,SFRP1,SPHK1,SPP1,TACR1,TGFB1,Tmsb4x (includes others),TNFAIP8L2,VASP,VWF	64
Hematological System Development and Function,Immune Cell Trafficking,Inflammatory Response,Tissue Development	Accumulation of leukocytes	3.97e-15		0.75	ADGRE5,ALOX5,ANXA1,APOE,ARRB2,BCL2L11,BGN,C1QTNF12,C3,C4A/C4B,C5AR1,CCR1,CCR3,CCR5,CD300LB,CD5L,CLEC4A,CTSG,CXCR2,CXCR4,CYBB,EGR1,FCGR2A,GIMAP1-GIMAP5,GNAI2,HDC,HMOX1,IL10RA,IL1R1,IL1RL1,IL2RB,IRF4,ITGA1,ITGAL,ITGB2,JAM3,LCN2,MMP8,MMP9,NCF1,NOTCH1,PRKCQ,PRTN3,RIPK3,RUNX3,S100A8,S100A9,S1PR1,SELL,SELP,SELPLG,SLPI,SPP1,TGFB1,TNFAIP8L2,TYROBP,VEGFA	57
Cancer,Hematological Disease,Immunological Disease,Organismal Injury and Abnormalities	T-cell non-Hodgkin lymphoma	3.54e-13		0.756	ANXA1,ATXN7L1,BCL2L1,BCL2L11,BIRC5,C3,CCR3,CD163,CD69,CDKN1A,CLU,COL1A2,CRYBG1,CSF3R,DNMT1,DUSP4,DUSP8,EGR1,ENG,EPOR,FBN1,FHIT,FYN,GHR,GJA1,GSR,HSP90AB1,IDH2,IFIT3,IGFBP4,IGSF3,IKZF2,IL2RB,IL3RA,IMMP2L,IMPDH1,INPP4B,IRF4,ISG20,JAM3,KDM6A,KDR,KMT2C,LCK,LEF1,LIFR,MAFB,MC2R,MERTK,MICB,MKI67,MMP9,MYLIP,MYOF,NAV3,NOTCH1,NT5C3A,PARP1,PCLO,PDGFB,PDGFRB,PIM1,PRKCB,PRKCQ,PTPRK,RARB,RDH10,RSAD2,S1PR3,SATB1…	85
Hematological System Development and Function,Tissue Morphology	Quantity of myeloid cells	5.88e-34		0.807	ADAM8,ADD2,ADGRE5,ALOX5,ANXA1,APOE,ARHGDIA,ARNTL,B4GALNT1,BCL2L1,BCL2L11,BCR,BIRC5,C1QA,C3,C4A/C4B,C5AR1,CAMP,CCBE1,CCR1,CCR3,CCR5,CD101,CD200R1,CD22,Cd24a,CD34,CD36,CD5L,CDK6,CDKN1A,CEBPE,CLEC4A,CLEC4E,CLU,CNN2,CSF1R,CSF2RB,CSF3R,CTSB,CTSE,CXCR2,CXCR4,CYBB,DMTN,EPB42,EPOR,F630028O10Rik,FCGR2A,FCGR2B,FLNA,FOSL2,GATA1,GATA2,GHR,GIMAP1-GIMAP5,GJA1,GNAI2,HBA1/HBA2,HBB,HDC,HMOX1,HPSE,IL1R1,IL1RL1,IL2…	133
Hematological System Development and Function,Tissue Development	Accumulation of blood cells	1.75e-16		0.826	ADGRE5,ALOX5,ANXA1,APOE,ARRB2,BCL2L11,BGN,C1QTNF12,C3,C4A/C4B,C5AR1,CCR1,CCR3,CCR5,CD300LB,CD5L,CLEC4A,CTSG,CXCR2,CXCR4,CYBB,EGR1,FCGR2A,FCGR2B,GATA2,GIMAP1-GIMAP5,GNAI2,HDC,HMOX1,IL10RA,IL1R1,IL1RL1,IL2RB,IRF4,ITGA1,ITGAL,ITGB2,JAM3,LCN2,MMP8,MMP9,NCF1,NOTCH1,P4HB,PIM1,PRKCQ,PRTN3,RIPK3,RUNX3,S100A8,S100A9,S1PR1,SELL,SELP,SELPLG,SLPI,SPP1,TGFB1,TNFAIP8L2,TYROBP,VEGFA,ZBTB16	62
Hematological System Development and Function	Coagulation	7.6e-16		0.849	ANXA2,APLP2,APOE,ARNTL,ARRB2,AXL,C3,C4A/C4B,CAPN1,CD177,CD34,CD36,CLIC1,COL1A2,CTSG,CYSLTR2,DOCK6,EHD3,EPHB2,FADS2,FCER1G,FCGR2A,FLNA,FYN,GATA1,GATA2,GNAI2,GP5,GP9,GUCY1B1,HBB,HP,IRF2,ITPR3,LCK,LCN2,LYST,MERTK,MICAL1,P2RX1,PAFAH2,PDGFB,PIK3R6,PLAUR,PLCB2,PRCP,PRKAR2B,PRKCB,PRKCQ,PRTN3,PTGS1,SELP,SELPLG,SERPINF1,SH2B2,SLC4A1,TRPC6,VASP,VWF,ZFPM1,ZNF385A	61
Cell-To-Cell Signaling and Interaction,Hematological System Development and Function,Immune Cell Trafficking	Binding of granulocytes	4.72e-14		0.869	ADGRE5,ANXA1,AXL,C3,CCR3,CORO1A,CSF3R,CTSG,CXCR2,CYBB,FCGR2A,FGR,FLNA,FYN,HPSE,IL1R1,ITGAL,ITGB2,JAM3,KDR,LCP1,LGALS1,LTF,MGAT5,PLAUR,PLCB2,PRKCQ,PRTN3,RASGRP2,S100A8,S100A9,SELL,SELP,SELPLG,TGFB1,VEGFA	36
Cellular Movement,Hematological System Development and Function,Immune Cell Trafficking	Cellular infiltration by granulocytes	2.86e-16		0.913	ADAM8,ANXA1,ANXA2,APOE,ARRB2,C3,C4A/C4B,C5AR1,CCR1,CCR5,CD36,CD48,CD55,CMA1,CORO1A,CTSB,CTSG,CXCR2,FABP4,FCER1G,FCN1,GATA2,HMOX1,IL1R1,IL1RL1,ITGAL,ITGB2,LCN2,LGALS1,LTB4R,MAPKAPK2,MMP8,MMP9,NCF1,OLFM4,PARP1,PLCB2,PRKCQ,PRTN3,RAC2,RIPK3,RORA,RUNX3,SELL,SELP,SFRP1,SPHK1,SPP1,TACR1,TGM2,TNFAIP8L2,TNFSF8,VASP,VWF	54
Cellular Development,Cellular Growth and Proliferation,Hematological System Development and Function,Lymphoid Tissue Structure and Development	Proliferation of mononuclear leukocytes	5.97e-26		0.971	ANPEP,ANXA1,APOE,ARHGDIA,ARHGEF1,AURKB,AXL,BANK1,BCL11A,BCL2L1,BCL2L11,BCR,BIRC5,C3,C5AR1,CALR,CAMP,CBX2,CCR5,CD22,CD244,Cd24a,CD36,CD48,CD55,CD69,CD83,CDK6,CDKN1A,Clec2d (includes others),CLEC4A,CORO1A,CSF1R,CSF2RB,CTSZ,CXCR4,CYBB,DLG5,EBF1,EGR1,EHD3,EPHB2,FABP4,FCER1G,FCGR2A,FCGR2B,FLT3,FYN,GATA2,GFI1B,GJA1,GNAI2,GPI,HLA-DQA1,HMOX1,HOXA10,HRH2,HSPA1A/HSPA1B,HSPA5,HSPA8,HSPD1,IGLL1/IGLL5,IKZF2,I…	142
Cellular Development,Cellular Growth and Proliferation,Hematological System Development and Function,Lymphoid Tissue Structure and Development	Proliferation of lymphocytes	3.84e-25		0.992	ANXA1,APOE,ARHGDIA,ARHGEF1,AURKB,AXL,BANK1,BCL11A,BCL2L1,BCL2L11,BCR,BIRC5,C3,C5AR1,CALR,CAMP,CBX2,CCR5,CD22,CD244,Cd24a,CD36,CD48,CD55,CD69,CD83,CDK6,CDKN1A,Clec2d (includes others),CLEC4A,CORO1A,CSF2RB,CTSZ,CXCR4,CYBB,DLG5,EBF1,EGR1,EHD3,EPHB2,FABP4,FCER1G,FCGR2A,FCGR2B,FLT3,FYN,GATA2,GFI1B,GJA1,GNAI2,GPI,HLA-DQA1,HMOX1,HOXA10,HRH2,HSPA1A/HSPA1B,HSPA5,HSPA8,HSPD1,IGLL1/IGLL5,IKZF2,IKZF3,IKZF4,I…	139
Cell-To-Cell Signaling and Interaction,Hematological System Development and Function,Immune Cell Trafficking	Adhesion of granulocytes	5.88e-15		1.003	ADGRE5,ANXA1,AXL,C3,CORO1A,CSF3R,CTSG,CXCR2,CYBB,FGR,FLNA,FYN,HPSE,IL1R1,ITGAL,ITGB2,JAM3,KDR,LCP1,LGALS1,LTF,MGAT5,PLAUR,PLCB2,PRKCQ,PRTN3,RASGRP2,S100A8,S100A9,SELL,SELP,SELPLG,TGFB1,VEGFA	34
Cellular Development,Cellular Growth and Proliferation,Hematological System Development and Function,Hematopoiesis,Lymphoid Tissue Structure and Development,Tissue Development	Leukopoiesis	4.13e-24		1.01	ADGRG3,ALOX5,ANXA1,ARNTL,AXL,B4GALNT1,BCL11A,BCL2L1,BCL2L11,BIRC5,BST1,C1QC,C5AR1,CADM1,CAMP,CBX2,CCNE1,CCR9,CD244,Cd24a,CD36,CD69,CD83,CDH17,CDK6,CDKN1A,CEBPE,CHI3L1,CLEC4E,CMTM7,CSF1R,CSF2RB,CSF3R,CXCR2,CXCR4,CYBB,DLK1,DNMT1,EBF1,EGR1,EMP1,EPHB2,EPOR,ERN1,FCER1G,FCGR2A,FCGR2B,FLT3,FUT8,FYN,FZD8,GATA1,GATA2,GFI1B,GIMAP1-GIMAP5,GLI2,HLA-DQA1,HOXA10,HSPD1,IFI16,IGF2R,IGLL1/IGLL5,IKZF2,IKZF3,IL10RA…	147
Cell-To-Cell Signaling and Interaction,Hematological System Development and Function,Immune Cell Trafficking,Inflammatory Response	Adhesion of neutrophils	4.85e-14		1.021	ANXA1,AXL,C3,CORO1A,CSF3R,CTSG,CXCR2,CYBB,FLNA,HPSE,IL1R1,ITGAL,ITGB2,JAM3,KDR,LCP1,MGAT5,PLAUR,PLCB2,PRKCQ,PRTN3,RASGRP2,S100A8,S100A9,SELL,SELP,SELPLG,TGFB1,VEGFA	29
Cellular Function and Maintenance,Hematological System Development and Function	Engulfment of myeloid cells	7.68e-13		1.055	ANXA1,AXL,BIN1,C3,CALR,CAMP,CD36,CD5L,CD93,CLCN3,CNN2,CSF1R,CSF2RB,FCER1G,FCGR2A,FCGR2B,FCN1,FGR,FYN,HMOX1,IL1RL1,IRF8,ITGB2,LCN2,LTB4R,MAPKAPK2,MERTK,MRC1,PGLYRP1,PLAUR,RASA4,RORA,S100A9,SELPLG,SIGLEC1,SLAMF7,SNCA,SOAT1,SPIC,TGM2,TYROBP	41
Cancer,Hematological Disease,Immunological Disease,Organismal Injury and Abnormalities	Non-Hodgkin lymphoma	4.25e-19		1.083	ABHD5,ACSL6,ACVRL1,AGBL1,ALAS1,ALOX5,ANPEP,ANXA1,ANXA2,APBA1,ARHGEF1,ARPP21,ATXN7L1,AURKB,BCL2L1,BCL2L11,BCR,BIRC5,C3,CACNA1G,CBX2,CCR3,CD101,CD163,CD22,CD36,CD48,CD69,CDK6,CDKN1A,CLU,CNR1,COL1A2,CRYBG1,CSF1R,CSF2RB,CSF3R,CXCR4,DENND4A,DLG5,DNMT1,DUSP4,DUSP8,EGR1,ENG,EPOR,FBN1,FCGR2A,FCGR2B,FHIT,FHL1,FYN,GHR,GJA1,GLI2,GNAI2,GREB1,GSR,HLA-DQA1,HMOX1,HSP90AB1,HSPA12A,HSPH1,HVCN1,IDH2,IFIT3,IGFBP4,I…	179
Hematological System Development and Function,Inflammatory Response,Tissue Morphology	Quantity of neutrophils	8.68e-15		1.15	ANXA1,ARNTL,BCR,C1QA,C3,C4A/C4B,C5AR1,CAMP,CCR5,CD36,CD5L,CLEC4A,CLEC4E,CNN2,CSF3R,CXCR2,CYBB,FCGR2A,FCGR2B,FOSL2,GATA1,GJA1,GNAI2,HDC,HPSE,IL1R1,IL2RB,ITGAL,ITGB2,JAM3,LCN2,Ly6a (includes others),MMP8,MMP9,NEIL2,PGLYRP1,PIK3R6,PILRA,PLAC8,PRTN3,RAC2,RAPGEF4,RORA,S100A8,S100A9,SELL,SELP,SELPLG,SERPINB1,SLFN12L,SLPI,SPP1,ST6GAL1,TGFB1	54
Hematological System Development and Function	Hemostasis	3.58e-16		1.152	ANXA2,APLP2,APOE,ARNTL,ARRB2,AXL,C3,C4A/C4B,CAPN1,CCR3,CD177,CD34,CD36,CLIC1,COL1A2,CTSG,CYBB,CYSLTR2,DOCK6,EHD3,EPHB2,FADS2,FCER1G,FCGR2A,FGR,FLNA,FYN,GATA1,GATA2,GNAI2,GP5,GP9,GPI,GUCY1B1,HBB,HP,IRF2,ITPR3,JAM3,LCK,LCN2,LYST,MERTK,MICAL1,P2RX1,PAFAH2,PDGFB,PIK3R6,PLAUR,PLCB2,PRCP,PRKAR2B,PRKCB,PRKCQ,PRTN3,PTGS1,RASGRP2,SELP,SELPLG,SERPINF1,SH2B2,SLC4A1,TRPC6,VASP,VWF,ZFPM1,ZNF385A	67
Cell-To-Cell Signaling and Interaction,Hematological System Development and Function,Immune Cell Trafficking,Inflammatory Response	Adhesion of phagocytes	8.54e-13		1.203	ANXA1,AXL,C3,CADM1,CD34,CNR1,CORO1A,CSF3R,CTSG,CTSZ,CXCR2,CYBB,FLNA,HPSE,IL1R1,ITGAL,ITGB2,JAM3,KDR,LCP1,MGAT5,PLAUR,PLCB2,PLXNC1,PRKCQ,PRTN3,RAC2,RASGRP2,S100A8,S100A9,SELL,SELP,SELPLG,TGFB1,VEGFA,VWF	36
Cell-To-Cell Signaling and Interaction,Cellular Function and Maintenance,Hematological System Development and Function	Phagocytosis of myeloid cells	1.61e-13		1.219	ANXA1,AXL,BIN1,C3,CALR,CAMP,CD36,CD5L,CD93,CLCN3,CNN2,CSF1R,CSF2RB,FCER1G,FCGR2A,FCGR2B,FCN1,FGR,FYN,HMOX1,IL1RL1,IRF8,ITGB2,LCN2,LTB4R,MAPKAPK2,MERTK,PGLYRP1,PLAUR,RASA4,RORA,S100A9,SELPLG,SIGLEC1,SLAMF7,SNCA,SOAT1,SPIC,TGM2,TYROBP	40
Cell-To-Cell Signaling and Interaction,Hematological System Development and Function	Aggregation of blood cells	1.98e-12		1.22	C3,CAPN1,Cd24a,CD36,CLIC1,CLU,CTSG,DMTN,FADS2,FCER1G,FCGR2A,FYN,GATA1,GATA2,GNAI2,GP5,GUCY1A1,GUCY1B1,HDC,HTR2A,ITGAL,ITGB2,LCK,LGALS1,Ly6a (includes others),MERTK,MPL,NRP1,OLR1,P2RX1,P4HB,PDIA3,PLCB2,PRKCQ,PTK2B,RASGRP2,RGS18,RIPK3,SELL,SELP,SELPLG,SERPINF1,TBXAS1,TGFB1,VASP,VWF,ZFPM1	47
Cellular Development,Cellular Growth and Proliferation,Hematological System Development and Function,Lymphoid Tissue Structure and Development	Proliferation of immune cells	6.69e-27		1.221	ANPEP,ANXA1,APOE,ARHGDIA,ARHGEF1,AURKB,AXL,BANK1,BCL11A,BCL2L1,BCL2L11,BCR,BIRC5,C3,C5AR1,CALR,CAMP,CBX2,CCR5,CD22,CD244,Cd24a,CD36,CD48,CD55,CD69,CD83,CDK6,CDKN1A,Clec2d (includes others),CLEC4A,CORO1A,CSF1R,CSF2RB,CTSZ,CXCR4,CYBB,CYSLTR2,DLG5,EBF1,EGR1,EHD3,EPHB2,FABP4,FCER1G,FCGR2A,FCGR2B,FLT3,FYN,GATA2,GFI1B,GJA1,GNAI2,GPI,HLA-DQA1,HMOX1,HOXA10,HRH2,HSPA1A/HSPA1B,HSPA5,HSPA8,HSPD1,IGLL1/IGLL5…	149
Cellular Movement,Hematological System Development and Function,Immune Cell Trafficking	Migration of granulocytes	1.2e-16		1.374	ANXA1,BST1,C3,CAMP,CCR1,CCR3,CCR5,CD177,CEBPE,CNN2,CORO1A,CXCR2,CYBB,ENG,FGR,GNAI2,HRH2,ITGAL,ITGB2,JAM3,LGALS1,LTF,MAPKAPK2,MGAT5,MMP9,MYH9,MYLK3,MYO1F,NEO1,PLAUR,PLCB2,PRKCQ,RASGRP2,S100A8,S100A9,SELL,SELP,SELPLG,SEMA3E,SLPI,SPP1,TGFB1,TRPC6,VASP	44
Hematological System Development and Function,Tissue Morphology	Quantity of granulocytes	2.04e-23		1.443	ADAM8,ADGRE5,ALOX5,ANXA1,ARHGDIA,ARNTL,BCL2L11,BCR,C1QA,C3,C4A/C4B,C5AR1,CAMP,CCR3,CCR5,CD101,CD200R1,CD22,CD34,CD36,CD5L,CDKN1A,CEBPE,CLEC4A,CLEC4E,CLU,CNN2,CSF1R,CSF2RB,CSF3R,CTSE,CXCR2,CYBB,FCGR2A,FCGR2B,FOSL2,GATA1,GIMAP1-GIMAP5,GJA1,GNAI2,HDC,HPSE,IL1R1,IL1RL1,IL2RB,IRF8,ITGAL,ITGB2,JAM3,LCN2,LGALS1,Ly6a (includes others),MMP8,MMP9,MXD1,NEIL2,PGLYRP1,PIK3R6,PILRA,PLAC8,PRTN3,PTK2,RAC2,RAPGEF…	81
Cellular Movement,Hematological System Development and Function,Immune Cell Trafficking,Inflammatory Response	Migration of phagocytes	1.4e-19		1.45	ANXA1,ANXA2,APOE,ARRB2,BST1,C3,CAMP,CCR1,CCR5,CD177,CEBPE,CNN2,CNR1,CORO1A,CSF1R,CSF2RB,CTSG,CTSZ,CXCR2,CXCR4,CYBB,ENG,EPS8,FGR,FLNA,FYN,GATA1,GJA1,HRH2,IL10RA,ITGA1,ITGAL,ITGB2,JAM3,KDR,LGALS1,MAPKAPK2,MGAT5,MMP9,MYH9,MYLK3,MYO1F,PARP1,PILRA,PLAUR,PLCB2,PLXNC1,PRKCQ,PTK2B,RAC2,RAMP1,RASGRP2,RUNX3,S100A8,S100A9,S1PR1,S1PR3,SELL,SELP,SELPLG,SEMA3E,SERPINF1,SLPI,SPP1,TGFB1,TNFAIP8L2,TRPC6,TYROBP,VE…	69
Cell-To-Cell Signaling and Interaction,Hematological System Development and Function,Immune Cell Trafficking,Inflammatory Response	Binding of neutrophils	1.28e-13		1.49	ANXA1,AXL,C3,CORO1A,CSF3R,CTSG,CXCR2,CYBB,FCGR2A,FGR,FLNA,HPSE,IL1R1,ITGAL,ITGB2,JAM3,KDR,LCP1,MGAT5,PLAUR,PLCB2,PRKCQ,PRTN3,RASGRP2,S100A8,S100A9,SELL,SELP,SELPLG,TGFB1,VEGFA	31
Hematological Disease	Hemorrhagic disease	2.17e-12		1.521	ANXA1,AXL,BCL2L1,BCL2L11,C3,C4A/C4B,CALR,CD93,CDK6,CSF3R,CTSB,DNMT1,EGR1,FCER1G,FCGR2A,FCGR2B,FLNA,FLT3,GATA1,GFI1B,GIMAP1-GIMAP5,GP5,GP9,HSPA5,IMPDH1,ITGAL,KCNK3,LCN2,LTF,Ly6a (includes others),MECOM,MGLL,MMP9,MPL,MYH10,MYH9,P2RX1,PDGFB,PDGFRB,PPP1R15A,PRTN3,PTGS1,RARB,RGS18,S100A9,S1PR1,SLAMF7,SLC4A1,SOX6,STK3,TAL1,TRIM10,TSPAN33,VWF,ZFPM1	55
Cell-To-Cell Signaling and Interaction,Hematological System Development and Function	Interaction of phagocytes	7.04e-16		1.525	ANXA1,APOE,AXL,C3,CADM1,CAMP,CCR1,CCR5,CD34,CD48,CD69,CD83,CNR1,CORO1A,CSF3R,CTSG,CTSZ,CXCR2,CXCR4,CYBB,FCGR2A,FGR,FLNA,HPSE,IL1R1,ITGAL,ITGB2,JAM3,KDR,LCP1,MGAT5,MRC1,PENK,PKM,PLAUR,PLCB2,PLXNC1,PRKCQ,PRTN3,RAC2,RASGRP2,S100A8,S100A9,SELL,SELP,SELPLG,SEMA3E,TGFB1,VEGFA,VWF	50
Cellular Movement,Hematological System Development and Function,Immune Cell Trafficking,Inflammatory Response	Infiltration by neutrophils	4.55e-14		1.57	ADAM8,ANXA1,ANXA2,APOE,C3,C4A/C4B,C5AR1,CCR1,CCR5,CD36,CD55,CORO1A,CTSB,CTSG,CXCR2,FABP4,FCER1G,FCN1,HMOX1,IL1R1,IL1RL1,ITGAL,ITGB2,LCN2,LGALS1,LTB4R,MMP8,MMP9,NCF1,PARP1,PLCB2,PRTN3,RAC2,RIPK3,RORA,SELL,SELP,SFRP1,SPHK1,SPP1,TACR1,TNFAIP8L2,VASP,VWF	44
Cellular Movement,Hematological System Development and Function,Immune Cell Trafficking,Inflammatory Response	Cell movement of phagocytes	8.82e-28		1.61	ADAM8,ALOX5,ANXA1,ANXA2,APOE,AQP9,ARRB2,AXL,BST1,C3,C4A/C4B,C5AR1,CAMP,CCDC88A,CCR1,CCR3,CCR5,CD177,CD36,CD55,CD69,CDKN1A,CEBPE,CNN2,CNR1,CORO1A,CSF1R,CSF2RB,CSF3R,CTSB,CTSE,CTSG,CTSZ,CXCR2,CXCR4,CYBB,CYSLTR2,DAPK2,ENG,EPS8,FABP4,FCER1G,FCGR2A,FCN1,FGR,FLNA,FYN,GATA1,GATA2,GJA1,GNAI2,HEBP1,HMOX1,HP,HPSE,HRH2,HSPA5,IL10RA,IL1R1,IL1RL1,ITGA1,ITGAL,ITGB2,JAM3,KDR,LCN2,LGALS1,LITAF,LMNB1,LTB4R,MAPKAP…	127
Cell-To-Cell Signaling and Interaction,Hematological System Development and Function,Inflammatory Response	Binding of professional phagocytic cells	1.45e-15		1.663	ANXA1,APOE,AXL,C3,CADM1,CAMP,CCR1,CD34,CD48,CD69,CD83,CNR1,CORO1A,CSF3R,CTSG,CTSZ,CXCR2,CXCR4,CYBB,FCGR2A,FGR,FLNA,HPSE,IL1R1,ITGAL,ITGB2,JAM3,KDR,LCP1,MGAT5,MRC1,PENK,PKM,PLAUR,PLCB2,PLXNC1,PRKCQ,PRTN3,RAC2,RASGRP2,S100A8,S100A9,SELL,SELP,SELPLG,TGFB1,VEGFA,VWF	48
Cell-To-Cell Signaling and Interaction,Hematological System Development and Function,Immune Cell Trafficking,Inflammatory Response	Activation of mononuclear leukocytes	3.47e-18		1.788	ALOX5,ANXA1,APOE,ARRB2,AXL,BANK1,BCL2L1,BCL2L11,BCR,C1QA,C3,C4A/C4B,CADM1,CALR,CAMP,CD163,CD22,CD244,Cd24a,CD48,CD55,CD69,CD83,CD93,CDKN1A,CGAS,CLEC5A,CNR1,CORO1A,CSF2RB,CTSG,DDOST,EBF1,FCER1G,FCGR2A,FCGR2B,FLT3,FYN,GFI1B,GIMAP1-GIMAP5,GJA1,HEBP1,HRH2,HSPD1,HSPH1,IGF2R,IL1RL1,IL2RB,IMPDH1,IRF4,IRF8,ITGA1,ITGAL,ITGB2,LAT2,LCK,LGALS1,LTB4R,LTF,LYST,MERTK,MGAT5,MICB,NCF1,NFIL3,NLRC3,NOTCH1,PAG1,PARP…	91
Cell-To-Cell Signaling and Interaction,Hematological System Development and Function,Immune Cell Trafficking,Inflammatory Response	Activation of lymphocytes	1.36e-16		1.979	ALOX5,ANXA1,APOE,AXL,BANK1,BCL2L1,BCL2L11,BCR,C1QA,C3,C4A/C4B,CADM1,CALR,CAMP,CD22,CD244,Cd24a,CD48,CD55,CD69,CD83,CDKN1A,CGAS,CNR1,CORO1A,CSF2RB,CTSG,DDOST,EBF1,FCER1G,FCGR2A,FCGR2B,FLT3,FYN,GFI1B,GIMAP1-GIMAP5,GJA1,HEBP1,HRH2,HSPD1,HSPH1,IGF2R,IL1RL1,IL2RB,IMPDH1,IRF4,IRF8,ITGAL,ITGB2,LAT2,LCK,LGALS1,LTB4R,LTF,LYST,MERTK,MGAT5,MICB,NCF1,NFIL3,NLRC3,NOTCH1,PAG1,PARP1,PBX1,PIP5K1B,POU2AF1,PRKCB,P…	85
Hematological Disease	Polycythemia	7.11e-16		1.983	ADD2,ADGRE5,APOE,ARNTL,BCL2L1,BCL2L11,BPGM,CALR,CLIC1,CSF1R,CSF3R,CXCR2,CXCR4,DAAM1,EPOR,FCER1G,FLT3,FYN,GATA1,GATA2,GNAI2,HBA1/HBA2,HBB,HDC,HRH2,IDH2,IL1R1,IL1RL1,ITGB2,KDR,KMT2C,LCK,LCN2,MECOM,MGAT5,MMP9,MPL,PDGFRB,PPP1R15A,PTGS1,RAC2,RUNX3,S100A9,SELL,SELP,SLC11A2,SLC4A1,SPP1,SPTA1,SPTB,ZFPM1	51
Cellular Movement,Hematological System Development and Function,Immune Cell Trafficking,Inflammatory Response	Migration of neutrophils	4.72e-14	Increased	2.051	ANXA1,BST1,CAMP,CCR1,CCR5,CD177,CEBPE,CNN2,CORO1A,CXCR2,CYBB,ENG,FGR,HRH2,ITGAL,ITGB2,JAM3,MAPKAPK2,MGAT5,MMP9,MYH9,MYLK3,MYO1F,PLCB2,PRKCQ,RASGRP2,S100A8,S100A9,SELL,SELP,SELPLG,SEMA3E,SLPI,SPP1,TGFB1,TRPC6	36
Cardiovascular Disease,Cell Death and Survival,Connective Tissue Disorders,Hematological Disease,Organismal Injury and Abnormalities	Hemolytic anemia	3.95e-17	Increased	2.093	ANK1,ANXA1,BCL2L1,C3,C4A/C4B,CD177,CD69,CPOX,EPB41,EPB42,EPOR,FCER1G,FCGR2A,FCGR2B,GATA1,GPI,GSR,HBA1/HBA2,HBB,HMOX1,HSPA5,IL2RB,IMPDH1,MC2R,MPL,Nmnat3,NT5C3A,PKLR,PRTN3,RHAG,RHCE/RHD,RUNX3,SLC4A1,SLCO3A1,SPTA1,SPTB,TNFSF8	37
Cellular Movement,Hematological System Development and Function,Immune Cell Trafficking	Cell movement of leukocytes	1.44e-34	Increased	2.23	ABCB4,ACTB,ADAM8,ALOX5,ANXA1,ANXA2,APOE,AQP9,ARHGEF1,ARRB2,AXL,BGN,BST1,C3,C4A/C4B,C5AR1,CALR,CAMP,CCDC88A,CCR1,CCR3,CCR5,CCR9,CD177,CD200R1,CD22,CD36,CD48,CD55,CD69,CD93,CDCP1,CDKN1A,CEBPE,Chil3/Chil4,CLEC5A,CMA1,CNN2,CNR1,CORO1A,CSF1R,CSF2RB,CSF3R,CTSB,CTSE,CTSG,CTSZ,CXCR2,CXCR4,CYBB,CYP7B1,CYSLTR2,DAPK2,ENG,EPS8,FABP4,FABP5,FCER1G,FCGR2A,FCN1,FGR,FLNA,FOXM1,FYN,GATA1,GATA2,GJA1,GNAI2,HDC,HEBP1…	171
Cell Death and Survival,Connective Tissue Disorders,Hematological Disease,Organismal Injury and Abnormalities	Hemolysis	1.37e-18	Increased	2.235	ANK1,ANXA1,BCL2L1,C3,C4A/C4B,CAMP,CD177,CD69,CPOX,EPB41,EPB42,EPOR,FCER1G,FCGR2A,FCGR2B,GATA1,GPI,GSR,HBA1/HBA2,HBB,HMOX1,HSPA5,IL2RB,IMPDH1,KLF1,MC2R,MPL,Nmnat3,NT5C3A,PKLR,PRTN3,RHAG,RHCE/RHD,RUNX3,SGMS2,SLC4A1,SLCO3A1,SPTA1,SPTB,TNFSF8	40
Cell-To-Cell Signaling and Interaction,Cellular Movement,Hematological System Development and Function,Immune Cell Trafficking	Recruitment of granulocytes	1.07e-18	Increased	2.293	ACVRL1,ADGRE5,ALOX5,ANXA1,APOE,ARRB2,C3,C5AR1,CAMP,CCR1,CCR3,CD300LB,CD69,CHI3L1,CLEC4E,CLEC5A,CSF2RB,CTSG,CXCR2,FCGR2A,FCGR2B,FGR,FOSL2,HPSE,HSPA1A/HSPA1B,IL1R1,ITGB2,LCN2,LGALS1,LTB4R,LTF,LYZ,MGAM,MGAT5,MMP9,NCF4,NEIL2,OLR1,P2RX1,PRKCQ,PRTN3,RASGRP2,S100A8,S1PR1,SELL,SELP,SELPLG,SEMA3E,SFRP1,SLPI,SPP1,TPSAB1/TPSB2,TRPC6,VWF,XDH	55
Cell-To-Cell Signaling and Interaction,Cellular Movement,Hematological System Development and Function,Immune Cell Trafficking	Recruitment of leukocytes	1.42e-20	Increased	2.347	ACVRL1,ADGRE5,ALOX5,ANXA1,APOE,ARRB2,C3,C4A/C4B,C5AR1,CAMP,CCR1,CCR3,CCR5,CD300LB,CD36,CD5L,CD69,CD93,CHI3L1,CLEC4E,CLEC5A,CLU,CNN2,CNR1,CSF1R,CSF2RB,CTSG,CXCR2,CXCR4,EGR1,FABP5,FCGR2A,FCGR2B,FGR,FOSL2,FUT8,HDC,HMOX1,HPSE,HSPA1A/HSPA1B,IL1R1,ITGB2,KDR,LCN2,LGALS1,LTB4R,LTF,LYZ,MGAM,MGAT5,MMP9,NCF4,NEIL2,NOTCH1,OLR1,P2RX1,PARP1,PRKCQ,PRTN3,RASGRP2,S100A8,S1PR1,SELL,SELP,SELPLG,SEMA3E,SFRP1,SLFN12L…	75
Cell-To-Cell Signaling and Interaction,Hematological System Development and Function	Binding of leukocytes	5.51e-22	Increased	2.373	ADGRE5,ANXA1,APOE,ARHGEF1,ARRB2,AXL,C1QA,C3,CADM1,CALR,CAMP,CCR1,CCR3,CCR5,CCR9,CD177,CD200R1,CD22,Cd24a,CD34,CD36,CD48,CD69,CD83,CLU,CNR1,CORO1A,CSF2RB,CSF3R,CTSG,CTSZ,CXCR2,CXCR4,CYBB,ENG,FCGR2A,FCGR2B,FGR,FLNA,FYN,GNAI2,HPSE,IL1R1,ITGAL,ITGB2,JAM3,KCNK5,KDR,LCK,LCP1,LGALS1,LTB4R,LTF,Ly6a (includes others),MGAT5,MRC1,NEDD9,NRP1,OLR1,PENK,PILRA,PKM,PLAUR,PLCB2,PLXNC1,PRKCQ,PRTN3,PTK2B,RAC2,RAP2A…	85
Cell-To-Cell Signaling and Interaction,Cellular Movement,Hematological System Development and Function,Immune Cell Trafficking,Inflammatory Response	Recruitment of neutrophils	3.15e-16	Increased	2.408	ACVRL1,ALOX5,ANXA1,APOE,ARRB2,C5AR1,CAMP,CCR1,CD300LB,CD69,CHI3L1,CLEC4E,CLEC5A,CTSG,CXCR2,FCGR2A,FCGR2B,FGR,FOSL2,HSPA1A/HSPA1B,IL1R1,ITGB2,LCN2,LTF,LYZ,MGAM,MGAT5,MMP9,NCF4,NEIL2,OLR1,P2RX1,PRKCQ,PRTN3,RASGRP2,S100A8,S1PR1,SELL,SELP,SELPLG,SEMA3E,SFRP1,SLPI,SPP1,TRPC6,VWF,XDH	47
Cell-To-Cell Signaling and Interaction,Hematological System Development and Function,Immune Cell Trafficking	Adhesion of immune cells	6e-21	Increased	2.463	ADGRE5,ANXA1,APOE,ARHGEF1,ARRB2,AXL,C1QA,C3,CADM1,CAMP,CCR1,CCR3,CCR5,CCR9,CD177,CD200R1,Cd24a,CD34,CD36,CD48,CD69,CD83,CLU,CNR1,CORO1A,CSF2RB,CSF3R,CTSG,CTSZ,CXCR2,CXCR4,CYBB,FCGR2A,FGR,FLNA,FYN,GNAI2,HPSE,IL1R1,ITGAL,ITGB2,JAM3,KCNK5,KDR,LCK,LCP1,LGALS1,LTB4R,LTF,Ly6a (includes others),MGAT5,MRC1,NEDD9,NRP1,OLR1,PILRA,PKM,PLAUR,PLCB2,PLXNC1,PRKCQ,PRTN3,PTK2B,RAC2,RAP2A,RASGRP2,S100A8,S100A9,SEL…	79
Cellular Movement,Hematological System Development and Function,Immune Cell Trafficking	Cell movement of granulocytes	4.3e-26	Increased	2.607	ADAM8,ALOX5,ANXA1,ANXA2,APOE,AQP9,ARRB2,BST1,C3,C4A/C4B,C5AR1,CAMP,CCR1,CCR3,CCR5,CD177,CD36,CD48,CD55,CD69,CEBPE,Chil3/Chil4,CMA1,CNN2,CORO1A,CSF3R,CTSB,CTSG,CXCR2,CYBB,DAPK2,ENG,FABP4,FCER1G,FCGR2A,FCN1,FGR,GATA2,GNAI2,HMOX1,HRH2,IL1R1,IL1RL1,ITGA1,ITGAL,ITGB2,JAM3,LCN2,LGALS1,LTB4R,LTF,MAPKAPK2,MGAT5,MMP8,MMP9,MYH9,MYLK3,MYO1F,NCF1,NEO1,OLFM4,PARP1,PENK,PLAUR,PLCB2,PRKCB,PRKCQ,PRTN3,RAC2,RASGR…	94
Cell-To-Cell Signaling and Interaction,Hematological System Development and Function,Immune Cell Trafficking,Inflammatory Response	Activation of phagocytes	6.33e-13	Increased	2.691	ANXA1,ANXA2,APOE,ARRB2,AXL,C3,C4A/C4B,C5AR1,CALR,CAMP,CD163,CD244,Cd24a,CD300LB,CD36,CD48,CD93,CEBPE,CHI3L1,Chil3/Chil4,CLEC4E,CLEC5A,CNR1,CSF1R,CXCR2,CYBB,FCER1G,FCGR2A,FCGR2B,GJA1,HMOX1,HPSE,HRH2,HSPD1,IL18RAP,IL1R1,IL1RL1,ITGA1,ITGB2,LCN2,LTB4R,LTBP1,LTF,MERTK,MGAM,MMP9,NFIL3,NOTCH1,Orm1 (includes others),PRTN3,PTGS1,RORA,S100A8,S100A9,SELL,SERPINF1,SFRP1,SLPI,SNCA,SPP1,TGFB1,TGM2,TNFAIP8L2,TY…	67
Cell-To-Cell Signaling and Interaction,Cellular Movement,Hematological System Development and Function,Immune Cell Trafficking,Inflammatory Response	Recruitment of phagocytes	1.55e-18	Increased	2.772	ACVRL1,ALOX5,ANXA1,APOE,ARRB2,C5AR1,CAMP,CCR1,CCR5,CD300LB,CD36,CD5L,CD69,CHI3L1,CLEC4E,CLEC5A,CLU,CNN2,CNR1,CSF1R,CTSG,CXCR2,FCGR2A,FCGR2B,FGR,FOSL2,FUT8,HSPA1A/HSPA1B,IL1R1,ITGB2,KDR,LCN2,LTB4R,LTF,LYZ,MGAM,MGAT5,MMP9,NCF4,NEIL2,NOTCH1,OLR1,P2RX1,PARP1,PRKCQ,PRTN3,RASGRP2,S100A8,S1PR1,SELL,SELP,SELPLG,SEMA3E,SFRP1,SLFN12L,SLPI,SPP1,TGFB1,TRPC6,VWF,XDH	61
Cellular Movement,Hematological System Development and Function,Immune Cell Trafficking,Inflammatory Response	Chemotaxis of phagocytes	1.57e-17	Increased	2.821	ALOX5,ANXA1,APOE,AQP9,AXL,BST1,C3,C5AR1,CAMP,CCDC88A,CCR1,CCR3,CCR5,CD69,CDKN1A,CORO1A,CSF1R,CSF3R,CTSE,CTSG,CXCR2,CXCR4,CYBB,DAPK2,FCER1G,FCGR2A,FGR,FYN,HEBP1,HP,HPSE,IL1R1,ITGA1,ITGAL,ITGB2,JAM3,LCN2,LGALS1,LITAF,LTB4R,MAPKAPK2,MYO1F,PDGFB,PENK,PLAUR,PLEC,PRKCB,PRTN3,PTK2B,RAC2,S100A8,S100A9,SELL,SELP,SELPLG,SERPINB1,SLAMF1,SLAMF8,SLPI,SPHK1,SPP1,TGFB1,TPSAB1/TPSB2,TREM3,TRPC6,VEGFA	66
Cell-To-Cell Signaling and Interaction,Hematological System Development and Function	Activation of blood cells	4.54e-25	Increased	2.828	ALOX5,ANXA1,ANXA2,APOE,ARRB2,AXL,BANK1,BCL2L1,BCL2L11,BCR,C1QA,C3,C4A/C4B,C5AR1,CADM1,CALR,CAMP,CCR5,CD163,CD22,CD244,Cd24a,CD300LB,CD36,CD48,CD55,CD69,CD83,CD93,CDKN1A,CEBPE,CGAS,CHI3L1,Chil3/Chil4,CLEC4E,CLEC5A,CLIC1,CNR1,COL1A2,CORO1A,CSF1R,CSF2RB,CTSG,CXCR2,CYBB,CYSLTR2,DDOST,EBF1,EPHB2,FCER1G,FCGR2A,FCGR2B,FLNA,FLT3,FYN,GATA1,GFI1B,GIMAP1-GIMAP5,GJA1,GNAI2,GP5,GP9,GUCY1B1,HEBP1,HLA-DQA1,HMOX…	142
Cellular Movement,Hematological System Development and Function,Immune Cell Trafficking	Homing of leukocytes	1.68e-20	Increased	2.885	ADAM8,ALOX5,ANXA1,APOE,AQP9,AXL,BST1,C3,C5AR1,CAMP,CCDC88A,CCR1,CCR3,CCR5,CCR9,CD22,CD69,CDCP1,CDKN1A,Chil3/Chil4,CORO1A,CSF1R,CSF3R,CTSE,CTSG,CXCR2,CXCR4,CYBB,CYP7B1,DAPK2,FCER1G,FCGR2A,FGR,FYN,GNAI2,HEBP1,HP,HPSE,HSPD1,IL1R1,ITGA1,ITGAL,ITGB2,JAM3,KDR,LCN2,LCP1,LGALS1,LITAF,LTB4R,LYST,MAPKAPK2,MMP9,MYO1F,NEDD9,PDGFB,PENK,PLAUR,PLEC,PRKCB,PRTN3,PTK2B,RAC2,Retnlg,S100A8,S100A9,S1PR1,S1PR3,SELL,SE…	83
Cell-To-Cell Signaling and Interaction,Hematological System Development and Function,Immune Cell Trafficking,Inflammatory Response	Activation of leukocytes	8.16e-21	Increased	3.007	ALOX5,ANXA1,ANXA2,APOE,ARRB2,AXL,BANK1,BCL2L1,BCL2L11,BCR,C1QA,C3,C4A/C4B,C5AR1,CADM1,CALR,CAMP,CCR5,CD163,CD22,CD244,Cd24a,CD300LB,CD36,CD48,CD55,CD69,CD83,CD93,CDKN1A,CEBPE,CGAS,CHI3L1,Chil3/Chil4,CLEC4E,CLEC5A,CNR1,CORO1A,CSF1R,CSF2RB,CTSG,CXCR2,CYBB,DDOST,EBF1,FCER1G,FCGR2A,FCGR2B,FLT3,FYN,GFI1B,GIMAP1-GIMAP5,GJA1,HEBP1,HLA-DQA1,HMOX1,HPSE,HRH2,HSPD1,HSPH1,IGF2R,IL18RAP,IL1R1,IL1RL1,IL2RB,IMP…	124
Cellular Movement,Hematological System Development and Function,Immune Cell Trafficking,Inflammatory Response	Chemotaxis of granulocytes	2.87e-14	Increased	3.025	ALOX5,ANXA1,AQP9,BST1,C3,C5AR1,CAMP,CCR3,CD69,Chil3/Chil4,CORO1A,CSF3R,CTSG,CXCR2,DAPK2,FCER1G,FCGR2A,FGR,IL1R1,ITGA1,ITGB2,JAM3,LCN2,LGALS1,LTB4R,MAPKAPK2,MYO1F,PENK,PLAUR,PRKCB,PRTN3,RAC2,S100A8,S100A9,SELL,SELP,SELPLG,SERPINB1,SLPI,SPP1,TGFB1,TPSAB1/TPSB2,TREM3,TRPC6	44
Cellular Movement,Hematological System Development and Function,Immune Cell Trafficking	Cell movement of mononuclear leukocytes	5.3e-14	Increased	3.147	ACTB,ADAM8,ALOX5,ANXA1,ANXA2,APOE,ARHGEF1,ARRB2,BGN,C3,CALR,CAMP,CCR1,CCR3,CCR5,CCR9,CD200R1,CD22,CD48,CD55,CD69,CDCP1,Chil3/Chil4,CSF2RB,CTSG,CXCR2,CXCR4,CYP7B1,ENG,FABP5,FYN,GATA2,GNAI2,HDC,HEBP1,HMOX1,HP,HSPD1,ITGA1,ITGAL,ITGB2,JAM3,KCNK5,KDR,LCK,LCP1,LGALS1,Ly6a (includes others),MMP9,MYH9,NEDD9,NFIL3,NOTCH1,OLFM4,PDGFB,PENK,PILRA,PLAUR,PLCB2,PLEC,POU2AF1,PRKCB,PRKCQ,PRKCZ,PTK2,PTK2B,RAC2,RAP…	86
Cellular Movement,Hematological System Development and Function,Immune Cell Trafficking,Inflammatory Response	Cell movement of neutrophils	5.58e-24	Increased	3.161	ADAM8,ALOX5,ANXA1,ANXA2,APOE,AQP9,BST1,C3,C4A/C4B,C5AR1,CAMP,CCR1,CCR5,CD177,CD36,CD55,CD69,CEBPE,CNN2,CORO1A,CSF3R,CTSB,CTSG,CXCR2,CYBB,DAPK2,ENG,FABP4,FCER1G,FCGR2A,FCN1,FGR,GNAI2,HMOX1,HRH2,IL1R1,IL1RL1,ITGA1,ITGAL,ITGB2,JAM3,LCN2,LGALS1,LTB4R,MAPKAPK2,MGAT5,MMP8,MMP9,MYH9,MYLK3,MYO1F,NCF1,PARP1,PENK,PLCB2,PRKCB,PRKCQ,PRTN3,RAC2,RASGRP2,RIPK3,RORA,S100A8,S100A9,SELL,SELP,SELPLG,SEMA3E,SERPINB1…	81
Cellular Movement,Hematological System Development and Function,Immune Cell Trafficking,Inflammatory Response	Chemotaxis of leukocytes	1.42e-21	Increased	3.169	ADAM8,ALOX5,ANXA1,APOE,AQP9,AXL,BST1,C3,C5AR1,CAMP,CCDC88A,CCR1,CCR3,CCR5,CCR9,CD69,CDCP1,CDKN1A,Chil3/Chil4,CORO1A,CSF1R,CSF3R,CTSE,CTSG,CXCR2,CXCR4,CYBB,CYP7B1,DAPK2,FCER1G,FCGR2A,FGR,FYN,GNAI2,HEBP1,HP,HPSE,HSPD1,IL1R1,ITGA1,ITGAL,ITGB2,JAM3,KDR,LCN2,LCP1,LGALS1,LITAF,LTB4R,LYST,MAPKAPK2,MMP9,MYO1F,NEDD9,PDGFB,PENK,PLAUR,PLEC,PRKCB,PRTN3,PTK2B,RAC2,Retnlg,S100A8,S100A9,S1PR1,S1PR3,SELL,SELP,SE…	82
Cellular Movement,Hematological System Development and Function,Immune Cell Trafficking,Inflammatory Response	Chemotaxis of neutrophils	1.77e-13	Increased	3.406	ALOX5,AQP9,BST1,C3,C5AR1,CAMP,CD69,CORO1A,CSF3R,CTSG,CXCR2,DAPK2,FCER1G,FCGR2A,FGR,IL1R1,ITGA1,ITGB2,JAM3,LCN2,LTB4R,MAPKAPK2,MYO1F,PENK,PRKCB,PRTN3,RAC2,S100A8,S100A9,SELL,SELP,SELPLG,SERPINB1,SLPI,SPP1,TGFB1,TPSAB1/TPSB2,TREM3,TRPC6	39
Cardiovascular Disease,Hematological Disease,Organismal Injury and Abnormalities	Anemia	1.86e-23	Increased	4.398	ADCY6,ADD2,ANK1,ANXA1,APOE,AXL,BCL2L1,C3,C4A/C4B,CALR,CCBE1,CD177,CD69,CDK4,CDK6,CPOX,CSF1R,CSF2RB,CSF3R,DMTN,DNMT1,EGR1,EPB41,EPB42,EPOR,FCER1G,FCGR2A,FCGR2B,FLT3,GATA1,GATA2,GPC4,GPI,GSR,HBA1/HBA2,HBB,HLA-DQA1,HLX,HMOX1,HSPA5,IDH2,IL1RL1,IL2RB,IL3RA,IMPDH1,KDM6A,KDR,KLF1,KMT2C,LCN2,MC2R,MEIS2,MERTK,MGLL,MPL,NFAT5,Nmnat3,NT5C3A,PBX1,PDGFB,PDGFRB,PICALM,PIM1,PKLR,PLK1,PRKAA2,PRTN3,RAC2,RARB,RB1,R…	99
Hematological System Development and Function,Lymphoid Tissue Structure and Development,Tissue Morphology	Morphology of lymphoid tissue	7.04e-24			ABCB4,ACVRL1,ADD2,ADGRG3,ALOX5,AOAH,APOE,ARHGDIA,ARHGEF1,ARNTL,AXL,B4GALNT1,BANK1,BCL11A,BCL2L1,BCL2L11,C3,C4A/C4B,CALR,CBX2,CCR9,Cd24a,CD55,CD5L,CDH17,CDK6,CDKN1A,CEBPE,CLEC4A,CSF1R,CSF2RB,CTSA,CXCR2,CXCR4,DLK1,DUSP6,EGR1,EPB42,FADS2,FCER1G,FCGR2B,FYN,GATA1,GHR,GIMAP1-GIMAP5,GNAI2,HLA-DQA1,HMOX1,HP,IKZF3,IL1RL1,IL2RB,IRF2,IRF4,IRF8,ITGAL,ITGB2,LCK,LCN2,LCP1,LHCGR,LMNA,MAPKAPK2,MC2R,MERTK,MPL,NKX…	110
Cancer,Hematological Disease,Organismal Injury and Abnormalities	Mature lymphocytic neoplasm	8.27e-24			ABHD5,ACSL6,ACVRL1,ADD2,AGBL1,AIG1,AKNA,ALAS1,ALDH1A1,ALOX5,ANKH,ANPEP,ANXA1,ANXA2,APBA1,APOE,ARHGEF1,ARPP21,ATXN7L1,BCL11A,BCL2L1,BCL2L11,BCR,BIRC5,C3,CA2,CACNA1G,CADM1,CBX2,CCR3,CD101,CD163,CD22,CD244,CD36,CD48,CD69,CDK4,CDK6,CDKN1A,CFL1,CLEC4A,CLU,CNR1,COL1A2,CRYBG1,CSF1R,CSF2RB,CSF3R,CTSG,CXCR4,DENND4A,DLG5,DNMT1,DUSP4,DUSP8,EBF1,EGR1,EMB,ENG,EPOR,EVA1A,FBN1,FCGR2A,FGR,FHIT,FHL1,FLNA,FLT3,FND…	234
Hematological System Development and Function,Lymphoid Tissue Structure and Development,Organ Morphology,Tissue Morphology	Morphology of lymphoid organ	2.96e-22			ABCB4,ADD2,ADGRG3,ALOX5,AOAH,APOE,ARHGDIA,ARHGEF1,ARNTL,AXL,B4GALNT1,BANK1,BCL11A,BCL2L1,BCL2L11,C3,C4A/C4B,CALR,CBX2,CCR9,Cd24a,CD55,CD5L,CDH17,CDK6,CDKN1A,CEBPE,CLEC4A,CSF1R,CSF2RB,CTSA,CXCR2,DLK1,DUSP6,EGR1,EPB42,FADS2,FCER1G,FCGR2B,FYN,GATA1,GHR,GIMAP1-GIMAP5,GNAI2,HLA-DQA1,HMOX1,HP,IKZF3,IL1RL1,IL2RB,IRF2,IRF4,IRF8,ITGAL,ITGB2,LCK,LCN2,LHCGR,LMNA,MC2R,MERTK,MPL,NKX2-3,Nmnat3,PARP1,PAX9,PBX1,…	101
Hematological System Development and Function,Lymphoid Tissue Structure and Development,Organ Morphology,Organismal Development,Tissue Morphology	Morphology of spleen	2.73e-20			ABCB4,ADD2,ADGRG3,ALOX5,AOAH,APOE,ARHGEF1,ARNTL,AXL,B4GALNT1,BANK1,BCL2L1,BCL2L11,C3,C4A/C4B,CALR,CBX2,Cd24a,CD55,CDH17,CDK6,CDKN1A,CSF1R,CSF2RB,CTSA,CXCR2,DLK1,DUSP6,EGR1,EPB42,FADS2,FCER1G,FCGR2B,FYN,GATA1,GHR,GIMAP1-GIMAP5,GNAI2,HMOX1,HP,IKZF3,IL1RL1,IL2RB,IRF4,IRF8,ITGB2,LCN2,LHCGR,LMNA,MC2R,MERTK,MPL,NKX2-3,Nmnat3,PARP1,PBX1,PICALM,PPP1R15A,PRKCB,PTGS1,RIPK3,RUNX3,SATB1,SELENBP1,SELL,SELP,SL…	82
Hematological Disease,Immunological Disease	Abnormal function of neutrophils	1.26e-19			ALOX5,ARHGEF1,BCR,CCR1,CEBPE,CLCN3,CLEC12A,CXCR2,CYBB,FCGR2A,FGR,GJA1,GNAI2,IL1R1,ITGAL,ITGB2,LCP1,LTB4R,MMP9,NCF1,PIK3R6,PILRA,PLAC8,PLAUR,PLCB2,PRTN3,RAC2,RASGRP2,SELP,SERPINB1,ST6GAL1	31
Cancer,Hematological Disease,Immunological Disease,Organismal Injury and Abnormalities	Mature B-cell neoplasm	1.9e-18			ABHD5,ACSL6,ACVRL1,ADD2,AGBL1,AIG1,AKNA,ALAS1,ALDH1A1,ALOX5,ANKH,ANPEP,ANXA1,ANXA2,APBA1,APOE,ARHGEF1,ARPP21,BCL11A,BCL2L1,BCL2L11,BCR,BIRC5,CA2,CACNA1G,CBX2,CD101,CD163,CD22,CD244,CD36,CD48,CD69,CDK4,CDK6,CDKN1A,CFL1,CLEC4A,CNR1,COL1A2,CSF1R,CSF2RB,CSF3R,CTSG,CXCR4,DENND4A,DLG5,DNMT1,DUSP4,EBF1,EGR1,EMB,EVA1A,FBN1,FCGR2A,FGR,FHL1,FLNA,FLT3,FZD3,GHR,GLI2,GNAI2,GREB1,GSR,HLA-DQA1,HMOX1,HSP90AB1,HS…	192
Hematological System Development and Function,Immunological Disease,Lymphoid Tissue Structure and Development,Organ Morphology,Organismal Injury and Abnormalities,Tissue Morphology	Abnormal morphology of lymphoid organ	1.88e-17			ABCB4,ADD2,ADGRG3,ALOX5,AOAH,ARHGDIA,ARHGEF1,AXL,BANK1,BCL11A,BCL2L11,C3,C4A/C4B,CALR,CCR9,Cd24a,CD5L,CDH17,CDK6,CDKN1A,CEBPE,CLEC4A,CSF1R,CSF2RB,CTSA,CXCR2,DLK1,FADS2,FCER1G,FCGR2B,FYN,GATA1,GHR,GIMAP1-GIMAP5,HLA-DQA1,HMOX1,HP,IKZF3,IL1RL1,IL2RB,IRF2,IRF4,IRF8,ITGB2,LCK,LHCGR,LMNA,MERTK,MPL,NKX2-3,Nmnat3,PBX1,PICALM,PPP1R15A,PTGS1,RARB,RIPK3,RUNX3,S1PR3,SATB1,SELL,SELP,SLC4A1,SPHK1,SPIB,STK3,TES…	80
Cancer,Hematological Disease,Immunological Disease,Organismal Injury and Abnormalities	Mature B cell malignant tumor	2.31e-16			ABHD5,ACSL6,ACVRL1,AGBL1,ALAS1,ALOX5,ANPEP,ANXA1,ANXA2,APBA1,APOE,ARHGEF1,ARPP21,BCL11A,BCL2L1,BCL2L11,BCR,BIRC5,CA2,CACNA1G,CBX2,CD101,CD163,CD22,CD36,CD48,CD69,CDK4,CDK6,CLEC4A,CNR1,CSF1R,CSF2RB,CSF3R,CTSG,CXCR4,DENND4A,DLG5,DNMT1,DUSP4,EGR1,EMB,FBN1,FCGR2A,FHL1,FLNA,FLT3,GHR,GLI2,GNAI2,GREB1,GSR,HLA-DQA1,HMOX1,HSP90AB1,HSPA12A,HSPH1,HVCN1,IDH2,IFIT3,IGF2R,IGLL1/IGLL5,IKZF3,IL2RB,IL3RA,IMMP2L,I…	157
Hematological System Development and Function,Immunological Disease,Lymphoid Tissue Structure and Development,Organ Morphology,Organismal Development,Organismal Injury and Abnormalities,Tissue Morphology	Abnormal morphology of spleen	1.17e-14			ABCB4,ADD2,ADGRG3,ALOX5,AOAH,ARHGEF1,AXL,BANK1,BCL2L11,C3,C4A/C4B,CALR,Cd24a,CDH17,CDK6,CDKN1A,CSF1R,CSF2RB,CTSA,CXCR2,DLK1,FADS2,FCER1G,FCGR2B,FYN,GATA1,GHR,GIMAP1-GIMAP5,HMOX1,HP,IKZF3,IL1RL1,IL2RB,IRF4,ITGB2,LHCGR,LMNA,MERTK,MPL,NKX2-3,Nmnat3,PBX1,PICALM,PPP1R15A,PTGS1,RIPK3,RUNX3,SATB1,SELL,SELP,SLC4A1,SPIB,STK3,TGFB1,TGFBR3,TGM2,TNFAIP8L2,TSPAN33,UQCRFS1,VPREB1,WWOX,XRCC5,ZFPM1	63
Cancer,Hematological Disease,Organismal Injury and Abnormalities	Mature T-cell or NK-cell neoplasm	2.36e-13			ANXA1,ATXN7L1,BCL2L1,BCL2L11,BIRC5,C3,CADM1,CCR3,CD163,CD69,CLU,COL1A2,CRYBG1,CSF3R,DNMT1,DUSP4,DUSP8,ENG,EPOR,FBN1,FHIT,FNDC3B,FYN,GHR,GJA1,GSR,HLA-DQA1,Hmga2,HSP90AB1,IDH2,IFIT3,IGFBP4,IGSF3,IKZF2,IL2RB,IL3RA,IMMP2L,IMPDH1,INPP4B,IRF4,ISG20,JAM3,KDM6A,KDR,KMT2C,LCK,LIFR,MAFB,MC2R,MERTK,MGLL,MICB,MKI67,MMP9,MYLIP,MYOF,NAV3,NOTCH1,NT5C3A,PCLO,PDGFB,PDGFRB,PIM1,PLXNB2,PRKCB,PRKCQ,PTPRK,RARB,RDH10,…	87
Cell Morphology,Hematopoiesis	Morphology of hematopoietic progenitor cells	4.04e-13			BCL11A,CD22,CD34,CD5L,CDK4,CDK6,CEBPE,DLK1,DMTN,EGR1,EPB41,EPOR,ERN1,GATA1,IGLL1/IGLL5,IL2RB,IRF4,IRF8,JAM2,KLF1,LCK,Ly6a (includes others),MECOM,MMP9,MPL,MXD1,NFIL3,PBX1,PIM1,POU2AF1,SELP,SLC4A1,TAL1,TNFRSF13C,VPREB1,ZFPM1,ZNF385A	37
Cell Morphology,Hematological System Development and Function,Hematopoiesis,Tissue Morphology	Morphology of red blood cells	5.41e-13			ADD2,APOE,ARHGEF12,CDK4,CDK6,DMTN,EPB41,EPB42,EPOR,GATA1,GFI1B,GIMAP1-GIMAP5,Gypa,HBA1/HBA2,KLF1,PDGFRB,PIM1,PPP1R15A,PRKAA2,RB1,SLC11A2,SLC4A1,SOX6,SPTA1,SPTB,TFR2,TSPAN33	27
Cancer,Hematological Disease,Immunological Disease,Organismal Injury and Abnormalities	Mature T-cell neoplasm	1.47e-12			ANXA1,ATXN7L1,BCL2L1,BCL2L11,BIRC5,C3,CADM1,CCR3,CD163,CD69,CLU,COL1A2,CRYBG1,CSF3R,DNMT1,DUSP4,DUSP8,ENG,EPOR,FBN1,FHIT,FYN,GHR,GJA1,GSR,HLA-DQA1,HSP90AB1,IDH2,IFIT3,IGFBP4,IGSF3,IKZF2,IL2RB,IL3RA,IMMP2L,INPP4B,IRF4,ISG20,JAM3,KDM6A,KDR,KMT2C,LCK,LIFR,MAFB,MC2R,MERTK,MGLL,MICB,MKI67,MMP9,MYLIP,MYOF,NAV3,NOTCH1,NT5C3A,PCLO,PDGFB,PDGFRB,PIM1,PRKCB,PRKCQ,PTPRK,RARB,RDH10,RSAD2,RUNX3,S1PR3,SATB1,SEL…	83
Cellular Function and Maintenance,Hematological System Development and Function	Function of myeloid cells	1.53e-12			ANPEP,APOE,AXL,CCBE1,CCR1,CCR3,CD36,CLCN3,CLEC4E,CNN2,CSF1R,CSF2RB,CXCR2,CYBB,DUSP4,EGR1,FADS2,FCER1G,FCGR2A,FCGR2B,FGR,FYN,GNAI2,IL1RL1,LCP1,LTB4R,MERTK,MMP9,NCEH1,PARP1,PLAUR,PTK2B,RAC2,RIPK3,SELL,SGMS2,SLAMF1,SLAMF8,SLPI,SPP1,TPCN1,TYROBP	42
Cardiovascular Disease,Cell Death and Survival,Connective Tissue Disorders,Hematological Disease,Hereditary Disorder,Organismal Injury and Abnormalities	Familial hemolytic anemia	1.66e-12			ANK1,C3,CPOX,EPB42,GPI,GSR,HBA1/HBA2,HBB,HMOX1,NT5C3A,PKLR,RHAG,RHCE/RHD,SLC4A1,SPTA1,SPTB	16

## Sheet: Ext. Data Fig. 7g
Categories	Diseases or Functions Annotation	p-value	Predicted Activation State	Activation z-score	Molecules	# Molecules
Hematological System Development and Function,Lymphoid Tissue Structure and Development,Tissue Morphology	Quantity of T lymphocytes	1.17e-32	Decreased	-2.699	ABCB1,ABCG2,AFF1,AHR,AIM2,AKT3,Ank2,APOE,APP,ARHGDIA,ARID5B,ATP6AP2,BACH2,BCL11A,BCL11B,BCL2,BCL2L1,BCL2L11,BLM,BTLA,CAMK4,CARD11,CASP3,CASP8,CBL,CBLB,CCND3,CCR2,CD274,CD38,CD40,CD44,CD48,CD74,CD79A,CD79B,CD84,CD86,CDK6,CDKN1A,CDKN2C,CHST2,CHST3,CIITA,CLEC10A,CSF2RB,Ctla2a/Ctla2b,CTSE,CXCR4,CYP27A1,DNASE2,DNMT3A,DUSP5,ETS1,ETV6,FCGR2B,FGFR1,FLT3,FOXO1,Foxp2,FYB1,FYN,GATA3,GFI1,Gm21596/Hmgb1,GNAI2…	202
Cell-mediated Immune Response,Cellular Development,Cellular Function and Maintenance,Cellular Growth and Proliferation,Embryonic Development,Hematological System Development and Function,Hematopoiesis,Lymphoid Tissue Structure and Development,Organ Development,Organismal Development,Tissue Development	T cell development	1.22e-20	Decreased	-2.681	ABCG1,AFF1,AHR,APAF1,ATP7A,BCL11A,BCL11B,BCL2,BCL2L11,Bhlhe41,BLM,BSG,CADM1,CARD11,CBL,CBLB,CCND1,CD226,CD274,CD40,CD74,CD79A,CD79B,CD86,CDK6,CDKN1A,CEBPA,CHD4,CIITA,CTR9,CXCR4,DNASE2,DNTT,DOK2,EBF1,EGR1,ETS1,FCGR2B,FOXO1,FYB1,FYN,GAS6,GATA3,GFI1,GFI1B,GIMAP4,GPR174,GRAP2,GRB2,HAVCR2,HIVEP2,HLA-A,HLA-DMA,HLA-DQA1,HLA-DQB1,HMGA1,HOXA9,HSP90B1,ICAM1,ID2,IFNAR2,IGF1,IGF1R,IGF2R,IKZF2,IL12A,IL17RA,IL…	172
Cell-mediated Immune Response,Cellular Function and Maintenance,Hematological System Development and Function	T cell homeostasis	9.72e-23	Decreased	-2.556	ABCG1,AFF1,AHR,APAF1,ATP7A,BCL11A,BCL11B,BCL2,BCL2L11,Bhlhe41,BLM,BSG,CADM1,CARD11,CASP3,CASP8,CBL,CBLB,CCND1,CD226,CD274,CD38,CD40,CD74,CD79A,CD79B,CD86,CDK6,CDKN1A,CEBPA,CHD4,CHST3,CIITA,CTR9,CXCR4,DNASE2,DNTT,DOK2,EBF1,EGR1,ETS1,FCGR2B,FOXO1,FYB1,FYN,GAS6,GATA3,GFI1,GFI1B,GIMAP4,GPR174,GRAP2,GRB2,HAVCR2,HIVEP2,HLA-A,HLA-DMA,HLA-DQA1,HLA-DQB1,HMGA1,HOXA9,HSP90B1,ICAM1,ID2,IFNAR2,IGF1,IGF1R,IGF2…	180
Cell-mediated Immune Response,Cellular Development,Cellular Function and Maintenance,Cellular Growth and Proliferation,Embryonic Development,Hematological System Development and Function,Hematopoiesis,Lymphoid Tissue Structure and Development,Organ Development,Organismal Development,Tissue Development	Differentiation of T lymphocytes	3.4e-16	Decreased	-2.531	AFF1,AHR,APAF1,ATP7A,BCL11A,BCL11B,BCL2,BCL2L11,Bhlhe41,BLM,BSG,CARD11,CBL,CBLB,CD226,CD274,CD74,CD79A,CD86,CDK6,CEBPA,CIITA,CTR9,CXCR4,DNASE2,EBF1,EGR1,ETS1,FCGR2B,FOXO1,GATA3,GFI1,GRAP2,HAVCR2,HIVEP2,HLA-DMA,HLA-DQA1,HMGA1,HSP90B1,ICAM1,ID2,IGF1,IGF1R,IGF2R,IKZF2,IL12A,IL17RA,IL18,IL18R1,IL1R1,IL1RL1,IL1RL2,IL21R,IL2RA,IL4R,IL7,IL7R,IRF2,IRF4,ITCH,ITGAL,ITGB2,ITK,KIT,KLF10,LAMP1,LAT,LEF1,LMO1,L…	123
Cellular Development,Cellular Growth and Proliferation,Embryonic Development,Hematological System Development and Function,Hematopoiesis,Lymphoid Tissue Structure and Development,Organ Development,Organismal Development,Tissue Development	Lymphopoiesis	4.27e-29	Decreased	-2.338	ABCG1,ADGRG3,AFF1,AHR,APAF1,ARID3A,ARID5B,ATP7A,BACH2,BCL11A,BCL11B,BCL2,BCL2L1,BCL2L11,BCR,Bhlhe41,BLK,BLM,BLNK,BSG,CADM1,CARD11,CASP8,CBL,CBLB,CCND1,CCND2,CCND3,CD226,Cd24a,CD274,CD36,CD38,CD40,CD44,CD72,CD74,CD79A,CD79B,CD81,CD86,CDK6,CDKN1A,CEBPA,CHAF1B,CHD4,CIITA,CLCF1,CMTM7,CSF3R,CTR9,CXCR4,DNASE2,DNTT,DOK2,DUSP5,EBF1,EGR1,ERN1,ETS1,ETV6,FCGR2B,FLT3,FOXO1,FUT8,FYB1,FYN,GAS6,GATA3,GFI1,GFI1B…	226
Hematological System Development and Function,Humoral Immune Response,Lymphoid Tissue Structure and Development,Tissue Morphology	Quantity of B lymphocytes	3.64e-29	Decreased	-2.268	ABCG1,ADGRG3,AFF1,AHR,AKAP13,APOE,APP,ARHGDIA,ARID3A,ARID5B,B3GNT5,BACH2,BANK1,BCL2,BCL2L11,BLK,BLNK,CASP8,CCND3,CCR2,CD180,Cd24a,CD274,CD36,CD38,CD40,CD72,CD74,CD79A,CD79B,CD81,CD84,CDKN1A,CDKN2C,CEBPE,CTSB,CXCR4,DAPP1,EBF1,EGR1,ETS1,FCGR2B,FES,FLT3,FOXO1,FYN,GCNT2,GFI1,HCLS1,HGF,HLA-DQA1,HOXA9,HSP90B1,ID2,Igha,Ighd,IGHM,IGLL1/IGLL5,IKZF3,IL17RA,IL18,IL1RL1,IL21R,IL6ST,IL7,IL7R,IRF2,IRF4,ITGAL,I…	144
Hematological System Development and Function,Tissue Morphology	Quantity of mononuclear leukocytes	8.88e-44	Decreased	-2.252	ABCB1,ABCG1,ABCG2,ADGRG3,AFF1,AHR,AIM2,AKAP13,AKT3,Ank2,APOE,APP,ARHGDIA,ARID3A,ARID5B,ATP6AP2,B3GNT5,BACH2,BANK1,BCL11A,BCL11B,BCL2,BCL2L1,BCL2L11,BCR,Bhlhe41,BLK,BLM,BLNK,BTLA,CALCRL,CAMK4,CARD11,CASP3,CASP8,CBL,CBLB,CCND3,CCR2,CD180,Cd24a,CD274,CD36,CD38,CD40,CD44,CD48,CD72,CD74,CD79A,CD79B,CD81,CD84,CD86,CDK6,CDKN1A,CDKN2C,CEBPA,CEBPE,CHST2,CHST3,CIITA,CLEC10A,CLU,CSF1R,CSF2RB,CSF3R,Ctla2a/Ct…	281
Cellular Development,Cellular Growth and Proliferation,Hematological System Development and Function,Hematopoiesis,Lymphoid Tissue Structure and Development,Tissue Development	Hematopoiesis of mononuclear leukocytes	4.69e-31	Decreased	-2.245	ABCG1,ADGRG3,AFF1,AHR,APAF1,APP,ARID3A,ARID5B,ATP7A,B4GALNT1,BACH2,BCL11A,BCL11B,BCL2,BCL2L1,BCL2L11,BCR,Bhlhe41,BLK,BLM,BLNK,BSG,CADM1,CARD11,CASP8,CBL,CBLB,CCND1,CCND2,CCND3,CD226,Cd24a,CD274,CD36,CD38,CD40,CD44,CD72,CD74,CD79A,CD79B,CD81,CD86,CDK6,CDKN1A,CEBPA,CHAF1B,CHD4,CIITA,CLCF1,CMTM7,CSF1R,CSF2RB,CSF3R,CST3,CTR9,CXCR4,DNASE2,DNTT,DOK2,DUSP5,EBF1,EGR1,ERN1,ETS1,ETV6,FASN,FCGR2B,FLT3,FOXO1…	240
Embryonic Development,Hematological System Development and Function,Lymphoid Tissue Structure and Development,Organ Development,Organismal Development,Tissue Development	Formation of lymphoid tissue	1.2e-16	Decreased	-2.245	AHR,B3GNT5,BANK1,BCL11B,BCL2,BCL2L11,C4A/C4B,CALCRL,CBL,CCBE1,CCND1,CCR2,CD37,CD40,CD74,CD81,CD84,CD86,CDKN1A,CITED2,CXCR4,EAF2,EGR1,ETS1,EYA1,FGF3,FGFR1,FLNA,FLT3,GATA3,GRAP2,GRB2,HEG1,HGF,HLA-DMA,HLA-DQB1,HOXA9,HOXB3,ID2,IGF1,IGHM,IKZF3,IL21R,IL4R,IL7,IL7R,IRF4,ITGA4,ITGAL,ITK,KIT,LAT,LAT2,LAX1,LCP1,LMO4,MALT1,MAPKAPK2,MPL,MYB,NFATC2,NFKB1,NKX2-3,NOTCH2,NRP2,PAX5,PBX1,PIK3CD,PIM1,POU2AF1,POU2F2…	113
Hematological System Development and Function,Lymphoid Tissue Structure and Development,Tissue Morphology	Quantity of lymphocytes	1.18e-41	Decreased	-2.213	ABCB1,ABCG1,ABCG2,ADGRG3,AFF1,AHR,AIM2,AKAP13,AKT3,Ank2,APOE,APP,ARHGDIA,ARID3A,ARID5B,ATP6AP2,B3GNT5,BACH2,BANK1,BCL11A,BCL11B,BCL2,BCL2L1,BCL2L11,Bhlhe41,BLK,BLM,BLNK,BTLA,CALCRL,CAMK4,CARD11,CASP3,CASP8,CBL,CBLB,CCND3,CCR2,CD180,Cd24a,CD274,CD36,CD38,CD40,CD44,CD48,CD72,CD74,CD79A,CD79B,CD81,CD84,CD86,CDK6,CDKN1A,CDKN2C,CEBPE,CHST2,CHST3,CIITA,CLEC10A,CSF1R,CSF2RB,Ctla2a/Ctla2b,CTSB,CTSE,CXCR4…	269
Hematological System Development and Function,Tissue Morphology	Quantity of blood cells	1.69e-54	Decreased	-2.179	ABCA1,ABCB1,ABCG1,ABCG2,ADAM12,ADAMTS12,ADD3,ADGRG3,AFF1,AHR,AIM2,AKAP13,AKT3,ALDH2,ALPL,Ank2,APOB,APOE,APP,ARHGDIA,ARHGEF5,ARID3A,ARID5B,ATP6AP2,B3GNT5,B4GALNT1,BACH2,BANK1,BCL11A,BCL11B,BCL2,BCL2L1,BCL2L11,BCR,Bhlhe41,BLK,BLM,BLNK,BLOC1S2,BRCA2,BRD1,BTLA,C4A/C4B,CALCRL,CAMK4,CARD11,CASP3,CASP8,CBL,CBLB,CCBE1,Ccl9,CCND1,CCND2,CCND3,CCR2,CD180,Cd24a,CD274,CD300A,CD302,Cd33,CD34,CD36,CD38,CD40,CD4…	379
Hematological System Development and Function,Tissue Morphology	Quantity of leukocytes	4e-50	Decreased	-2.137	ABCA1,ABCB1,ABCG1,ABCG2,ADAM12,ADAMTS12,ADGRG3,AFF1,AHR,AIM2,AKAP13,AKT3,ALDH2,ALPL,Ank2,APOB,APOE,APP,ARHGDIA,ARHGEF5,ARID3A,ARID5B,ATP6AP2,B3GNT5,B4GALNT1,BACH2,BANK1,BCL11A,BCL11B,BCL2,BCL2L1,BCL2L11,BCR,Bhlhe41,BLK,BLM,BLNK,BTLA,C4A/C4B,CALCRL,CAMK4,CARD11,CASP3,CASP8,CBL,CBLB,CCBE1,Ccl9,CCND3,CCR2,CD180,Cd24a,CD274,CD300A,CD302,CD34,CD36,CD38,CD40,CD44,CD48,CD72,CD74,CD79A,CD79B,CD81,CD84,CD…	340
Hematological System Development and Function,Hematopoiesis	Development of hematopoietic system	2.36e-19	Decreased	-2.001	ABCA1,ABCG2,ACTR2,AKAP13,BCL11B,BCL2,BCL2L11,BCR,BLK,BLNK,BRD1,CASP3,CBL,CCND1,CCND3,CD40,CD44,CD74,CD79A,CD79B,CDKN1A,CEBPA,Clec2d (includes others),CSF2RB,CSF3R,CXCR4,EBF1,EGR1,ENPP1,ETS1,ETV6,FLNA,FLT3,FOXO1,FUT8,FYN,GATA3,GFI1,GFI1B,GP1BA,GRAP2,Gsta4,H4C1,H4C9,HIVEP2,HIVEP3,HMGA1,Hmga2,HOXA10,HTR4,IGF1,IGHM,IGLL1/IGLL5,IL1RL1,IL2RA,IL4R,IL6ST,IL7,IL7R,ITCH,ITGAL,ITK,KIT,LAIR1,LAT,LAT2,LAX1,LP…	116
Hematological System Development and Function,Hematopoiesis,Tissue Development	Development of bone marrow	2.73e-14		-1.964	ABCA1,ACTR2,AKAP13,BCL2,CASP3,CBL,CD40,CD44,CDKN1A,CEBPA,Clec2d (includes others),CSF2RB,CSF3R,EBF1,EGR1,ENPP1,ETV6,FLNA,FLT3,FOXO1,GATA3,GFI1,GFI1B,GP1BA,Gsta4,H4C1,H4C9,HIVEP2,HIVEP3,HMGA1,Hmga2,HOXA10,HTR4,IGF1,IL1RL1,IL6ST,IL7,ITCH,ITGAL,KIT,LAIR1,LPAR1,MAFG,MAP3K8,Marcks,MPL,MYB,NFE2,NFKB1,PAX5,PBX1,PECAM1,PRDM1,PSTPIP2,PTPN6,RAC1,RGS18,RORA,SELE,SELP,SOCS2,SPI1,TAL1,TCF12,TEK,TMEM178A,TNFRS…	75
Cancer,Hematological Disease,Organismal Injury and Abnormalities	Myeloid neoplasm	2.61e-24		-1.876	ABCA1,ABCA9,ABCB1,ABCC1,ABCG2,ABHD2,ACSL4,ACTN2,ADAMTS12,ADAMTS17,ADGB,AGBL1,AHI1,AKAP12,AKAP13,ALK,ALPK3,ANK3,ANTXR1,APAF1,APOB,ARHGAP26,ARHGEF2,ARHGEF5,ARID2,ATF6B,ATP1B1,ATP6AP1,ATP6V0A4,ATP6V1E1,ATP8A2,ATXN1,AXIN2,B3GALT1,B4GALNT1,BACH2,BARD1,BCL11B,BCL2,BCL2L1,BCL2L11,BCL2L14,BCOR,BCR,BMP6,BOC,BRCA2,BRIP1,BTBD3,BTG2,C10orf90,C4A/C4B,C8orf44-SGK3/SGK3,CACNA1E,CADM1,CALCRL,CALR,CBL,CBLB,CCND1,…	376
Cellular Development,Cellular Growth and Proliferation,Hematological System Development and Function,Hematopoiesis,Lymphoid Tissue Structure and Development,Tissue Development	Leukopoiesis	5.22e-37		-1.805	ABCA1,ABCG1,ADAM12,ADGRG3,AFF1,AHR,AKAP13,APAF1,APP,ARID3A,ARID5B,ATP7A,B4GALNT1,BACH2,BCL11A,BCL11B,BCL2,BCL2L1,BCL2L11,BCR,Bhlhe41,BLK,BLM,BLNK,BMPR1A,BSG,CADM1,CAMK4,CARD11,CASP8,CBL,CBLB,CCND1,CCND2,CCND3,CCR2,CD226,Cd24a,CD274,CD300A,CD36,CD38,CD40,CD44,CD72,CD74,CD79A,CD79B,CD81,CD86,CDK6,CDKN1A,CEBPA,CEBPE,CFP,CHAF1B,CHD4,CIITA,CITED2,CLCF1,CMTM7,CSF1R,CSF2RB,CSF3R,CST3,CTR9,CXCR4,DCBLD2,D…	281
Connective Tissue Disorders,Inflammatory Disease,Organismal Injury and Abnormalities,Skeletal and Muscular Disorders	Rheumatic Disease	4.95e-26		-1.744	ABCB1,ABCC1,ABCG2,ACLY,ACSL1,ADAM12,ADAMTS12,ADAMTS17,ADAMTS3,ADAMTS6,ADIPOR1,AHI1,AHR,AIM2,AKAP13,AKR1A1,ALDOA,ALOX5AP,ALPL,APAF1,APLP2,APOE,AR,ARCN1,ARF1,ATF6B,ATP1B1,ATP2B1,ATXN1,BANK1,BARD1,BCL2,BCL2L1,BCL2L11,BGN,BLK,BLNK,BTC,C1R,C4A/C4B,C6orf62,C9orf152,CA2,CACNA1B,CACNA1D,CACNA1H,CACNB2,CALCRL,CALR,CAMK2B,CAMK2D,CASP3,CASP8,Ccl9,CCND3,CCR2,CD180,CD226,CD274,CD276,CD34,CD36,CD40,CD44,CD68,C…	347
Cancer,Hematological Disease,Organismal Injury and Abnormalities	Bone marrow neoplasm	4.72e-24		-1.737	ABCA1,ABCA9,ABCB1,ABCC1,ABCG2,ABHD2,ACSL4,ACTN2,ADAMTS12,ADAMTS17,ADGB,AGBL1,AHI1,AKAP12,AKAP13,ALK,ALPK3,ANK3,ANTXR1,APAF1,APOB,ARHGAP26,ARHGEF2,ARHGEF5,ARID2,ATF6B,ATP1B1,ATP6AP1,ATP6V0A4,ATP6V1E1,ATP8A2,ATXN1,AXIN2,B3GALT1,B4GALNT1,BACH2,BARD1,BCL11B,BCL2,BCL2L1,BCL2L11,BCL2L14,BCOR,BCR,BMP6,BOC,BRCA2,BRIP1,BTBD3,BTG2,C10orf90,C4A/C4B,C8orf44-SGK3/SGK3,CACNA1E,CADM1,CALCRL,CALR,CBL,CBLB,CCND1,…	373
Hematological Disease	Blood protein disorder	4.15e-24		-1.632	ABCB1,ALK,ALPL,ANXA2,ANXA6,APBA1,APOE,ARHGDIA,ARID2,ATP1B1,ATP6V1E1,BCAT1,BCL11A,BCL2,BCL2L1,BCL2L11,BLNK,BRCA2,C4A/C4B,CA2,CASP3,CASP8,CAT,Ccl9,CCND1,CCND2,CD180,CD274,CD36,CD38,CD40,CD44,CD48,CD79A,CD79B,CDK4,CDKN1A,CDKN2C,CEBPA,CEBPD,CFAP20DC,CHGA,CIITA,CITED2,CSF1R,CSF2RB,CSF3R,CSGALNACT2,CTSG,CXCR4,DAP,DNASE2,DNMT3A,EGR1,EMB,F10,F11R,FASN,FCGR2B,FGFR1,FLNA,FRMD4B,FRRS1,FYB1,G3BP1,GHR,GRB2,GR…	175
Cancer,Hematological Disease,Organismal Injury and Abnormalities	Malignant myeloid neoplasm	6.43e-21		-1.517	ABCA1,ABCA9,ABCB1,ABCC1,ABCG2,ABHD2,ACSL4,ACTN2,ADAMTS12,ADAMTS17,ADGB,AGBL1,AKAP12,AKAP13,ALK,ALPK3,ANK3,ANTXR1,APAF1,APOB,ARHGAP26,ARHGEF2,ARHGEF5,ARID2,ATF6B,ATP1B1,ATP6AP1,ATP6V0A4,ATP6V1E1,ATP8A2,ATXN1,AXIN2,B3GALT1,B4GALNT1,BACH2,BCL11B,BCL2,BCL2L1,BCL2L14,BCOR,BCR,BOC,BRCA2,BRIP1,BTBD3,BTG2,C10orf90,C4A/C4B,C8orf44-SGK3/SGK3,CACNA1E,CADM1,CALCRL,CALR,CBL,CBLB,CCND1,CCND2,CCND3,CD34,CD36,CD…	347
Connective Tissue Disorders,Immunological Disease,Inflammatory Disease,Inflammatory Response,Organismal Injury and Abnormalities,Skeletal and Muscular Disorders	Rheumatoid arthritis	4.97e-21		-1.423	ABCB1,ACLY,ACSL1,ADAM12,ADIPOR1,AHI1,AIM2,AKAP13,AKR1A1,ALDOA,ALPL,APLP2,APOE,ARCN1,ARF1,ATF6B,ATP1B1,ATP2B1,ATXN1,BGN,BLK,BLNK,BTC,C1R,C4A/C4B,C6orf62,C9orf152,CA2,CACNA1D,CACNA1H,CACNB2,CALCRL,CALR,CAMK2D,CASP3,Ccl9,CCR2,CD180,CD274,CD276,CD36,CD40,CD44,CD68,CD74,CD79A,CD86,CDK6,CELF2,CEP43,CERS6,CIITA,CLU,COL4A2,COL4A5,COL4A6,COLQ,CSF2RB,CSF3R,CSGALNACT1,CST3,CTSB,CTSG,CXCR4,CYP4F3,CYYR1,DAXX,…	225
Cell-To-Cell Signaling and Interaction,Hematological System Development and Function,Immune Cell Trafficking,Inflammatory Response	Activation of lymphocytes	3.93e-23		-1.401	AHR,APOE,BACH2,BANK1,BCL11B,BCL2,BCL2L1,BCL2L11,BCR,BLK,BLNK,BMP2K,BTLA,C4A/C4B,CADM1,CALR,CAMK4,CARD11,CASP8,CBLB,CCR2,CD180,CD226,Cd24a,CD274,CD276,CD38,CD40,CD44,CD48,CD72,CD74,CD79A,CD79B,CD81,CD86,CDKN1A,CSF2RB,CTSG,CYRIB,DAPP1,DDOST,DOK3,DPP4,DUSP22,EBF1,ELANE,ETS1,FCGR2B,FCRL1,FLT3,FOXO1,FYN,GATA3,GFI1,GFI1B,HAVCR2,HDAC9,HEBP1,HGF,HLA-A,HSP90B1,HSPH1,HYOU1,ICAM1,IGF1,IGF2R,Igha,IGHM,IL12A,…	155
Cellular Development,Cellular Growth and Proliferation,Hematological System Development and Function,Humoral Immune Response,Lymphoid Tissue Structure and Development	Proliferation of B lymphocytes	4.04e-24		-1.314	ACLY,ARHGDIA,B3GNT5,BANK1,BCL11A,BCL2,BCL2L1,BCL2L11,BCR,BLNK,BTLA,CARD11,CASP3,CASP8,CBL,CBLB,CCND2,CCND3,CD180,Cd24a,CD274,CD300A,CD38,CD40,CD44,CD72,CD74,CD79A,CD79B,CD81,CD86,CDKN1A,CDKN2C,CLCF1,Cmah,DAPP1,DNTT,EBF1,EPHB2,ETS1,FCGR2B,FLT3,FYN,Ighd,IGHM,IGLL1/IGLL5,IKZF2,IKZF3,IL18,IL21R,IL4R,IL7,IL7R,IRAK4,IRF2,IRF4,IRS2,KMT2D,LAG3,LCP1,LEF1,LY75,LY86,MALT1,MAP3K8,MIF,MYB,MYBL1,MYC,MYCN,NFATC…	115
Cancer,Hematological Disease,Immunological Disease,Organismal Injury and Abnormalities	Acute myeloid leukemia	4.45e-17		-1.313	ABCA1,ABCA9,ABCB1,ABCC1,ABCG2,ABHD2,ACSL4,ACTN2,ADAMTS12,ADGB,AGBL1,AKAP12,AKAP13,ALK,ALPK3,ANK3,ANTXR1,APOB,ARHGEF2,ARHGEF5,ARID2,ATF6B,ATP1B1,ATP6AP1,ATP6V0A4,ATP8A2,ATXN1,AXIN2,B3GALT1,B4GALNT1,BACH2,BCL11B,BCL2,BCL2L1,BCL2L14,BCOR,BCR,BOC,BTBD3,BTG2,C10orf90,C4A/C4B,C8orf44-SGK3/SGK3,CACNA1E,CADM1,CALCRL,CALR,CBL,CBLB,CCND1,CCND2,CCND3,CD34,CD36,CD38,CD44,CD48,CD68,CD74,CD86,CDKN1A,CEBPA,CELS…	303
Cancer,Hematological Disease,Immunological Disease,Organismal Injury and Abnormalities	Myeloid leukemia	2.93e-19		-1.287	ABCA1,ABCA9,ABCB1,ABCC1,ABCG2,ABHD2,ACSL4,ACTN2,ADAMTS12,ADGB,AGBL1,AHI1,AKAP12,AKAP13,ALK,ALPK3,ANK3,ANTXR1,APAF1,APOB,ARHGAP26,ARHGEF2,ARHGEF5,ARID2,ATF6B,ATP1B1,ATP6AP1,ATP6V0A4,ATP8A2,ATXN1,AXIN2,B3GALT1,B4GALNT1,BACH2,BCL11B,BCL2,BCL2L1,BCL2L14,BCOR,BCR,BOC,BTBD3,BTG2,C10orf90,C4A/C4B,C8orf44-SGK3/SGK3,CACNA1E,CADM1,CALCRL,CALR,CBL,CBLB,CCND1,CCND2,CCND3,CD34,CD36,CD38,CD44,CD48,CD68,CD74,CD…	319
Hematological System Development and Function,Hematopoiesis,Tissue Morphology	Quantity of hematopoietic progenitor cells	3.69e-32		-1.261	ABCB1,ADD3,ADGRG3,AFF1,AHR,AKAP13,ALDH2,APOE,ARHGDIA,ARID3A,ARID5B,ATP6AP2,BCL11A,BCL11B,BCL2,BCL2L1,BCL2L11,BCR,BLK,BLM,BLNK,BLOC1S2,BRCA2,BRD1,CASP3,CASP8,CBL,CCND1,CCND2,CCND3,CCR2,CD180,Cd24a,CD34,CD36,CD40,CD44,CD72,CD79A,CD79B,CD86,CDK4,CDK6,CDKN1A,CEBPA,CIITA,CSF3R,CTSE,CXCR4,DIAPH3,DNASE2,DOK2,DUSP5,EBF1,ETS1,FCGR2B,FES,FLNA,FLT3,FOXO1,FYB1,FYN,GFI1,GNAI2,GPC3,GRAP2,HBB,HIVEP2,HIVEP3,HLA-…	174
Cancer,Hematological Disease,Organismal Injury and Abnormalities	Bone marrow cancer	2.19e-22		-1.221	ABCA1,ABCA9,ABCB1,ABCC1,ABCG2,ABHD2,ACSL4,ACTN2,ADAMTS12,ADAMTS17,ADGB,AGBL1,AHI1,AKAP12,AKAP13,ALK,ALPK3,ANK3,ANTXR1,APAF1,APOB,ARHGAP26,ARHGEF2,ARHGEF5,ARID2,ATF6B,ATP1B1,ATP6AP1,ATP6V0A4,ATP6V1E1,ATP8A2,ATXN1,AXIN2,B3GALT1,B4GALNT1,BACH2,BCL11B,BCL2,BCL2L1,BCL2L14,BCOR,BCR,BOC,BRCA2,BRIP1,BTBD3,BTG2,C10orf90,C4A/C4B,C8orf44-SGK3/SGK3,CACNA1E,CADM1,CALCRL,CALR,CBL,CBLB,CCND1,CCND2,CCND3,CD34,CD…	359
Connective Tissue Disorders,Inflammatory Disease,Inflammatory Response,Organismal Injury and Abnormalities,Skeletal and Muscular Disorders	Inflammation of joint	2.52e-27		-1.216	ABCB1,ABCC1,ABCG2,ACLY,ACSL1,ADAM12,ADAMTS12,ADAMTS17,ADAMTS3,ADAMTS6,ADIPOR1,AHI1,AHR,AIM2,AKAP13,AKR1A1,ALDOA,ALOX5AP,ALPL,APAF1,APLP2,APOE,AR,ARCN1,ARF1,ATF6B,ATP1B1,ATP2B1,ATXN1,BARD1,BCL2L11,BGN,BLK,BLNK,BTC,C1R,C4A/C4B,C6orf62,C9orf152,CA2,CACNA1B,CACNA1D,CACNA1H,CACNB2,CALCRL,CALR,CAMK2D,CASP3,CASP8,Ccl9,CCND3,CCR2,CD180,CD274,CD276,CD36,CD40,CD44,CD68,CD72,CD74,CD79A,CD79B,CD81,CD86,CDK6,…	306
Cell-To-Cell Signaling and Interaction,Hematological System Development and Function,Immune Cell Trafficking,Inflammatory Response	Activation of mononuclear leukocytes	1.7e-22		-1.161	AHR,APOE,ARRB2,BACH2,BANK1,BCL11B,BCL2,BCL2L1,BCL2L11,BCR,BLK,BLNK,BMP2K,BTLA,C4A/C4B,CADM1,CALR,CAMK4,CARD11,CASP8,CBLB,CCR2,CD180,CD226,Cd24a,CD274,CD276,CD38,CD40,CD44,CD48,CD72,CD74,CD79A,CD79B,CD81,CD86,CDKN1A,CSF2RB,CTSG,CYRIB,DAPP1,DDOST,DOK3,DPP4,DUSP22,EBF1,ELANE,ETS1,F10,FCGR2B,FCRL1,FLT3,FOXO1,FYN,GATA3,GFI1,GFI1B,HAVCR2,HDAC9,HEBP1,HGF,HLA-A,HSP90B1,HSPH1,HYOU1,ICAM1,IGF1,IGF2R,Igha,I…	159
Cell-To-Cell Signaling and Interaction,Hematological System Development and Function,Immune Cell Trafficking,Inflammatory Response	Activation of T lymphocytes	1.98e-15		-1.086	APOE,BACH2,BCL11B,BCL2,BCL2L1,BCL2L11,BTLA,CADM1,CALR,CAMK4,CARD11,CASP8,CBLB,CCR2,CD226,Cd24a,CD274,CD276,CD38,CD40,CD44,CD48,CD74,CD81,CD86,CDKN1A,CSF2RB,CTSG,CYRIB,DDOST,DPP4,DUSP22,ETS1,FOXO1,FYN,GATA3,GFI1,GFI1B,HAVCR2,HGF,HLA-A,HSP90B1,HSPH1,HYOU1,ICAM1,IGF2R,Igha,IL12A,IL18,IL1RL1,IL21R,IL2RA,IL7,IRF4,ITCH,ITGAL,ITGAM,ITGB2,ITK,KSR1,LAG3,LAPTM5,LAT,LAT2,LAX1,LDLR,LGALS1,MALT1,MAP3K8,MGST1,…	111
Cellular Development,Cellular Growth and Proliferation,Hematological System Development and Function,Lymphoid Tissue Structure and Development	Cell proliferation of T lymphocytes	3.83e-31		-1.047	ABCG1,ABI2,ADK,AHR,AKAP13,APOE,ARF6,ARHGDIA,BACH2,BCL2,BCL2L1,Bhlhe41,BLM,BSG,BTLA,CALR,CARD11,CASP3,CASP8,CBL,CBLB,CCND3,CCR2,CD226,Cd24a,CD274,CD276,CD36,CD37,CD38,CD40,CD44,CD48,CD74,CD79A,CD81,CD84,CD86,CDK6,CDKN1A,CDKN2C,CHST3,CIITA,CLEC10A,Clec2d (includes others),CSF2RB,CTSZ,CXCR4,DLG5,DNM2,DOK2,DPP4,DUSP5,EGR1,ETS1,FCGR2B,FLT3,FOXO1,FYB1,FYN,GAB2,GATA3,GFI1,GFI1B,GNAI2,GPI,GPR174,GRAP2,HA…	211
Cancer,Hematological Disease,Immunological Disease,Organismal Injury and Abnormalities	Leukemic tumor	5.08e-33		-1.044	ABCA1,ABCA9,ABCB1,ABCC1,ABCG2,ABHD2,ACSL4,ACTN2,ADAM22,ADAMTS12,ADGB,AGBL1,AHI1,AKAP12,AKAP13,ALDH1A1,ALDH2,ALK,ALPK3,ANK3,ANTXR1,APAF1,APOB,ARHGAP15,ARHGAP26,ARHGEF2,ARHGEF5,ARID2,ARID5B,ATF6B,ATP1B1,ATP6AP1,ATP6V0A4,ATP8A2,ATXN1,AXIN2,B3GALT1,B4GALNT1,BACH2,BAZ2A,BCL11B,BCL2,BCL2L1,BCL2L11,BCL2L14,BCOR,BCR,BLNK,BOC,BRCA2,BRD3,BTBD3,BTG2,C10orf90,C4A/C4B,C8orf44-SGK3/SGK3,CACNA1D,CACNA1E,CACNB2,…	468
Cellular Development,Cellular Growth and Proliferation,Hematological System Development and Function,Lymphoid Tissue Structure and Development	Proliferation of lymphocytes	3.72e-39		-1.022	ABCG1,ABI2,ACLY,ADK,AHR,AKAP13,APOE,ARF6,ARHGDIA,B3GNT5,BACH2,BANK1,BCL11A,BCL2,BCL2L1,BCL2L11,BCR,Bhlhe41,BLM,BLNK,BSG,BTLA,CALR,CARD11,CASP3,CASP8,CBL,CBLB,CCND2,CCND3,CCR2,CD180,CD226,Cd24a,CD274,CD276,CD300A,CD36,CD37,CD38,CD40,CD44,CD48,CD72,CD74,CD79A,CD79B,CD81,CD84,CD86,CDK6,CDKN1A,CDKN2C,CHST3,CIITA,CLCF1,CLEC10A,Clec2d (includes others),Cmah,CSF2RB,CTSZ,CXCR4,DAPP1,DLG5,DNM2,DNTT,DOK2,D…	264
Cellular Development,Cellular Growth and Proliferation,Hematological System Development and Function,Hematopoiesis,Tissue Development	Differentiation of hematopoietic progenitor cells	1.23e-16		-0.994	ACTR2,AGPAT5,APAF1,APOBEC3B,BCL2,BCL2L1,BCR,BLK,BLNK,BRD1,BSG,BTG2,CASP8,Cd24a,CD40,CD79A,CD79B,CD86,CDK6,CDKN1A,CEBPA,CEBPD,CEBPE,CHAF1B,CHD2,CITED2,CSF1R,CSF2RB,CSF3R,DCBLD2,DOCK1,DOCK7,EBF1,EEF2,EGR1,EMP1,ETV6,FCGR2B,FLT3,FYN,GATA3,GFI1,GFI1B,GNA15,GP1BA,H4C1,H4C9,HMGA1,HOXA10,HOXA9,HOXB3,HTR4,IGF1,IGHM,IL2RA,IL6ST,IL7,KIT,LAIR1,LAT,MAFG,Marcks,MECOM,Meis1,MPL,MYB,MYC,MZB1,NFE2,NFYA,PALLD,PATZ…	114
Cardiovascular Disease,Hematological Disease,Organismal Injury and Abnormalities	Thrombus	8.43e-17		-0.984	ABCC4,AHR,AKT3,ANTXR1,ANXA2,APOE,APP,AR,ARRB2,ATP2A3,BCL2L1,BTC,CALR,CAPN1,CBLB,CCR2,CD36,CFH,COL4A1,CTSG,E2F3,EPHB2,F10,F2R,FLNA,GABRA4,GAS6,Gm21596/Hmgb1,GNAQ,GP1BA,GP5,HCLS1,HIVEP1,ITGA2B,ITGAM,ITGB3,LAT,LDLR,LGALS3BP,LPL,MAP3K5,MMP2,MPL,MYH9,NR3C2,P2RX1,P3H2,PDE11A,PDE3B,PDE5A,PDE7B,PDE8A,PDGFRB,PECAM1,PGR,PIK3C2A,PLA2G4A,PRKAA2,PROCR,PROS1,PTGER3,PTGER4,PTGIR,PTGS1,PTK2B,RHOG,ROCK2,SELL,SELP…	80
Cellular Movement,Hematological System Development and Function,Immune Cell Trafficking	Cell movement of leukocytes	2.37e-34		-0.954	ABCA1,ABCC1,AHR,AIM2,ALCAM,ALOX5AP,ANXA2,APOE,APP,AR,ARHGEF5,ARRB2,BACH2,BCL11B,BCL2,BGN,BLM,BMPR1A,BSG,C4A/C4B,CALR,CAMK1D,CBLB,Ccl9,CCND1,CCR2,CD226,CD274,CD276,CD302,CD36,CD37,CD38,CD40,CD44,CD48,CD63,CD72,CD74,CD81,CD86,CDKN1A,CEBPA,CEBPE,CFH,CHGA,CHST1,CHST2,CIITA,CLTC,COL4A1,CSF1R,CSF3R,CST3,CTSB,CTSE,CTSG,CTSZ,CTTN,CXCR4,CYP2J2,CYSLTR2,DEPTOR,DPP4,DPYSL2,EGFL7,EGLN3,ELANE,ELMO1,ENG,EPS8,ET…	271
Cellular Movement,Immune Cell Trafficking	Cell movement of lymphatic system cells	1.49e-18		-0.942	ABCC1,ADGRG3,ALCAM,APP,ARRB2,BACH2,BCL11B,BCL2,BGN,BSG,CALR,CBL,CBLB,CCBE1,CCR2,CD226,CD274,CD40,CD44,CD48,CD74,CD81,CD86,CHST2,CLTC,COL4A1,CSF2RB,CTSG,CXCR4,DEPTOR,DOCK1,DPP4,DPYSL2,ELMO1,ENG,ETS1,ETV6,F11R,FERMT3,FOXO1,FYB1,FYN,GATA3,GNAI2,GPR132,HCLS1,HGF,HLA-A,HYOU1,ICAM1,IGF1,IL12A,IL17RA,IL17RB,IL18,IL2RA,IL6ST,IL7,IL7R,IRF6,ITGA1,ITGA2,ITGA4,ITGA6,ITGA9,ITGAL,ITGB2,ITGB3,ITGB7,ITK,KCNK5,LA…	140
Cellular Movement,Immune Cell Trafficking	Leukocyte migration	4.58e-45		-0.902	ABCA1,ABCC1,ADGRG3,AHR,AIM2,ALCAM,ALOX5AP,ANXA2,APOB,APOE,APP,AR,ARHGEF5,ARRB2,BACH2,BCL11B,BCL2,BCR,BGN,BLM,BMPR1A,BSG,BTLA,C4A/C4B,CALR,CAMK1D,CAT,CBL,CBLB,CCBE1,Ccl9,CCND1,CCR2,CD226,CD274,CD276,CD300LB,CD302,CD34,CD36,CD37,CD38,CD40,CD44,CD48,CD63,CD72,CD74,CD81,CD86,CDKN1A,CEBPA,CEBPE,CFH,CHGA,CHST1,CHST2,CIITA,CLEC10A,CLTC,CLU,COL4A1,CSF1R,CSF2RB,CSF3R,CST3,CTSB,CTSE,CTSG,CTSZ,CTTN,CXCR4,CY…	321
Cellular Development,Cellular Growth and Proliferation,Hematological System Development and Function,Lymphoid Tissue Structure and Development	Proliferation of immune cells	6.31e-41		-0.894	ABCG1,ABI2,ACLY,ADK,AHR,AKAP13,APOE,ARF6,ARHGDIA,B3GNT5,BACH2,BANK1,BCL11A,BCL2,BCL2L1,BCL2L11,BCR,Bhlhe41,BLM,BLNK,BSG,BTG1,BTLA,CALR,CARD11,CASP3,CASP8,CAT,CBL,CBLB,CCND2,CCND3,CCR2,CD180,CD226,Cd24a,CD274,CD276,CD300A,CD36,CD37,CD38,CD40,CD44,CD48,CD72,CD74,CD79A,CD79B,CD81,CD84,CD86,CDK6,CDKN1A,CDKN2C,CHST3,CIITA,CLCF1,CLEC10A,Clec2d (includes others),Cmah,CSF1R,CSF2RB,CTSZ,CXCR4,CYSLTR2,DAPP…	279
Cellular Movement,Hematological System Development and Function,Immune Cell Trafficking	Cell movement of antigen presenting cells	9.46e-17		-0.865	ABCC1,AIM2,ALCAM,APOE,APP,AR,BSG,Ccl9,CCND1,CCR2,CD302,CD38,CD40,CD44,CD74,CD81,CD86,CDKN1A,CSF1R,CTSE,CTSG,CTSZ,CXCR4,CYSLTR2,EGLN3,ENG,EPS8,FGF3,FLNA,GAS6,GBA,HCLS1,HEBP1,HGF,HOXA9,HPSE,HSPA5,ICAM1,IKBKE,IL17RA,IL17RB,IL18,IL21R,IL4R,IL7,IRAK4,IRF6,Irgm1,ITGA1,ITGAL,ITGB2,ITGB3,KARS1,KIT,LDLR,LGALS1,MAP3K5,MAP3K8,MAPKAPK2,MIF,MPO,MYLK,NAAA,NDRG1,NFE2L2,NINJ1,NLRC4,NLRP3,NPY,NR3C2,NRP2,P2RY6,PFN…	119
Immunological Disease	Systemic autoimmune syndrome	1.77e-34		-0.848	ABCA1,ABCB1,ABCG1,ACLY,ACSL1,ADAM12,ADAMTS6,ADIPOR1,AHI1,AIM2,AKAP13,AKR1A1,ALDH2,ALDOA,ALOX5AP,ALPL,APLP2,APOE,Apol7e (includes others),AR,ARCN1,ARF1,ARHGAP15,ATF6B,ATP1B1,ATP2B1,ATXN1,BACH2,BANK1,BCL2,BCL2L1,BCL2L11,BGN,BLK,BLNK,BTC,C1R,C4A/C4B,C6orf62,C9orf152,CA1,CA2,CACNA1D,CACNA1H,CACNB2,CALCRL,CALR,CAMK2D,CAPSL,CASP3,CASP8,CAT,CBLB,Ccl9,CCND3,CCR2,CD180,CD226,CD274,CD276,CD300A,CD36,CD38,C…	379
Cell-To-Cell Signaling and Interaction,Hematological System Development and Function,Immune Cell Trafficking,Inflammatory Response	Activation of leukocytes	6.42e-27		-0.79	AHR,ANXA2,APOE,APP,ARRB2,BACH2,BANK1,BCL11B,BCL2,BCL2L1,BCL2L11,BCR,BLK,BLNK,BMP2K,BMPR1A,BTLA,C4A/C4B,CADM1,CALR,CAMK4,CARD11,CASP8,CBL,CBLB,CCR2,CD180,CD226,Cd24a,CD274,CD276,CD300A,CD300LB,CD36,CD37,CD38,CD40,CD44,CD48,CD63,CD72,CD74,CD79A,CD79B,CD81,CD84,CD86,CDKN1A,CEBPE,CFH,CHGA,CSF1R,CSF2RB,CST3,CTSG,CYRIB,DAPP1,DDOST,DOK3,DPP4,DUSP22,EBF1,ELANE,ETS1,F10,FCGR2B,FCRL1,FLT3,FOXO1,FYN,GATA3,G…	222
Immunological Disease	Hypersensitive reaction	1.61e-16		-0.761	ABCA1,AHR,ALCAM,ALOX5AP,APOE,ARCN1,ATP1B1,BCL11B,BCL2,BCL2L1,BCL2L11,BGN,CALR,CARD11,CAT,CCR2,Cd200r3,CD276,CD300A,CD40,CD44,CD63,CD74,CD81,CFH,CFL1,CHRM3,CNN3,CPNE7,CSF2RB,CST3,CXCR4,CYSLTR2,DBN1,DPYSL2,ECM1,EEF1A1,EPS8,F11R,FADS2,FCGR2B,FGR,FKBP4,FLNA,FSTL1,FYN,GAB2,GATA3,GNA15,GRIA2,GRK2,HAVCR2,HBB,HLA-A,HLA-DMA,HLA-DQA1,HLA-DQB1,HLA-DRB5,HPGDS,HSPA1A/HSPA1B,HTR2A,ICAM1,IDE,IFI30,IGHM,IKZF3,IL…	133
Cell-To-Cell Signaling and Interaction,Hematological System Development and Function	Aggregation of blood cells	1.9e-17		-0.696	ABCC4,AKT3,APP,ATP2A3,CAPN1,CBLB,Cd24a,CD36,CD40,CD44,CD63,CFH,CLU,CTSG,F2R,F2RL3,FERMT3,FYN,GAS6,GNAI2,GNAQ,GP1BA,GP5,HCLS1,HTR2A,ICAM1,IGF1,IGHM,IL7,ITGA2,ITGA2B,ITGAL,ITGB2,ITGB3,LAMP1,LAT,LGALS1,Ly6a (includes others),MAP3K5,MET,MPL,MPO,MYLK,NRP1,P2RX1,P4HB,PDIA3,PECAM1,PIK3CD,PIK3R1,PLA2G4A,PLCB1,PLCB2,PRKCA,PRKCD,PRKCQ,PRKG1,PTGER3,PTGER4,PTGIR,PTK2B,PTPN6,RAB27A,RAB27B,RASGRP2,REL,RGS18,RH…	85
Cell-To-Cell Signaling and Interaction,Hematological System Development and Function,Inflammatory Response	Aggregation of blood platelets	4.15e-15		-0.695	ABCC4,AKT3,APP,ATP2A3,CAPN1,CBLB,CD36,CD40,CD63,CFH,CTSG,F2R,F2RL3,FERMT3,FYN,GAS6,GNAI2,GNAQ,GP1BA,GP5,HCLS1,HTR2A,IGF1,IGHM,ITGA2,ITGA2B,ITGB3,LAMP1,LAT,LGALS1,MAP3K5,MET,MPL,MPO,MYLK,P2RX1,P4HB,PDIA3,PECAM1,PIK3CD,PIK3R1,PLA2G4A,PLCB2,PRKCA,PRKCD,PRKCQ,PRKG1,PTGER3,PTGIR,PTK2B,PTPN6,RAB27A,RAB27B,RASGRP2,RGS18,RHOG,SELL,SELP,SERPINF1,STXBP1,SYK,TBXAS1,TEC,TLR2,TLR7,TSPAN32,UBASH3B,VAV3,VWF,ZFP…	70
Cellular Development,Cellular Growth and Proliferation,Hematological System Development and Function,Lymphoid Tissue Structure and Development	Proliferation of mononuclear leukocytes	6.57e-39		-0.69	ABCG1,ABI2,ACLY,ADK,AHR,AKAP13,APOE,ARF6,ARHGDIA,B3GNT5,BACH2,BANK1,BCL11A,BCL2,BCL2L1,BCL2L11,BCR,Bhlhe41,BLM,BLNK,BSG,BTLA,CALR,CARD11,CASP3,CASP8,CBL,CBLB,CCND2,CCND3,CCR2,CD180,CD226,Cd24a,CD274,CD276,CD300A,CD36,CD37,CD38,CD40,CD44,CD48,CD72,CD74,CD79A,CD79B,CD81,CD84,CD86,CDK6,CDKN1A,CDKN2C,CHST3,CIITA,CLCF1,CLEC10A,Clec2d (includes others),Cmah,CSF1R,CSF2RB,CTSZ,CXCR4,DAPP1,DLG5,DNM2,DNTT,…	266
Cellular Movement,Hematological System Development and Function,Immune Cell Trafficking	Cell movement of mononuclear leukocytes	2.75e-16		-0.614	ABCA1,ABCC1,ANXA2,APOE,APP,ARRB2,BACH2,BCL11B,BCL2,BGN,BSG,CALR,CBLB,CCR2,CD226,CD274,CD40,CD44,CD48,CD74,CD81,CD86,CHST2,CIITA,CLTC,COL4A1,CTSG,CXCR4,DEPTOR,DPP4,DPYSL2,ELMO1,ENG,ETS1,ETV6,F11R,F2R,FERMT3,FOXO1,FYB1,FYN,GATA3,GNAI2,GPR132,HCLS1,HEBP1,HGF,HLA-A,HYOU1,ICAM1,IL12A,IL17RA,IL17RB,IL18,IL2RA,IL6ST,IL7,IL7R,IRF6,ITGA1,ITGA2,ITGA4,ITGA6,ITGA9,ITGAL,ITGAM,ITGAX,ITGB2,ITGB3,ITGB7,ITK,KCNK…	147
Hematological Disease,Immunological Disease	Paraproteinemia	1.93e-20		-0.594	ABCB1,ALK,ALPL,ANXA2,ANXA6,APBA1,APOE,ARID2,ATP1B1,ATP6V1E1,BCAT1,BCL11A,BCL2,BCL2L1,BCL2L11,BRCA2,CA2,CASP3,CASP8,CAT,Ccl9,CCND1,CCND2,CD180,CD274,CD36,CD38,CD44,CD48,CD79A,CDK4,CDKN2C,CEBPA,CEBPD,CFAP20DC,CHGA,CIITA,CITED2,CSF1R,CSF2RB,CSF3R,CSGALNACT2,CTSG,CXCR4,DAP,DNASE2,DNMT3A,EGR1,EMB,F10,F11R,FASN,FGFR1,FLNA,FRMD4B,FRRS1,FYB1,G3BP1,GHR,GRB2,GRIN2B,GSR,HCLS1,HDAC9,HGF,HLA-A,HLA-DQA1,HSP90A…	154
Cancer,Hematological Disease,Immunological Disease,Organismal Injury and Abnormalities	Plasma cell dyscrasia	3.13e-20		-0.594	ABCB1,ALK,ALPL,ANXA2,ANXA6,APBA1,APOE,ARID2,ATP1B1,ATP6V1E1,BCAT1,BCL11A,BCL2,BCL2L1,BCL2L11,BRCA2,CA2,CASP3,CASP8,CAT,Ccl9,CCND1,CCND2,CD180,CD274,CD36,CD38,CD44,CD48,CD79A,CDK4,CDKN2C,CEBPA,CEBPD,CFAP20DC,CHGA,CIITA,CITED2,CSF1R,CSF2RB,CSF3R,CSGALNACT2,CTSG,CXCR4,DAP,DNASE2,DNMT3A,EGR1,EMB,F10,F11R,FASN,FGFR1,FLNA,FRMD4B,FRRS1,FYB1,G3BP1,GHR,GRB2,GRIN2B,GSR,HCLS1,HDAC9,HGF,HLA-A,HLA-DQA1,HSP90A…	153
Hematological System Development and Function,Tissue Morphology	Quantity of antigen presenting cells	2.29e-15		-0.562	ABCA1,AHR,APOB,APOE,APP,B4GALNT1,BCL11A,BCL2,BCL2L11,Bhlhe41,C4A/C4B,CCBE1,Ccl9,CCR2,CD302,CD36,CD40,CD86,CEBPA,CIITA,CLIC4,CLU,CSF1R,DMD,ELMO1,FCGR2B,FLT3,GBA,GHR,GPR132,GRAP2,HAVCR2,HINT1,HOXB7,ID2,IGF1,IGF1R,IGHM,IL12A,IL18,IL1R1,IL1RL1,IL2RA,IL4R,IL6ST,IL7R,IRF2,IRF4,ITGB2,ITGB3,KIT,LAIR1,LDLR,LGALS1,LHCGR,MAPKAPK2,MIF,Mt1,NEIL3,NFE2L2,NFKB1,NFYA,NOTCH2,NPY,NR3C2,PGLYRP1,PLA2G15,PRDM1,PRKCD,P…	96
Hematological Disease,Immunological Disease	B-cell lymphoproliferative disorder	1.81e-35		-0.561	ABCA7,ABCB1,ABCC1,ABCG1,AGBL1,AHR,ALDH1A1,ALDH1L2,ALK,ALPL,ANKFN1,ANTXR1,ANXA2,ANXA6,APBA1,APOE,APP,ARHGAP17,ARID2,ARID5B,ARPP21,ATP1B1,ATP6V1E1,ATXN1,BACH2,BAZ2A,BCAT1,BCL11A,BCL11B,BCL2,BCL2L1,BCL2L11,BCOR,BCR,BLNK,BNC2,BRCA2,BRD3,BRSK1,BTG1,BTG2,C10orf90,C7,CA2,CALCRL,CAPRIN2,CARD11,CASP3,CASP8,CAT,Ccl9,CCND1,CCND2,CCND3,CD180,CD274,CD36,CD38,CD40,CD44,CD48,CD63,CD68,CD74,CD79A,CD79B,CD86,CDCA…	394
Cancer,Hematological Disease,Immunological Disease,Organismal Injury and Abnormalities	B-cell neoplasm	3.6e-35		-0.561	ABCA7,ABCB1,ABCC1,ABCG1,AGBL1,AHR,ALDH1A1,ALDH1L2,ALK,ALPL,ANKFN1,ANTXR1,ANXA2,ANXA6,APBA1,APOE,APP,ARHGAP17,ARID2,ARID5B,ARPP21,ATP1B1,ATP6V1E1,ATXN1,BACH2,BAZ2A,BCAT1,BCL11A,BCL11B,BCL2,BCL2L1,BCL2L11,BCOR,BCR,BLNK,BNC2,BRCA2,BRD3,BRSK1,BTG1,BTG2,C10orf90,C7,CA2,CALCRL,CAPRIN2,CARD11,CASP3,CASP8,CAT,Ccl9,CCND1,CCND2,CCND3,CD180,CD274,CD36,CD38,CD40,CD44,CD48,CD63,CD68,CD74,CD79A,CD79B,CD86,CDCA…	393
Cell-To-Cell Signaling and Interaction,Hematological System Development and Function	Activation of blood cells	1.14e-30		-0.548	AHR,ANXA2,APOE,APP,ARRB2,BACH2,BANK1,BCL11B,BCL2,BCL2L1,BCL2L11,BCR,BLK,BLNK,BMP2K,BMPR1A,BTLA,C4A/C4B,CADM1,CALR,CAMK4,CARD11,CASP8,CBL,CBLB,CCR2,CD180,CD226,Cd24a,CD274,CD276,CD300A,CD300LB,CD36,CD37,CD38,CD40,CD44,CD48,CD63,CD72,CD74,CD79A,CD79B,CD81,CD84,CD86,CDKN1A,CEBPE,CFH,CHGA,CSF1R,CSF2RB,CST3,CTSG,CYRIB,CYSLTR2,DAPP1,DDOST,DOK3,DPP4,DUSP22,EBF1,ELANE,EPHB2,ETS1,F10,F2R,F2RL3,FCGR2B,FCRL…	243
Cell-To-Cell Signaling and Interaction,Hematological System Development and Function	Interaction of leukocytes	5.32e-23		-0.483	ALCAM,APOE,APP,ARRB2,BTLA,CADM1,CALR,CBLB,CCND1,CD226,Cd24a,CD34,CD36,CD37,CD38,CD40,CD44,CD48,CD74,CD81,CD86,CFH,CFP,CLEC10A,CLU,Cmah,CSF2RB,CSF3R,CTSG,CTSZ,CTTN,CXCR4,DEPTOR,ELANE,ENG,F10,F11R,F2R,FCGR2B,FERMT3,FES,FGR,FOXO1,FYB1,FYN,GAB2,GAS6,GLRX,GNAI2,GPR132,HGF,HLA-DMA,HPSE,ICAM1,IL17RA,IL18,IL18R1,IL1R1,IL6ST,IL7,IL7R,Irgm1,ITGA2,ITGA4,ITGA6,ITGAL,ITGAM,ITGAX,ITGB2,ITGB3,ITGB7,ITK,KCNK5,KI…	138
Cancer,Hematological Disease,Organismal Injury and Abnormalities	Lymphohematopoietic neoplasia	1.69e-50		-0.439	ABCA1,ABCA7,ABCA9,ABCB1,ABCC1,ABCC4,ABCG1,ABCG2,ABHD2,ACSL4,ACTN2,ADAM12,ADAM19,ADAM22,ADAMTS12,ADAMTS17,ADGB,ADGRA2,ADK,AGBL1,AHI1,AHR,AIM2,AKAP12,AKAP13,AKT3,ALDH1A1,ALDH1L2,ALDH2,ALK,ALPK3,ALPL,ANK3,ANKFN1,ANTXR1,ANXA2,ANXA6,APAF1,APBA1,APOB,APOE,APP,ARHGAP15,ARHGAP17,ARHGAP26,ARHGEF2,ARHGEF5,ARID2,ARID5B,ARPP21,ATF6B,ATP1B1,ATP6AP1,ATP6V0A4,ATP6V1E1,ATP8A2,ATXN1,AXIN2,B3GALT1,B4GALNT1,BACH2,B…	748
Inflammatory Response	Inflammatory response	5.75e-22		-0.424	ABCB1,ABCC1,ABCD1,ABCD2,ADAMTS12,AHR,ALOX5AP,ANXA2,AOAH,APOE,APP,BCL2L11,BCR,BLNK,BRD3,CALCRL,CAMK1D,CASP3,CASP8,CCN3,CCND1,CCR2,CD276,Cd33,CD36,CD37,CD38,CD40,CD44,CD63,CD72,CD74,CD84,CDKN1A,CEBPD,CEBPE,CERS6,CFH,CHGA,CIITA,CLCF1,CLEC12A,CSF1R,CSF3R,CST3,Ctla2a/Ctla2b,CTSB,CTSE,CTSG,CXCR4,CYP4F3,DPP4,ECM1,EGR1,ELANE,ELMO1,ENG,ERN1,ETS1,F11R,F2R,FCGR2B,FER,FGR,FYN,GATA3,GGT5,GIT2,Gm21596/Hmgb1,GN…	237
Cancer,Hematological Disease,Immunological Disease,Organismal Injury and Abnormalities	Mature B-cell neoplasm	3.17e-32		-0.419	ABCB1,ABCC1,ABCG1,AGBL1,AHR,ALDH1A1,ALDH1L2,ALK,ALPL,ANKFN1,ANTXR1,ANXA2,ANXA6,APBA1,APOE,APP,ARHGAP17,ARID2,ARPP21,ATP1B1,ATP6V1E1,ATXN1,BACH2,BAZ2A,BCAT1,BCL11A,BCL11B,BCL2,BCL2L1,BCL2L11,BCOR,BNC2,BRCA2,BRD3,BRSK1,BTG1,BTG2,C10orf90,C7,CA2,CALCRL,CAPRIN2,CARD11,CASP3,CASP8,CAT,Ccl9,CCND1,CCND2,CCND3,CD180,CD274,CD36,CD38,CD40,CD44,CD48,CD63,CD68,CD74,CD79A,CD79B,CD86,CDCA2,CDK4,CDK6,CDKN1A,CDK…	366
Cell-To-Cell Signaling and Interaction,Hematological System Development and Function	Binding of leukocytes	4.96e-23		-0.405	ALCAM,APOE,APP,ARRB2,BTLA,CADM1,CALR,CBLB,CCND1,CD226,Cd24a,CD34,CD36,CD37,CD38,CD40,CD44,CD48,CD74,CD81,CD86,CFH,CFP,CLEC10A,CLU,Cmah,CSF2RB,CSF3R,CTSG,CTSZ,CTTN,CXCR4,DEPTOR,ELANE,ENG,F10,F11R,F2R,FCGR2B,FERMT3,FES,FGR,FOXO1,FYB1,FYN,GAB2,GAS6,GLRX,GNAI2,GPR132,HGF,HLA-DMA,HPSE,ICAM1,IL18,IL18R1,IL1R1,IL6ST,IL7,IL7R,Irgm1,ITGA2,ITGA4,ITGA6,ITGAL,ITGAM,ITGAX,ITGB2,ITGB3,ITGB7,ITK,KCNK5,KIT,LBP,L…	137
Cellular Movement,Immune Cell Trafficking	Cell movement of lymphoid cells	1.2e-17		-0.396	ABCC1,APP,ARRB2,BACH2,BCL11B,BCL2,BGN,BSG,CALR,CBL,CBLB,CCR2,CD226,CD274,CD40,CD44,CD48,CD74,CD81,CD86,CHST2,CLTC,COL4A1,CSF2RB,CTSG,CXCR4,DEPTOR,DPP4,DPYSL2,ELMO1,ENG,ETS1,ETV6,F11R,FERMT3,FOXO1,FYB1,FYN,GATA3,GNAI2,GPR132,HCLS1,HGF,HLA-A,HYOU1,ICAM1,IL12A,IL17RA,IL17RB,IL18,IL2RA,IL6ST,IL7,IL7R,IRF6,ITGA1,ITGA2,ITGA4,ITGA6,ITGA9,ITGAL,ITGB2,ITGB3,ITGB7,ITK,KCNK5,LAG3,LAMA4,LAT,LCP1,LDLR,LGALS1,…	133
Hematological System Development and Function,Inflammatory Response,Tissue Morphology	Quantity of phagocytes	8.23e-21		-0.396	ABCA1,ABCB1,ADAM12,ADAMTS12,AHR,APOB,APOE,B4GALNT1,BCL11A,BCL2,BCL2L11,BCR,Bhlhe41,C4A/C4B,CASP8,CCBE1,Ccl9,CCR2,CD300A,CD302,CD36,CD40,CD86,CDKN1A,CEBPA,CFH,CHST3,CIITA,CLEC10A,CLIC4,CLU,CSF1R,CSF3R,CTSB,DMD,DOK2,ELMO1,FCGR2B,FES,FLT3,GAB2,GALNT3,GBA,GFI1,GHR,GNAI2,GPR132,GRAP2,HAVCR2,HINT1,HOXA9,HOXB7,HPSE,ICAM1,ID2,IGF1R,IGHM,IL12A,IL17RA,IL18,IL1R1,IL1RL1,IL2RA,IL4R,IL6ST,IL7R,IRF2,IRF4,IRF6,…	146
Cancer,Hematological Disease,Immunological Disease,Organismal Injury and Abnormalities	B cell cancer	9.59e-29		-0.391	ABCA7,ABCC1,ABCG1,AGBL1,AHR,ALDH1L2,ALK,ANKFN1,ANTXR1,ANXA2,ANXA6,APBA1,APP,ARHGAP17,ARID5B,ARPP21,ATXN1,BACH2,BAZ2A,BCAT1,BCL11A,BCL11B,BCL2,BCL2L1,BCL2L11,BCOR,BCR,BLNK,BNC2,BRSK1,BTG1,BTG2,C10orf90,C7,CALCRL,CARD11,CASP8,CAT,Ccl9,CCND1,CCND2,CCND3,CD180,CD274,CD36,CD38,CD40,CD44,CD48,CD63,CD68,CD74,CD79A,CD79B,CD86,CDCA2,CDK6,CDKN1A,CDKN2C,CEBPA,CEBPD,CEP112,CEP350,CFP,CHD2,CHD3,CHD4,CHGA,CIIT…	311
Cancer,Hematological Disease,Organismal Injury and Abnormalities	Hematopoietic neoplasm	7.07e-51		-0.366	ABCA1,ABCA7,ABCA9,ABCB1,ABCC1,ABCC4,ABCG1,ABCG2,ABHD2,ACSL4,ACTN2,ADAM19,ADAM22,ADAMTS12,ADAMTS17,ADGB,ADGRA2,ADK,AGBL1,AHI1,AHR,AIM2,AKAP12,AKAP13,AKT3,ALDH1A1,ALDH1L2,ALDH2,ALK,ALPK3,ALPL,ANK3,ANKFN1,ANTXR1,ANXA2,ANXA6,APAF1,APBA1,APOB,APOE,APP,ARHGAP15,ARHGAP17,ARHGAP26,ARHGEF2,ARHGEF5,ARID2,ARID5B,ARPP21,ATF6B,ATP1B1,ATP6AP1,ATP6V0A4,ATP6V1E1,ATP8A2,ATXN1,AXIN2,B3GALT1,B4GALNT1,BACH2,BARD1,BA…	745
Hematological System Development and Function,Tissue Development	Accumulation of blood cells	5.49e-16		-0.289	AHR,APOE,ARRB2,BCL2,BCL2L11,BGN,C4A/C4B,CASP8,CCR2,CD274,CD300LB,CD40,CD44,CD86,CEBPA,CTSG,CXCR4,DOCK1,EGR1,ELANE,ETV5,F2R,F2RL3,FCGR2B,FGFR1,GFI1,Gm21596/Hmgb1,GNAI2,GNAQ,GRN,HAVCR2,ICAM1,IER3,IL12A,IL17RA,IL18,IL1R1,IL1RL1,IL21R,IL2RA,IL6ST,IL7,IRF4,ITGA1,ITGA2,ITGA4,ITGA6,ITGA9,ITGAL,ITGAM,ITGAX,ITGB2,KIT,LAT,LDLR,MAP3K8,MIF,MYC,NCSTN,NFATC2,NFKB1,NFYA,NLRC4,NOTCH2,P4HB,PFN1,PIM1,PIM2,PRKCQ,PR…	97
Cellular Movement,Hematological System Development and Function,Immune Cell Trafficking	Cellular infiltration by leukocytes	1.46e-20		-0.268	AHR,AIM2,ALOX5AP,APOE,APP,ARRB2,BCL11B,BGN,BLM,BMPR1A,BSG,C4A/C4B,CBLB,CCR2,CD274,CD276,CD36,CD38,CD40,CD44,CD48,CD86,CEBPA,CFH,CIITA,CSF1R,CTSB,CTSG,CYP2J2,CYSLTR2,EGFL7,EGLN3,ELANE,ETS1,ETV5,F2R,FCGR2B,FGF3,GAS6,GBA,Gm21596/Hmgb1,GRK2,HGF,HLA-A,HSPA5,HYOU1,ICAM1,IKBKE,IL12A,IL17RA,IL17RB,IL18,IL1R1,IL1RL1,IL2RA,IL4R,IL6ST,IL7,IRAK4,IRF6,ITGA1,ITGA4,ITGAL,ITGAM,ITGB2,ITGB3,ITK,LAG3,LAMA4,LBP,LDL…	140
Cellular Movement,Hematological System Development and Function,Immune Cell Trafficking	Cell movement of lymphocytes	4.95e-17		-0.258	ABCC1,APP,ARRB2,BACH2,BCL11B,BCL2,BGN,BSG,CALR,CBLB,CCR2,CD226,CD274,CD40,CD44,CD48,CD74,CD81,CD86,CHST2,CLTC,COL4A1,CTSG,CXCR4,DEPTOR,DPP4,DPYSL2,ELMO1,ENG,ETS1,ETV6,F11R,FERMT3,FOXO1,FYB1,FYN,GATA3,GNAI2,GPR132,HCLS1,HGF,HLA-A,HYOU1,ICAM1,IL12A,IL17RA,IL17RB,IL18,IL2RA,IL6ST,IL7,IL7R,IRF6,ITGA1,ITGA2,ITGA4,ITGA6,ITGA9,ITGAL,ITGB2,ITGB3,ITGB7,ITK,KCNK5,LAG3,LAMA4,LAT,LCP1,LDLR,LGALS1,Ly6a (inclu…	131
Hematological System Development and Function,Tissue Morphology	Quantity of myeloid cells	3.78e-27		-0.244	ABCA1,ABCB1,ADAM12,ADAMTS12,AHR,APOB,APOE,APP,ARHGDIA,ARHGEF5,ARID3A,B4GALNT1,BCL2,BCL2L1,BCL2L11,BCR,Bhlhe41,BRCA2,C4A/C4B,CASP8,CCBE1,CCR2,Cd24a,CD300A,CD34,CD36,CD40,CDK6,CDKN1A,CEBPA,CEBPE,CFH,CFP,CHST3,CLEC10A,CLIC4,CLU,CSF1R,CSF2RB,CSF3R,CTSB,CTSE,CXCR4,DMD,DOK2,DUSP5,ELMO1,ETV6,FCGR2B,FES,FLNA,GAB2,GALNT3,GBA,GFI1,GHR,Gm21596/Hmgb1,GNAI2,GPR132,GRAP2,HAVCR2,HINT1,HOXA9,HOXB7,HPSE,ICAM1,IGF…	175
Cancer,Hematological Disease,Immunological Disease,Organismal Injury and Abnormalities	B-cell lymphoma	1.7e-19		-0.232	ABCA7,ABCC1,ABCG1,AGBL1,AHR,ALDH1L2,ANKFN1,ANTXR1,ANXA2,ANXA6,APBA1,APP,ARHGAP17,ARPP21,BCAT1,BCL11B,BCL2,BCL2L1,BCL2L11,BCOR,BNC2,BRSK1,BTG1,BTG2,C10orf90,C7,CALCRL,CARD11,CASP8,CCND1,CCND2,CCND3,CD180,CD274,CD36,CD40,CD44,CD48,CD63,CD68,CD79A,CD79B,CDCA2,CDK6,CDKN1A,CDKN2C,CEBPA,CEP112,CEP350,CFP,CHD2,CHD3,CHD4,CHGA,CIITA,COL4A2,COL4A5,CORO2A,CSF1R,CSF3R,CXCR4,DDB1,DENND6A,DHCR24,DLG5,DMXL2,DNA…	240
Hematological Disease	Cytopenia	6.47e-16		-0.187	ABCA1,ABCB1,APP,AQP4,AR,BACH2,BCL11A,BCL11B,BCL2,BCL2L1,BCL2L11,BLNK,C4A/C4B,CALR,CARD11,CD40,CD44,CD79A,CD79B,CDK6,CSF3R,CXCR4,CYP51A1,DNM2,EBF1,EGR1,ELANE,ETS1,ETV6,EXO1,F10,F2R,FCGR2B,FLNA,FLT3,FUT10,FYB1,GALNT3,GBA,GFI1,GFI1B,GP1BA,GP5,GSR,HLA-A,HLA-DQB1,HSP90B1,ID2,IGHM,IL7,IL7R,IRF4,IRF6,ITGA2B,ITGAL,ITGB3,LAT,LAX1,Ly6a (includes others),MAF,MAFG,MALT1,MITF,MPL,MYH10,MYH9,NFE2,NFE2L2,NKX2-3…	114
Cell-To-Cell Signaling and Interaction,Hematological System Development and Function,Immune Cell Trafficking	Adhesion of immune cells	5.45e-22		-0.147	ALCAM,APOE,APP,ARRB2,CADM1,CBLB,CCND1,CD226,Cd24a,CD34,CD36,CD37,CD38,CD40,CD44,CD48,CD74,CD81,CFH,CFP,CLEC10A,CLU,Cmah,CSF2RB,CSF3R,CTSG,CTSZ,CTTN,CXCR4,DEPTOR,ELANE,F10,F11R,F2R,FERMT3,FES,FGR,FOXO1,FYB1,FYN,GAB2,GAS6,GLRX,GNAI2,GPR132,HGF,HPSE,ICAM1,IL18,IL1R1,IL6ST,IL7,IL7R,Irgm1,ITGA2,ITGA4,ITGA6,ITGAL,ITGAM,ITGAX,ITGB2,ITGB3,ITGB7,ITK,KCNK5,KIT,LBP,LCP1,LGALS1,Ly6a (includes others),MIF,MIT…	127
Cellular Movement,Hematological System Development and Function,Immune Cell Trafficking,Inflammatory Response	Migration of phagocytes	2.38e-17		-0.144	ABCA1,ABCC1,ALCAM,ANXA2,APOE,APP,AR,Ccl9,CCND1,CCR2,CD302,CD38,CD40,CD44,CD74,CD81,CD86,CEBPE,CFH,COL4A1,CSF1R,CTSG,CTSZ,CXCR4,ENG,EPS8,F10,F11R,FER,FGR,FLNA,Gm21596/Hmgb1,HCLS1,HGF,ICAM1,IL17RA,IL18,IL21R,IL6ST,IRF6,ITGA1,ITGA4,ITGA6,ITGAL,ITGAM,ITGAX,ITGB2,ITGB3,KIT,LDLR,LGALS1,MAPKAPK2,MET,MIF,MPO,MYLK,NINJ1,NLRC4,NLRP3,NPY,NRP2,P2RY6,Pde4d,PECAM1,PIK3CD,PIK3R1,PLCB2,PLXNC1,PLXND1,PRKCQ,PTK2B,…	97
Cellular Movement,Immune Cell Trafficking	Migration of lymphatic system cells	1.92e-15		-0.133	ABCC1,ADGRG3,ALCAM,APP,ARRB2,BACH2,BCL11B,BCL2,BSG,CALR,CBLB,CCBE1,CCR2,CD226,CD274,CD40,CD44,CD48,CD74,CD81,CD86,CLTC,COL4A1,CTSG,CXCR4,DEPTOR,DOCK1,DPP4,DPYSL2,ELMO1,ENG,ETS1,ETV6,F11R,FERMT3,FOXO1,FYB1,FYN,GATA3,GNAI2,GPR132,HCLS1,HGF,HLA-A,HYOU1,ICAM1,IGF1,IL12A,IL17RA,IL18,IL2RA,IL6ST,IL7,IL7R,ITGA1,ITGA2,ITGA4,ITGA6,ITGA9,ITGAL,ITGB2,ITGB3,ITGB7,ITK,KCNK5,LAG3,LAMA4,LAT,LCP1,LDLR,LGALS1,Ly6…	119
Cellular Movement,Hematological System Development and Function,Immune Cell Trafficking,Inflammatory Response	Cell movement of phagocytes	5.2e-24		-0.099	ABCA1,ABCC1,AIM2,ALCAM,ALOX5AP,ANXA2,APOE,APP,AR,BLM,BSG,C4A/C4B,CAMK1D,Ccl9,CCND1,CCR2,CD302,CD36,CD37,CD38,CD40,CD44,CD72,CD74,CD81,CD86,CDKN1A,CEBPE,CFH,COL4A1,CSF1R,CSF3R,CST3,CTSB,CTSE,CTSG,CTSZ,CTTN,CXCR4,CYP2J2,CYSLTR2,EGLN3,ELANE,ENG,EPS8,ETV5,F10,F11R,F2R,FER,FERMT3,FGF3,FGR,FLNA,FYN,GAS6,GBA,GIT2,Gm21596/Hmgb1,GNAI2,GRK2,GRN,HCLS1,HEBP1,HGF,HOXA9,HPSE,HSPA5,ICAM1,IKBKE,IL17RA,IL17RB,IL1…	189
Cell-To-Cell Signaling and Interaction,Cellular Movement,Hematological System Development and Function,Immune Cell Trafficking	Recruitment of leukocytes	2.22e-17		-0.048	AHR,ALOX5AP,APOB,APOE,APP,ARRB2,BTLA,C4A/C4B,CAT,CCR2,CD274,CD300LB,CD36,CD37,CD40,CD44,CD74,CLEC10A,CLU,CSF1R,CSF2RB,CTSG,CXCR4,DPP4,EGR1,ELANE,ETS1,F13A1,FCGR2B,FERMT3,FGFR1,FGR,FUT8,GAB2,GGT5,GLRX,Gm21596/Hmgb1,GP1BA,GPC3,GPR132,HPSE,HSPA1A/HSPA1B,ICAM1,IL12A,IL17RA,IL18,IL1R1,IL1RL1,IL21R,IL2RA,IL7,IRF6,ITGA4,ITGAM,ITGB2,KDM6B,LGALS1,LYZ,MAP3K8,MIF,MMP2,MPO,NEIL2,NFE2L2,NFIC,NINJ1,NLRP3,ORAI1…	110
Hematological System Development and Function	Hemostasis	7.69e-16		-0.035	ABCB1,ABCC4,ANXA2,APLP2,APOE,APP,ARRB2,ATP2A3,C4A/C4B,CAPN1,CD226,CD34,CD36,CD84,CTR9,CTSG,CYSLTR2,DMD,DTNBP1,EPHB2,F10,F13A1,F2R,F2RL3,FERMT3,FGR,FYB1,FYN,FZD6,GAS6,GATA3,GNAI2,GNAQ,GP1BA,GP5,GPI,HNF4A,ICAM1,IGHM,ITGA2,ITGA2B,ITGAM,ITGB3,LDLR,LMAN1,LNPK,LYST,MAP3K5,NFE2,P2RX1,PAPSS2,PECAM1,PIK3R1,PLCB2,PPIB,PPP1R9B,PRKCQ,PRKG1,PROCR,PROS1,PTGIR,PTGS1,PTPRJ,RAB27A,RAB27B,SELP,SERPINF1,SLIT2,SPINT…	81
Cell-To-Cell Signaling and Interaction,Cellular Movement,Hematological System Development and Function,Immune Cell Trafficking,Inflammatory Response	Recruitment of phagocytes	8.25e-15		-0.024	AHR,ALOX5AP,APOB,APOE,APP,ARRB2,CAT,CCR2,CD274,CD300LB,CD36,CD37,CD40,CD44,CD74,CLEC10A,CLU,CSF1R,CTSG,ELANE,ETS1,F13A1,FCGR2B,FERMT3,FGFR1,FGR,FUT8,GAB2,GGT5,GLRX,Gm21596/Hmgb1,GP1BA,GPC3,GPR132,HSPA1A/HSPA1B,ICAM1,IL17RA,IL18,IL1R1,IL2RA,IL7,IRF6,ITGAM,ITGB2,LYZ,MAP3K8,MIF,MMP2,MPO,NEIL2,NFE2L2,NFIC,NLRP3,P2RX1,Pde4d,PECAM1,PIK3CD,PLGRKT,PRKCQ,PTN,RAC1,RASGRP2,RHOB,ROCK1,S1PR1,SELE,SELL,SELP,SF…	86
Inflammatory Disease	Chronic inflammatory disorder	5.79e-26		0.003	ABCA1,ABCB1,ABCG1,ACLY,ACSL1,ACYP2,ADAM12,ADIPOR1,ADK,AHI1,AHR,AIM2,AKAP13,AKR1A1,ALDOA,ALPL,APLP2,APOE,APP,ARCN1,ARF1,ATF6B,ATP1B1,ATP2B1,ATXN1,BCL11B,BCL2,BCL2L1,BGN,BLK,BLNK,BSG,BSN,BTC,C1R,C4A/C4B,C6orf62,C9orf152,CA1,CA12,CA2,CA3,CA5B,CACNA1B,CACNA1D,CACNA1H,CACNB2,CALCRL,CALR,CAMK2D,CASP3,Ccl9,CCR2,CD180,CD274,CD276,CD36,CD40,CD44,CD68,CD74,CD79A,CD86,CDC42BPA,CDK6,CDKN1A,CELF2,CEP43,CERS6,…	320
Inflammatory Response	Immune response of cells	1.45e-24		0.012	ABCA1,ABCA7,ABCB1,ABCC4,AHR,ALK,APOE,APP,AQP4,ARF6,BCL2,BCL2L1,BCL2L11,BCR,BIN1,BRD3,CALR,CAMK1D,CARD11,CASP8,CAT,CBL,CD180,CD226,CD274,CD302,CD36,CD38,CD40,CD44,CD48,CD68,CD74,CD79A,CD86,CDKN1A,CEBPE,CFH,CLEC9A,CLIC4,CLTC,CSF1R,CSF2RB,CSF3R,CST3,CTSB,CTSG,DGKB,DNM2,DOCK1,EIF4EBP2,ELANE,ELMO1,ENG,ERN1,ETS1,F10,F2R,FCGR2B,FGR,FLNA,FOXO1,FSTL1,FYN,GAB2,GAS6,GLRX,Gm21596/Hmgb1,GP1BA,GRB2,GRN,GULP1,H…	191
Inflammatory Response	Inflammation of absolute anatomical region	4.51e-24		0.018	ABCA1,ABCA4,ABCB1,ABCC1,ABCC4,ABCG2,ADAMTS12,ADIPOR2,ADK,AHR,AKAP12,ALCAM,ALDH2,ALDOA,APOB,APOE,APP,AR,ARHGAP10,ATP1B1,ATXN1,BACH2,BCL2L1,BLM,BSG,BSN,BTLA,C4A/C4B,CA1,CA12,CA2,CA3,CA5B,CALCRL,CALR,CAMK4,CARD11,CASP3,CBL,CBLB,CCR2,CD180,CD274,CD276,CD36,CD38,CD40,CD44,CD48,CD72,CD74,CD79A,CD79B,CD86,CEBPA,CEBPE,CFH,CHD4,CHRM3,CIITA,CKMT1A/CKMT1B,CLU,COL1A2,COTL1,CSF1R,CSF2RB,CSF3R,CST3,Ctla2a/Ctla…	304
Inflammatory Response,Organismal Injury and Abnormalities	Inflammation of organ	5.75e-26		0.025	ABCA1,ABCA4,ABCB1,ABCC4,ABCG2,ADAMTS12,ADIPOR2,ADK,AHR,AKAP12,ALCAM,ALDH2,ALDOA,APOB,APOE,APP,AR,ARCN1,ARHGAP10,ARHGDIA,ATP1B1,ATXN1,BACH2,BCL11B,BCL2,BCL2L1,BCL2L11,BGN,BLM,BSG,BSN,BTLA,C4A/C4B,CA1,CA12,CA2,CA3,CA5B,CALCRL,CALR,CAMK4,CARD11,CASP3,CAT,CBL,CBLB,CCR2,CD180,Cd24a,CD274,CD276,CD36,CD38,CD40,CD44,CD48,CD72,CD74,CD79A,CD79B,CD86,CDKN1A,CEBPA,CEBPE,CFH,CFL1,CHD4,CHRM3,CIITA,CKMT1A/CKMT1…	374
Cancer,Hematological Disease,Immunological Disease,Organismal Injury and Abnormalities	Acute leukemia	3.04e-24		0.028	ABCA1,ABCA9,ABCB1,ABCC1,ABCG2,ABHD2,ACSL4,ACTN2,ADAM22,ADAMTS12,ADGB,AGBL1,AKAP12,AKAP13,ALDH2,ALK,ALPK3,ANK3,ANTXR1,APOB,ARHGAP26,ARHGEF2,ARHGEF5,ARID2,ARID5B,ATF6B,ATP1B1,ATP6AP1,ATP6V0A4,ATP8A2,ATXN1,AXIN2,B3GALT1,B4GALNT1,BACH2,BCL11B,BCL2,BCL2L1,BCL2L14,BCOR,BCR,BLNK,BOC,BRCA2,BTBD3,BTG2,C10orf90,C4A/C4B,C8orf44-SGK3/SGK3,CACNA1D,CACNA1E,CACNB2,CADM1,CALCRL,CALR,CBL,CBLB,CCND1,CCND2,CCND3,CD…	356
Cellular Development,Cellular Growth and Proliferation,Embryonic Development,Hematological System Development and Function,Hematopoiesis,Humoral Immune Response,Lymphoid Tissue Structure and Development,Organ Development,Organismal Development,Tissue Development	Differentiation of B lymphocytes	1.22e-19		0.044	ADGRG3,AHR,ARID3A,BACH2,BCL11A,BCL2,BCL2L11,BLK,BLNK,CARD11,CASP8,Cd24a,CD36,CD38,CD40,CD72,CD74,CD79A,CD79B,CD81,CEBPA,CHAF1B,CLCF1,CMTM7,CXCR4,DNTT,DUSP5,EBF1,EGR1,ERN1,ETS1,ETV6,FLT3,FYN,GATA3,HDAC9,HMGA1,ID2,IGHM,IGLL1/IGLL5,IKZF3,IL12A,IL18,IL21R,IL2RA,IL7,IL7R,IRF4,LAT,LCP1,LGALS1,MALT1,MYB,MYC,MYCN,MZB1,NFKB1,NKX2-3,PAX5,PICALM,PIK3CD,PIK3R1,POU2AF1,POU2F2,PRDM1,PRKCD,PTPN6,PTPRJ,SATB1,SFR…	89
Cell-To-Cell Signaling and Interaction,Inflammatory Response	Immune response of leukocytes	7.31e-18		0.058	ABCA1,ABCA7,APOE,APP,BCL2L1,BCL2L11,BCR,BIN1,BRD3,CALR,CARD11,CASP8,CD180,CD226,CD274,CD36,CD38,CD40,CD44,CD48,CD68,CD74,CD79A,CD86,CFH,CLEC9A,CLIC4,CSF1R,CSF2RB,CST3,CTSG,ELMO1,ERN1,ETS1,F2R,FCGR2B,FGR,FOXO1,FSTL1,FYN,GAB2,GLRX,Gm21596/Hmgb1,GRN,HAVCR2,HGF,HLA-DQB1,HPGDS,ICAM1,IGHM,IL12A,IL18,IL1RAP,IL1RL1,IL2RA,IL6ST,IL7,IL7R,IRF2,ITGA4,ITGAL,ITGAM,ITGAX,ITGB2,ITGB3,ITK,LGALS1,MALT1,MAP3K8,MAPK…	110
Cellular Movement,Hematological System Development and Function,Immune Cell Trafficking	Cell movement of granulocytes	3.03e-15		0.078	AIM2,ALOX5AP,APOE,APP,ARRB2,BLM,C4A/C4B,CAMK1D,CCR2,CD36,CD37,CD44,CD48,CD74,CEBPE,CFH,CSF3R,CST3,CTSB,CTSG,CTTN,CYP2J2,ELANE,ENG,ETV5,F10,F2R,FER,FERMT3,FGR,GIT2,Gm21596/Hmgb1,GNAI2,GRK2,GRN,HGF,ICAM1,IL17RA,IL17RB,IL18,IL1R1,IL1RL1,IL2RA,IL4R,IL6ST,IRF6,ITGA1,ITGA4,ITGA6,ITGA9,ITGAL,ITGAM,ITGB2,ITGB3,ITK,JAML,LBP,LGALS1,MAP3K8,MAPKAPK2,MET,MPO,MYLK,MYO1F,NEO1,NFE2L2,NLRP3,ORAI1,Pde4d,PECAM1,PIK…	119
Cancer,Hematological Disease,Organismal Injury and Abnormalities	Lymphohematopoietic cancer	3.75e-50		0.134	ABCA1,ABCA7,ABCA9,ABCB1,ABCC1,ABCG1,ABCG2,ABHD2,ACSL4,ACTN2,ADAM12,ADAM19,ADAM22,ADAMTS12,ADAMTS17,ADGB,ADGRA2,ADK,AGBL1,AHI1,AHR,AIM2,AKAP12,AKAP13,AKT3,ALDH1A1,ALDH1L2,ALDH2,ALK,ALPK3,ALPL,ANK3,ANKFN1,ANTXR1,ANXA2,ANXA6,APAF1,APBA1,APOB,APOE,APP,ARHGAP15,ARHGAP17,ARHGAP26,ARHGEF2,ARHGEF5,ARID2,ARID5B,ARPP21,ATF6B,ATP1B1,ATP6AP1,ATP6V0A4,ATP6V1E1,ATP8A2,ATXN1,AXIN2,B3GALT1,B4GALNT1,BACH2,BASP1,B…	739
Inflammatory Response	Inflammation of body cavity	3.78e-17		0.137	ABCA1,ABCB1,ABCC4,ABCG2,ADAMTS12,ADIPOR2,ADK,AHR,AKAP12,ALDH2,ALDOA,APOB,APOE,AR,ARHGAP10,ATP1B1,ATXN1,BACH2,BCL2L1,BLM,BSG,BSN,BTLA,C4A/C4B,CALCRL,CALR,CARD11,CASP3,CBL,CCR2,CD180,CD274,CD36,CD38,CD40,CD44,CD48,CD72,CD86,CEBPA,CEBPE,CFH,CHD4,CHRM3,CIITA,CKMT1A/CKMT1B,CLU,COL1A2,COTL1,CSF1R,CSF2RB,CSF3R,CTSB,CYP51A1,DPEP1,E2F3,EGLN3,EGR1,F10,F2RL3,FAH,FASN,FCGR2B,FGFR1,FLT3,FOSL2,FRMD4B,FRRS1,G3B…	236
Cancer,Hematological Disease,Immunological Disease,Organismal Injury and Abnormalities	B-cell non-Hodgkin lymphoma	1.44e-18		0.261	ABCA7,ABCC1,ABCG1,AGBL1,AHR,ALDH1L2,ANKFN1,ANTXR1,ANXA2,ANXA6,APBA1,APP,ARHGAP17,ARPP21,BCAT1,BCL11B,BCL2,BCL2L11,BCOR,BNC2,BRSK1,BTG1,BTG2,C10orf90,C7,CALCRL,CARD11,CASP8,CCND1,CCND2,CCND3,CD180,CD274,CD36,CD40,CD48,CD63,CD68,CD79A,CD79B,CDCA2,CDK6,CDKN2C,CEBPA,CEP112,CEP350,CFP,CHD2,CHD3,CHD4,CHGA,CIITA,COL4A2,COL4A5,CORO2A,CSF1R,CSF3R,CXCR4,DDB1,DENND6A,DHCR24,DLG5,DMXL2,DNASE2,DNTT,DOCK1,DYNC…	227
Cancer,Hematological Disease,Immunological Disease,Organismal Injury and Abnormalities	Diffuse lymphoma	1.45e-14		0.272	ABCC1,ABCG1,AGBL1,AHR,ALDH1L2,ANKFN1,ANTXR1,APP,ARHGAP17,ARPP21,BCL11B,BCL2,BCL2L11,BCOR,BNC2,BRSK1,BTG1,C10orf90,C7,CALCRL,CARD11,CCND1,CCND2,CCND3,CD274,CD36,CD40,CD63,CD79A,CD79B,CDCA2,CDK6,CDKN2C,CEBPA,CEP112,CEP350,CFP,CHD2,CHD3,CHD4,CIITA,COL4A5,CORO2A,CSF1R,CSF3R,DDB1,DENND6A,DHCR24,DLG5,DMXL2,DNASE2,DNTT,DOCK1,DYNC1I1,ECE2,ERBB4,ETS1,EYA1,FAT3,FOXO1,FYN,GLIS3,GNAI2,GRB2,GSR,H1-2,HGF,HLA-D…	181
Cellular Movement,Immune Cell Trafficking	Migration of lymphoid cells	1.1e-14		0.316	ABCC1,APP,ARRB2,BACH2,BCL11B,BCL2,BSG,CALR,CBLB,CCR2,CD226,CD274,CD40,CD44,CD48,CD74,CD81,CD86,CLTC,COL4A1,CTSG,CXCR4,DEPTOR,DOCK1,DPP4,DPYSL2,ELMO1,ENG,ETS1,ETV6,F11R,FERMT3,FOXO1,FYB1,FYN,GATA3,GNAI2,GPR132,HCLS1,HGF,HLA-A,HYOU1,ICAM1,IL12A,IL17RA,IL18,IL2RA,IL6ST,IL7,IL7R,ITGA1,ITGA2,ITGA4,ITGA6,ITGA9,ITGAL,ITGB2,ITGB3,ITGB7,ITK,KCNK5,LAG3,LAMA4,LAT,LCP1,LDLR,LGALS1,Ly6a (includes others),MAPK…	113
Cancer,Hematological Disease,Organismal Injury and Abnormalities	Hematologic cancer	1.27e-50		0.352	ABCA1,ABCA7,ABCA9,ABCB1,ABCC1,ABCG1,ABCG2,ABHD2,ACSL4,ACTN2,ADAM19,ADAM22,ADAMTS12,ADAMTS17,ADGB,ADGRA2,ADK,AGBL1,AHI1,AHR,AIM2,AKAP12,AKAP13,AKT3,ALDH1A1,ALDH1L2,ALDH2,ALK,ALPK3,ALPL,ANK3,ANKFN1,ANTXR1,ANXA2,ANXA6,APAF1,APBA1,APOB,APOE,APP,ARHGAP15,ARHGAP17,ARHGAP26,ARHGEF2,ARHGEF5,ARID2,ARID5B,ARPP21,ATF6B,ATP1B1,ATP6AP1,ATP6V0A4,ATP6V1E1,ATP8A2,ATXN1,AXIN2,B3GALT1,B4GALNT1,BACH2,BASP1,BAZ2A,BC…	736
Cardiovascular Disease,Hematological Disease,Organismal Injury and Abnormalities	Anemia	4.73e-15		0.362	ADCY6,ADD3,ADK,ALDH2,ALDOA,ANK1,APOE,AR,ARF6,ATP1B1,ATP6V1E1,ATXN1,BCL2,BCL2L1,BCOR,BLM,BRCA2,BRD1,BRIP1,C4A/C4B,CALR,CAT,CBL,CCBE1,CCND1,CCND2,CCND3,CDK4,CDK6,CFH,CSF1R,CSF2RB,CSF3R,CYP51A1,DNASE2,DNMT3A,EGLN3,EGR1,ETV6,F10,FANCI,FCGR2B,FLT3,FRMD4B,Gm21596/Hmgb1,GPI,GPX1,GRIN2B,GSR,HBB,HLA-DQA1,HNF4A,ICAM1,IDH1,IDH2,IFNAR2,IL1RL1,IL2RA,IL3RA,IL6ST,IL7R,ITGB3,KIT,LAMA4,MAN2A1,MEIS2,MGAT1,MIF,MPL,…	130
Cellular Movement,Hematological System Development and Function,Immune Cell Trafficking	Lymphocyte migration	2.38e-14		0.391	ABCC1,APP,ARRB2,BACH2,BCL11B,BCL2,BSG,CALR,CBLB,CCR2,CD226,CD274,CD40,CD44,CD48,CD74,CD81,CD86,CLTC,COL4A1,CTSG,CXCR4,DEPTOR,DPP4,DPYSL2,ELMO1,ENG,ETS1,ETV6,F11R,FERMT3,FOXO1,FYB1,FYN,GATA3,GNAI2,GPR132,HCLS1,HGF,HLA-A,HYOU1,ICAM1,IL12A,IL17RA,IL18,IL2RA,IL6ST,IL7,IL7R,ITGA1,ITGA2,ITGA4,ITGA6,ITGA9,ITGAL,ITGB2,ITGB3,ITGB7,ITK,KCNK5,LAG3,LAMA4,LAT,LCP1,LDLR,LGALS1,Ly6a (includes others),MAPK10,MIF…	112
Endocrine System Disorders,Gastrointestinal Disease,Immunological Disease,Metabolic Disease,Organismal Injury and Abnormalities	Insulin-dependent diabetes mellitus	3.65e-17		0.424	ABCA1,ABCG1,ACSL1,ADAMTS6,AIM2,ALDH2,ALOX5AP,Apol7e (includes others),ARHGAP15,ATXN1,BACH2,BANK1,CA1,CA2,CAPSL,CBLB,Ccl9,CCR2,CD180,CD226,CD274,CD300A,CD38,CD40,CD74,CD79B,CD84,CD86,CDK4,CFH,CIITA,CLEC12A,CLEC9A,COL1A2,CPT1A,CTSB,CXCR4,DPP4,E2F3,ECM1,EHMT2,EYA2,FCGR2B,FCRL1,GABBR1,GBP4,Gbp8,GHR,Gm4951,Gstp3,H2-Eb2,H2BC7,HAVCR2,HCLS1,HLA-A,HLA-DMA,HLA-DMB,HLA-DOB,HLA-DQA1,HLA-DQB1,HLA-DRB5,HPSE,HS…	140
Cell-To-Cell Signaling and Interaction,Cellular Function and Maintenance,Inflammatory Response	Phagocytosis of cells	9.93e-17		0.474	ABCA1,ABCA7,APP,ARF6,BCR,BIN1,CALR,CAMK1D,CAT,CBL,CD302,CD36,CD38,CD44,CD48,CEBPE,CFH,CLIC4,CLTC,CSF1R,CSF2RB,CSF3R,DNM2,DOCK1,ELANE,ELMO1,F10,FCGR2B,FGR,FLNA,FYN,GAB2,GAS6,GLRX,Gm21596/Hmgb1,GP1BA,GRB2,GRN,GULP1,HGF,HSPA8,ICAM1,IL1RL1,ITGAM,ITGAX,ITGB2,LAT,LMAN2,LY75,MAPKAPK2,MIF,MPO,MYC,MYH9,MYO7A,NPY,OSBP2,PADI4,PECAM1,PFKFB3,PFN1,PGLYRP1,PLA2G4A,PLD4,PRKCA,PRKCD,PRKCE,PROS1,PRTN3,PTGER4,PTK2,…	100
Cellular Movement,Hematological System Development and Function,Immune Cell Trafficking	Migration of mononuclear leukocytes	1.87e-15		0.479	ABCA1,ABCC1,ANXA2,APP,ARRB2,BACH2,BCL11B,BCL2,BSG,CALR,CBLB,CCR2,CD226,CD274,CD40,CD44,CD48,CD74,CD81,CD86,CLTC,COL4A1,CTSG,CXCR4,DEPTOR,DPP4,DPYSL2,ELMO1,ENG,ETS1,ETV6,F11R,FERMT3,FOXO1,FYB1,FYN,GATA3,GNAI2,GPR132,HCLS1,HGF,HLA-A,HYOU1,ICAM1,IL12A,IL17RA,IL18,IL2RA,IL6ST,IL7,IL7R,ITGA1,ITGA2,ITGA4,ITGA6,ITGA9,ITGAL,ITGAM,ITGAX,ITGB2,ITGB3,ITGB7,ITK,KCNK5,LAG3,LAMA4,LAT,LCP1,LDLR,LGALS1,Ly6a (inc…	121
Cellular Development,Cellular Growth and Proliferation,Hematological System Development and Function,Hematopoiesis,Lymphoid Tissue Structure and Development,Tissue Development	Differentiation of myeloid leukocytes	8.45e-16		0.501	APP,B4GALNT1,BCL2,BCR,BMPR1A,CASP8,CBL,CCR2,CD300A,CD40,CD74,CDK6,CEBPA,CEBPE,CFP,CHAF1B,CITED2,CSF1R,CSF2RB,CSF3R,CST3,DUSP5,EGR1,FASN,FES,FLT3,GAB2,GAB3,GATA3,GFI1,GFI1B,GIT2,HCLS1,HGF,HMGA1,HOXA9,ID2,IFI16,IGF1,IGF1R,IL17RA,IL3RA,IL7,IL7R,IRF4,ITGAM,ITGB3,KIT,LAIR1,LEF1,MIF,MLLT3,MYB,MYBL1,MYC,NKX2-3,NLRC4,NOTCH2,NRP1,PAX5,PIK3CD,PLA2G4A,PLSCR1,PRDM1,PRDM16,PRKCA,PRTN3,PTPN6,RAC2,RARB,RBP1,REL…	92
Cellular Function and Maintenance,Hematological System Development and Function	Function of lymphocytes	5.91e-23		0.547	ABCB1,AHR,AKAP13,APOE,ARHGDIA,ARHGEF5,ARRB2,BACH2,BANK1,BCAT1,BCL2,BCL2L1,BCL2L11,BTLA,CBL,CBLB,CCR2,CD274,CD276,CD44,CD74,CD81,CD84,CD86,CDKN2C,CIITA,Cmah,CSF2RB,ECM1,EIF5A,ETS1,FYB1,FYN,GIMAP4,GNAI2,HAVCR2,HLA-A,HLA-DMA,HLA-DQB1,ICA1,ICAM1,IFNAR2,Igha,IGHM,IL12A,IL18,IL18R1,IL1RL1,IL21R,IL2RA,IL4R,IL7,IRAK4,ITGAL,ITGB7,ITK,KCNK5,KLF10,Klrk1,LAG3,LAT,LAT2,LAX1,LCP1,LGALS1,LY75,Mt1,MYC,NEDD9,NFAT…	114
Cellular Function and Maintenance,Inflammatory Response	Phagocytosis	4.18e-15		0.572	ABCA1,ABCA7,APP,ARF6,BCR,BIN1,CALR,CAMK1D,CAT,CBL,CD302,CD36,CD38,CD44,CD48,CEBPE,CFH,CLIC4,CLTC,CSF1R,CSF2RB,CSF3R,DNM2,DOCK1,ELANE,ELMO1,F10,FCGR2B,FGR,FLNA,FYN,GAB2,GAS6,GLRX,Gm21596/Hmgb1,GP1BA,GRB2,GRN,GULP1,HGF,HSPA8,ICAM1,IL1RL1,ITGAM,ITGAX,ITGB2,ITGB3,LAMP2,LAT,LMAN2,LY75,MAPKAPK2,MIF,MPO,MYC,MYH9,MYO5A,MYO7A,NPY,OSBP2,PADI4,PECAM1,PFKFB3,PFN1,PGLYRP1,PLA2G4A,PLD4,PRKCA,PRKCD,PRKCE,PROS1,…	104
Immunological Disease	Allergy	1.5e-18		0.606	ABCA1,ALDH2,ALDOA,ALOX5AP,AR,ARCN1,BCL11B,BCL2,BCL2L1,BGN,C1R,CAPN1,CARD11,CAT,CCR2,Cd200r3,CD274,CD276,CD300A,CD40,CD44,CD63,CD74,CD81,CFL1,CHD4,CHRM3,CNN3,CPNE7,CSF2RB,CST3,CXCR4,CYP51A1,CYSLTR2,DBN1,DPYSL2,ECM1,EEF1A1,EPS8,FADS2,FCGR2B,FGR,FKBP4,FLNA,FYN,GAB2,GATA3,GRIA1,GRIA2,GRK2,HAVCR2,HBB,HLA-DQA1,HLA-DQB1,HLA-DRB5,HPGDS,HPSE,HSPA5,HTR2A,HTR4,ICAM1,IDE,IFI30,IGHM,IL17RB,IL18,IL1R1,IL1RL1,I…	137
Cellular Function and Maintenance,Hematological System Development and Function	Function of T lymphocytes	2.61e-20		0.686	ABCB1,ARHGDIA,ARHGEF5,BCAT1,BCL2,BCL2L1,BCL2L11,CBL,CBLB,CCR2,CD274,CD276,CD44,CD74,CD81,CD84,CD86,CDKN2C,CIITA,Cmah,CSF2RB,ECM1,FYB1,FYN,GIMAP4,GNAI2,HAVCR2,HLA-A,HLA-DMA,HLA-DQB1,ICA1,ICAM1,IFNAR2,Igha,IGHM,IL12A,IL18,IL18R1,IL1RL1,IL21R,IL2RA,IL4R,IL7,ITGAL,ITK,KLF10,LAG3,LAT,LAT2,LAX1,LGALS1,LY75,NEDD9,NFATC2,NFKB1,NLRC5,NPC2,NSMAF,P2RX4,PAWR,PCGF2,PIK3CD,PIM2,PLEC,PLXNA1,POU2AF1,PRKCQ,PSTPIP…	96
Cellular Movement,Hematological System Development and Function,Immune Cell Trafficking,Inflammatory Response	Cell movement of neutrophils	4.43e-16		0.745	AIM2,ALOX5AP,APOE,APP,BLM,C4A/C4B,CAMK1D,CCR2,CD36,CD37,CD44,CD74,CEBPE,CFH,CSF3R,CST3,CTSB,CTSG,CTTN,CYP2J2,ELANE,ENG,ETV5,F10,FER,FERMT3,FGR,GIT2,Gm21596/Hmgb1,GNAI2,GRK2,GRN,HGF,ICAM1,IL17RA,IL18,IL1R1,IL1RL1,IL2RA,IL6ST,IRF6,ITGA1,ITGA4,ITGA6,ITGA9,ITGAL,ITGAM,ITGB2,ITGB3,JAML,LBP,LGALS1,MAP3K8,MAPKAPK2,MET,MPO,MYLK,MYO1F,NLRP3,Pde4d,PECAM1,PIK3CD,PLCB2,PRDM1,PRKCA,PRKCQ,PRKG1,PROCR,PRTN3,PTG…	104
Cancer,Hematological Disease,Immunological Disease,Organismal Injury and Abnormalities	Non-Hodgkin lymphoma	2.31e-23		0.748	ABCA7,ABCC1,ABCG1,ADAM19,AGBL1,AHR,AIM2,AKT3,ALDH1L2,ALK,ANKFN1,ANTXR1,ANXA2,ANXA6,APBA1,APP,ARHGAP17,ARPP21,BASP1,BCAT1,BCL11B,BCL2,BCL2L1,BCL2L11,BCOR,BNC2,BRCA2,BRSK1,BTG1,BTG2,C10orf90,C1R,C7,CALCRL,CARD11,CASP3,CASP8,CCND1,CCND2,CCND3,CD180,CD274,CD36,CD40,CD44,CD48,CD63,CD68,CD79A,CD79B,CD86,CDCA2,CDK6,CDKN1A,CDKN2C,CEBPA,CEP112,CEP350,CFP,CHD2,CHD3,CHD4,CHGA,CIITA,CLU,COL1A2,COL4A1,COL4A2,…	307
Infectious Diseases	Infection of mammalia	2.1e-16		0.917	AHR,AIM2,AKNA,ANTXR2,APOE,AQP4,C4A/C4B,CASP8,CCR2,Cd24a,CD274,CD36,CD40,CD44,CD74,CD81,CEBPE,CIITA,CLEC12A,CLIC4,CSF2RB,CXCR4,EIF4EBP2,ELANE,FCGR2B,FES,FGR,GAB2,GIT2,GNAI2,GPC3,GRB2,GRN,Gsta4,HLA-DMA,HLA-DQB1,IFI30,IFIH1,IFIT2,Igha,IGHM,Iigp1,IKBKE,IL12A,IL17RA,IL17RB,IL17RE,IL18,IL1R1,IL1RL1,IL21R,IL31RA,IL4R,IRAK4,IRF4,Irgm1,ITGAM,ITGAX,ITGB2,ITGB7,ITK,JCHAIN,JDP2,KIT,Klrk1,LBP,LCP1,MAPKAPK2,MI…	108
Cancer,Hematological Disease,Immunological Disease,Organismal Injury and Abnormalities	Lymphocytic leukemia	7.11e-27		1.081	ADAM22,ALDH1A1,ALK,ANK3,ARHGAP15,ARHGAP26,ARID2,ARID5B,ATP1B1,ATXN1,BACH2,BAZ2A,BCL11B,BCL2,BCL2L1,BCR,BLNK,BRCA2,BRD3,BTG2,CACNA1D,CACNB2,CADM1,CAPRIN2,CARD11,CBLB,CCND1,CCND3,CD180,CD274,CD34,CD36,CD38,CD40,CD44,CD48,CD74,CD79A,CD79B,CD86,CDKN1A,CEBPA,CELF2,CEP68,CFL1,CHD2,CIITA,COL1A2,COL4A4,CSF1R,CSF3R,CTTN,DAPK1,DGKB,DLC1,DNASE2,DNER,DNMT3A,DNTT,DOK6,DPP4,DTNB,E2F3,E2F7,EBF1,EHMT2,ELMO1,ENPP…	228
Cancer,Hematological Disease,Immunological Disease,Organismal Injury and Abnormalities	T-cell leukemia	1.52e-15		1.195	ARHGAP15,ARID2,ARID5B,ATXN1,BCL11B,BCL2L1,BCR,CADM1,CARD11,CBLB,CD274,CD34,CD86,CDKN1A,CEBPA,CELF2,CIITA,CSF3R,DNMT3A,DNTT,DPP4,DTNB,ERC1,ETV6,FHIT,FLT3,FYN,GATA3,HLA-A,HOMEZ,IDH1,IDH2,IFNAR2,IKZF2,IL2RA,IL7R,IMMP2L,INPP4B,IRF2BP2,IRF4,ITGAM,KIT,LEF1,LMO1,MAN2A1,MED12,MSL2,MYB,MYC,PAX5,PDE7B,PDGFRB,PIK3CD,PIM1,PLCG1,POLA1,POR,PPAT,PRDM1,PRKCQ,PSMD1,REL,RHOB,RHOH,RND3,S1PR1,SELL,SKI,SMC2,SRC,STAT3…	83
Cancer,Hematological Disease,Immunological Disease,Organismal Injury and Abnormalities	T-cell malignant neoplasm	1.78e-19		1.414	ADAM19,AIM2,ALK,ARHGAP15,ARID2,ARID5B,ATXN1,BASP1,BCL11B,BCL2,BCL2L1,BCL2L11,BCR,BRCA2,BTG1,C1R,CADM1,CARD11,CBLB,CCND1,CCND3,CD274,CD34,CD40,CD86,CDK4,CDKN1A,CDKN2C,CEBPA,CELF2,CHD2,CIITA,CLU,COL1A2,COL4A1,COL4A2,CREM,CRYBG1,CSF3R,DNM2,DNM3,DNMT3A,DNTT,DPP4,DTNB,DUSP5,EGR1,ENG,ERC1,ETV6,FAT1,FHIT,FLT3,FYN,GAS6,GATA3,GHR,GP1BA,GSR,HDAC9,HLA-A,HMCN1,HOMEZ,HSP90AB1,HSP90B1,ID2,IDH1,IDH2,IER3,IFI30,…	176
Cancer,Hematological Disease,Immunological Disease,Organismal Injury and Abnormalities	Acute lymphoblastic leukemia	3.33e-19		1.555	ADAM22,ALK,ANK3,ARHGAP26,ARID5B,ATP1B1,ATXN1,BCL11B,BCL2,BCL2L1,BCR,BLNK,BRCA2,CACNA1D,CACNB2,CCND3,CD274,CD34,CD36,CD44,CD48,CD79A,CDKN1A,CSF1R,CSF3R,DGKB,DLC1,DNMT3A,DNTT,EBF1,EHMT2,ELMO1,ETV6,F10,F2R,FGFR1,FLT3,FMN2,FYN,GAS7,GATA3,GHR,HK2,HLA-DQA1,HSPA5,IDH1,IDH2,IFNAR2,IKZF2,IL7R,ITGAM,KIT,KLHL4,LAG3,LEF1,LGALS1,LMO1,LTBP1,LY6E,MAGI1,MKI67,MTR,MYB,MYC,NFKB1,NRP1,PAX5,PDE11A,PDE3B,PDE5A,PDE7B,…	108
Hematological Disease,Immunological Disease	T-cell lymphoproliferative disorder	8.6e-20		1.582	ADAM19,AIM2,ALK,ARHGAP15,ARID2,ARID5B,ATXN1,BASP1,BCL11B,BCL2,BCL2L1,BCL2L11,BCR,BRCA2,BTG1,C1R,CADM1,CARD11,CBLB,CCND1,CCND3,CD274,CD34,CD40,CD86,CDK4,CDKN1A,CDKN2C,CEBPA,CELF2,CHD2,CIITA,CLU,COL1A2,COL4A1,COL4A2,CREM,CRYBG1,CSF3R,DNM2,DNM3,DNMT3A,DNTT,DPP4,DTNB,DUSP5,EGR1,ENG,ERC1,ETV6,FAT1,FHIT,FLT3,FYN,GAS6,GATA3,GHR,GP1BA,GSR,HDAC9,HLA-A,HMCN1,HOMEZ,HSP90AB1,HSP90B1,ID2,IDH1,IDH2,IER3,IFI30,…	177
Cellular Development,Cellular Growth and Proliferation,Hematological System Development and Function,Hematopoiesis,Lymphoid Tissue Structure and Development,Tissue Development	Differentiation of phagocytes	8.83e-15		1.726	APP,B4GALNT1,BCL11A,BCL2,BCR,BMPR1A,CAMK4,CASP8,CCR2,CD300A,CD40,CD74,CDK6,CDKN1A,CEBPA,CEBPE,CHAF1B,CSF1R,CSF2RB,CSF3R,CST3,DCBLD2,DUSP5,EBF1,EGR1,EMP1,ERN1,FASN,FES,FLT3,GAB2,GAB3,GATA3,GFI1,GIT2,HCLS1,HGF,HMGA1,HOXA9,ID2,IFI16,IL2RA,IL3RA,IL7,IL7R,IRF2,IRF4,ITGAM,ITGB3,KIT,LAIR1,LEF1,MLLT3,MYB,MYC,NFKB1,NKX2-3,NLRC4,NOTCH2,NRP1,PAX5,PIK3CD,PLA2G4A,PLSCR1,PRDM1,PRKCA,PTPN6,REL,RFFL,RGS10,RIPK1,…	90
Cancer,Hematological Disease,Organismal Injury and Abnormalities	Lymphoid cancer	1.22e-40		1.797	ABCA7,ABCC1,ABCG1,ABCG2,ADAM12,ADAM19,ADAM22,ADGRA2,AGBL1,AHR,AIM2,AKT3,ALDH1A1,ALDH1L2,ALK,ANK3,ANKFN1,ANTXR1,ANXA2,ANXA6,APBA1,APOE,APP,ARHGAP15,ARHGAP17,ARHGAP26,ARID2,ARID5B,ARPP21,ATP1B1,ATXN1,BACH2,BASP1,BAZ2A,BCAT1,BCL11A,BCL11B,BCL2,BCL2L1,BCL2L11,BCOR,BCR,BLM,BLNK,BNC2,BRCA2,BRD3,BRSK1,BTG1,BTG2,C10orf90,C1R,C7,CACNA1D,CACNB2,CADM1,CALCRL,CAPRIN2,CARD11,CASP3,CASP8,CAT,CBLB,Ccl9,CCND1,CC…	510
Cancer,Hematological Disease,Immunological Disease,Organismal Injury and Abnormalities	Lymphoma	1.3e-25		1.838	ABCA7,ABCC1,ABCG1,ABCG2,ADAM19,ADGRA2,AGBL1,AHR,AIM2,AKT3,ALDH1L2,ALK,ANKFN1,ANTXR1,ANXA2,ANXA6,APBA1,APP,ARHGAP17,ARPP21,BASP1,BCAT1,BCL11B,BCL2,BCL2L1,BCL2L11,BCOR,BLM,BNC2,BRCA2,BRSK1,BTG1,BTG2,C10orf90,C1R,C7,CALCRL,CARD11,CASP3,CASP8,CCND1,CCND2,CCND3,CD180,CD274,CD36,CD40,CD44,CD48,CD63,CD68,CD79A,CD79B,CD86,CDCA2,CDK4,CDK6,CDKN1A,CDKN2C,CEBPA,CEP112,CEP350,CFP,CHD2,CHD3,CHD4,CHGA,CHRM3,CII…	360
Cancer,Hematological Disease,Immunological Disease,Organismal Injury and Abnormalities	Neoplasia of leukocytes	9.45e-42		1.888	ABCA7,ABCB1,ABCC1,ABCG1,ABCG2,ADAM19,ADAM22,ADGRA2,AGBL1,AHR,AIM2,AKT3,ALDH1A1,ALDH1L2,ALK,ALPL,ANK3,ANKFN1,ANTXR1,ANXA2,ANXA6,APBA1,APOE,APP,ARHGAP15,ARHGAP17,ARHGAP26,ARID2,ARID5B,ARPP21,ATP1B1,ATP6V1E1,ATXN1,BACH2,BASP1,BAZ2A,BCAT1,BCL11A,BCL11B,BCL2,BCL2L1,BCL2L11,BCOR,BCR,BLM,BLNK,BNC2,BRCA2,BRD3,BRSK1,BTG1,BTG2,C10orf90,C1R,C4A/C4B,C7,CA2,CACNA1D,CACNB2,CADM1,CALCRL,CAPRIN2,CARD11,CASP3,CAS…	521
Cancer,Hematological Disease,Organismal Injury and Abnormalities	Neoplasia of blood cells	5.42e-42		1.913	ABCA7,ABCB1,ABCC1,ABCG1,ABCG2,ADAM19,ADAM22,ADGRA2,AGBL1,AHR,AIM2,AKT3,ALDH1A1,ALDH1L2,ALK,ALPL,ANK3,ANKFN1,ANTXR1,ANXA2,ANXA6,APBA1,APOE,APP,ARHGAP15,ARHGAP17,ARHGAP26,ARID2,ARID5B,ARPP21,ATP1B1,ATP6V1E1,ATXN1,BACH2,BASP1,BAZ2A,BCAT1,BCL11A,BCL11B,BCL2,BCL2L1,BCL2L11,BCOR,BCR,BLM,BLNK,BNC2,BRCA2,BRD3,BRSK1,BTG1,BTG2,C10orf90,C1R,C4A/C4B,C7,CA2,CACNA1D,CACNB2,CADM1,CALCRL,CAPRIN2,CARD11,CASP3,CAS…	522
Hematological Disease,Immunological Disease	Lymphoproliferative disorder	1.9e-44		1.968	ABCA7,ABCB1,ABCC1,ABCG1,ABCG2,ADAM19,ADAM22,ADGRA2,AGBL1,AHR,AIM2,AKT3,ALDH1A1,ALDH1L2,ALK,ALPL,ANK3,ANKFN1,ANTXR1,ANXA2,ANXA6,APBA1,APOE,APP,ARHGAP15,ARHGAP17,ARHGAP26,ARID2,ARID5B,ARPP21,ATP1B1,ATP6V1E1,ATXN1,BACH2,BASP1,BAZ2A,BCAT1,BCL11A,BCL11B,BCL2,BCL2L1,BCL2L11,BCOR,BCR,BLM,BLNK,BNC2,BRCA2,BRD3,BRSK1,BTG1,BTG2,C10orf90,C1R,C7,CA2,CACNA1D,CACNB2,CADM1,CALCRL,CAPRIN2,CARD11,CASP3,CASP8,CAT,C…	529
Cancer,Hematological Disease,Organismal Injury and Abnormalities	Lymphocytic neoplasm	4.09e-43	Increased	2.035	ABCA7,ABCB1,ABCC1,ABCG1,ABCG2,ADAM19,ADAM22,ADGRA2,AGBL1,AHR,AIM2,AKT3,ALDH1A1,ALDH1L2,ALK,ALPL,ANK3,ANKFN1,ANTXR1,ANXA2,ANXA6,APBA1,APOE,APP,ARHGAP15,ARHGAP17,ARHGAP26,ARID2,ARID5B,ARPP21,ATP1B1,ATP6V1E1,ATXN1,BACH2,BASP1,BAZ2A,BCAT1,BCL11A,BCL11B,BCL2,BCL2L1,BCL2L11,BCOR,BCR,BLM,BLNK,BNC2,BRCA2,BRD3,BRSK1,BTG1,BTG2,C10orf90,C1R,C7,CA2,CACNA1D,CACNB2,CADM1,CALCRL,CAPRIN2,CARD11,CASP3,CASP8,CAT,C…	524
Cancer,Hematological Disease,Immunological Disease,Organismal Injury and Abnormalities	Lymphocytic cancer	7.75e-41	Increased	2.089	ABCA7,ABCC1,ABCG1,ABCG2,ADAM19,ADAM22,ADGRA2,AGBL1,AHR,AIM2,AKT3,ALDH1A1,ALDH1L2,ALK,ANK3,ANKFN1,ANTXR1,ANXA2,ANXA6,APBA1,APP,ARHGAP15,ARHGAP17,ARHGAP26,ARID2,ARID5B,ARPP21,ATP1B1,ATXN1,BACH2,BASP1,BAZ2A,BCAT1,BCL11A,BCL11B,BCL2,BCL2L1,BCL2L11,BCOR,BCR,BLM,BLNK,BNC2,BRCA2,BRD3,BRSK1,BTG1,BTG2,C10orf90,C1R,C7,CACNA1D,CACNB2,CADM1,CALCRL,CAPRIN2,CARD11,CASP3,CASP8,CAT,CBLB,Ccl9,CCND1,CCND2,CCND3,CD…	504
Cancer,Hematological Disease,Organismal Injury and Abnormalities	Hematologic cancer of cells	4.44e-37	Increased	2.327	ABCA7,ABCC1,ABCG1,ABCG2,ADAM19,ADAM22,ADGRA2,AGBL1,AHR,AIM2,AKT3,ALDH1A1,ALDH1L2,ALK,ANK3,ANKFN1,ANTXR1,ANXA2,ANXA6,APBA1,APP,ARHGAP15,ARHGAP17,ARHGAP26,ARID2,ARID5B,ARPP21,ATP1B1,ATXN1,BACH2,BASP1,BAZ2A,BCAT1,BCL11B,BCL2,BCL2L1,BCL2L11,BCOR,BCR,BLM,BLNK,BNC2,BRCA2,BRD3,BRSK1,BTG1,BTG2,C10orf90,C1R,C7,CACNA1D,CACNB2,CADM1,CALCRL,CAPRIN2,CARD11,CASP3,CASP8,CBLB,CCND1,CCND2,CCND3,CD180,CD274,CD34,C…	482
Infectious Diseases	Viral Infection	7.04e-22	Increased	2.66	ABCB1,ABCD2,ACSL1,ACTN1,ACTR2,ACVR2A,ADK,AHR,AKAP13,ANXA2,ANXA6,APAF1,APOB,APOBEC3B,APOE,APP,AR,ARCN1,ARF1,ARF6,ARHGAP32,ARHGEF12,ARPC1B,ARPC3,ATG12,ATP1B3,ATP5F1B,ATP6AP1,ATP6AP2,ATP6V0A1,ATP6V0A4,ATP6V0C,BCL11A,BCL2,BCL2L1,BCL2L11,BCR,BGN,BLK,BMP2K,BSG,BTG2,C1R,C4A/C4B,CA2,CAMK1D,CAMK2B,CAPN3,CASP3,CAT,CBL,CBLB,CCR2,CD274,CD36,CD38,CD40,CD44,CD48,CD63,CD74,CD79A,CD81,CD86,CDC42BPA,CDK4,CEBPD,CE…	407
Hematological System Development and Function,Lymphoid Tissue Structure and Development,Tissue Morphology	Morphology of lymphoid tissue	8.66e-38			ABCA1,ABCA7,ABCC4,ABCG1,ADGRG3,AFF1,AHR,AIM2,AKAP13,AKT3,ALPL,AOAH,APOE,ARHGDIA,ARID5B,ATP2B4,ATP6AP2,B3GNT5,B4GALNT1,BACH2,BANK1,BCL11A,BCL11B,BCL2,BCL2L1,BCL2L11,BLNK,C4A/C4B,CALR,CAMK4,CARD11,CASP8,CBL,CCND1,CCND3,CCR2,CD226,Cd24a,CD37,CD40,CD72,CD74,CD84,CD86,CDK6,CDKN1A,CDKN2C,CEBPA,CEBPE,CIITA,CITED2,CSF1R,CSF2RB,CTSA,CXCR4,CYP51A1,DNASE2,DOK2,DUSP6,EGLN3,EGR1,ERRFI1,ETS1,EYA1,F2R,FADS2,FCG…	210
Hematological System Development and Function,Lymphoid Tissue Structure and Development,Organ Morphology,Tissue Morphology	Morphology of lymphoid organ	1.62e-33			ABCA1,ABCA7,ABCC4,ABCG1,ADGRG3,AFF1,AHR,AIM2,AKAP13,AKT3,ALPL,AOAH,APOE,ARHGDIA,ARID5B,ATP2B4,ATP6AP2,B3GNT5,B4GALNT1,BANK1,BCL11A,BCL11B,BCL2,BCL2L1,BCL2L11,BLNK,C4A/C4B,CALR,CAMK4,CARD11,CASP8,CBL,CCND1,CCND3,CCR2,CD226,Cd24a,CD40,CD72,CD74,CD86,CDK6,CDKN1A,CDKN2C,CEBPA,CEBPE,CIITA,CITED2,CSF1R,CSF2RB,CTSA,DNASE2,DOK2,DUSP6,EGLN3,EGR1,ERRFI1,ETS1,EYA1,F2R,FADS2,FCGR2B,FYN,GATA3,GBA,GFI1,GHR,GIT…	189
Hematological System Development and Function,Immunological Disease,Lymphoid Tissue Structure and Development,Organ Morphology,Organismal Injury and Abnormalities,Tissue Morphology	Abnormal morphology of lymphoid organ	6.37e-30			ABCA1,ABCC4,ADGRG3,AFF1,AHR,AIM2,AKAP13,ALPL,ARHGDIA,ARID5B,ATP2B4,B3GNT5,BANK1,BCL11A,BCL11B,BCL2,BCL2L11,BLNK,CARD11,CASP8,CBL,CCND1,CCND3,CCR2,Cd24a,CD40,CD74,CD86,CDK6,CDKN1A,CDKN2C,CEBPA,CEBPE,CIITA,CITED2,CSF1R,CTSA,DNASE2,DOK2,EGLN3,ERRFI1,ETS1,EYA1,F2R,FADS2,FCGR2B,FYN,GATA3,GFI1,GHR,GIT2,GPC3,GPX7,GRAP2,H1-2,H1-3,H1f4,HIVEP2,HLA-DQA1,HLA-DQB1,HMGA1,HOXB7,HPGDS,ID2,IGHM,IKZF3,IL2RA,IL6ST,…	145
Hematological System Development and Function,Lymphoid Tissue Structure and Development,Organ Morphology,Tissue Morphology	Morphology of secondary lymphoid organ	1.39e-24			ABCA1,ABCA7,ABCC4,ADGRG3,AHR,AIM2,AKAP13,ALPL,AOAH,APOE,B3GNT5,B4GALNT1,BANK1,BCL2,BCL2L1,BCL2L11,BLNK,C4A/C4B,CALR,CASP8,CBL,CCND1,CCR2,Cd24a,CD40,CD72,CD86,CDK6,CDKN1A,CDKN2C,CEBPA,CITED2,CSF1R,CSF2RB,CTSA,DNASE2,DOK2,DUSP6,EGLN3,EGR1,ETS1,FADS2,FCGR2B,FYN,GBA,GHR,GIT2,GNAI2,GPC3,GPX7,HLA-DQB1,HMGA1,HOXA9,ID2,IGF1,IGHM,IKZF3,IL1RL1,IL2RA,IL6ST,IL7,IRF4,ITGA2,ITGA2B,ITGB2,ITGB3,KIT,KLF13,LAG3,LA…	140
Hematological System Development and Function,Lymphoid Tissue Structure and Development,Organ Morphology,Organismal Development,Tissue Morphology	Morphology of spleen	3.53e-24			ABCA1,ABCA7,ABCC4,ADGRG3,AHR,AIM2,AKAP13,ALPL,AOAH,APOE,B3GNT5,B4GALNT1,BANK1,BCL2,BCL2L1,BCL2L11,BLNK,C4A/C4B,CALR,CASP8,CBL,CCND1,CCR2,Cd24a,CD40,CD72,CD86,CDK6,CDKN1A,CDKN2C,CEBPA,CITED2,CSF1R,CSF2RB,CTSA,DNASE2,DOK2,DUSP6,EGLN3,EGR1,ETS1,FADS2,FCGR2B,FYN,GBA,GHR,GIT2,GNAI2,GPC3,GPX7,HLA-DQB1,HMGA1,HOXA9,IGF1,IGHM,IKZF3,IL1RL1,IL2RA,IL6ST,IL7,IRF4,ITGA2,ITGA2B,ITGB2,ITGB3,KIT,KLF13,LAG3,LAT,LA…	139
Immunological Disease	Abnormal morphology of immune system	2.21e-23			ABCB1,ABCD1,ABCD2,ADGRG3,AFF1,AHR,APOE,ARID3A,B3GNT5,B4GALNT1,BACH2,BCL11A,BCL11B,BCL2,BCL2L11,BLNK,CARD11,CASP8,CBLB,CCR2,CD274,CD36,CD40,CD74,CD79A,CD79B,CD81,CD84,CD86,CDKN1A,CDKN2C,CEBPA,CEBPE,CSF1R,CSF3R,DNASE2,DNTT,EBF1,EGR1,ERN1,ETS1,FCGR2B,FGR,FYN,GATA3,GBA,GFI1,GNAI2,GRAP2,HIVEP2,HLA-A,HLA-DMA,HLA-DQA1,HLA-DQB1,HPSE,ICAM1,ID2,IGHM,IGLL1/IGLL5,IL18,IL1R1,IL21R,IL2RA,IL4R,IL7,IL7R,IRF4,ITG…	118
Hematological System Development and Function,Immunological Disease,Lymphoid Tissue Structure and Development,Organ Morphology,Organismal Development,Organismal Injury and Abnormalities,Tissue Morphology	Abnormal morphology of spleen	4.68e-21			ABCA1,ABCC4,ADGRG3,AHR,AIM2,AKAP13,ALPL,B3GNT5,BANK1,BCL2,BCL2L11,BLNK,CASP8,CBL,CCND1,CCR2,Cd24a,CD40,CD86,CDK6,CDKN1A,CDKN2C,CEBPA,CITED2,CSF1R,CTSA,DNASE2,DOK2,EGLN3,ETS1,FADS2,FCGR2B,FYN,GHR,GIT2,GPC3,GPX7,HLA-DQB1,HMGA1,IGHM,IKZF3,IL2RA,IL6ST,IL7,IRF4,ITGA2B,ITGB2,ITGB3,KLF13,LAG3,LAT,LAX1,LHCGR,LIPA,LMNA,MALT1,MAN2A1,MAN2B1,Mt1,MXI1,MYBL1,MYC,NFATC2,NFE2,NFE2L2,NFKB1,NKX2-3,NLRC5,PAWR,PBX1,…	101
Cancer,Hematological Disease,Immunological Disease,Organismal Injury and Abnormalities	Chronic leukemia	2.58e-18			AHI1,ALDH1A1,ALK,APAF1,ARHGAP26,ATXN1,BACH2,BAZ2A,BCL2,BCL2L1,BCOR,BCR,BRD3,BTG2,CALR,CAPRIN2,CARD11,CBL,CCND1,CD180,CD38,CD40,CD44,CD74,CD79B,CD86,CDCP1,CDKN1A,CEBPA,CEP68,CFL1,CHD2,COL1A2,COL4A4,CPT1A,CSF1R,CSF2RB,CSF3R,CTTN,DAPK1,DGKB,DNASE2,DNER,DNMT3A,DOK6,DPP4,E2F3,E2F7,EBF1,EHMT2,ENPP1,ERC1,ETNK1,FGFR1,FGR,FLT3,FOXO1,FYN,GABRA4,GNAQ,GNPTAB,GPR174,HIVEP1,HLA-DQA1,HMGCLL1,HVCN1,IDH2,IFNAR2,I…	161
Cell Morphology,Immunological Disease	Abnormal morphology of leukocytes	2.81e-17			ABCB1,ADGRG3,AFF1,AHR,APOE,ARID3A,B3GNT5,BACH2,BCL11A,BCL11B,BCL2,BCL2L11,BLNK,CARD11,CASP8,CBLB,CD274,CD36,CD40,CD74,CD79A,CD79B,CD81,CD84,CD86,CDKN1A,CDKN2C,CEBPA,CSF1R,EBF1,EGR1,ERN1,ETS1,FCGR2B,FYN,GATA3,GRAP2,HIVEP2,HLA-A,HLA-DMA,HLA-DQA1,HLA-DQB1,ID2,IGHM,IGLL1/IGLL5,IL18,IL1R1,IL2RA,IL7,IL7R,IRF4,ITGB2,ITGB7,ITK,KLF13,LAT,LCP1,Ly6a (includes others),LY75,MALT1,MXI1,NKX2-3,PARL,PIK3CD,Pmaip…	86
Cell Morphology,Immunological Disease,Lymphoid Tissue Structure and Development	Abnormal morphology of lymphocytes	9.13e-16			ABCB1,ADGRG3,AHR,ARID3A,B3GNT5,BACH2,BCL11A,BCL11B,BCL2,BCL2L11,BLNK,CARD11,CBLB,CD274,CD36,CD40,CD74,CD79A,CD79B,CD81,CD84,CD86,CDKN1A,CDKN2C,EBF1,ERN1,ETS1,FCGR2B,FYN,GRAP2,HIVEP2,HLA-A,HLA-DMA,HLA-DQA1,HLA-DQB1,ID2,IGHM,IGLL1/IGLL5,IL18,IL1R1,IL2RA,IL7,IL7R,IRF4,ITGB7,ITK,LAT,LCP1,LY75,MALT1,MXI1,NKX2-3,PARL,PIK3CD,Pmaip1,POU2AF1,PRDM1,PRKCH,PRKCQ,PTPRJ,RHOH,SEMA4D,Serpina3g (includes others),…	71
Cell Morphology,Immunological Disease	Abnormal morphology of mononuclear leukocytes	1.12e-15			ABCB1,ADGRG3,AHR,APOE,ARID3A,B3GNT5,BACH2,BCL11A,BCL11B,BCL2,BCL2L11,BLNK,CARD11,CBLB,CD274,CD36,CD40,CD74,CD79A,CD79B,CD81,CD84,CD86,CDKN1A,CDKN2C,EBF1,ERN1,ETS1,FCGR2B,FYN,GRAP2,HIVEP2,HLA-A,HLA-DMA,HLA-DQA1,HLA-DQB1,ID2,IGHM,IGLL1/IGLL5,IL18,IL1R1,IL2RA,IL7,IL7R,IRF4,ITGB7,ITK,LAT,LCP1,LY75,MALT1,MXI1,NKX2-3,PARL,PIK3CD,Pmaip1,POU2AF1,PRDM1,PRKCH,PRKCQ,PTPRJ,RHOH,SEMA4D,Serpina3g (includes oth…	72
Hematological System Development and Function,Lymphoid Tissue Structure and Development,Tissue Morphology	Morphology of lymph follicle	4.09e-15			ABCC4,ADGRG3,AHR,AKAP13,ARHGDIA,B3GNT5,BACH2,BANK1,C4A/C4B,CD37,CD40,CD84,CD86,CXCR4,GPC3,HLA-DQB1,IGHM,IKZF3,IL17RA,IL21R,IRF4,ITGB7,LAX1,LCP1,MAPKAPK2,MYBL1,NFATC2,NFKB1,NKX2-3,PBX1,PICALM,PIK3CD,POU2AF1,PRKCD,PTPRJ,REL,RGS1,SCARF1,SELE,SELL,SELP,SEMA4D,SLC4A4,SPI1,SRC,ST3GAL2,TLE4,TNFRSF11A,TNFRSF1A,TNFSF11,TYROBP,WIPF1	52
Cancer,Hematological Disease,Immunological Disease,Organismal Injury and Abnormalities	Diffuse B-cell lymphoma	8.49e-15			ABCC1,ABCG1,AGBL1,AHR,ALDH1L2,ANKFN1,ANTXR1,APP,ARHGAP17,ARPP21,BCL2,BCL2L11,BCOR,BNC2,BRSK1,BTG1,C10orf90,C7,CALCRL,CARD11,CCND1,CCND2,CCND3,CD274,CD36,CD40,CD63,CD79A,CD79B,CDCA2,CDKN2C,CEBPA,CEP112,CEP350,CFP,CHD2,CHD3,CIITA,COL4A5,CORO2A,CSF1R,CSF3R,DDB1,DENND6A,DHCR24,DLG5,DMXL2,DNASE2,DNTT,DOCK1,DYNC1I1,ECE2,ERBB4,ETS1,EYA1,FAT3,FOXO1,FYN,GLIS3,GRB2,GSR,H1-2,HLA-DQA1,HMCN1,HMGCLL1,HSP90AB1,…	168
Hematological System Development and Function,Immunological Disease,Lymphoid Tissue Structure and Development,Organ Morphology,Organismal Development,Organismal Injury and Abnormalities,Tissue Morphology	Abnormal morphology of enlarged spleen	2.56e-14			ABCA1,AHR,AIM2,B3GNT5,BCL2L11,BLNK,CASP8,CBL,CCND1,CCR2,CD40,CDKN1A,CDKN2C,CEBPA,CTSA,DNASE2,DOK2,EGLN3,FADS2,FCGR2B,FYN,GIT2,GPX7,HMGA1,IKZF3,IL2RA,IL6ST,IRF4,ITGA2B,ITGB2,ITGB3,KLF13,LAG3,LHCGR,LIPA,MAN2A1,Mt1,MXI1,MYC,NFATC2,NFE2,NFE2L2,NFKB1,NLRC5,PAWR,PICALM,PRKCD,PRKG1,PTGS1,REL,RIPK3,RORC,RUNX2,SCARF1,SELL,SLC4A4,SPI1,STK11,TNFAIP8L2,WIPF1,YES1	61

## Sheet: Ext. Data Fig. 7h
3 wpi, GMP								24 wpi, GMP								Transplantation, GMP
Categories	Diseases or Functions Annotation	p-value	Predicted Activation State	Activation z-score	Molecules	# Molecules		Categories	Diseases or Functions Annotation	p-value	Predicted Activation State	Activation z-score	Molecules	# Molecules		Categories	Diseases or Functions Annotation	p-value	Predicted Activation State	Activation z-score	Molecules	# Molecules
Cellular Movement,Hematological System Development and Function,Immune Cell Trafficking	Cell movement of leukocytes	4.88e-51	Decreased	-5.326	Abcb1b,ACTB,ADA,ADAM8,AGTRAP,ALCAM,ALOX15,ALOX5,ALOX5AP,ANO6,ANXA1,ANXA2,APBB1IP,APP,ARAP3,ARHGAP1,ARHGAP25,ARHGEF1,ARRB1,ARRB2,ATG7,ATRN,B4GALT1,BACH2,BCL2,BCL6,BMPR1A,C1QBP,C3,C5AR1,C5AR2,CAMK1D,CAMP,CAST,Ccl9,CCND1,CCR9,CD177,CD28,CD44,CD63,CD74,CD9,Cdc42,CEBPE,CES1,CFTR,Chil3/Chil4,CKLF,CLEC5A,CNN2,CNR2,CORO1A,CSF2RA,CSF2RB,CSF3R,CST3,CTSB,CXADR,CXCR4,CYBB,CYTIP,DAPK2,DDX58,DIAPH1,DOCK5,DOCK8…	218		Cellular Development,Cellular Growth and Proliferation,Hematological System Development and Function,Hematopoiesis,Tissue Development	Development of hematopoietic progenitor cells	7.19e-12	Decreased	-2.121	BCL2L11,CCND3,CD74,CSF2RB,CXCR4,EBF1,FN1,FUT8,FYN,GATA1,GATA2,GFI1B,IGHM,IL6ST,IRF8,ITGA2B,KLF1,LAT2,MECOM,MEF2D,MMP9,MYB,NOTCH1,PECAM1,PF4,PRKCQ,RASGRP4,S100A9,SCIN,TAL1,TEK,TNF,TNFSF13B,ZFPM1	34		Developmental Disorder,Immunological Disease,Organismal Injury and Abnormalities	Hypoplasia of lymphoid organ	1.78e-16	Decreased	-2.803	ABCC4,AFF1,AHR,AKAP13,ARHGDIA,ARID5B,ATM,ATMIN,BCL11A,BCL6,BRCA2,CACNA2D2,CBL,CBX4,CCND3,CDK6,CDKN1B,CTSD,CYTIP,DCK,DCLRE1C,DOCK2,ETS1,FES,FUBP1,FUT7,FYN,GALNT1,GFI1,HCK,HELLS,HOXA9,IFNGR1,IGHM,IKZF1,IL15RA,IL31RA,IL6ST,JAK3,Klrk1,KMT2E,LYN,MDM2,MDM4,NEDD9,NFAT5,NFKB1,PIK3AP1,PIK3CG,PLCG2,PRKDC,PTPRC,RASSF2,SELL,SGPL1,SSBP2,STAT3,STIM1,TCF3,TGFB1,TK1,TNF,TRAF3,VAV1,VDR,VEGFA,WIPF1,XRCC5,ZEB1,ZFP36	70
Cellular Movement,Hematological System Development and Function,Immune Cell Trafficking,Inflammatory Response	Cell movement of phagocytes	2.34e-42	Decreased	-5.221	ADAM8,AGTRAP,ALCAM,ALOX15,ALOX5,ALOX5AP,ANO6,ANXA1,ANXA2,APP,ARAP3,ARHGAP1,ARHGAP25,ARRB1,ARRB2,ATRN,B4GALT1,BCL6,C1QBP,C3,C5AR1,C5AR2,CAMK1D,CAMP,CAST,Ccl9,CCND1,CD177,CD28,CD44,CD74,CD9,Cdc42,CEBPE,CES1,CFTR,CKLF,CNN2,CNR2,CORO1A,CSF2RA,CSF2RB,CSF3R,CST3,CTSB,CXADR,CXCR4,CYBB,DAPK2,DIAPH1,DOCK5,DOCK8,Ear2 (includes others),ELANE,FCER1G,FCN1,FER,FGR,FLNA,FLOT1,FN1,GATA1,GNAI2,GNAI3,GRK6,GRN,GSN,…	165		Cellular Development,Cellular Growth and Proliferation,Hematological System Development and Function,Hematopoiesis	Proliferation of hematopoietic cells	1.98e-10		-1.94	BCL11A,CCND3,CD40,CSF1R,CSF2RB,EBF1,FYN,GATA1,GATA2,GFI1B,IGHM,IL6ST,INPP4A,IRF8,MECOM,Meis1,MYB,MYH10,NGF,NOTCH1,PAG1,PF4,RAC2,RARA,S100A9,SOX6,TAL1,TNF,XRCC5,ZBTB16	30		Hematological Disease	Cytopenia	1.14e-19	Decreased	-2.319	ABCC2,ANXA1,APC,APP,AQP4,ARNT,BCL11A,BCL2,BCL6,C3,C4A/C4B,C5AR2,CALR,CD44,CDK6,Cdkn1c,CHD7,CLPB,CSF3R,CXCR4,CYP51A1,DCK,DCLRE1C,DHFR,DNM2,DNMT1,DOCK8,E2F1,EGR1,ELANE,ENTPD1,ERG,ETS1,ETV6,EXO1,F10,FANCA,FAS,FCER1G,FCGR2A,FCGR2B,FLI1,FNIP1,FUT10,FYN,GATA1,GATA2,GFI1,GFI1B,GSR,HDAC2,HLA-A,HLA-DQB1,HSP90B1,ID1,IFNGR1,IFNGR2,IGHM,IKZF1,IL15,INPP5D,IRF8,ITGAL,ITGB3,ITPKB,JAK3,KLF2,KMT2E,LAX1,LCN2,Ly6a …	142
Cellular Movement,Hematological System Development and Function,Immune Cell Trafficking	Homing of leukocytes	2.87e-37	Decreased	-4.855	ADAM8,ALOX5,ANO6,ANXA1,APP,ARAP3,ARHGAP25,B4GALT1,BCL2,C1QBP,C3,C5AR1,C5AR2,CAMK1D,CAMP,CCND1,CCR9,CD28,CD44,CD74,CD9,Cdc42,Chil3/Chil4,CKLF,CNR2,CORO1A,CSF2RA,CSF3R,CST3,CXADR,CXCR4,CYBB,DAPK2,DIAPH1,DOCK5,Ear2 (includes others),ELANE,ELF4,FCER1G,FER,FGR,FLOT1,FN1,FYB1,GNAI2,GNAI3,GPSM3,GRK6,GRN,GSN,HCK,HOXA9,HP,IL12A,IL1R1,ITGAM,ITGB2,ITGB7,ITK,JAK2,LBP,LCN2,LCP1,LGALS1,LGALS3,LILRB3,LRRK2,LSP1…	117		Cell-To-Cell Signaling and Interaction,Hematological System Development and Function,Inflammatory Response	Aggregation of blood platelets	1.05e-13		-1.744	C3,CD36,CD40,CD9,DMTN,F2R,FCER1G,FYN,GATA1,HTR2A,IGHM,ITGA2B,LAMP1,LGALS1,MET,MPO,NBEAL2,PADI4,PECAM1,PRKCA,PRKCQ,PRKG1,RAB27B,SERPINF1,TBXAS1,TNF,VWF,ZFPM1	28		Infectious Diseases	Bacterial Infections	2.37e-16	Decreased	-2.158	ABCC2,ADAM17,ADCY7,ADGRE5,AHR,ANTXR2,ANXA1,APP,ATF3,BCL6,BID,BTLA,C1QBP,C3,C4A/C4B,CAPG,CASP4,CCR1,CCR2,CD274,CD44,CERK,CHIT1,CLEC12A,CLIC4,CMKLR1,CTSB,CYBB,CYP51A1,CYSLTR1,DHFR,DUSP1,ELANE,ENTPD1,F5,FCER1G,FCGR2A,FCGR2B,FCN1,FES,FGR,FN1,FOS,FUT7,GCA,Gm21596/Hmgb1,GPC3,GRN,HCK,HLA-DMA,HNRNPD,HRH2,HTR2A,IFI30,IFNGR1,IFNGR2,IGHM,IL12A,IL15,IL6R,IL6ST,IRAK2,IRF5,IRF8,ITGAL,ITGAM,ITGB2,KIT,KMT2E,LBP,…	155
Cellular Function and Maintenance,Hematological System Development and Function	Engulfment of myeloid cells	2.81e-20	Decreased	-4.701	ALOX15,ANXA1,APP,ATG7,C3,CAMP,CD44,Cdc42,CNN2,CSF2RA,CSF2RB,DOCK8,FCER1G,FCN1,GLRX,GRK6,GRN,HCK,HMOX1,IRF8,ITGAM,ITGB2,LCN2,LGALS3,LTB4R,MIF,MRC1,MRTFA,MSR1,NFE2L2,NPM1,PADI4,PFKFB3,PGLYRP1,PLAU,PLAUR,PRKCA,PXN,RAB11A,RAC2,RASA4,RGCC,RHOA,RHOG,S100A9,SH3BP2,SIRPA,SPI1,STIM1,SYK,TLR4,TREM1,TYROBP,WAS,WNK1	55		Hematological System Development and Function,Hematopoiesis	Development of hematopoietic system	3.73e-14		-1.434	ABCG2,BCL2L11,CCND3,CD40,CD74,Clec2d (includes others),CSF1R,CSF2RB,CXCR4,EBF1,FLNA,FN1,FUT8,FYN,GATA1,GATA2,GFI1B,IGHM,IL6ST,IRF8,ITCH,ITGA2B,KDM6A,KLF1,LAT2,MECOM,MEF2D,Meis1,MMP9,MYB,NOTCH1,PECAM1,PF4,PRKCQ,RASGRP4,S100A9,SCIN,TAL1,TEK,TNF,TNFSF13B,ZFPM1	42		Inflammatory Response	Inflammation of body cavity	7.77e-20		-1.791	ABCB4,ABCC2,ABCC4,ABCG2,ABHD6,ACOX1,ADAM17,ADGRE1,ADIPOR2,ADK,AHR,ALDH2,ALOX15,ALOX5,ANXA1,ANXA3,APOE,ARHGAP10,ATF3,ATG5,ATG7,ATM,ATP1B1,ATXN1,BCL6,BID,BIN3,BIRC5,BLM,C3,C4A/C4B,CALCRL,CALR,CAPG,CASP3,CBL,CBS/CBSL,CCR1,CCR2,CD180,CD274,CD44,CD48,CD69,CD72,CD86,CDH1,CFLAR,CGAS,Chil3/Chil4,CKMT1A/CKMT1B,CLEC5A,CLEC7A,CMKLR1,CNR2,COTL1,CSF1,CSF1R,CSF2RA,CSF2RB,CSF3R,CTSB,CTSD,CTSS,CTSV,CYBB,CYP11A1,…	291
Cellular Movement,Hematological System Development and Function,Immune Cell Trafficking,Inflammatory Response	Chemotaxis of leukocytes	6.9e-33	Decreased	-4.669	ADAM8,ALOX5,ANO6,ANXA1,APP,ARAP3,ARHGAP25,B4GALT1,C1QBP,C3,C5AR1,C5AR2,CAMK1D,CAMP,CCND1,CCR9,CD28,CD74,CD9,Chil3/Chil4,CKLF,CNR2,CORO1A,CSF2RA,CSF3R,CST3,CXADR,CXCR4,CYBB,DAPK2,DIAPH1,DOCK5,Ear2 (includes others),ELANE,FCER1G,FER,FGR,FLOT1,FN1,GNAI2,GNAI3,GPSM3,GRK6,GRN,GSN,HCK,HOXA9,HP,IL12A,IL1R1,ITGAM,ITGB2,LBP,LCN2,LCP1,LGALS1,LGALS3,LILRB3,LRRK2,LSP1,LTB4R,LYN,LYST,MAPK3,MCU,MIF,MMP9,MPP1,M…	107		Cancer,Hematological Disease,Organismal Injury and Abnormalities	Hematopoietic neoplasm	1.88e-19		-1.421	ABCB4,ABCG2,ABHD5,ACTB,ACVRL1,ADAM19,ADD2,ADGRL2,ADTRP,AFDN,AFF3,AGTR1,AKNA,ALDH1A1,ALDH2,ALOX5,ANGPT1,ANKRD22,ANXA1,ANXA2,APBA1,APOE,ARHGAP24,ATF7,BACH2,BCL11A,BCL2L11,C3,CA2,CCND3,CD101,CD36,CD40,CD74,CD86,CDC42BPA,CDH8,CHI3L1,CHIT1,CORO1A,CPA6,CSF1R,CSF2RB,CTSH,CXCR4,CYBB,CYP2A6 (includes others),DAPK1,DAXX,DDX4,DGLUCY,DHCR24,EBF1,ERMAP,F2R,FBXO10,FCER1G,FGD4,FGR,FLNA,FN1,FOSL2,FYN,GATA1,GATA2…	195		Inflammatory Response,Organismal Injury and Abnormalities	Inflammation of organ	2.16e-25		-1.637	ABCB4,ABCC2,ABCC4,ABCG2,ABHD6,ACOX1,ACTN4,ADAM17,ADGRE1,ADIPOR2,ADK,AHCY,AHNAK,AHR,ALDH2,ALOX15,ALOX5,ANXA1,ANXA3,APOE,APP,ARFGAP3,ARHGAP10,ARHGDIA,ARRB1,ASNS,ATF3,ATG5,ATG7,ATM,ATP1B1,ATXN1,BCL2,BCL6,BHLHE40,BID,BIN3,BIRC5,BLM,BMF,BTLA,C3,C4A/C4B,C5AR2,CA1,CALCRL,CALR,CAPG,CAPZB,CASP3,CASP4,CBL,CBS/CBSL,CCNA2,CCR1,CCR2,CD180,CD274,CD44,CD48,CD69,CD72,CD74,CD86,CDC25A,CDH1,CDKN1A,CFL1,CFLAR,CGAS,…	443
Cell-To-Cell Signaling and Interaction,Hematological System Development and Function	Activation of blood cells	9.72e-39	Decreased	-4.622	ADA,ALOX5,ANO6,ANXA1,ANXA2,APP,ARRB1,ARRB2,ATG7,BACH2,BANK1,BCL10,BCL2,BCL2L11,BCLAF1,BHLHE40,BLNK,BMPR1A,C3,C5AR1,CAMP,CBL,CCDC88B,CD163,CD180,CD244,Cd24a,CD28,CD44,CD63,CD74,CEBPE,CFTR,CHI3L1,Chil3/Chil4,CLEC5A,CNR2,CORO1A,CST3,CTSH,CYBB,CYFIP1,DDX58,DGKA,DGKG,DOK3,EBF1,ELANE,ENTPD1,EPHB2,EPX,ETS1,F5,FCER1G,FLNA,FLT3,FN1,GATA1,GNAI2,GRIA1,GRN,GSN,HCK,HDAC4,HDAC9,HLA-DQA1,HLA-DQB1,HMOX1,HRH2,ICA…	183		Cellular Development,Cellular Growth and Proliferation,Hematological System Development and Function,Hematopoiesis,Tissue Development	Differentiation of hematopoietic progenitor cells	2.73e-10		-1.233	CD40,CD86,CSF1R,CSF2RB,EBF1,FN1,FYN,GATA1,GATA2,GFI1B,IGHM,IL6ST,IRF8,ITCH,ITGA2B,KLF1,LCN2,Meis1,MLLT3,MMP9,MYB,NOTCH1,PECAM1,PF4,PRKCA,PRKCQ,RARA,S100A8,S100A9,SCIN,TAL1,TEK,TNF,TNFSF13B,XRCC5,ZBTB16,ZFPM1,ZNF616	38		Inflammatory Response	Inflammation of absolute anatomical region	6.33e-23		-1.558	ABCB4,ABCC2,ABCC4,ABCG2,ABHD6,ACOX1,ADAM17,ADGRE1,ADIPOR2,ADK,AHR,ALDH2,ALOX15,ALOX5,ANXA1,ANXA3,APOE,APP,ARAP3,ARHGAP10,ARRB1,ATF3,ATG5,ATG7,ATM,ATP1B1,ATXN1,BCL6,BHLHE40,BID,BIN3,BIRC5,BLM,BTLA,C3,C4A/C4B,C5AR2,CA1,CALCRL,CALR,CAPG,CASP3,CASP4,CBL,CBS/CBSL,CCR1,CCR2,CD180,CD274,CD44,CD48,CD69,CD72,CD74,CD86,CDH1,CFLAR,CGAS,Chil3/Chil4,CKMT1A/CKMT1B,CLEC4A,CLEC4E,CLEC5A,CLEC7A,CMKLR1,CNR2,CORO1A…	356
Cell-To-Cell Signaling and Interaction,Cellular Function and Maintenance,Hematological System Development and Function	Phagocytosis of myeloid cells	7.89e-18	Decreased	-4.594	ALOX15,ANXA1,APP,ATG7,C3,CAMP,CD44,Cdc42,CNN2,CSF2RA,CSF2RB,DOCK8,FCER1G,FCN1,GLRX,GRK6,GRN,HCK,HMOX1,IRF8,ITGAM,ITGB2,LCN2,LGALS3,LTB4R,MIF,MRTFA,NFE2L2,NPM1,PADI4,PFKFB3,PGLYRP1,PLAU,PLAUR,PRKCA,PXN,RAB11A,RASA4,RGCC,S100A9,SH3BP2,SIRPA,SPI1,STIM1,SYK,TLR4,TREM1,TYROBP,WAS	49		Cell-To-Cell Signaling and Interaction,Hematological System Development and Function	Aggregation of blood cells	3.97e-16		-1.133	C3,CD36,CD40,CD9,DMTN,F2R,FCER1G,FYN,GATA1,GATA2,HDC,HTR2A,IGHM,ITGA2B,ITGB2,LAMP1,LGALS1,Ly6a (includes others),MET,MPO,NBEAL2,PADI4,PECAM1,PF4,PRKCA,PRKCQ,PRKG1,RAB27B,SELPLG,SERPINF1,TBXAS1,TNF,VWF,ZFPM1	34		Cancer,Hematological Disease,Organismal Injury and Abnormalities	Bone marrow neoplasm	6.33e-16		-1.532	AARS1,ABCA9,ABCB4,ABCG2,ACSL4,ADAM17,ADCY7,ADGB,AHNAK,AKAP13,ALOX15,ALPK1,ANKRD11,ANKRD22,ANO4,ANXA1,APAF1,APC,APCDD1,ARHGAP26,ARHGAP35,ARID2,ASH1L,ASRGL1,ATG7,ATM,ATP1B1,ATP5F1A,ATP6V1A,ATP6V1E1,ATP8A2,ATP8B1,ATRX,ATXN1,AURKB,AXIN2,B4GALNT1,BARD1,BCAS1,BCAS3,BCL2,BCLAF1,BCORL1,BCR,BEST1,BIRC5,BMPR2,BOC,BORCS8,BRAF,BRCA1,BRCA2,BRIP1,BTG2,BTNL9,BUB1B,C3,C4A/C4B,CACNA1E,CALCRL,CALR,CAPN2,CBFB,CBL,C…	418
Cellular Movement,Hematological System Development and Function,Immune Cell Trafficking,Inflammatory Response	Cell movement of neutrophils	5.83e-39	Decreased	-4.468	ADAM8,ALOX5,ALOX5AP,ANXA1,ANXA2,APP,ARAP3,ARHGAP1,ARHGAP25,B4GALT1,C1QBP,C3,C5AR1,C5AR2,CAMK1D,CAMP,CAST,CD177,CD28,CD44,CD74,Cdc42,CEBPE,CFTR,CKLF,CNN2,CORO1A,CSF2RA,CSF3R,CST3,CTSB,CXADR,CYBB,DAPK2,DOCK5,ELANE,FCER1G,FCN1,FER,FGR,FLOT1,FN1,GNAI2,GNAI3,GRK6,GRN,GSN,HCK,HMOX1,HRH2,IL1R1,IL6ST,ITGAM,ITGB2,LBP,LCN2,LGALS1,LGALS3,LILRB3,LRRK2,LSP1,LTB4R,LYN,MAPK13,MCU,MGAT5,MMP8,MMP9,MPP1,MRTFA,MYH9…	110		Hematological System Development and Function,Hematopoiesis,Tissue Development	Development of hematopoietic tissue	1.92e-10		-1.034	CD40,Clec2d (includes others),CSF1R,CSF2RB,FLNA,FN1,GATA1,GATA2,GFI1B,IL6ST,IRF8,ITCH,ITGA2B,KDM6A,MECOM,Meis1,MMP9,MYB,NOTCH1,PECAM1,PF4,PRKCQ,S100A9,SCIN,TAL1,TEK,TNF,ZFPM1	28		Cancer,Hematological Disease,Organismal Injury and Abnormalities	Myeloid neoplasm	1.99e-16		-1.395	AARS1,ABCA9,ABCB4,ABCG2,ACSL4,ADAM17,ADCY7,ADGB,AHNAK,AKAP13,ALOX15,ALPK1,ANKRD11,ANKRD22,ANO4,ANXA1,APAF1,APC,APCDD1,ARHGAP26,ARHGAP35,ARID2,ASH1L,ASRGL1,ATG7,ATM,ATP1B1,ATP5F1A,ATP6V1A,ATP6V1E1,ATP8A2,ATP8B1,ATRX,ATXN1,AURKB,AXIN2,B4GALNT1,BARD1,BCAS1,BCAS3,BCL2,BCLAF1,BCORL1,BCR,BEST1,BIRC5,BMPR2,BOC,BORCS8,BRAF,BRCA1,BRCA2,BRIP1,BTG2,BTNL9,BUB1B,C3,C4A/C4B,CACNA1E,CALCRL,CALR,CAPN2,CBFB,CBL,C…	423
Cellular Movement,Hematological System Development and Function,Immune Cell Trafficking	Cell movement of granulocytes	1.76e-37	Decreased	-4.344	ADAM8,ALOX5,ALOX5AP,ANXA1,ANXA2,APP,ARAP3,ARHGAP1,ARHGAP25,ARRB2,B4GALT1,C1QBP,C3,C5AR1,C5AR2,CAMK1D,CAMP,CAST,CD177,CD28,CD44,CD74,Cdc42,CEBPE,CFTR,Chil3/Chil4,CKLF,CNN2,CORO1A,CSF2RA,CSF3R,CST3,CTSB,CXADR,CYBB,DAPK2,DOCK5,ELANE,FCER1G,FCN1,FER,FGR,FLOT1,FN1,GNAI2,GNAI3,GRK6,GRN,GSN,HCK,HMOX1,HRH2,IL1R1,IL6ST,ITGAM,ITGB2,ITK,LBP,LCN2,LGALS1,LGALS3,LILRB3,LRRK2,LSP1,LTB4R,LTF,LYN,MAPK13,MCU,MGAT5…	120		Hematological System Development and Function,Hematopoiesis,Tissue Development	Development of bone marrow	8.51e-10		-1.034	CD40,Clec2d (includes others),CSF1R,CSF2RB,FLNA,FN1,GATA1,GATA2,GFI1B,IL6ST,IRF8,ITCH,ITGA2B,MECOM,Meis1,MMP9,MYB,NOTCH1,PECAM1,PF4,PRKCQ,S100A9,SCIN,TAL1,TEK,TNF,ZFPM1	27		Cancer,Hematological Disease,Organismal Injury and Abnormalities	Bone marrow cancer	2.13e-15		-1.281	AARS1,ABCA9,ABCB4,ABCG2,ACSL4,ADCY7,ADGB,AHNAK,AKAP13,ALOX15,ALPK1,ANKRD11,ANKRD22,ANO4,ANXA1,APAF1,APC,APCDD1,ARHGAP26,ARHGAP35,ARID2,ASH1L,ASRGL1,ATM,ATP1B1,ATP5F1A,ATP6V1A,ATP6V1E1,ATP8A2,ATP8B1,ATRX,ATXN1,AURKB,AXIN2,B4GALNT1,BCAS1,BCAS3,BCL2,BCLAF1,BCORL1,BCR,BEST1,BIRC5,BOC,BORCS8,BRAF,BRCA1,BRCA2,BRIP1,BTG2,BTNL9,BUB1B,C4A/C4B,CACNA1E,CALCRL,CALR,CAPN2,CBFB,CBL,CCNA2,CCND1,CCND2,CCND3,CD34…	402
Cellular Movement,Hematological System Development and Function,Immune Cell Trafficking,Inflammatory Response	Migration of phagocytes	1.46e-23	Decreased	-4.284	ALCAM,ALOX15,ANXA1,ANXA2,APP,ARAP3,ARHGAP1,ARHGAP25,ARRB2,BCL6,C3,CAMP,Ccl9,CCND1,CD177,CD44,CD74,Cdc42,CEBPE,CNN2,CORO1A,CSF2RB,CXCR4,CYBB,DIAPH1,DOCK8,FER,FGR,FLNA,FN1,GATA1,GNAI3,HCK,HCLS1,HRH2,IL6ST,ITGAM,ITGB2,KLF6,LGALS1,LGALS3,LSP1,MAPK13,MGAT5,MIF,MMP9,MRTFA,MYH9,MYLK,MYO1F,NLRP12,NPM1,PARP1,PECAM1,PIK3R5,PILRA,PLA2G6,PLAU,PLAUR,PLCB2,PLXNC1,PTK2B,RAC2,RAP1B,RHOA,ROCK1,S100A10,S100A8,S100…	82		Cellular Development,Cellular Growth and Proliferation,Hematological System Development and Function,Hematopoiesis,Tissue Development	Differentiation of hematopoietic cells	1.33e-10		-0.992	CD40,CD86,CSF1R,CSF2RB,EBF1,FN1,FYN,GATA1,GATA2,GFI1B,IGHM,IL6ST,IRF8,ITCH,ITGA2B,KLF1,LCN2,Meis1,MLLT3,MMP9,MYB,NOTCH1,PECAM1,PF4,PRKCA,PRKCQ,RARA,S100A8,S100A9,SCIN,SMO,TAL1,TEK,TNF,TNFSF13B,XRCC5,ZBTB16,ZFPM1,ZNF616	39		Infectious Diseases	Infection of mammalia	1.59e-16		-1.152	ADGRE5,AHNAK,AHR,AKNA,ANTXR2,APOE,AQP4,BCL6,C3,C4A/C4B,CAPG,CCR1,CCR2,CD200R1,CD274,CD44,CD74,CERK,CGAS,CHIT1,CLEC12A,CLEC4E,CLEC7A,CLIC4,CSF2RB,CXCR4,CYBB,DDX58,DHX58,DUSP1,EIF2AK4,ELANE,FCER1G,FCGR2B,FCN1,FES,FGR,FOS,FUT2,FUT7,GIT2,GPC3,GRN,Gzmb,HCK,HLA-DMA,HLA-DQB1,HNRNPD,IFI30,IFIH1,IFNGR1,IFNGR2,IGHM,IKBKE,IL10RA,IL12A,IL15,IL17RA,IL1RL1,IL31RA,IL6R,IRF1,IRF5,IRF8,ITGAM,ITGB2,ITGB7,ITPKB,KHS…	126
Cell-To-Cell Signaling and Interaction,Hematological System Development and Function,Immune Cell Trafficking,Inflammatory Response	Activation of leukocytes	6.76e-32	Decreased	-4.127	ADA,ALOX5,ANO6,ANXA1,ANXA2,APP,ARRB2,ATG7,BACH2,BANK1,BCL10,BCL2,BCL2L11,BCLAF1,BHLHE40,BLNK,BMPR1A,C3,C5AR1,CAMP,CBL,CCDC88B,CD163,CD180,CD244,Cd24a,CD28,CD44,CD63,CD74,CEBPE,CFTR,CHI3L1,Chil3/Chil4,CLEC5A,CNR2,CORO1A,CST3,CTSH,CYBB,DDX58,DOK3,EBF1,ELANE,EPX,ETS1,F5,FCER1G,FLT3,FN1,GRN,HCK,HDAC4,HDAC9,HLA-DQA1,HLA-DQB1,HMOX1,HRH2,ICA1,IFNLR1,IGF2R,IGHM,IL12A,IL18RAP,IL1R1,IL5RA,IMPDH2,IRAK3,IRF8…	159		Cancer,Hematological Disease,Organismal Injury and Abnormalities	Neoplasia of blood cells	3.24e-19		-0.976	ABCB4,ABCG2,ABHD5,ACTB,ACVRL1,ADAM19,ADD2,ADGRL2,ADTRP,AFDN,AFF3,AGTR1,AKNA,ALDH1A1,ALOX5,ANGPT1,ANKRD22,ANXA1,ANXA2,APBA1,APOE,ARHGAP24,ATF7,BACH2,BCL11A,BCL2L11,C3,CA2,CCND3,CD101,CD36,CD40,CD74,CD86,CDC42BPA,CDH8,CHI3L1,CHIT1,CORO1A,CPA6,CSF1R,CSF2RB,CTSH,CXCR4,CYBB,CYP2A6 (includes others),DAPK1,DAXX,DDX4,DGLUCY,DHCR24,EBF1,ERMAP,F2R,FBXO10,FCER1G,FGD4,FGR,FLNA,FN1,FOSL2,FYN,GATA1,GATA2,GFI1B…	193		Hematological System Development and Function,Hematopoiesis,Tissue Morphology	Quantity of hematopoietic progenitor cells	4.36e-32		-0.952	Abcb1b,ADD3,AFF1,AHR,AKAP13,ALDH2,ALOX15,APOE,ARHGDIA,ARID3A,ARID5B,ATG7,ATM,BCL11A,BCL2,BCR,BHLHE40,BIRC5,BLM,BMF,BRCA2,CASP3,CBFB,CBL,CCNB2,CCND1,CCND2,CCND3,CCR2,CD180,CD244,CD34,CD44,CD69,CD72,CD86,CDK4,CDK6,CDKN1A,CDKN1B,CHD7,CLEC4A,CORO1A,CSF1,CSF3R,CTSD,CTSE,CXCR4,DCK,DCLRE1C,DIAPH3,DUSP5,DYRK3,E2F1,EEF1D,EFNB1,ETS1,ETS2,EZH2,FANCA,FANCD2,FAS,FCER1G,FCGR2B,FES,FLI1,FLVCR1,FNIP1,FOS,FOSB,FU…	200
Cellular Movement,Hematological System Development and Function,Immune Cell Trafficking,Inflammatory Response	Chemotaxis of phagocytes	1.64e-28	Decreased	-3.876	ALOX5,ANO6,ANXA1,APP,ARAP3,ARHGAP25,B4GALT1,C1QBP,C3,C5AR1,C5AR2,CAMK1D,CAMP,CCND1,CD28,CD74,CD9,CKLF,CORO1A,CSF2RA,CSF3R,CST3,CXADR,CXCR4,CYBB,DAPK2,DOCK5,Ear2 (includes others),ELANE,FCER1G,FER,FGR,FLOT1,GNAI3,GRK6,GRN,GSN,HCK,HOXA9,HP,IL12A,IL1R1,ITGAM,ITGB2,LBP,LCN2,LGALS1,LGALS3,LILRB3,LRRK2,LSP1,LTB4R,LYN,MAPK3,MCU,MIF,MPP1,MTUS1,MYO1F,NLRP12,PIK3CB,PIK3R5,PLA2G6,PLAU,PLAUR,PRKCA,PRKCB,PTK2…	89		Cell-To-Cell Signaling and Interaction,Hematological System Development and Function,Inflammatory Response,Organismal Functions	Activation of blood platelets	6.1e-12		-0.905	APOE,ARRB2,C3,CD36,DGKH,F2R,FCER1G,FLNA,FYN,GATA1,ITGA2B,NBEAL2,PADI4,PECAM1,PF4,PRKCA,PRKCQ,PRKG1,SELPLG,SERPINF1,TRPC6,VWF	22		Hematological System Development and Function,Hematopoiesis,Tissue Morphology	Quantity of hematopoietic cells	2.32e-32		-0.933	Abcb1b,ADD3,AFF1,AHR,AKAP13,ALDH2,ALOX15,APOE,ARHGDIA,ARID3A,ARID5B,ATG7,ATM,BCL11A,BCL2,BCR,BHLHE40,BIRC5,BLM,BMF,BRCA2,CASP3,CBFB,CBL,CCNB2,CCND1,CCND2,CCND3,CCR2,CD180,CD244,CD34,CD44,CD69,CD72,CD86,CDK4,CDK6,CDKN1A,CDKN1B,CHD7,CLEC4A,CORO1A,CSF1,CSF3R,CTSD,CTSE,CXCR4,DCK,DCLRE1C,DIAPH3,DUSP5,DYRK3,E2F1,EEF1D,EFNB1,ETS1,ETS2,EZH2,FANCA,FANCD2,FAS,FCER1G,FCGR2B,FES,FLI1,FLVCR1,FNIP1,FOS,FOSB,FU…	201
Hematological System Development and Function	Hemostasis	4.87e-25	Decreased	-3.866	AKAP1,ANO6,ANXA2,ANXA7,APP,ARRB1,ARRB2,ATP2A3,C1QBP,C3,CAPN1,CAPZA1,CAPZB,CD177,CD34,CTR9,CYBB,CYFIP1,DGKA,DGKG,DOCK1,DOCK8,EHD1,ENTPD1,EPHB2,EPX,F5,FCER1G,FGR,FLI1,FLNA,FN1,FYB1,GATA1,GNAI2,GPI,GRIA1,GSN,HBB,HCK,HP,IGHM,ITGA2B,ITGAM,ITPR2,ITPR3,JAK2,L1CAM,LCN2,LGALS3,LNPK,LYN,LYST,MAFG,MAPK3,MRTFA,NBEAL2,PADI4,PAFAH2,PDPK1,PECAM1,PIK3CB,PIK3R5,PLAU,PLAUR,PRG2,PRKCA,PRKCB,PTGS1,PTPRJ,RAB27A,RAP1B…	87		Cancer,Hematological Disease,Organismal Injury and Abnormalities	Hematologic cancer	6.11e-19		-0.89	ABCB4,ABCG2,ABHD5,ACTB,ACVRL1,ADAM19,ADD2,ADGRL2,ADTRP,AFDN,AFF3,AGTR1,AKNA,ALDH1A1,ALDH2,ALOX5,ANGPT1,ANKRD22,ANXA1,ANXA2,APBA1,APOE,ARHGAP24,ATF7,BACH2,BCL11A,BCL2L11,C3,CA2,CCND3,CD101,CD36,CD40,CD74,CD86,CDC42BPA,CDH8,CHI3L1,CHIT1,CORO1A,CPA6,CSF1R,CSF2RB,CTSH,CXCR4,CYBB,CYP2A6 (includes others),DAPK1,DAXX,DDX4,DGLUCY,DHCR24,EBF1,ERMAP,F2R,FBXO10,FCER1G,FGD4,FGR,FLNA,FN1,FOSL2,FYN,GATA1,GATA2…	192		Inflammatory Response	Inflammatory response	3.1e-28		-0.927	ABCD2,ACVR1,ADAM17,ADGRE5,AHR,ALOX15,ALOX5,ANO6,ANXA1,AOAH,APOE,APP,ARAP3,ARHGAP25,ASH1L,ATF3,ATG7,ATM,BCL6,BCR,BID,BRD3,C1QBP,C1QTNF12,C3,C5AR2,CALCRL,CAMK1D,CAPG,CASP3,CASP4,CCDC88A,CCND1,CCR1,CCR2,CD163,Cd33,CD44,CD69,CD72,CD74,CD84,CDKN1A,CEBPD,CERS6,CHI3L1,Chil3/Chil4,CLCN7,CLEC12A,CLEC4A,CLEC4E,CLEC5A,CLEC7A,CMKLR1,CNR2,CORO1A,CSF1,CSF1R,CSF2RA,CSF3R,CST3,Ctla2a/Ctla2b,CTSB,CTSE,CTSS,CXADR,…	304
Cellular Movement,Hematological System Development and Function,Immune Cell Trafficking	Cell movement of mononuclear leukocytes	2.39e-19	Decreased	-3.819	Abcb1b,ACTB,ADAM8,ALOX5,ANO6,ANXA1,ANXA2,APBB1IP,APP,ARHGEF1,ARRB2,ATG7,ATRN,BACH2,BCL2,C3,CAMP,Ccl9,CCR9,CD28,CD44,CD74,Cdc42,Chil3/Chil4,CKLF,CNR2,CSF2RB,CXCR4,CYTIP,DDX58,DIAPH1,DOCK8,ELF4,ESR1,ETS1,FABP5,FLOT1,FN1,FYB1,GNAI2,GNAI3,GRK6,HCK,HCLS1,HDC,HMOX1,HP,IL12A,IL6ST,IL7R,ITGAM,ITGB2,ITGB7,ITK,JAK2,KLF2,LCP1,LGALS1,LGALS3,Ly6a (includes others),LYN,MIF,MMP9,MYH9,MYLK,NEDD9,NFKBIA,NR3C1,OLF…	107		Cellular Development,Cellular Growth and Proliferation,Embryonic Development,Hematological System Development and Function,Hematopoiesis,Lymphoid Tissue Structure and Development,Organ Development,Organismal Development,Tissue Development	Development of bone marrow cells	3.37e-10		-0.815	CD40,Clec2d (includes others),CSF1R,CSF2RB,FN1,GATA1,GATA2,GFI1B,IL6ST,IRF8,ITCH,ITGA2B,MECOM,Meis1,MMP9,MYB,NOTCH1,PECAM1,PF4,PRKCQ,S100A9,SCIN,TAL1,TEK,TNF,ZFPM1	26		Infectious Diseases	Replication of virus	2.68e-15		-0.886	AGO4,AHR,AKAP13,ANXA6,APBB1IP,ATG5,ATG7,ATP1B3,ATP5F1B,ATP6V0C,ATP6V1A,ATR,ATRX,BCL2,CAD,CAPN3,CASP3,CCNA2,CCR1,CD48,CDK4,CDKN1B,CFLAR,CIT,CLIC4,CLK1,CLSTN3,CLUH,COX6A1,CSE1L,CST3,CXCR4,DAXX,DCLK2,DDB1,DDX5,DDX58,DEK,DGCR8,DHX9,DLG1,DNAJA1,DUSP1,E2F2,EGR1,EIF3L,EIF4A3,EPHB2,EZH2,F11R,F13A1,FASN,FERMT3,FKBP1A,FUBP1,G3BP1,GALC,GCLC,GRK2,GRK6,HCK,HDAC2,HIPK1,HSP90AA1,HSP90AB1,HSP90B1,HSPD1,IFIH1,IFI…	184
Cellular Movement,Hematological System Development and Function,Immune Cell Trafficking,Inflammatory Response	Chemotaxis of granulocytes	6.5e-27	Decreased	-3.642	ALOX5,ANXA1,APP,ARAP3,ARHGAP25,C1QBP,C3,C5AR1,C5AR2,CAMK1D,CAMP,CD28,CD74,Chil3/Chil4,CKLF,CORO1A,CSF2RA,CSF3R,CST3,CXADR,DAPK2,DOCK5,ELANE,FCER1G,FER,FGR,FLOT1,GNAI3,GRK6,GRN,GSN,HCK,IL1R1,ITGAM,ITGB2,LBP,LCN2,LGALS1,LGALS3,LILRB3,LSP1,LTB4R,LYN,MCU,MPP1,MYO1F,NLRP12,PIK3R5,PLAUR,PRKCA,PRKCB,RAC2,RASGRP4,RIPOR2,S100A8,S100A9,SERPINB1,SPI1,STIM1,SYK,TIRAP,TLR4,TREM1,TREM3,VEGFC	65		Cancer,Hematological Disease,Immunological Disease,Organismal Injury and Abnormalities	Lymphoma	5.24e-11		-0.773	ABCG2,ABHD5,ACVRL1,ADAM19,AGTR1,ALOX5,ANXA1,ANXA2,APBA1,ATF7,BCL2L11,C3,CCND3,CD101,CD36,CD40,CD74,CD86,CHI3L1,CSF1R,CSF2RB,CTSH,CXCR4,CYP2A6 (includes others),DAPK1,DHCR24,FN1,FOSL2,FYN,GFI1B,GSE1,HIP1,HLA-A,HSPA12A,HSPH1,IFIT3,IGHM,IKZF2,INPP4B,IRF8,KDM6A,LAMP1,LGALS1,MC2R,MED12L,MET,MMP9,MYB,MYH11,NDRG2,NIBAN1,NOTCH1,NRXN1,NT5C3A,PAG1,PECAM1,PLEKHA7,PLEKHG3,PLXNB2,PPP2R5A,PRKCA,PRKCQ,PRKG1,PRM…	90		Immunological Disease	Systemic autoimmune syndrome	2.38e-30		-0.882	ABCB10,ACAD10,ACLY,ACSL1,ADAM17,ADAMTS2,ADAMTS7,ADGRE5,ADGRG6,ADIPOR1,ADSS2,AKAP13,AKR1A1,ALDH2,ALOX15,ALOX5,ANXA1,APLP2,APOBR,APOE,ARAP2,ARHGAP15,ARHGEF6,ARRB1,ASAP1,ATG5,ATIC,ATM,ATP1B1,ATP8A1,ATXN1,BANK1,BCL2,BCL6,BIRC5,C130026I21Rik (includes others),C1orf162,C1QTNF6,C1R,C3,C4A/C4B,CA1,CACNA2D2,CACNB2,CALCRL,CALR,CAMK2D,CAPG,CASP3,CASP4,CBS/CBSL,CCND3,CCR1,CCR2,CD180,CD244,CD274,CD44,CD68,CD6…	404
Cell-To-Cell Signaling and Interaction,Hematological System Development and Function,Immune Cell Trafficking,Inflammatory Response	Activation of phagocytes	2.09e-16	Decreased	-3.597	ANXA1,ANXA2,APP,ARRB2,ATG7,BMPR1A,C3,C5AR1,CAMP,CBL,CD163,CD244,Cd24a,CD44,CD63,CEBPE,CFTR,CHI3L1,Chil3/Chil4,CLEC5A,CNR2,CST3,CYBB,ELANE,EPX,F5,FCER1G,FN1,GRN,HCK,HMOX1,HRH2,IL18RAP,IL1R1,ITGAM,ITGB2,JAK2,LBP,LCN2,LGALS3,LGALS3BP,LILRB3,LTB4R,LTF,LYN,MAPK3,MIF,MMP9,MSR1,ODC1,Orm1 (includes others),PFKFB3,PILRB,PLA2G4A,PLSCR1,PRG2,PRG3,PRKCA,PTGER4,PTGS1,RAB27A,RHOA,S100A8,S100A9,SERPINF1,SHC1,SI…	81		Hematological System Development and Function,Lymphoid Tissue Structure and Development,Tissue Morphology	Quantity of lymphocytes	1.77e-13		-0.753	ABCG2,APOE,BACH2,BCL11A,BCL2L11,C3,C5AR1,CAMP,CCND3,CD36,CD40,CD74,CD86,CHI3L1,CORO1A,CSF1R,CSF2RB,CTSE,CXCR2,CXCR4,DGAT1,EBF1,FCER1G,FYN,GATA1,GATA2,Gzmb,HLA-A,IGHM,IL6ST,IRF8,ITCH,ITGAM,ITGB2,LCN2,LGALS1,LSP1,Ly6a (includes others),Meis1,MMP9,MYB,NGF,NOTCH1,P2RX7,PAG1,PECAM1,PRKCQ,RAC2,RARA,SELPLG,SLC25A21,SMO,SPHK1,SPNS2,TAL1,TEK,TGFBR2,TNF,TNFSF13B,TRIB2,VCAM1,XRCC5,ZBTB7B	63		Hematological System Development and Function,Humoral Immune Response,Lymphoid Tissue Structure and Development,Tissue Morphology	Quantity of B lymphocytes	4.14e-23		-0.817	AFF1,AHR,AKAP13,APBB1IP,APOE,APP,ARHGDIA,ARHGEF6,ARID3A,ARID5B,ATM,BANK1,BCL2,BCLAF1,BMF,C3,CCND3,CCR2,CD180,CD274,CD69,CD72,CD74,CD84,CDKN1A,CNR2,CSF1,CTSB,CXCR4,DAPP1,DCK,DCLRE1C,DKC1,DOCK2,DOCK8,EGR1,ETS1,FAS,FCER1G,FCGR2A,FCGR2B,FES,FLI1,FLT1,FNIP1,FOS,FUBP1,FYN,GALNT1,GAPT,GFI1,GNA12,H2AX,HELLS,HGF,HLA-DQA1,HOXA9,HSP90B1,IFNGR1,IGHM,IKZF1,IKZF3,IL1RL1,IL6ST,INPP5D,IRF2,IRF5,IRF8,ITGAL,ITGB2,…	152
Cellular Movement,Hematological System Development and Function,Immune Cell Trafficking,Inflammatory Response	Homing of neutrophils	9.32e-29	Decreased	-3.59	ALOX5,APP,ARAP3,ARHGAP25,C1QBP,C3,C5AR1,C5AR2,CAMK1D,CAMP,CD28,CD74,CKLF,CORO1A,CSF2RA,CSF3R,CST3,CXADR,DAPK2,DOCK5,ELANE,FCER1G,FER,FGR,FLOT1,GNAI3,GRK6,GRN,GSN,HCK,IL1R1,ITGAM,ITGB2,LBP,LCN2,LGALS3,LILRB3,LSP1,LTB4R,LYN,MCU,MPP1,MYO1F,NLRP12,PIK3R5,PRKCA,PRKCB,RAC2,RASGRP4,RIPOR2,S100A8,S100A9,SERPINB1,SPI1,STIM1,SYK,TIRAP,TLR4,TREM1,TREM3,VEGFC,WAS	62		Cancer,Hematological Disease,Organismal Injury and Abnormalities	Myeloid or lymphoid neoplasm	3.69e-19		-0.711	ABCB4,ABCG2,ABHD5,ACTB,ACVRL1,ADAM19,ADD2,ADGRL2,ADTRP,AFDN,AFF3,AGTR1,AKNA,ALDH1A1,ALOX5,ANGPT1,ANKRD22,ANXA1,ANXA2,APBA1,APOE,ARHGAP24,ATF7,BACH2,BCL11A,BCL2L11,C3,CA2,CCND3,CD101,CD36,CD40,CD74,CD86,CDC42BPA,CDH8,CHI3L1,CHIT1,CORO1A,CPA6,CSF1R,CSF2RB,CTSH,CXCR4,CYBB,CYP2A6 (includes others),DAPK1,DAXX,DDX4,DGLUCY,DHCR24,EBF1,ERMAP,F2R,FBXO10,FCER1G,FGD4,FGR,FLNA,FN1,FOSL2,FYN,GATA1,GATA2,GFI1B…	193		Cancer,Hematological Disease,Organismal Injury and Abnormalities	Myeloproliferative disorder	1.61e-18		-0.798	ADAM17,ALOX15,ANXA1,APAF1,APC,ARHGAP26,ATG7,ATP1B1,BARD1,BCR,BMPR2,BRAF,C3,C4A/C4B,CALR,CBL,CD44,CDC25A,CDK1,CHEK1,CKAP2L,CPT1A,CSF1R,CSF2RA,CSF2RB,CSF3R,DAAM1,DCK,DDR1,DDX58,DHFR,DNMT1,DNMT3A,EED,EGR1,ETV6,EZH2,F10,FANCD2,FAS,FCER1G,FCGR2A,FCGR2B,FGR,FKBP1A,FYN,GATA1,GATA2,GNAQ,GSN,H2AX,HCK,HOOK1,IDH1,IFI30,INPP5D,IRAK2,IRF5,IRF8,JAK1,JAK3,JUN,KIT,KLF3,LCN2,LPP,LYN,MECOM,MGMT,MYBL2,NFE2,NOTCH2,N…	124
Cellular Movement,Hematological System Development and Function,Immune Cell Trafficking,Inflammatory Response	Chemotaxis of neutrophils	5.2e-28	Decreased	-3.59	ALOX5,APP,ARAP3,ARHGAP25,C1QBP,C3,C5AR1,C5AR2,CAMK1D,CAMP,CD28,CD74,CKLF,CORO1A,CSF2RA,CSF3R,CST3,CXADR,DAPK2,DOCK5,ELANE,FCER1G,FER,FGR,FLOT1,GNAI3,GRK6,GRN,GSN,HCK,IL1R1,ITGAM,ITGB2,LBP,LCN2,LGALS3,LILRB3,LSP1,LTB4R,LYN,MCU,MPP1,MYO1F,NLRP12,PIK3R5,PRKCA,PRKCB,RAC2,RASGRP4,RIPOR2,S100A8,S100A9,SERPINB1,SPI1,STIM1,SYK,TIRAP,TLR4,TREM1,TREM3,VEGFC	61		Hematological System Development and Function,Organismal Functions	Coagulation of blood	1.68e-12		-0.708	ADTRP,ANXA2,APLP2,APOE,ARRB2,C3,CD177,CD36,DGKH,F2R,FCER1G,FLNA,FYN,GATA1,GATA2,HBB,ITGA2B,LCN2,NBEAL2,P2RX7,PADI4,PECAM1,PF4,PRKCA,PRKCQ,PRKG1,RAB27B,SELPLG,SERPINF1,SLC4A1,TRPC6,VWF,ZFPM1	33		Cellular Movement,Immune Cell Trafficking	Cell movement of lymphatic system cells	6.1e-15		-0.743	Abcb1b,ACTN4,ADAM17,ALOX5,ANXA1,APBB1IP,APC,APP,ARRB2,ATG7,BCL2,BMPR2,C3,CALR,CBFB,CBL,CCR1,CCR2,CD274,CD44,CD48,CD69,CD74,CD86,Chil3/Chil4,CMKLR1,CNR2,CSF2RB,CTSS,CTSV,CXCR4,CYSLTR1,CYTIP,DDR1,DDX58,DEK,DOCK1,DOCK2,DOCK8,DPYSL2,EFNB1,ETS1,ETV6,EZR,F11R,FABP5,FAS,FERMT3,FN1,FOS,FUT7,FYN,GNA12,GPR132,GRK6,HDC,HGF,HLA-A,HNRNPL,HSPD1,IFNGR1,IL12A,IL15,IL15RA,IL17RA,IL18BP,IL6ST,INPP5D,IRF5,ITGA1,ITG…	154
Cellular Movement,Hematological System Development and Function,Immune Cell Trafficking	Homing of granulocytes	1.29e-27	Decreased	-3.55	ALOX5,ANXA1,APP,ARAP3,ARHGAP25,C1QBP,C3,C5AR1,C5AR2,CAMK1D,CAMP,CD28,CD74,Chil3/Chil4,CKLF,CORO1A,CSF2RA,CSF3R,CST3,CXADR,DAPK2,DOCK5,ELANE,FCER1G,FER,FGR,FLOT1,GNAI3,GRK6,GRN,GSN,HCK,IL1R1,ITGAM,ITGB2,LBP,LCN2,LGALS1,LGALS3,LILRB3,LSP1,LTB4R,LYN,MCU,MPP1,MYO1F,NLRP12,PIK3R5,PLAUR,PRKCA,PRKCB,RAC2,RASGRP4,RIPOR2,S100A8,S100A9,SERPINB1,SPI1,STIM1,SYK,TIRAP,TLR4,TREM1,TREM3,VEGFC,WAS	66		Cell-To-Cell Signaling and Interaction,Cellular Growth and Proliferation,Hematological System Development and Function	Stimulation of leukocytes	2.05e-09		-0.622	ANGPT1,BCL2L11,C3,C5AR1,CAMP,CD40,CD74,CD86,FLNA,FN1,FYN,LCN2,LGALS1,MPO,P2RX7,PF4,PRKG1,RARA,TGFBR2,TNF,TNFSF13B,XDH	22		Cellular Function and Maintenance,Hematological System Development and Function,Inflammatory Response	Engulfment by macrophages	4.81e-16		-0.632	ALOX15,ANXA1,APP,ATG5,ATG7,BIN1,C3,CALR,CAPG,CD44,CLIC4,CNN2,CSF1R,CSF2RA,DOCK2,FAS,FCER1G,FCGR2A,FCGR2B,FCN1,FGR,FYN,Gm21596/Hmgb1,GRK6,GRN,GSN,HCK,HGF,IL1RL1,INPP5D,ITGAM,ITGB2,LTB4R,MEX3B,MFGE8,NOD2,NPM1,P2RX7,PFKFB3,PGLYRP1,PLAUR,PRKCA,PROS1,PTPRC,PTPRJ,PXN,RAPGEF3,RASA4,RGCC,RORA,S100A9,SCARB1,SCARF1,SH3BP2,SOAT1,SPI1,THBS1,TLR4,TLR9,TNF,TREM2,TREML2,UCP2,XBP1	64
Cell-To-Cell Signaling and Interaction,Hematological System Development and Function	Aggregation of blood cells	2.16e-19	Decreased	-3.465	ACTB,ACTG1,ANXA7,APP,ATG7,ATP2A3,ATRN,C3,CAPN1,CAST,Cd24a,CD44,CD63,CD9,Cdc42,CES1,ENTPD1,FCER1G,FLNA,GATA1,GNAI2,GPX3,GSN,HBB,HCLS1,HDC,IGHM,ITGA2B,ITGB2,JAK2,LAMP1,LGALS1,LILRB3,Ly6a (includes others),LYN,MINK1,MYLK,NBEAL2,OLR1,PADI4,PDPK1,PECAM1,PIK3CB,PLA2G4A,PLCB2,PRKCA,PRKD2,PTGER4,PTGS1,PTK2B,RAB27A,RAP1B,RHOG,S100A8,S100A9,SERPINE2,SERPINF1,SYK,TBXAS1,TLN1,TLR4,UNC13D,VASP,VCL,VDR	65		Cancer,Hematological Disease,Immunological Disease,Organismal Injury and Abnormalities	Tumorigenesis of lymphocytes	1.86e-15		-0.499	ABCG2,ABHD5,ACVRL1,ADAM19,ADD2,ADGRL2,AGTR1,AKNA,ALDH1A1,ALOX5,ANXA1,ANXA2,APBA1,APOE,ATF7,BACH2,BCL11A,BCL2L11,C3,CA2,CCND3,CD101,CD36,CD40,CD74,CD86,CHI3L1,CSF1R,CSF2RB,CTSH,CXCR4,CYP2A6 (includes others),DAPK1,DHCR24,EBF1,FGR,FLNA,FN1,FOSL2,FYN,GFI1B,GSE1,HIP1,HLA-A,HSPA12A,HSPH1,IFIT3,IFNLR1,IGHM,IKZF2,IL6ST,INPP4B,IRF8,ITGB2,KDM5C,KDM6A,LAMP1,LCP1,LGALS1,LRRC1,LY6E,MC2R,MED12L,MET,MMP9,MYB,M…	120		Cellular Movement,Immune Cell Trafficking	Cell movement of lymphoid cells	3.53e-15		-0.632	Abcb1b,ACTN4,ADAM17,ALOX5,ANXA1,APBB1IP,APC,APP,ARRB2,ATG7,BCL2,BMPR2,C3,CALR,CBFB,CBL,CCR1,CCR2,CD274,CD44,CD48,CD69,CD74,CD86,Chil3/Chil4,CMKLR1,CNR2,CSF2RB,CTSS,CTSV,CXCR4,CYSLTR1,CYTIP,DDX58,DEK,DOCK2,DOCK8,DPYSL2,EFNB1,ETS1,ETV6,EZR,F11R,FABP5,FAS,FERMT3,FN1,FOS,FUT7,FYN,GNA12,GPR132,GRK6,HDC,HGF,HLA-A,HNRNPL,HSPD1,IFNGR1,IL12A,IL15,IL15RA,IL17RA,IL18BP,IL6ST,INPP5D,IRF5,ITGA1,ITGA2,ITGA4,IT…	149
Cell-To-Cell Signaling and Interaction,Hematological System Development and Function,Inflammatory Response	Aggregation of blood platelets	2.8e-18	Decreased	-3.392	ACTB,ACTG1,ANXA7,APP,ATG7,ATP2A3,C3,CAPN1,CAST,CD63,CD9,Cdc42,CES1,ENTPD1,FCER1G,FLNA,GATA1,GNAI2,GPX3,GSN,HBB,HCLS1,IGHM,ITGA2B,JAK2,LAMP1,LGALS1,LILRB3,LYN,MINK1,MYLK,NBEAL2,OLR1,PADI4,PDPK1,PECAM1,PIK3CB,PLA2G4A,PLCB2,PRKCA,PRKD2,PTGS1,PTK2B,RAB27A,RAP1B,RHOG,SERPINE2,SERPINF1,SYK,TBXAS1,TLN1,TLR4,UNC13D,VASP,VCL,VDR	56		Cancer,Hematological Disease,Immunological Disease,Organismal Injury and Abnormalities	Leukemia	6.98e-12		-0.465	ABCB4,ABCG2,ACTB,ADD2,ADGRL2,ADTRP,AFDN,AFF3,AKNA,ALDH1A1,ALDH2,ANGPT1,ANKRD22,ANXA1,ANXA2,ARHGAP24,BACH2,BCL2L11,C3,CCND3,CD36,CD40,CD74,CD86,CDC42BPA,CDH8,CHIT1,CORO1A,CPA6,CSF1R,CSF2RB,CXCR4,CYBB,CYP2A6 (includes others),DAPK1,DDX4,DGLUCY,EBF1,ERMAP,F2R,FBXO10,FCER1G,FGD4,FGR,FLNA,FYN,GATA1,GATA2,GLG1,GPC4,HBA1/HBA2,HLA-A,HLX,HP,HSPA5,HSPA8,HSPH1,IFI16,IFNLR1,IGSF8,IKZF2,IRF8,ITGA2B,ITGAM,ITGB…	133		Hematological System Development and Function,Tissue Morphology	Quantity of myeloid cells	5.01e-27		-0.618	ADAM17,ADGRE5,AHR,ALOX15,ALOX5,APOE,APP,ARHGDIA,ARID3A,ATF3,B4GALNT1,BCL2,BCL6,BCR,BID,BIRC5,BMPR2,BRCA2,C3,C4A/C4B,C5AR2,CBS/CBSL,CCR1,CCR2,CD200R1,CD34,CDK6,CDKN1A,CDKN1B,CERK,CFLAR,CLEC10A,CLEC4E,CLEC7A,CLIC4,CMKLR1,CNN2,CNR2,CSF1,CSF1R,CSF2RB,CSF3R,CTSB,CTSE,CTSS,CTSV,CXCR4,CYBB,DCK,DDR1,DDX58,DUSP1,DUSP5,ETV6,EZH2,FANCA,FAS,FCGR2A,FCGR2B,FES,FLI1,FUBP1,FUT7,GADD45A,GALNT1,GATA1,GATA2,GFI1,GH…	203
Cellular Movement,Hematological System Development and Function,Immune Cell Trafficking	Cell movement of lymphocytes	1.4e-17	Decreased	-3.353	Abcb1b,ACTB,ADAM8,ALOX5,ANXA1,APBB1IP,APP,ARHGEF1,ARRB2,ATG7,BACH2,BCL2,C3,CAMP,Ccl9,CCR9,CD28,CD44,CD74,Cdc42,Chil3/Chil4,CKLF,CNR2,CSF2RB,CXCR4,CYTIP,DDX58,DIAPH1,DOCK8,ELF4,ESR1,ETS1,FABP5,FLOT1,FN1,FYB1,GNAI2,GNAI3,GRK6,HCLS1,HDC,HMOX1,IL12A,IL6ST,IL7R,ITGAM,ITGB2,ITGB7,ITK,JAK2,KLF2,LCP1,LGALS1,LGALS3,Ly6a (includes others),MIF,MMP9,MYH9,MYLK,NEDD9,NFKBIA,NR3C1,PDPK1,PECAM1,PFN1,PLAU,PLCB2,P…	92		Cancer,Hematological Disease,Organismal Injury and Abnormalities	Myelodysplastic syndrome or leukemia	7.67e-12		-0.465	ABCB4,ABCG2,ACTB,ADD2,ADGRL2,ADTRP,AFDN,AFF3,AKNA,ALDH1A1,ALDH2,ANGPT1,ANKRD22,ANXA1,ANXA2,ARHGAP24,BACH2,BCL2L11,C3,CCND3,CD36,CD40,CD74,CD86,CDC42BPA,CDH8,CHIT1,CORO1A,CPA6,CSF1R,CSF2RB,CXCR4,CYBB,CYP2A6 (includes others),DAPK1,DAXX,DDX4,DGLUCY,EBF1,ERMAP,F2R,FBXO10,FCER1G,FGD4,FGR,FLNA,FYN,GATA1,GATA2,GLG1,GPC4,HBA1/HBA2,HLA-A,HLX,HP,HSPA1A/HSPA1B,HSPA5,HSPA8,HSPH1,IFI16,IFNLR1,IGSF8,IKZF2,IRF…	136		Cancer,Hematological Disease,Immunological Disease,Organismal Injury and Abnormalities	Mature B-cell neoplasm	3.95e-26		-0.618	ABCA13,ABHD5,AGL,AHNAK,AHR,ALOX5,AMOT,ANKH,ANXA1,ANXA6,APBA1,APC,APOE,APP,ARHGEF28,ARID2,ARL6IP5,ATF3,ATM,ATP10A,ATP1B1,ATP6V1E1,ATR,ATRN,ATRNL1,ATXN1,BAZ2B,BCL11A,BCL2,BCL6,BCL7A,BCLAF1,BIRC5,BMF,BRAF,BRCA1,BRCA2,BRD3,BRSK1,BTG1,BZW2,CAD,CALCRL,CASP3,CBX7,CCNB2,CCND1,CCND2,CCND3,CCT3,CD163,CD180,CD244,CD274,CD44,CD48,CD68,CD69,CD86,CDC20,CDCA2,CDCA4,CDH1,CDK1,CDK4,CDK6,CDKN1B,CEBPD,CEP112,CEP250…	395
Cell-To-Cell Signaling and Interaction,Hematological System Development and Function	Binding of leukocytes	1.39e-28	Decreased	-3.312	ADGRE5,ALCAM,ALOX15,ANXA1,APBB1IP,APP,ARAP3,ARHGEF1,ARRB2,ATRN,B4GALT1,C3,C5AR2,CACNA1C,CAMP,CCND1,CCR9,CD177,Cd24a,CD28,CD34,CD44,CD74,CD9,CLEC10A,CNR2,CORO1A,CSF2RB,CSF3R,CXCR4,CYBB,DIAPH1,DOCK8,ELANE,ENTPD1,FGR,FLNA,FLOT1,FN1,FYB1,GLRX,GNAI2,HCK,HDAC4,IL1R1,IL6ST,IL7R,ITGAM,ITGB2,ITGB7,ITK,JAK2,L1CAM,LBP,LCP1,LGALS1,LGALS3,LILRB3,LSP1,LTB4R,LTF,Ly6a (includes others),LYN,MGAT5,MIF,MRC1,MSR1,NE…	104		Hematological System Development and Function,Tissue Morphology	Quantity of mononuclear leukocytes	3.81e-15		-0.33	ABCG2,APOE,BACH2,BCL11A,BCL2L11,C3,C5AR1,CAMP,CBS/CBSL,CCND3,CD36,CD40,CD74,CD86,CHI3L1,CORO1A,CSF1R,CSF2RB,CTSE,CXCR2,CXCR4,DGAT1,EBF1,FCER1G,FYN,GATA1,GATA2,Gzmb,HLA-A,IGHM,IL6ST,IRF8,ITCH,ITGAM,ITGB2,LCN2,LGALS1,LSP1,Ly6a (includes others),Meis1,MMP9,MPO,MYB,NGF,NOTCH1,P2RX7,PAG1,PECAM1,PRKCQ,RAC2,RARA,SELPLG,SLC25A21,SLFN12L,SMO,SNCA,SPHK1,SPNS2,TAL1,TEK,TGFBR2,TNF,TNFSF13B,TRIB2,TSPAN33,VCAM…	68		Hematological System Development and Function,Tissue Morphology	Quantity of blood cells	2.12e-52		-0.59	Abcb1b,ABCG2,ADAM17,ADD3,ADGRE5,AFF1,AHR,AKAP13,ALDH2,ALOX15,ALOX5,APBB1IP,APOE,APP,ARHGDIA,ARHGEF6,ARID3A,ARID5B,ATF3,ATG5,ATG7,ATM,B4GALNT1,BANK1,BCL11A,BCL2,BCL6,BCLAF1,BCR,BHLHE40,BID,BIRC5,BLM,BMF,BMPR2,BRCA2,BTLA,BUB1,C3,C4A/C4B,C5AR2,CALCRL,CASP3,CBFB,CBL,CBR3,CBS/CBSL,CCNB2,CCND1,CCND2,CCND3,CCR1,CCR2,CD180,CD200R1,CD244,CD274,Cd33,CD34,CD44,CD48,CD69,CD72,CD74,CD84,CD86,CDK4,CDK6,CDKN1A,…	437
Cellular Movement,Hematological System Development and Function,Immune Cell Trafficking	Cell movement of antigen presenting cells	5.46e-18	Decreased	-3.311	AGTRAP,ALCAM,ALOX15,ANO6,ANXA1,APP,ARRB1,ARRB2,B4GALT1,BCL6,C1QBP,C3,C5AR1,CAMP,Ccl9,CCND1,CD44,CD74,Cdc42,CES1,CKLF,CNN2,CNR2,CSF2RB,CXCR4,CYBB,DIAPH1,DOCK8,Ear2 (includes others),FCN1,FLNA,FN1,GATA1,GNAI3,GSN,HCK,HCLS1,HMOX1,HOXA9,IL12A,ITGAM,ITGB2,KLF6,LGALS1,LGALS3,LRRK2,LSP1,LTB4R,MAPK3,MIF,MMP9,MRTFA,MTUS1,MYLK,NAAA,NFE2L2,NLRP12,NPM1,PARP1,PIK3CB,PLA2G4A,PLAU,PLXNC1,PTGER4,PTK2B,PTPRJ,RAC2…	87		Cancer,Hematological Disease,Immunological Disease,Organismal Injury and Abnormalities	Neoplasia of leukocytes	7.85e-20		-0.248	ABCG2,ABHD5,ACVRL1,ADAM19,ADD2,ADGRL2,AGTR1,AKNA,ALDH1A1,ALOX5,ANXA1,ANXA2,APBA1,APOE,ATF7,BACH2,BCL11A,BCL2L11,C3,CA2,CCND3,CD101,CD36,CD40,CD74,CD86,CHI3L1,CSF1R,CSF2RB,CTSH,CXCR4,CYP2A6 (includes others),DAPK1,DHCR24,EBF1,F2R,FCER1G,FGR,FLNA,FN1,FOSL2,FYN,GATA2,GFI1B,GSE1,HDC,HIP1,HLA-A,HSPA12A,HSPA5,HSPA8,HSPH1,IFIT3,IFNLR1,IGHM,IKZF2,IL6ST,INPP4B,IRF8,ITGAM,ITGB2,KDM5C,KDM6A,LAMP1,LCP1,LGALS…	135		Cancer,Hematological Disease,Immunological Disease,Organismal Injury and Abnormalities	Acute leukemia	4.92e-16		-0.528	AARS1,ABCA9,ABCB4,ABCG2,ACSL4,ADCY7,ADGB,AHNAK,AKAP13,ALDH2,ALPK1,ANKRD11,ANKRD22,ANO4,ANXA1,APCDD1,ARHGAP26,ARHGAP35,ARID2,ARID5B,ASH1L,ASRGL1,ATM,ATP11A,ATP1B1,ATP5F1A,ATP6V1A,ATP8A2,ATP8B1,ATRX,ATXN1,AURKB,AXIN2,B4GALNT1,BCAS1,BCAS3,BCL2,BCLAF1,BCORL1,BCR,BEST1,BIRC5,BOC,BORCS8,BRAF,BRCA1,BRCA2,BTG2,BTNL9,BUB1B,C4A/C4B,CACNA1E,CACNB2,CALCRL,CALR,CAPN2,CBFB,CBL,CCNA2,CCND1,CCND2,CCND3,CD274,CD3…	394
Cellular Movement,Hematological System Development and Function,Immune Cell Trafficking	Migration of granulocytes	2.78e-18	Decreased	-3.292	ANXA1,ARAP3,ARHGAP1,ARHGAP25,C3,CAMP,CD177,CD44,Cdc42,CEBPE,CNN2,CORO1A,CYBB,FGR,FN1,GNAI2,GNAI3,HCK,HRH2,IL6ST,ITGAM,ITGB2,LGALS1,LGALS3,LSP1,LTF,MAPK13,MGAT5,MMP9,MRTFA,MYH9,MYLK,MYO1F,NLRP12,PECAM1,PIK3R5,PLAU,PLAUR,PLCB2,RAP1B,ROCK1,S100A8,S100A9,SIRPA,SOD1,TLN1,TLR4,TXN,VASP,VCAM1	50		Cancer,Hematological Disease,Immunological Disease,Organismal Injury and Abnormalities	Lymphocytic cancer	4.12e-18		-0.248	ABCG2,ABHD5,ACVRL1,ADAM19,ADD2,ADGRL2,AGTR1,AKNA,ALDH1A1,ALOX5,ANXA1,ANXA2,APBA1,APOE,ATF7,BACH2,BCL11A,BCL2L11,C3,CA2,CCND3,CD101,CD36,CD40,CD74,CD86,CHI3L1,CSF1R,CSF2RB,CTSH,CXCR4,CYP2A6 (includes others),DAPK1,DHCR24,EBF1,F2R,FGR,FLNA,FN1,FOSL2,FYN,GATA2,GFI1B,GSE1,HIP1,HLA-A,HSPA12A,HSPA5,HSPA8,HSPH1,IFIT3,IFNLR1,IGHM,IKZF2,IL6ST,INPP4B,IRF8,ITGAM,ITGB2,KDM5C,KDM6A,LAMP1,LCP1,LGALS1,LRRC1,LTB…	131		Infectious Diseases	Infection of cells	8.48e-18		-0.527	ACACB,ADGRE5,AGAP2,AHCTF1,AKAP13,ANKRD6,APAF1,APOE,APP,ARHGAP32,ARRB1,ATG16L2,ATG5,ATG7,ATMIN,ATP5F1B,ATP6V0A1,ATP6V0C,BCL11A,BCLAF1,BCR,BMP2K,BRCA1,BTG2,C1QBP,C1R,C3,CAD,CAMK1D,CASP4,CBL,CCR1,CCR2,CCT2,CD164,CD44,CD74,CD86,CDH1,CEP68,CHAF1A,CLTA,CLTB,CMKLR1,COL5A1,CPSF6,CRIM1,CSF1,CTSB,CTSS,CXADR,CXCR4,CYBB,DCTN1,DDX58,DHX9,DLGAP4,DNAJA2,DNAJB1,DNM2,DOCK10,DOK6,EEA1,EIF2AK4,ELANE,EPN1,EPS8,ERC1,…	258
Cellular Movement,Hematological System Development and Function,Immune Cell Trafficking	Migration of mononuclear leukocytes	2.15e-16	Decreased	-3.29	Abcb1b,ACTB,ADAM8,ALOX5,ANXA1,ANXA2,APBB1IP,APP,ARHGEF1,ARRB2,BACH2,BCL2,C3,CAMP,Ccl9,CCR9,CD28,CD44,CD74,Chil3/Chil4,CXCR4,CYTIP,DDX58,DIAPH1,DOCK8,ELF4,ETS1,FABP5,FLOT1,FN1,FYB1,GNAI2,GNAI3,GRK6,HCLS1,HDC,IL12A,IL6ST,IL7R,ITGAM,ITGB2,ITGB7,ITK,JAK2,KLF2,LCP1,LGALS1,LGALS3,Ly6a (includes others),MIF,MMP9,MYH9,MYLK,NR3C1,PDPK1,PECAM1,PFN1,PILRA,PLA2G6,PLAU,PLAUR,PLCB2,PTK2B,RAC2,RALGDS,RAP1B,RHOA…	86		Cancer,Hematological Disease,Organismal Injury and Abnormalities	Lymphocytic neoplasm	4.73e-18		-0.248	ABCG2,ABHD5,ACVRL1,ADAM19,ADD2,ADGRL2,AGTR1,AKNA,ALDH1A1,ALOX5,ANXA1,ANXA2,APBA1,APOE,ATF7,BACH2,BCL11A,BCL2L11,C3,CA2,CCND3,CD101,CD36,CD40,CD74,CD86,CHI3L1,CSF1R,CSF2RB,CTSH,CXCR4,CYP2A6 (includes others),DAPK1,DHCR24,EBF1,F2R,FGR,FLNA,FN1,FOSL2,FYN,GATA2,GFI1B,GSE1,HIP1,HLA-A,HSPA12A,HSPA5,HSPA8,HSPH1,IFIT3,IFNLR1,IGHM,IKZF2,IL6ST,INPP4B,IRF8,ITGAM,ITGB2,KDM5C,KDM6A,LAMP1,LCP1,LGALS1,LRRC1,LTB…	131		Cell-To-Cell Signaling and Interaction,Hematological System Development and Function,Immune Cell Trafficking,Inflammatory Response	Activation of leukocytes	4.55e-19		-0.504	AGRN,AHNAK,AHR,ANXA1,AP3D1,APOE,APP,ARRB2,ATF3,ATG5,ATM,AZI2,BANK1,BCL2,BCLAF1,BCR,BHLHE40,BID,BMP2K,BMPR1A,BTLA,C3,C4A/C4B,CALR,CBL,CCDC88B,CCR2,CD163,CD180,CD244,CD274,CD44,CD48,CD69,CD72,CD74,CD84,CD86,CDKN1A,CERK,CHI3L1,Chil3/Chil4,CLCN7,CLEC4E,CLEC5A,CLEC7A,CNR2,CORO1A,CSF1,CSF1R,CSF2RB,CST3,CTSS,CYBB,CYRIB,DAPP1,DDX58,DLG1,DOCK2,DUSP1,DUSP22,EIF2AK4,ELANE,EPX,ETS1,F10,F5,FAS,FCER1G,FCGR2A,F…	240
Cell-To-Cell Signaling and Interaction,Hematological System Development and Function,Immune Cell Trafficking	Adhesion of immune cells	2.78e-31	Decreased	-3.167	ADGRE5,ALCAM,ALOX15,ANXA1,APBB1IP,APP,ARAP3,ARHGEF1,ARRB2,ATRN,B4GALT1,C3,C5AR2,CACNA1C,CAMP,CCND1,CCR9,CD177,Cd24a,CD28,CD34,CD44,CD74,CD9,CLEC10A,CNR2,CORO1A,CSF2RB,CSF3R,CXCR4,CYBB,DIAPH1,ELANE,ENTPD1,FGR,FLNA,FLOT1,FN1,FYB1,GLRX,GNAI2,HCK,HDAC4,IL1R1,IL6ST,IL7R,ITGAM,ITGB2,ITGB7,ITK,JAK2,L1CAM,LBP,LCP1,LGALS1,LGALS3,LILRB3,LSP1,LTB4R,LTF,Ly6a (includes others),LYN,MGAT5,MIF,MRC1,MSR1,NEDD9,NE…	103		Cancer,Hematological Disease,Organismal Injury and Abnormalities	Hematologic cancer of cells	5.78e-16		-0.248	ABCG2,ABHD5,ACVRL1,ADAM19,ADD2,ADGRL2,AGTR1,AKNA,ALDH1A1,ALOX5,ANXA1,ANXA2,APBA1,ATF7,BACH2,BCL2L11,C3,CCND3,CD101,CD36,CD40,CD74,CD86,CHI3L1,CSF1R,CSF2RB,CTSH,CXCR4,CYP2A6 (includes others),DAPK1,DHCR24,EBF1,F2R,FGR,FN1,FOSL2,FYN,GATA2,GFI1B,GSE1,HIP1,HLA-A,HSPA12A,HSPA5,HSPA8,HSPH1,IFIT3,IFNLR1,IGHM,IKZF2,INPP4B,IRF8,ITGAM,ITGB2,KDM6A,LAMP1,LGALS1,LRRC1,LTBP1,LY6E,MC2R,MED12L,MET,MMP9,MOB3B,MYB…	120		Hematological System Development and Function,Tissue Morphology	Quantity of granulocytes	5.11e-20		-0.479	ADAM17,ADGRE5,AHR,ALOX15,ALOX5,ARHGDIA,BCL6,BCR,BID,C3,C4A/C4B,C5AR2,CCR2,CD200R1,CD34,CDKN1A,CERK,CFLAR,CLEC10A,CLEC4E,CLEC7A,CMKLR1,CNN2,CNR2,CSF1,CSF1R,CSF2RB,CSF3R,CTSE,CYBB,DDX58,DUSP1,DUSP5,EZH2,FAS,FCGR2A,FCGR2B,FES,FLI1,FUT7,GADD45A,GALNT1,GATA1,GFI1,Gm15807/Hmgn5,Gm21596/Hmgb1,GPR132,GRK6,GSN,HDC,HPSE,ID1,IKZF1,IL12A,IL15,IL17RA,IL18BP,IL1RL1,IL6ST,INPP5D,IRF8,ITGAL,ITGAM,ITGB2,ITGB7,JAK…	134
Cellular Movement,Hematological System Development and Function,Immune Cell Trafficking,Inflammatory Response	Migration of neutrophils	6.55e-17	Decreased	-3.019	ANXA1,ARAP3,ARHGAP1,ARHGAP25,CAMP,CD177,CD44,Cdc42,CEBPE,CNN2,CORO1A,CYBB,FGR,FN1,GNAI3,HCK,HRH2,IL6ST,ITGAM,ITGB2,LGALS3,LSP1,MAPK13,MGAT5,MMP9,MRTFA,MYH9,MYLK,MYO1F,NLRP12,PECAM1,PIK3R5,PLAU,PLCB2,RAP1B,ROCK1,S100A8,S100A9,SOD1,TLN1,TLR4,TXN,VCAM1	43		Cellular Development,Cellular Growth and Proliferation,Hematological System Development and Function,Lymphoid Tissue Structure and Development	Proliferation of lymphocytes	2.45e-18		-0.194	ANXA1,APOE,BACH2,BCL11A,BCL2L11,C3,C5AR1,CAMP,CBS/CBSL,CCND3,CD36,CD40,CD74,CD86,Clec2d (includes others),CORO1A,CSF2RB,CTSZ,CXCR4,CYBB,EBF1,FCER1G,FN1,FYN,GATA2,GFI1B,Gzmb,HSPA1A/HSPA1B,HSPA5,HSPA8,IGHM,IKZF2,IL6ST,IRF8,ITCH,ITGA2B,ITGAM,ITGB2,LAT2,LCP1,LGALS1,LTBP1,LTF,Ly6a (includes others),LY86,MMP9,MYB,NGF,NOTCH1,P2RX7,PAG1,PECAM1,PLAUR,PRKCA,PRKCQ,RAC2,SERPINA1,SLC4A1,SLPI,SMO,SPTA1,Srgn,TG…	71		Cardiovascular Disease,Hematological Disease,Organismal Injury and Abnormalities	Anemia	4.26e-24		-0.472	ABCB7,ADD3,ADK,ALDH2,ALOX15,ANK1,ANXA1,APC,APOE,ATG7,ATP1B1,ATP6V1E1,ATXN1,BCL2,BIN3,BLM,BRCA1,BRCA2,BRIP1,BUB1,C1QBP,C3,C4A/C4B,CALR,CBFB,CBL,CCND1,CCND2,CCND3,CD177,CDK4,CDK6,CSF1R,CSF2RB,CSF3R,CYP51A1,DCK,DHFR,DNMT1,DNMT3A,EDNRB,EGR1,EPB41,ERCC4,ETV6,EZH2,F10,FANCA,FANCB,FANCD2,FANCI,FANCM,FAS,FCER1G,FCGR2A,FCGR2B,FKBP1A,FLI1,FLT1,FLVCR1,FN1,FRMD4B,FUBP1,GATA1,GATA2,GCLC,Gm21596/Hmgb1,GPI,GSR,…	175
Cell-To-Cell Signaling and Interaction,Hematological System Development and Function	Interaction of phagocytes	2.35e-18	Decreased	-3.007	ALCAM,ALOX15,ANXA1,APP,ARAP3,B4GALT1,C3,CACNA1C,CAMP,CCND1,CD34,CD44,CLEC10A,CNR2,CORO1A,CSF3R,CXCR4,CYBB,FGR,FLNA,FN1,FYB1,GLRX,HCK,HDAC4,IL1R1,ITGAM,ITGB2,ITGB7,LBP,LCP1,LGALS3,LILRB3,LSP1,LYN,MGAT5,MIF,MRC1,MSR1,NEU1,PAK1,PLA2G6,PLAU,PLAUR,PLCB2,PLXNC1,PTPRC,RAC2,RHOA,ROCK1,S100A8,S100A9,SPI1,TLN1,TLR4,TXN,VCAM1,VEGFA	58		Hematological System Development and Function	Coagulation	1.43e-13		-0.159	ADTRP,ANXA2,APLP2,APOE,ARRB2,C3,CD177,CD36,DGKH,F2R,FCER1G,FLNA,FYN,GATA1,GATA2,HBB,HP,ITGA2B,LCN2,NBEAL2,P2RX7,PADI4,PECAM1,PF4,PLAUR,PRKCA,PRKCQ,PRKG1,RAB27B,SELPLG,SERPINF1,SLC4A1,TRPC6,VWF,ZFPM1	35		Cancer,Hematological Disease,Immunological Disease,Organismal Injury and Abnormalities	B-cell non-Hodgkin disease	8.12e-20		-0.456	ABCA13,ABCA7,ABHD5,AHNAK,AHR,ALOX5,ANXA1,ANXA6,APBA1,APP,ARHGEF28,ARID5B,ATF3,ATM,ATP10A,ATP11A,ATRN,BAZ2B,BCL2,BCL6,BCL7A,BCLAF1,BMF,BRAF,BRSK1,BTG1,BTG2,BZW2,CAD,CALCRL,CCND1,CCND2,CCND3,CCT3,CD180,CD274,CD48,CD68,CD69,CDC20,CDCA2,CDCA4,CDK1,CDK6,CEP112,CEP250,CEP350,CFLAR,CHAF1A,CHD2,CHD3,CHD6,CILK1,CLK1,COL20A1,COL4A2,CORO2A,CSF1R,CSF3R,CXCR4,CYP2A6 (includes others),DCK,DCLRE1C,DDB1,DDR1,DEN…	282
Hematological System Development and Function	Coagulation	4.04e-18	Decreased	-2.953	AKAP1,ANO6,ANXA2,APP,ARRB1,ARRB2,C1QBP,C3,CAPN1,CAPZA1,CAPZB,CD177,CD34,CTR9,CYFIP1,DGKA,DGKG,DOCK1,DOCK8,EHD1,ENTPD1,EPHB2,EPX,F5,FCER1G,FLNA,GATA1,GNAI2,GRIA1,GSN,HBB,HP,ITGA2B,ITPR2,ITPR3,JAK2,LCN2,LNPK,LYN,LYST,MAFG,MAPK3,MRTFA,NBEAL2,PADI4,PAFAH2,PDPK1,PECAM1,PIK3CB,PIK3R5,PLAUR,PRG2,PRKCA,PRKCB,PTGS1,PTPRJ,RAB27A,SERPINE2,SERPINF1,SLC4A1,STIM1,SYK,TLR4,TREM1,VASP,VCAN,WAS,YWHAZ,ZEB1	69		Cellular Development,Cellular Growth and Proliferation,Hematological System Development and Function,Hematopoiesis,Lymphoid Tissue Structure and Development,Tissue Development	Development of phagocytes	2.36e-10		-0.028	BCL11A,CAMP,CD40,CD74,CD9,CSF1R,CSF2RB,EBF1,FN1,GATA1,GATA2,IFI16,IGHM,IRF8,LTF,MYB,NGF,NOTCH1,P2RX7,PF4,PRKCA,RARA,S100A9,SMO,TAL1,TGFBR2,TNF,TRPM2	28		Cell-To-Cell Signaling and Interaction,Cellular Movement,Hematological System Development and Function,Immune Cell Trafficking,Inflammatory Response	Recruitment of phagocytes	8.74e-19		-0.367	ADAM17,ADGRG6,AHR,ALOX15,ALOX5,ANXA1,APOE,APP,ARRB2,ATG7,B4GALT6,BRAF,CCR1,CCR2,CD274,CD44,CD69,CD74,CHI3L1,CLEC10A,CLEC4E,CLEC5A,CMKLR1,CNN2,CSF1,CSF1R,CTSC,EIF2AK4,ELANE,ETS1,F13A1,FCGR2A,FCGR2B,FERMT3,FGR,FLOT1,FLT1,FUT7,GGT5,GLRX,Gm21596/Hmgb1,GPC3,GPR132,GRK6,GSN,HBEGF,HCK,HSPA1A/HSPA1B,IL17RA,IL6R,INPP5D,IRF5,ITGAM,ITGB2,LCN2,LRP1,LSP1,LTB4R,LYN,LYZ,MAPK7,MMP28,MPO,NCF4,NFE2L2,NLRP3,NOD1,NO…	108
Hematological System Development and Function,Organismal Functions	Coagulation of blood	1.84e-16	Decreased	-2.899	AKAP1,ANO6,ANXA2,APP,ARRB1,ARRB2,C1QBP,C3,CAPN1,CAPZA1,CAPZB,CD177,CD34,CYFIP1,DGKA,DGKG,DOCK1,DOCK8,EHD1,ENTPD1,EPHB2,EPX,F5,FCER1G,FLNA,GATA1,GNAI2,GRIA1,GSN,HBB,ITGA2B,ITPR2,ITPR3,JAK2,LCN2,LNPK,LYN,LYST,MAFG,MAPK3,MRTFA,NBEAL2,PADI4,PAFAH2,PDPK1,PECAM1,PIK3CB,PIK3R5,PRG2,PRKCA,PRKCB,PTGS1,PTPRJ,RAB27A,SERPINE2,SERPINF1,SLC4A1,STIM1,SYK,TLR4,VASP,VCAN,WAS,YWHAZ,ZEB1	65		Hematological System Development and Function,Tissue Morphology	Quantity of leukocytes	2.55e-22		-0.015	ABCG2,ALDH2,ALOX5,ANXA1,APOE,ARRB2,BACH2,BCL11A,BCL2L11,C1QA,C3,C5AR1,CAMP,CBS/CBSL,CCND3,CD101,CD36,CD40,CD74,CD86,CHI3L1,CORO1A,CSF1R,CSF2RB,CTSE,CXCR2,CXCR4,CYBB,DGAT1,EBF1,FCER1G,FLNA,FOSL2,FYN,GATA1,GATA2,Gzmb,HBB,HDC,HLA-A,HPSE,IGHM,IL6ST,IRF8,ITCH,ITGAM,ITGB2,LCN2,LGALS1,LITAF,LSP1,Ly6a (includes others),Meis1,MMP8,MMP9,MPO,MXD1,MYB,NGF,NOTCH1,P2RX7,PAG1,PECAM1,PILRA,PRKCQ,RAC2,RARA,S100A8…	91		Hematological Disease	Blood protein disorder	3.61e-32		-0.359	ANXA6,APBA1,APC,APOE,ARHGDIA,ARID2,ATM,ATP1B1,ATP6V1E1,ATR,ATRN,BCL11A,BCL2,BCL6,BCLAF1,BIRC5,BRAF,BRCA1,BRCA2,C3,C4A/C4B,CASP3,CBX7,CCNB2,CCND1,CCND2,CD163,CD180,CD274,CD2AP,CD44,CD48,CDC20,CDH1,CDK1,CDK4,CDKN1A,CDKN1B,CEBPD,CHAF1A,CILK1,CITED2,CLEC4A,CLK1,CSF1R,CSF2RA,CSF2RB,CSF3R,CSGALNACT2,CSMD1,CTSC,CUL4B,CXCR4,DAP,DCK,DEK,DHFR,DNMT3A,E2F2,EGR1,EMB,ENAH,ENTPD5,EPSTI1,EXOC4,F10,F11R,F5,FAS,FA…	223
Cell-To-Cell Signaling and Interaction,Cellular Movement,Hematological System Development and Function,Immune Cell Trafficking	Recruitment of granulocytes	7.78e-16	Decreased	-2.83	ADGRE5,ALOX15,ALOX5,ALOX5AP,ANXA1,ARAP3,ARRB2,ATG7,B4GALT1,C3,C5AR1,CAMP,CD28,CD44,CHI3L1,Chil3/Chil4,CLEC10A,CLEC5A,ELANE,FGR,FLOT1,GLRX,GRK6,GSN,HCK,IL1R1,ITGAM,ITGB2,KDM6B,LCN2,LGALS1,LGALS3,LSP1,LTB4R,LTF,LYN,LYZ,MGAT5,MIF,MMP9,NCF4,NFE2L2,OLR1,PIK3R5,RAP1B,ROCK1,RXRA,S100A8,SIGLEC9,STAT3,TIRAP,TLR4,TRPM2,VCAM1,XDH	55		Cellular Development,Cellular Growth and Proliferation,Hematological System Development and Function,Lymphoid Tissue Structure and Development	Proliferation of mononuclear leukocytes	1.46e-18		0.097	ANXA1,APOE,BACH2,BCL11A,BCL2L11,C3,C5AR1,CAMP,CBS/CBSL,CCND3,CD36,CD40,CD74,CD86,Clec2d (includes others),CORO1A,CSF1R,CSF2RB,CTSZ,CXCR4,CYBB,EBF1,FCER1G,FN1,FYN,GATA2,GFI1B,Gzmb,HSPA1A/HSPA1B,HSPA5,HSPA8,IGHM,IKZF2,IL6ST,IRF8,ITCH,ITGA2B,ITGAM,ITGB2,LAT2,LCP1,LGALS1,LTBP1,LTF,Ly6a (includes others),LY86,MMP9,MYB,NGF,NOTCH1,P2RX7,PAG1,PECAM1,PLAUR,PRKCA,PRKCQ,RAC2,SERPINA1,SLC4A1,SLPI,SMO,SPTA1,S…	72		Cellular Movement,Hematological System Development and Function,Immune Cell Trafficking	Cellular infiltration by leukocytes	7.2e-17		-0.317	ABCB4,ADAM17,AHR,ANXA1,APC,APOE,APP,ARHGAP25,ARRB1,ARRB2,ATG7,BID,BLM,BMPR1A,BMPR2,BRAF,C3,C4A/C4B,CBFB,CCR1,CCR2,CD274,CD44,CD48,CD86,CLEC5A,CMKLR1,CNR2,CSF1,CSF1R,CTSB,CYBB,CYSLTR1,DGCR8,DUSP1,EGLN1,ELANE,ETS1,FAS,FCER1G,FCGR2B,FLT1,FN1,FOXM1,FUT7,Gm21596/Hmgb1,GRK2,HCK,HGF,HLA-A,HSPD1,IFNGR1,IKBKE,IL12A,IL15,IL15RA,IL17RA,IL18BP,IL1RL1,IL6R,IL6ST,IRF5,ITGA1,ITGA4,ITGAL,ITGAM,ITGB2,ITGB3,JAK3,L…	153
Cell-mediated Immune Response,Cellular Development,Cellular Function and Maintenance,Cellular Growth and Proliferation,Embryonic Development,Hematological System Development and Function,Hematopoiesis,Lymphoid Tissue Structure and Development,Organ Development,Organismal Development,Tissue Development	T cell development	5.37e-19	Decreased	-2.679	ADA,AFF1,ANXA1,APAF1,ARRB1,BACH2,BCL10,BCL2,BCL2L11,BCL6,BHLHE40,C5AR1,CBL,CBX2,CCND1,CCR9,CD244,CD28,CD74,CDKN1B,CHD7,CNR2,CTR9,CXCR4,DCK,DDX58,DGKA,E2F2,EBF1,ELF4,ENTPD1,EP300,ETS1,F5,FCER1G,FLI1,FLT3,FNIP1,FURIN,FYB1,GATA1,HLA-DQA1,HLA-DQB1,HOXA9,ID2,IGF1R,IGF2R,IL12A,IL1R1,IL5RA,IL6ST,IL7R,IRAK3,IRF8,ITGB2,ITK,ITPKB,JAG1,KLF10,KLF2,LAMP1,LAT2,LEF1,LGALS1,MAPK3,MBP,MCL1,MIF,MINK1,MSR1,NAB1,NFK…	110		Cellular Development,Hematopoiesis,Tissue Development	Differentiation of bone marrow cells	3.13e-10		0.097	ABCG2,C3,C5AR1,CSF2RB,FCER1G,FN1,GATA1,GATA2,GFI1B,IL6ST,IRF8,ITGA2B,Meis1,MMP9,MYB,NOTCH1,PECAM1,PF4,PRKCQ,RARA,S100A9,SCIN,TAL1,TEK,TNF,ZFPM1	26		Infectious Diseases	Infection by RNA virus	9.52e-18		-0.301	ABCC2,ACACB,ADGRE5,ADK,AGAP2,AHCTF1,AKAP13,ALOX5,ANKRD6,APAF1,APOE,APP,ARHGAP32,ARRB1,ATG16L2,ATG5,ATG7,ATMIN,ATP5F1B,ATP6V0A1,ATP6V0C,BCL11A,BCL2,BCLAF1,BCR,BMP2K,BRCA1,BTG2,C1R,C3,C4A/C4B,CACNA2D2,CAD,CAMK1D,CBL,CCR1,CCR2,CCT2,CD164,CD44,CD74,CD86,CDH1,CEP68,CHAF1A,CLTA,CLTB,CMKLR1,COL5A1,CPSF6,CRIM1,CSF1,CSF2RA,CSF2RB,CTSB,CTSS,CXCR4,CYBB,CYP51A1,DDX5,DDX58,DHFR,DHX9,DLGAP4,DNAJA2,DNAJB1,DNM2,…	293
Cellular Development,Cellular Growth and Proliferation,Hematological System Development and Function,Lymphoid Tissue Structure and Development	Cell proliferation of T lymphocytes	1.64e-24	Decreased	-2.657	ACP3,ALCAM,ANO6,ANXA1,ARHGEF1,ARHGEF6,BACH2,BCL10,BCL2,BCLAF1,BHLHE40,C1QBP,C3,C5AR1,CAMP,CBL,CBX2,CCDC88B,CCND3,CD244,Cd24a,CD28,CD44,CD74,CDC25A,CDKN1B,CDKN2C,CHST3,CLEC10A,Clec2d (includes others),CORO1A,CXCR4,CYTIP,DCK,DGKA,DIAPH1,DOCK8,E2F2,EBI3,EHD1,ELF4,ESR1,ETS1,FCER1G,FLT3,FN1,FYB1,GNAI2,GPI,HCLS1,HLA-DQA1,HLA-DQB1,HMOX1,HRH2,ID2,IGF1R,IGHM,IKZF3,IL12A,IL1R1,IL31RA,IL6ST,IL7R,IRF8,ITGA2B…	130		Connective Tissue Disorders,Hematological Disease,Organismal Injury and Abnormalities	Thrombocytopenia	1.85e-10		0.101	ANGPT1,ANXA1,BCL2L11,C3,F2R,FCER1G,FLNA,GATA1,GFI1B,ITGA2B,LCN2,Ly6a (includes others),MECOM,MMP9,MYH10,NBEAL2,RARA,RASGRP4,SLC4A1,SOX6,TAL1,TNF,TNFSF13B,TRIM10,TSPAN33,VWF,ZFPM1	27		Hematological System Development and Function,Tissue Development	Accumulation of blood cells	4.02e-17		-0.297	ADGRE5,AHR,ALOX5,ANXA1,APOE,ARRB2,BCL2,BMF,BRAF,C1QTNF12,C3,C4A/C4B,CBFB,CBS/CBSL,CCR1,CCR2,CD274,CD44,CD86,CLEC4A,CMKLR1,CSF1,CTSC,CXCR4,CYBB,DDR1,DOCK1,DOCK2,DOCK8,DUSP1,E2F1,EGR1,ELANE,ENTPD1,ETS2,EZH2,FAS,FCGR2A,FCGR2B,GATA2,GFI1,Gm21596/Hmgb1,GNAQ,GRN,HDC,IER3,IFNGR1,IL10RA,IL12A,IL15,IL17RA,IL1RL1,IL6ST,INPP5D,IRF1,IRF5,ITGA1,ITGA2,ITGA4,ITGA6,ITGAL,ITGAM,ITGB2,KIT,KLF2,KRT18,L3MBTL3,LAMA5,…	114
Cellular Development,Cellular Growth and Proliferation,Hematological System Development and Function,Hematopoiesis,Lymphoid Tissue Structure and Development,Tissue Development	Differentiation of myeloid leukocytes	4.43e-17	Decreased	-2.631	ALOX15,ALOX5,APP,BCL2,BMPR1A,CAMP,CBL,CD74,CDKN1B,CDKN2D,CEBPE,CHI3L1,CNR2,CSF2RA,CSF2RB,CSF3R,CST3,CYBB,EPHB2,FANCA,FLT3,GAB3,GATA1,HCLS1,HOXA7,HOXA9,ID2,IFI16,IGF1R,IL1R1,IL6ST,IL7R,IRF8,ITGAM,L3MBTL3,LAIR1,LBR,LEF1,LGALS3,LTF,LYN,MAPK3,MEF2C,MIF,PARP1,PAX5,PLA2G4A,PLSCR1,PRKCA,RAC2,RALB,RB1,SHC1,SIGLEC8,SIGLEC9,SOD1,SP3,SPI1,STAT3,TCF4,TLR4,TREM1,TYROBP,VDR,VEGFA	65		Hematological System Development and Function,Lymphoid Tissue Structure and Development,Tissue Morphology	Quantity of T lymphocytes	1.64e-09		0.109	ABCG2,APOE,BACH2,BCL11A,BCL2L11,C5AR1,CAMP,CCND3,CD40,CD74,CD86,CHI3L1,CORO1A,CSF2RB,CTSE,CXCR4,DGAT1,FCER1G,FYN,Gzmb,HLA-A,IGHM,IL6ST,IRF8,ITGAM,ITGB2,LGALS1,MMP9,NOTCH1,P2RX7,PAG1,PRKCQ,SELPLG,SLC25A21,SPHK1,SPNS2,TAL1,TEK,TGFBR2,TNF,TNFSF13B,TRIB2,VCAM1,XRCC5,ZBTB7B	45		Inflammatory Disease	Chronic inflammatory disorder	3.85e-23		-0.264	ABCB10,ABCB4,ABCC2,ACLY,ACSL1,ACTN4,ACYP2,ADAM17,ADAMTS2,ADAMTS7,ADGRE5,ADGRG6,ADIPOR1,ADK,ADSS2,AHR,AKAP13,AKR1A1,ALOX15,ALOX5,ANXA1,APLP2,APOE,APP,ARAP2,ARRB1,ASAP1,ATIC,ATM,ATP1B1,ATP8A1,ATXN1,BCAS3,BCL2,BCL6,BIRC5,BRAF,C1QTNF6,C1R,C3,C4A/C4B,CA1,CACNA2D2,CACNB2,CALCRL,CALR,CAMK2D,CAPG,CASP3,CCNO,CCR1,CCR2,CD180,CD244,CD274,CD44,CD68,CD69,CD74,CD86,CDH1,CDK6,CDKN1A,CELF2,CERS6,CHI3L1,CKMT1A/CK…	375
Cell-mediated Immune Response,Cellular Function and Maintenance,Hematological System Development and Function	T cell homeostasis	1.12e-19	Decreased	-2.598	ADA,AFF1,ANXA1,APAF1,ARRB1,BACH2,BCL10,BCL2,BCL2L11,BCL6,BHLHE40,C5AR1,CBL,CBX2,CCNB2,CCND1,CCR9,CD244,CD28,CD74,CDKN1B,CHD7,CHST3,CNR2,CORO1A,CTR9,CXCR4,DCK,DDX58,DGKA,E2F2,EBF1,ELF4,ENTPD1,EP300,ETS1,F5,FCER1G,FLI1,FLT3,FNIP1,FURIN,FYB1,GATA1,HLA-DQA1,HLA-DQB1,HOXA9,ID2,IGF1R,IGF2R,IL12A,IL1R1,IL5RA,IL6ST,IL7R,IRAK3,IRF8,ITGB2,ITK,ITPKB,JAG1,KLF10,KLF2,LAMP1,LAT2,LEF1,LGALS1,MAPK3,MBP,MCL1,MIF,…	113		Hematological System Development and Function,Immune Cell Trafficking,Inflammatory Response,Tissue Development	Accumulation of granulocytes	1.42e-10		0.138	ALOX5,ANXA1,C5AR1,ELANE,HDC,ITGAM,ITGB2,LCN2,MAPK13,MMP8,MMP9,NCF1,S100A8,S100A9,SELPLG,SLPI,TNF,VCAM1	18		Hematological System Development and Function,Tissue Morphology	Quantity of leukocytes	1.55e-45		-0.262	Abcb1b,ABCG2,ADAM17,ADGRE5,AFF1,AHR,AKAP13,ALDH2,ALOX15,ALOX5,APBB1IP,APOE,APP,ARHGDIA,ARHGEF6,ARID3A,ARID5B,ATF3,ATG5,ATG7,ATM,B4GALNT1,BANK1,BCL11A,BCL2,BCL6,BCLAF1,BCR,BHLHE40,BID,BIRC5,BLM,BMF,BMPR2,BTLA,BUB1,C3,C4A/C4B,C5AR2,CALCRL,CASP3,CBFB,CBL,CBR3,CBS/CBSL,CCNB2,CCND3,CCR1,CCR2,CD180,CD200R1,CD244,CD274,CD34,CD44,CD48,CD69,CD72,CD74,CD84,CD86,CDK6,CDKN1A,CDKN1B,CERK,CFLAR,CHD7,CHI3L1,CLE…	385
Cell-To-Cell Signaling and Interaction,Hematological System Development and Function,Inflammatory Response	Binding of professional phagocytic cells	3.37e-18	Decreased	-2.506	ALCAM,ALOX15,ANXA1,APP,ARAP3,B4GALT1,C3,CACNA1C,CAMP,CCND1,CD34,CD44,CLEC10A,CNR2,CORO1A,CSF3R,CXCR4,CYBB,FGR,FLNA,FN1,GLRX,HCK,HDAC4,IL1R1,ITGAM,ITGB2,ITGB7,LBP,LCP1,LGALS3,LILRB3,LSP1,LYN,MGAT5,MIF,MRC1,MSR1,PAK1,PLA2G6,PLAU,PLAUR,PLCB2,PLXNC1,PTPRC,RAC2,RHOA,ROCK1,S100A8,S100A9,SPI1,TLN1,TLR4,TXN,VCAM1,VEGFA	56		Cellular Development,Cellular Growth and Proliferation,Hematological System Development and Function,Lymphoid Tissue Structure and Development	Proliferation of immune cells	3.86e-20		0.141	ANXA1,APOE,BACH2,BCL11A,BCL2L11,C3,C5AR1,CAMP,CBS/CBSL,CCND3,CD36,CD40,CD74,CD86,Clec2d (includes others),CORO1A,CSF1R,CSF2RB,CTSZ,CXCR4,CYBB,EBF1,FCER1G,FN1,FYN,GATA2,GFI1B,Gzmb,HSPA1A/HSPA1B,HSPA5,HSPA8,IGHM,IKZF2,IL6ST,IRF8,ITCH,ITGA2B,ITGAM,ITGB2,LAT2,LCP1,LGALS1,LTBP1,LTF,Ly6a (includes others),LY86,MET,MMP9,MYB,NBEAL2,NGF,NOTCH1,P2RX7,PAG1,PECAM1,PLAUR,PRKCA,PRKCQ,RAC2,S100A9,SERPINA1,SLC4A…	77		Cell-To-Cell Signaling and Interaction,Cellular Function and Maintenance,Hematological System Development and Function,Inflammatory Response	Phagocytosis by macrophages	5.63e-15		-0.259	ALOX15,ANXA1,APP,ATG5,ATG7,BIN1,C3,CALR,CAPG,CD44,CLIC4,CNN2,CSF1R,CSF2RA,DOCK2,FAS,FCER1G,FCGR2A,FCGR2B,FCN1,FGR,FYN,Gm21596/Hmgb1,GRK6,GRN,GSN,HCK,HGF,IL1RL1,INPP5D,ITGAM,ITGB2,LTB4R,MEX3B,MFGE8,NOD2,NPM1,P2RX7,PFKFB3,PGLYRP1,PLAUR,PRKCA,PTPRC,PTPRJ,PXN,RAPGEF3,RASA4,RGCC,RORA,S100A9,SCARB1,SCARF1,SH3BP2,SOAT1,SPI1,THBS1,TLR4,TNF,TREM2,UCP2,XBP1	61
Cell-To-Cell Signaling and Interaction,Cellular Movement,Hematological System Development and Function,Immune Cell Trafficking,Inflammatory Response	Recruitment of phagocytes	5.45e-18	Decreased	-2.454	ALOX15,ALOX5,ALOX5AP,ANXA1,APP,ARAP3,ARRB2,ATG7,B4GALT1,B4GALT6,C5AR1,CAMP,CD28,CD44,CD74,CHI3L1,CLEC10A,CLEC5A,CNN2,ELANE,ETS1,FGR,FLOT1,GLRX,GRK6,GSN,HCK,IL1R1,IL6ST,ITGAM,ITGB2,ITGB7,LCN2,LGALS3,LSP1,LTB4R,LTF,LYN,LYZ,MGAT5,MIF,MMP9,NCF4,NFE2L2,NFKBIA,OLR1,PARP1,PECAM1,PIK3R5,PLA2G6,RAP1B,RHOA,ROCK1,RXRA,S100A8,SIGLEC9,SLFN12L,STAT3,TIRAP,TLR4,TNFRSF1B,TRPM2,VCAM1,VDR,XDH	65		Cell-To-Cell Signaling and Interaction,Hematological System Development and Function,Immune Cell Trafficking,Inflammatory Response	Activation of T lymphocytes	1.79e-11		0.163	ANXA1,APOE,BACH2,BCL2L11,C3,CD40,CD74,CD86,CORO1A,CSF2RB,FCER1G,FN1,FYN,GFI1B,Gzmb,HLA-A,HSPH1,IFNLR1,IRF8,ITCH,ITGAM,ITGB2,LAT2,LGALS1,MGST1,NCF1,Nedd4,NOTCH1,P2RX7,PAG1,PECAM1,PIP5K1B,PRKCQ,TGFBR2,TNF,ZBTB7B	36		Cancer,Hematological Disease,Immunological Disease,Organismal Injury and Abnormalities	Mature B-cell lymphoma	2.1e-17		-0.246	AHR,ALOX5,ANXA1,ANXA6,APBA1,ATF3,ATM,ATRN,BCL2,BCL6,BCL7A,BCLAF1,BMF,BRAF,BRSK1,BTG1,CAD,CCND1,CCND2,CCND3,CCT3,CD180,CD274,CD48,CD68,CD69,CDC20,CDK1,CDK6,CEP112,CFLAR,CHAF1A,CHD3,CLK1,CORO2A,CSF1R,CSF3R,CXCR4,DCK,DDB1,DHFR,DNMT1,DOCK2,DSP,E2F1,E2F2,ETS1,EXOC4,EZH2,F11R,FASN,FCGR2A,FCGR2B,FKBP1A,FN1,FUBP1,G3BP1,GSN,GSR,GTF2I,H1-2,H2BC12,H6PD,HAT1,HDAC2,HDAC4,HDAC8,HDAC9,HELB,HGF,HLA-DQA1,HSP90AA1…	184
Cardiovascular Disease,Hematological Disease,Organismal Injury and Abnormalities	Thrombus	8.08e-18	Decreased	-2.38	ADA,ANXA2,APP,ARRB2,ATG7,ATP2A3,C3,CAPN1,DACH1,ENTPD1,EPHB2,ESR1,F5,FLNA,GPX3,HCLS1,HMOX1,ITGA2B,ITGAM,ITGB2,JAK2,LGALS3,LGALS3BP,LPL,MINK1,MYH9,NR3C1,PDE3B,PDE8A,PDPK1,PECAM1,PGR,PIK3C2A,PIK3CB,PLA2G4A,PLAU,PLCB2,PPP3CA,PPP3R1,PTGER4,PTGS1,PTK2B,PTPRJ,RAP1B,RHOA,RHOG,RRM2,S100A10,SERPINE2,SPTB,STIM1,STXBP5,SYK,TNFRSF1B,TWF2,VDR,VEGFA,VEGFC	58		Cellular Development,Cellular Growth and Proliferation,Hematological System Development and Function,Lymphoid Tissue Structure and Development	Cell proliferation of T lymphocytes	1.36e-16		0.192	ANXA1,APOE,BACH2,C3,C5AR1,CAMP,CBS/CBSL,CCND3,CD36,CD40,CD74,CD86,Clec2d (includes others),CORO1A,CSF2RB,CTSZ,CXCR4,FCER1G,FN1,FYN,GFI1B,Gzmb,HSPA1A/HSPA1B,HSPA5,HSPA8,IGHM,IL6ST,IRF8,ITCH,ITGA2B,ITGAM,ITGB2,LAT2,LCP1,LGALS1,LTBP1,LTF,Ly6a (includes others),MMP9,MYB,NOTCH1,P2RX7,PAG1,PECAM1,PLAUR,PRKCA,PRKCQ,RAC2,SLC4A1,SMO,SPTA1,Srgn,TGFBR2,TNF,TNFSF13B,VCAM1,VIM,XRCC5,ZBTB16,ZBTB7B	60		Hematological System Development and Function,Immune Cell Trafficking,Inflammatory Response,Tissue Development	Accumulation of leukocytes	5.99e-16		-0.221	ADGRE5,AHR,ALOX5,ANXA1,APOE,ARRB2,BCL2,BMF,BRAF,C1QTNF12,C3,C4A/C4B,CBS/CBSL,CCR1,CCR2,CD274,CD44,CD86,CLEC4A,CMKLR1,CSF1,CTSC,CXCR4,CYBB,DDR1,DOCK1,DOCK2,DOCK8,DUSP1,EGR1,ELANE,ENTPD1,ETS2,EZH2,FAS,FCGR2A,GFI1,Gm21596/Hmgb1,GNAQ,GRN,HDC,IER3,IFNGR1,IL10RA,IL12A,IL15,IL17RA,IL1RL1,IL6ST,INPP5D,IRF1,IRF5,ITGA1,ITGA2,ITGA4,ITGA6,ITGAL,ITGAM,ITGB2,KIT,KLF2,LAMA5,LCN2,LYN,MMP8,NCF1,NFATC2,NFKB1,NLRC4…	106
Cancer,Hematological Disease,Immunological Disease,Organismal Injury and Abnormalities	B cell cancer	1.86e-20	Decreased	-2.367	ABCA13,ABHD5,ABLIM1,ACOXL,ADA,ADD3,AGAP1,AGL,AKAP5,ALOX5,ANK1,ANTXR2,ANXA1,ANXA11,ANXA2,APP,ARHGAP1,ARHGAP42,ARHGEF1,ARPP21,ASTN2,ATP11A,ATP6V1E1,ATRN,BACH2,BCL10,BCL2,BCL2L11,BCL6,BCLAF1,BLNK,BTG1,BTG2,BZW2,C3,CACHD1,CBL,CBX2,Ccl9,CCNB2,CCND1,CCND3,CCNG2,CD101,CD163,CD180,CD244,CD28,CD44,CD63,CD74,CDK1,CDKN1B,CDKN2C,CEBPD,CHI3L1,CKAP4,CLEC4A,CMIP,CNTN5,CPEB2,CSF2RA,CSF2RB,CSF3R,CST3,CXCR4,DCK,DD…	267		Hematological System Development and Function,Tissue Morphology	Quantity of antigen presenting cells	1.84e-10		0.241	APOE,ARRB2,BACH2,BCL11A,BCL2L11,C5AR1,CAMP,CD36,CD40,CD86,CSF1R,CYBB,FCER1G,FOSL2,GATA1,GATA2,IGHM,IRF8,ITGB2,LCN2,LGALS1,LITAF,LSP1,MMP8,MMP9,PILRA,SELPLG,SLFN12L,SNCA,TEK,TGFBR2,TNF	32		Connective Tissue Disorders,Immunological Disease,Inflammatory Disease,Inflammatory Response,Organismal Injury and Abnormalities,Skeletal and Muscular Disorders	Rheumatoid arthritis	5.93e-24		-0.218	ABCB10,ACLY,ACSL1,ADAM17,ADAMTS2,ADAMTS7,ADGRE5,ADGRG6,ADIPOR1,ADSS2,AKAP13,AKR1A1,ALOX15,ALOX5,ANXA1,APLP2,APOE,ARAP2,ARRB1,ASAP1,ATIC,ATM,ATP1B1,ATP8A1,ATXN1,BCL6,BIRC5,C1QTNF6,C1R,C3,C4A/C4B,CACNA2D2,CACNB2,CALCRL,CALR,CAMK2D,CASP3,CCR1,CCR2,CD180,CD244,CD274,CD44,CD68,CD69,CD74,CD86,CDH1,CDK6,CELF2,CERS6,CHI3L1,CLEC4A,CLEC4E,COL4A2,CSF1,CSF2RB,CSF3R,CST3,CTSB,CTSC,CXCR4,CYYR1,DAXX,DDR1,DEDD2,…	276
Cell-To-Cell Signaling and Interaction,Hematological System Development and Function,Immune Cell Trafficking,Inflammatory Response	Activation of mononuclear leukocytes	1.38e-19	Decreased	-2.324	ADA,ALOX5,ANO6,ANXA1,ARRB2,BACH2,BANK1,BCL10,BCL2,BCL2L11,BCLAF1,BHLHE40,BLNK,C3,CAMP,CCDC88B,CD163,CD180,CD244,Cd24a,CD28,CD44,CD74,CLEC5A,CORO1A,DDX58,DOK3,EBF1,ELANE,ETS1,FCER1G,FLT3,FN1,HDAC4,HDAC9,HLA-DQB1,HRH2,IFNLR1,IGF2R,IGHM,IL12A,IMPDH2,IRAK3,IRF8,ITGAM,ITGB2,ITK,ITPKB,KLF2,KSR1,LAT2,LBP,LGALS1,LGALS3,LILRB3,LTB4R,LTF,LYN,LYST,MAPK3,MBP,MGAT5,MGST1,MIF,NCF1,NCK1,NFE2L2,NFKBIA,PAG1,PARP1…	102		Cellular Development,Cellular Growth and Proliferation,Embryonic Development,Hematological System Development and Function,Hematopoiesis,Lymphoid Tissue Structure and Development,Organ Development,Organismal Development,Tissue Development	Lymphopoiesis	2.35e-10		0.301	ANXA1,BACH2,BCL11A,BCL2L11,C5AR1,CCND3,CD36,CD40,CD74,CD86,CXCR2,CXCR4,EBF1,FCER1G,FUT8,FYN,GATA1,GATA2,GFI1B,HLA-A,IGHM,IKZF2,IL6ST,IRF8,ITCH,ITGAM,ITGB2,KDM5D,LAMP1,LAT2,LCP1,LGALS1,LSP1,LTBP1,MEF2D,MYB,NGF,NOTCH1,P2RX7,PAG1,PF4,PRKCA,PRKCQ,RASGRP4,TAL1,TGFBR2,TNF,TNFSF13B,XRCC5,ZBTB16,ZBTB7B,ZFPM1	52		Hematological System Development and Function,Inflammatory Response,Tissue Morphology	Quantity of phagocytes	6.03e-20		-0.196	ADAM17,AHR,APOE,ATF3,B4GALNT1,BCL11A,BCL2,BCL6,BCR,BID,C3,C4A/C4B,C5AR2,CBS/CBSL,CCR1,CCR2,CD200R1,CD86,CDKN1A,CERK,CFLAR,CLEC10A,CLEC4A,CLEC4E,CLEC7A,CLIC4,CMKLR1,CNN2,CNR2,CSF1,CSF1R,CSF3R,CTSB,CTSS,CTSV,CYBB,DDR1,DOCK8,EZH2,FAS,FCER1G,FCGR2A,FCGR2B,FES,FLI1,FUT7,GATA1,GATA2,GFI1,GHR,GPR132,GSN,HBEGF,HCK,HDC,HINT1,HOXA9,HPSE,ID1,IFNGR1,IGF1R,IGHM,IKZF1,IL12A,IL15,IL15RA,IL17RA,IL18BP,IL1RL1,IL6…	168
Cell-To-Cell Signaling and Interaction,Cellular Movement,Hematological System Development and Function,Immune Cell Trafficking	Recruitment of leukocytes	5.8e-21	Decreased	-2.208	ADGRE5,ALOX15,ALOX5,ALOX5AP,ANXA1,APP,ARAP3,ARRB2,ATG7,B4GALT1,B4GALT6,C3,C5AR1,CAMP,Ccl9,CD28,CD44,CD74,Cdc42,CHI3L1,Chil3/Chil4,CLEC10A,CLEC5A,CNN2,CNR2,CXCR4,DDX58,ELANE,ETS1,FABP5,FGR,FLOT1,FN1,GLRX,GRK6,GSN,HCK,HDC,HMOX1,IL12A,IL1R1,IL6ST,ITGAM,ITGB2,ITGB7,KDM6B,LCN2,LGALS1,LGALS3,LSP1,LTB4R,LTF,LYN,LYZ,MGAT5,MIF,MMP9,NCF4,NFE2L2,NFKBIA,OLR1,PARP1,PECAM1,PIK3R5,PLA2G6,RAP1B,RHOA,ROCK1,RXRA,S…	82		Hematological System Development and Function	Hemostasis	3.31e-15		0.346	ADTRP,ANXA2,APLP2,APOE,ARRB2,C3,CD177,CD36,CYBB,DGKH,F2R,FCER1G,FGR,FLNA,FN1,FYN,GATA1,GATA2,HBB,HP,IGHM,ITGA2B,ITGAM,LCN2,NBEAL2,P2RX7,PADI4,PECAM1,PF4,PLAUR,PRKCA,PRKCQ,PRKG1,RAB27B,SELPLG,SERPINF1,SLC4A1,TRPC6,VWF,ZFPM1	40		Connective Tissue Disorders,Inflammatory Disease,Organismal Injury and Abnormalities,Skeletal and Muscular Disorders	Rheumatic Disease	1.78e-27		-0.174	ABCB10,ABCC2,ABCG2,ACLY,ACSL1,ADAM17,ADAMTS2,ADAMTS3,ADAMTS7,ADGRE5,ADGRG6,ADIPOR1,ADSS2,AHR,AKAP13,AKR1A1,ALOX15,ALOX5,ANKH,ANXA1,APAF1,APLP2,APOE,ARAP2,ARAP3,ARRB1,ASAP1,ASNS,ATG5,ATIC,ATM,ATP1B1,ATP5MJ,ATP8A1,ATXN1,BANK1,BARD1,BCL2,BCL6,BID,BIRC5,C1QTNF6,C1R,C3,C4A/C4B,CACNA1B,CACNA2D2,CACNB2,CALCRL,CALR,CAMK2D,CAPN2,CASP3,CCND3,CCR1,CCR2,CD163,CD180,CD200R1,CD244,CD274,CD34,CD44,CD68,CD69,CD7…	406
Cellular Development,Cellular Growth and Proliferation,Hematological System Development and Function,Hematopoiesis,Lymphoid Tissue Structure and Development,Tissue Development	Leukopoiesis	7.18e-40	Decreased	-2.165	ADA,AFF1,ALOX15,ALOX5,ANXA1,APAF1,APP,ARID3A,ARRB1,BACH2,BCL10,BCL2,BCL2L11,BCL6,BHLHE40,BLNK,BMPR1A,C5AR1,CAMP,CAST,CBL,CBX2,CCND1,CCND3,CCR9,CD244,Cd24a,CD28,CD44,CD74,CD9,Cdc42,CDKN1B,CDKN2D,CEBPE,CHD7,CHI3L1,CNR2,CSF2RA,CSF2RB,CSF3R,CST3,CTR9,CXCR4,CYBB,DCK,DDX58,DGKA,DNTT,DOCK8,E2F2,EBF1,ELF4,EMP1,ENTPD1,EP300,EPHB2,ESR1,ETS1,F5,FANCA,FCER1G,FLI1,FLT3,FN1,FNIP1,FURIN,FYB1,GAB3,GATA1,HCLS1,HD…	193		Hematological System Development and Function,Tissue Development	Accumulation of blood cells	2.49e-14		0.379	ALOX5,ANXA1,APOE,ARRB2,BCL2L11,C3,C5AR1,CBS/CBSL,CD40,CD86,CXCR2,CXCR4,CYBB,ELANE,F2R,GATA2,HDC,IL6ST,ITGAM,ITGB2,LCN2,MAPK13,MMP8,MMP9,NCF1,NOTCH1,P2RX7,PRKCQ,S100A8,S100A9,SELPLG,SLPI,TGFBR2,TNF,VCAM1,ZBTB16	36		Cell-To-Cell Signaling and Interaction,Hematological System Development and Function	Activation of blood cells	1.06e-19		-0.133	AGRN,AHNAK,AHR,ANXA1,AP3D1,APOE,APP,ARRB2,ATF3,ATG5,ATM,AZI2,BANK1,BCL2,BCLAF1,BCR,BHLHE40,BID,BMP2K,BMPR1A,BTLA,C3,C4A/C4B,CALR,CBL,CCDC88B,CCR2,CD163,CD180,CD244,CD274,CD44,CD48,CD69,CD72,CD74,CD84,CD86,CDKN1A,CERK,CHI3L1,Chil3/Chil4,CLCN7,CLEC4E,CLEC5A,CLEC7A,CNR2,CORO1A,CSF1,CSF1R,CSF2RB,CST3,CTSS,CYBB,CYRIB,DAPP1,DDX58,DLG1,DOCK2,DUSP1,DUSP22,EIF2AK4,ELANE,ENTPD1,EPHB2,EPX,ETS1,F10,F5,FAS,FC…	256
Hematological Disease,Immunological Disease	B-cell lymphoproliferative disorder	5.48e-20	Decreased	-2.104	ABCA13,ABHD5,ABLIM1,ACOXL,ADA,ADD3,AGAP1,AGL,AKAP5,AKNA,ALOX5,ANK1,ANTXR2,ANXA1,ANXA11,ANXA2,APP,ARHGAP1,ARHGAP42,ARHGEF1,ARPP21,ASTN2,ATP11A,ATP6V1E1,ATRN,BACH2,BCL10,BCL2,BCL2L11,BCL6,BCLAF1,BLNK,BTG1,BTG2,BZW2,C3,CACHD1,CBL,CBX2,Ccl9,CCNB2,CCND1,CCND3,CCNG2,CD101,CD163,CD180,CD244,CD28,CD44,CD63,CD74,CDK1,CDKN1B,CDKN2C,CEBPD,CHI3L1,CKAP4,CLEC4A,CMIP,CNTN5,COL19A1,CPD,CPEB2,CSF2RA,CSF2RB,CSF3R,…	284		Cellular Movement,Hematological System Development and Function,Immune Cell Trafficking	Cellular infiltration by granulocytes	5.14e-15		0.404	ANXA1,ANXA2,APOE,ARRB2,C3,C5AR1,CD36,CORO1A,CXCR2,ELANE,F2R,FCER1G,GATA2,ITGAM,ITGB2,LCN2,LGALS1,MET,MMP8,MMP9,NCF1,PF4,PRKCA,PRKCQ,PRKG1,RAC2,SERPINA1,SIGLEC8,SPHK1,TGFBR2,TNF,TRPM2,VWF	33		Cell-mediated Immune Response,Cellular Development,Cellular Function and Maintenance,Cellular Growth and Proliferation,Embryonic Development,Hematological System Development and Function,Hematopoiesis,Lymphoid Tissue Structure and Development,Organ Development,Organismal Development,Tissue Development	Differentiation of T lymphocytes	6.25e-15		-0.107	ADAM17,AFF1,AHR,ANXA1,AP3D1,APAF1,APC,ARRB1,ATM,ATP7A,BCL11A,BCL2,BCL6,BHLHE40,BLM,BRAF,CARMIL2,CBFB,CBL,CD274,CD69,CD74,CD86,CDK6,CDKN1B,Cdkn1c,CFLAR,CHD7,CLEC4E,CTR9,CXCR4,DCK,DCLRE1C,DNAJA2,DNAJB1,DNMT1,E2F1,E2F2,EFNB1,EGR1,EIF2AK4,ENTPD1,ETS1,EZH2,FCGR2B,FUT7,FYN,GATA1,GATA2,GFI1,HIVEP2,HLA-DMA,HLA-DQA1,HNRNPL,HSP90AA1,HSP90B1,HSPD1,ID1,IFNGR1,IFNGR2,IGF1R,IKZF1,IKZF2,IL10RA,IL12A,IL15,IL17RA…	142
Cancer,Hematological Disease,Immunological Disease,Organismal Injury and Abnormalities	B-cell neoplasm	1.03e-19	Decreased	-2.104	ABCA13,ABHD5,ABLIM1,ACOXL,ADA,ADD3,AGAP1,AGL,AKAP5,AKNA,ALOX5,ANK1,ANTXR2,ANXA1,ANXA11,ANXA2,APP,ARHGAP1,ARHGAP42,ARHGEF1,ARPP21,ASTN2,ATP11A,ATP6V1E1,ATRN,BACH2,BCL10,BCL2,BCL2L11,BCL6,BCLAF1,BLNK,BTG1,BTG2,BZW2,C3,CACHD1,CBL,CBX2,Ccl9,CCNB2,CCND1,CCND3,CCNG2,CD101,CD163,CD180,CD244,CD28,CD44,CD63,CD74,CDK1,CDKN1B,CDKN2C,CEBPD,CHI3L1,CKAP4,CLEC4A,CMIP,CNTN5,COL19A1,CPD,CPEB2,CSF2RA,CSF2RB,CSF3R,…	283		Hematological System Development and Function,Tissue Development	Accumulation of myeloid cells	8.29e-12		0.487	ALOX5,ANXA1,APOE,C3,C5AR1,CBS/CBSL,CD40,ELANE,F2R,GATA2,HDC,IL6ST,ITGAM,ITGB2,LCN2,MAPK13,MMP8,MMP9,NCF1,S100A8,S100A9,SELPLG,SLPI,TNF,VCAM1	25		Cell-To-Cell Signaling and Interaction,Inflammatory Response	Response of macrophages	8.62e-20		-0.096	ABCA7,ALOX15,ANXA1,APP,ATG5,ATG7,ATP7A,BIN1,BRD3,C3,CALR,CAPG,CD44,CLEC7A,CLIC4,CNN2,CSF1R,CSF2RA,DDX58,DOCK2,EIF2AK4,FAS,FCER1G,FCGR2A,FCGR2B,FCN1,FGR,FYN,Gm21596/Hmgb1,GRK6,GRN,GSN,HCK,HDAC2,HGF,IL10RA,IL15,IL1RL1,IL6R,IL6ST,INPP5D,IRF2,IRF8,ITGAM,ITGB2,LTB4R,LYN,MEX3B,MFGE8,NOD2,NPM1,NR3C1,NTN1,P2RX7,PFKFB3,PGLYRP1,PLAUR,PLCB2,PRKAA1,PRKCA,PRKCE,PTPRC,PTPRJ,PXN,RAPGEF3,RASA4,RGCC,RORA,S100A9,S…	83
Cellular Development,Cellular Growth and Proliferation,Hematological System Development and Function,Hematopoiesis,Lymphoid Tissue Structure and Development,Tissue Development	Differentiation of phagocytes	1.25e-17	Decreased	-2.099	ALOX5,APP,BCL2,BCL6,BMPR1A,CAMP,CD74,CDKN2D,CEBPE,CHI3L1,CNR2,CSF2RA,CSF2RB,CSF3R,CST3,CYBB,EBF1,EMP1,EPHB2,ESR1,FANCA,FLT3,FN1,GAB3,GATA1,HCLS1,HOXA7,HOXA9,ID2,IFI16,IL1R1,IL7R,IRF8,ITGAM,JAG1,JAK2,L3MBTL3,LAIR1,LBR,LEF1,LGALS3,LILRB3,LTF,LYN,MEF2C,PARP1,PAX5,PBXIP1,PLA2G4A,PLSCR1,PRKCA,RB1,RFFL,S100A9,SHC1,SIGLEC9,SOD1,SP3,SPI1,STAT3,TCF4,TLR4,TREM1,TRPM2,TYROBP,VDR,VEGFA	67		Cell-mediated Immune Response,Cellular Function and Maintenance,Hematological System Development and Function	T cell homeostasis	1.7e-09		0.497	ANXA1,BCL11A,BCL2L11,C5AR1,CD40,CD74,CD86,CORO1A,CXCR2,CXCR4,EBF1,FCER1G,FYN,GATA1,GATA2,GFI1B,HLA-A,IKZF2,IL6ST,IRF8,ITCH,ITGB2,KDM5D,LAMP1,LAT2,LGALS1,LTBP1,MYB,NOTCH1,P2RX7,PAG1,PF4,PRKCA,PRKCQ,RASGRP4,SPNS2,TAL1,TGFBR2,TNF,TNFSF13B,XRCC5,ZBTB16,ZBTB7B,ZFPM1	44		Hematological System Development and Function,Hematopoiesis,Tissue Development	Development of bone marrow	5.11e-19		-0.072	ADAM17,AKAP13,ALOX15,BCL2,BIRC5,CASP3,CBFB,CBL,CCR1,CD44,CDKN1A,Clec2d (includes others),CNR2,CSF1,CSF2RB,CSF3R,E2F1,EGR1,ENPP1,ETV6,EZH2,FANCA,FAS,FLI1,FN1,FOS,GATA1,GATA2,GFI1,GFI1B,H4-16,H4C1,H4C11,H4C12,H4C13,H4C15,H4C2,H4C3,H4C4,H4C6,H4C8,H4C9,HDAC2,HIVEP2,HIVEP3,Hmga2,HMGB2,IKZF1,IL15,IL1RL1,IL6R,IL6ST,ITCH,ITGAL,KHDRBS1,KIT,KMT2E,LAIR1,Marcks,MCL1,MDM2,MDM4,MEF2C,NFE2,NFKB1,NLRP12,NPM1,PBX…	96
Cell-To-Cell Signaling and Interaction,Hematological System Development and Function,Immune Cell Trafficking,Inflammatory Response	Activation of lymphocytes	1.01e-17		-1.949	ADA,ALOX5,ANO6,ANXA1,BACH2,BANK1,BCL10,BCL2,BCL2L11,BCLAF1,BHLHE40,BLNK,C3,CAMP,CCDC88B,CD180,CD244,Cd24a,CD28,CD44,CD74,CORO1A,DDX58,DOK3,EBF1,ELANE,ETS1,FCER1G,FLT3,FN1,HDAC4,HDAC9,HLA-DQB1,HRH2,IFNLR1,IGF2R,IGHM,IL12A,IMPDH2,IRAK3,IRF8,ITGAM,ITGB2,ITK,ITPKB,KLF2,KSR1,LAT2,LGALS1,LGALS3,LILRB3,LTB4R,LTF,LYN,LYST,MBP,MGAT5,MGST1,MIF,NCF1,NCK1,NFE2L2,NFKBIA,PAG1,PARP1,PAX5,PBX1,PECAM1,PIP5K1B,PPP…	95		Hematological System Development and Function,Immune Cell Trafficking,Inflammatory Response,Tissue Development	Accumulation of leukocytes	7.42e-14		0.509	ALOX5,ANXA1,APOE,ARRB2,BCL2L11,C3,C5AR1,CBS/CBSL,CD40,CD86,CXCR2,CXCR4,CYBB,ELANE,F2R,HDC,IL6ST,ITGAM,ITGB2,LCN2,MAPK13,MMP8,MMP9,NCF1,NOTCH1,P2RX7,PRKCQ,S100A8,S100A9,SELPLG,SLPI,TGFBR2,TNF,VCAM1	34		Hematological System Development and Function,Lymphoid Tissue Structure and Development,Tissue Morphology	Quantity of T lymphocytes	3.06e-30		-0.072	Abcb1b,ABCG2,AFF1,AHR,APBB1IP,APOE,APP,ARHGDIA,ARHGEF6,ARID5B,ATM,BCL11A,BCL2,BCLAF1,BHLHE40,BIRC5,BLM,BMF,BTLA,CASP3,CBFB,CBL,CCNB2,CCND3,CCR1,CCR2,CD200R1,CD244,CD274,CD44,CD48,CD69,CD74,CD84,CD86,CDK6,CDKN1A,CDKN1B,CFLAR,CHD7,CHI3L1,CLEC10A,CLEC4A,CMKLR1,CORO1A,CSF1,CSF2RB,CTSD,CTSE,CTSS,CTSV,CXCR4,CYP27A1,DCK,DCLRE1C,DDR1,DDX58,DENND1B,DGKA,DKC1,DNMT1,DNMT3A,DOCK2,DOCK8,DUSP5,E2F1,E2F2,EEF1D,…	228
Cellular Development,Cellular Growth and Proliferation,Hematological System Development and Function,Lymphoid Tissue Structure and Development	Proliferation of immune cells	9.12e-43		-1.821	ACP3,ADA,ALCAM,ANO6,ANXA1,ARHGDIB,ARHGEF1,ARHGEF6,B3GNT5,BACH2,BANK1,BCL10,BCL2,BCL2L11,BCL6,BCLAF1,BHLHE40,BLNK,BTG1,C1QBP,C3,C5AR1,CAMP,CBL,CBX2,CCDC88B,CCND1,CCND3,CD180,CD244,Cd24a,CD28,CD44,CD74,CDC25A,Cdc42,CDKN1B,CDKN2C,CDKN2D,CHST3,CLEC10A,Clec2d (includes others),CLEC4A,CNR2,CORO1A,CSF2RB,CXCR4,CYBB,CYTIP,DCK,DGKA,DIAPH1,DNTT,DOCK8,E2F2,EBF1,EBI3,EHD1,ELF4,EP300,EPHB2,ESR1,ETS1,FCER1G,FL…	194		Cellular Development,Cellular Growth and Proliferation,Hematological System Development and Function,Hematopoiesis,Lymphoid Tissue Structure and Development,Tissue Development	Hematopoiesis of mononuclear leukocytes	3.21e-12		0.517	ANXA1,BACH2,BCL11A,BCL2L11,C5AR1,CAMP,CCND3,CD36,CD40,CD74,CD86,CSF1R,CSF2RB,CXCR2,CXCR4,EBF1,FCER1G,FUT8,FYN,GATA1,GATA2,GFI1B,HLA-A,IFI16,IGHM,IKZF2,IL6ST,IRF8,ITCH,ITGAM,ITGB2,KDM5D,LAMP1,LAT2,LCP1,LGALS1,LSP1,LTBP1,LTF,MEF2D,MYB,NGF,NOTCH1,P2RX7,PAG1,PF4,PRKCA,PRKCQ,RARA,RASGRP4,TAL1,TGFBR2,TNF,TNFSF13B,XRCC5,ZBTB16,ZBTB7B,ZFPM1	58		Connective Tissue Disorders,Inflammatory Disease,Inflammatory Response,Organismal Injury and Abnormalities,Skeletal and Muscular Disorders	Polyarthritis	4.65e-15		-0.06	AHR,ANXA1,APOE,ARRB1,BCL6,CCR1,CCR2,CD180,CD200R1,CD274,CD44,CD69,CD74,CD86,CDH1,CTR9,CTSS,DHFR,DUSP1,DUSP2,F11R,F13A1,FAS,FCGR2B,FES,FLT1,FN1,FOS,FOSB,GSR,HLA-DQA1,HNMT,HSPA1A/HSPA1B,IFNGR1,IL12A,IL17RA,IL1R2,IL1RL1,IL6R,LGALS1,MCL1,NCF4,NFKB1,NR4A2,NUMB,P2RX7,PARP1,PECAM1,PIK3CG,PLAUR,PRR5,PTGER4,PTGS1,PTGS2,PTPRC,S100A10,S100A8,S100A9,SELE,SORL1,SPP1,STAT1,STAT3,STAT4,STING1,TGFB1,THBS1,TIE1,T…	75
Cellular Movement,Hematological System Development and Function,Immune Cell Trafficking	Cellular infiltration by leukocytes	5.57e-19		-1.813	ADA,ADAM8,AGTRAP,ALOX5AP,ANXA1,ANXA2,APP,ARHGAP25,ARRB1,ARRB2,ATG7,B4GALT1,BMPR1A,C3,C5AR1,CAST,CD28,CD44,CES1,CFTR,CLEC5A,CNR2,CORO1A,CSF2RB,CTSB,CYBB,ELANE,ESR1,ETS1,FCER1G,FCN1,FN1,FOXM1,HCK,HMOX1,IL12A,IL1R1,IL6ST,ITGAM,ITGB2,ITK,LBP,LCN2,LGALS1,LGALS3,LILRB3,LRRK2,LTB4R,LTF,Ly6a (includes others),LYN,MAPK3,MIF,MMP8,MMP9,MSR1,MYLK,NAAA,NCF1,NFE2L2,NFKBIA,OLFM4,PARP1,PGLYRP1,PLA2G4A,PLAU,PLCB2…	97		Hematological System Development and Function,Organismal Development,Tissue Morphology	Quantity of blood	1.47e-11		0.557	ADD2,ALOX5,APOE,AQP1,CCND3,DMTN,EPB42,GATA1,HBA1/HBA2,HBB,IL6ST,ITGA2B,KEL,LCN2,MMP9,MXD1,MYB,NBEAL2,PKLR,PRKG1,RAB27B,RAC2,SLC14A1,SLC4A1,SOX6,SPTA1,SPTB,TSPAN33,VCAM1	29		Cellular Movement,Immune Cell Trafficking	Leukocyte migration	1.47e-35		-0.06	Abcb1b,ABCB4,ACTN4,ADAM17,ADGRG6,AHR,ALOX15,ALOX5,ANO6,ANXA1,APBB1IP,APC,APOE,APP,ARAP3,ARHGAP25,ARHGEF6,ARRB1,ARRB2,ATG7,ATRN,B4GALT6,BCL2,BCR,BID,BLM,BMPR1A,BMPR2,BRAF,BTLA,C1QBP,C3,C4A/C4B,C5AR2,CALR,CAMK1D,CAPG,CBFB,CBL,CCDC88A,CCND1,CCR1,CCR2,CD274,CD34,CD44,CD48,CD69,CD72,CD74,CD86,CDH1,CDKN1A,CHI3L1,Chil3/Chil4,CLEC10A,CLEC4E,CLEC5A,CLEC7A,CMKLR1,CNN2,CNR2,CORO1A,CSF1,CSF1R,CSF2RA,CSF2RB,C…	353
Hematological System Development and Function,Lymphoid Tissue Structure and Development,Tissue Morphology	Quantity of lymphocytes	9.85e-39		-1.807	ADA,AFF1,Ank2,APBB1IP,APP,ARHGDIB,ARHGEF1,ARHGEF6,ARID3A,ATG7,ATP6AP2,B3GNT5,B4GALT1,BACH2,BANK1,BCL10,BCL2,BCL2L11,BCLAF1,BHLHE40,BLNK,C3,C5AR1,CAMP,CCNB2,CCND3,CCR9,CD180,CD244,Cd24a,CD28,CD44,CD74,Cdc42,CDKN1B,CDKN2C,CEBPE,CHD7,CHI3L1,CHST3,CLEC4A,CMTM6,CNR2,CORO1A,CSF2RB,CTSB,CXCR4,CYTIP,DCK,DDX58,DGAT1,DGKA,DIAPH1,DOCK8,E2F2,EBF1,EBI3,ELF4,EP300,EPS15,ESR1,ETS1,FABP5,FCER1G,FLI1,FLT3,FNIP1,F…	180		Hematological System Development and Function,Tissue Morphology	Quantity of blood cells	4.19e-31		0.596	ABCG2,ADD2,ALDH2,ALOX5,ANXA1,APOE,AQP1,ARRB2,BACH2,BCL11A,BCL2L11,C1QA,C3,C5AR1,CAMP,CBS/CBSL,CCND3,CD101,CD36,CD40,CD74,CD86,CD9,CHI3L1,CORO1A,CSF1R,CSF2RB,CTSE,CXCR2,CXCR4,CYBB,DGAT1,DMTN,EBF1,EPB42,FCER1G,FLNA,FOSL2,FYN,GATA1,GATA2,Gzmb,HBA1/HBA2,HBB,HDC,HLA-A,HPSE,IGHM,IL6ST,IRF8,ITCH,ITGA2B,ITGAM,ITGB2,KEL,LCN2,LGALS1,LITAF,LSP1,Ly6a (includes others),MECOM,Meis1,MMP8,MMP9,MPO,MXD1,MYB,NBEAL…	112		Cancer,Hematological Disease,Organismal Injury and Abnormalities	Chronic myeloproliferative neoplasm	1.37e-16		-0.058	ALOX15,ANXA1,APAF1,APC,ARHGAP26,ATP1B1,BCR,BMPR2,BRAF,CALR,CBL,CD44,CDC25A,CDK1,CHEK1,CKAP2L,CPT1A,CSF1R,CSF2RA,CSF2RB,CSF3R,DAAM1,DCK,DDR1,DDX58,DHFR,DNMT1,DNMT3A,EZH2,F10,FANCD2,FAS,FCER1G,FKBP1A,FYN,GATA2,GNAQ,H2AX,HCK,HOOK1,IDH1,IRAK2,IRF5,IRF8,JAK1,JAK3,JUN,KIT,LCN2,LYN,MECOM,MGMT,MYBL2,NFE2,NOTCH2,NPM1,NR3C1,NUMB,PARP1,PDE7B,PDE8A,PDGFRB,PIAS2,POLA1,POLB,POLD1,POLE,POLE2,POLE3,PPAT,PPP3CA,P…	95
Cellular Development,Cellular Growth and Proliferation,Hematological System Development and Function,Lymphoid Tissue Structure and Development	Proliferation of mononuclear leukocytes	3.51e-38		-1.703	ACP3,ADA,ALCAM,ANO6,ANXA1,ARHGDIB,ARHGEF1,ARHGEF6,B3GNT5,BACH2,BANK1,BCL10,BCL2,BCL2L11,BCL6,BCLAF1,BHLHE40,BLNK,C1QBP,C3,C5AR1,CAMP,CBL,CBX2,CCDC88B,CCND1,CCND3,CD180,CD244,Cd24a,CD28,CD44,CD74,CDC25A,Cdc42,CDKN1B,CDKN2C,CHST3,CLEC10A,Clec2d (includes others),CLEC4A,CNR2,CORO1A,CXCR4,CYBB,CYTIP,DCK,DGKA,DIAPH1,DNTT,DOCK8,E2F2,EBF1,EBI3,EHD1,ELF4,EP300,EPHB2,ESR1,ETS1,FCER1G,FLI1,FLT3,FN1,FYB1,GA…	179		Cell-To-Cell Signaling and Interaction,Hematological System Development and Function,Inflammatory Response	Binding of blood platelets	1.06e-09		0.6	ARRB2,C3,CD36,CYBB,FCER1G,FGR,FN1,FYN,IGHM,ITGA2B,ITGAM,PADI4,PECAM1,SELPLG,VWF	15		Cell-To-Cell Signaling and Interaction,Cellular Function and Maintenance,Inflammatory Response	Phagocytosis of antigen presenting cells	2.83e-15		-0.025	ABCA7,ALOX15,ANXA1,APP,ATG5,ATG7,BIN1,BRAF,C3,CALR,CAPG,CD44,CLIC4,CNN2,CSF1R,CSF2RA,DOCK2,FAS,FCER1G,FCGR2A,FCGR2B,FCN1,FGR,FYN,Gm21596/Hmgb1,GRK6,GRN,GSN,HCK,HGF,IL1RL1,INPP5D,ITGAM,ITGB2,LTB4R,MEX3B,MFGE8,NOD2,NPM1,P2RX7,PFKFB3,PGLYRP1,PLAUR,PRKCA,PTPRC,PTPRJ,PXN,RAPGEF3,RASA4,RGCC,RORA,S100A9,SCARB1,SCARF1,SH3BP2,SOAT1,SPI1,THBS1,TLR4,TNF,TREM2,UCP2,XBP1	63
Hematological System Development and Function,Tissue Morphology	Quantity of mononuclear leukocytes	3.07e-38		-1.7	ADA,AFF1,Ank2,APBB1IP,APP,ARHGDIB,ARHGEF1,ARHGEF6,ARID3A,ATG7,ATP6AP2,B3GNT5,B4GALT1,BACH2,BANK1,BCL10,BCL2,BCL2L11,BCLAF1,BHLHE40,BLNK,C3,C5AR1,CAMP,CCNB2,CCND3,CCR9,CD180,CD244,Cd24a,CD28,CD44,CD74,Cdc42,CDKN1B,CDKN2C,CEBPE,CHD7,CHI3L1,CHST3,CLEC4A,CMTM6,CNN2,CNR2,CORO1A,CSF2RB,CSF3R,CTSB,CXCR4,CYTIP,DCK,DDX58,DGAT1,DGKA,DIAPH1,DOCK8,E2F2,EBF1,EBI3,ELF4,EP300,EPS15,ESR1,ETS1,F630028O10Rik,FABP5…	184		Cellular Movement,Hematological System Development and Function,Immune Cell Trafficking	Transmigration of leukocytes	3.63e-16		0.609	ANXA1,CD177,CD40,CD74,CD86,CXCR2,CXCR4,CYBB,ELANE,FN1,ITGAM,ITGB2,LGALS1,LSP1,MET,MMP9,MYLK3,NOTCH1,PECAM1,PRKCQ,RAC2,SELPLG,SLPI,TGFBR2,TNF,TRPC6,TSPAN33,VCAM1	28		Cellular Development,Cellular Growth and Proliferation,Hematological System Development and Function,Lymphoid Tissue Structure and Development	Proliferation of immune cells	6.3e-31		-0.023	ABI2,ACLY,ACP3,ADK,AHNAK,AHR,AKAP13,ANXA1,APOE,APPL1,ARHGDIA,ARHGEF6,ATAD5,ATM,AURKB,BANK1,BCL11A,BCL2,BCL6,BCLAF1,BCR,BHLHE40,BIRC5,BLM,BRAF,BRCA1,BTG1,BTLA,BTNL9,C1QBP,C3,CALR,CARMIL2,CASP3,CBFB,CBL,CBS/CBSL,CCDC88B,CCND2,CCND3,CCR2,CD180,CD244,CD274,CD2AP,CD44,CD48,CD69,CD72,CD74,CD84,CD86,CDC25A,CDH1,CDK6,CDKN1A,CDKN1B,CFLAR,CLEC10A,Clec2d (includes others),CLEC4A,CNR2,CORO1A,CSF1,CSF1R,CSF2R…	304
Cellular Development,Cellular Growth and Proliferation,Hematological System Development and Function,Hematopoiesis,Tissue Development	Development of hematopoietic cells	1.25e-17		-1.653	ACTR2,ALOX15,BCL2,BCL2L11,BCL6,BLNK,BNIP3L,CBL,CCND1,CCND3,CCR9,CD74,Cdc42,CDKN1B,CSF2RB,CSF3R,CXCR4,DCK,E2F2,EBF1,EP300,ETS1,F5,FANCA,FLI1,FLT3,FN1,FNIP1,GATA1,Hmga2,HMGB2,HOXA9,HSPA9,IGHM,IL6ST,IL7R,IRF8,ITGA2B,ITK,JAK2,LAIR1,LAT2,LYN,MAFG,MEF2C,MEF2D,MIF,MMP9,MRTFA,NAB1,NFKBIA,PAX5,PBX1,PBXIP1,PECAM1,PLSCR1,PRMT1,PSTPIP2,PTPRC,RASGRP4,RB1,RPS6KA1,S100A9,SHC1,SOD1,SP3,SPI1,STAT3,SYK,TCF4,TNFSF1…	74		Hematological Disease,Immunological Disease	Eosinophilia	1.58e-09		0.664	ACTB,ALDH2,ALOX5,ANXA1,ARRB2,C3,CA2,CD40,CD86,CSF1R,CXCR4,ENO1,HDC,HLA-A,HSPA5,IRF8,PHLDB2,PRKCQ,SIGLEC8,SLPI,SPNS2,TNF,TNFSF13B	23		Infectious Diseases	Viral Infection	3.38e-40		-0.019	ABCC2,ABCD2,ABCE1,ACACB,ACSL1,ACTN1,ADGRE5,ADK,AGAP2,AGO4,AHCTF1,AHR,AKAP13,ALOX5,ANKRD6,ANXA1,ANXA6,AP3D1,APAF1,APBB1IP,APOE,APP,ARHGAP32,ARL4C,ARRB1,ARRDC3,ATG16L2,ATG5,ATG7,ATM,ATMIN,ATP1B3,ATP5F1B,ATP6V0A1,ATP6V0C,ATP6V1A,ATR,ATRX,BCL11A,BCL2,BCLAF1,BCR,BMP2K,BRCA1,BTG2,C1R,C3,C4A/C4B,CACNA2D2,CAD,CAMK1D,CAPN3,CASP3,CBL,CCDC9B,CCNA2,CCR1,CCR2,CCT2,CD164,CD200R1,CD274,CD44,CD48,CD69,CD74,CD86,…	556
Cell-To-Cell Signaling and Interaction,Hematological System Development and Function,Immune Cell Trafficking	Binding of granulocytes	7.28e-15		-1.65	ADGRE5,ANXA1,ARAP3,B4GALT1,C3,CD44,CNR2,CORO1A,CSF3R,CYBB,ELANE,FGR,FLNA,FN1,GLRX,HCK,HDAC4,IL1R1,ITGAM,ITGB2,LBP,LCP1,LGALS1,LGALS3,LILRB3,LSP1,LTF,LYN,MGAT5,PECAM1,PLAU,PLAUR,PLCB2,S100A8,S100A9,TLN1,TLR4,TXN,VCAM1,VEGFA	40		Cellular Movement,Hematological System Development and Function,Immune Cell Trafficking,Inflammatory Response	Infiltration by neutrophils	9.44e-14		0.716	ANXA1,ANXA2,APOE,C3,C5AR1,CD36,CORO1A,CXCR2,ELANE,FCER1G,ITGAM,ITGB2,LCN2,LGALS1,MET,MMP8,MMP9,NCF1,PF4,PRKCA,PRKG1,RAC2,SERPINA1,SPHK1,TGFBR2,TNF,TRPM2,VWF	28		Dermatological Diseases and Conditions,Inflammatory Disease,Inflammatory Response,Organismal Injury and Abnormalities	Dermatitis	2.96e-19		0.002	ADAM17,AHCY,AHNAK,AHR,ALOX15,ANXA1,APOE,ARFGAP3,ARHGDIA,ATM,BCL2,BTLA,C3,CALR,CAPG,CAPZB,CCNA2,CCR2,CD44,CD74,CDC25A,CDH1,CFL1,CGAS,CNN3,CSF2RA,CSF2RB,CST3,CTSE,CTSV,CXCR4,CYP51A1,CYSLTR1,CYTIP,DHFR,DPYSL2,DUSP1,DUSP2,ENO1,EPS8,FABP5,FAS,FCER1G,FCGR2A,FCGR2B,FGR,FKBP1A,FKBP4,FLOT1,FUT7,FYN,GADD45A,Gm21596/Hmgb1,GRK2,GSN,GSR,H3-3A/H3-3B,HCK,HDAC2,HLA-A,HLA-DQA1,HNMT,HNRNPR,HRH2,HSF2,HTR2A,IFI30,IF…	163
Cellular Development,Cellular Growth and Proliferation,Hematological System Development and Function,Lymphoid Tissue Structure and Development	Proliferation of lymphocytes	1.54e-38		-1.646	ACP3,ADA,ALCAM,ANO6,ANXA1,ARHGDIB,ARHGEF1,ARHGEF6,B3GNT5,BACH2,BANK1,BCL10,BCL2,BCL2L11,BCL6,BCLAF1,BHLHE40,BLNK,C1QBP,C3,C5AR1,CAMP,CBL,CBX2,CCDC88B,CCND1,CCND3,CD180,CD244,Cd24a,CD28,CD44,CD74,CDC25A,Cdc42,CDKN1B,CDKN2C,CHST3,CLEC10A,Clec2d (includes others),CLEC4A,CNR2,CORO1A,CXCR4,CYBB,CYTIP,DCK,DGKA,DIAPH1,DNTT,DOCK8,E2F2,EBF1,EBI3,EHD1,ELF4,EP300,EPHB2,ESR1,ETS1,FCER1G,FLI1,FLT3,FN1,FYB1,GA…	178		Hematological System Development and Function,Hematopoiesis,Tissue Morphology	Quantity of hematopoietic progenitor cells	3.03e-19		0.758	ADD2,ALDH2,APOE,BCL11A,BCL2L11,CCND3,CD36,CD40,CD86,CD9,CORO1A,CTSE,CXCR4,DMTN,EBF1,EPB42,FCER1G,FLNA,FOSL2,FYN,GATA1,HBA1/HBA2,HBB,IGHM,IL6ST,IRF8,ITGA2B,ITGB2,KEL,LCN2,Ly6a (includes others),MECOM,Meis1,MXD1,MYB,NBEAL2,NOTCH1,PAG1,PECAM1,PRKCQ,PRKG1,RAC2,SLC4A1,SLFN12L,SMO,SOX6,SPNS2,TAL1,TNF,TNFSF13B,TSPAN33,VCAM1,XRCC5,ZBTB16,ZBTB7B	55		Hematological System Development and Function,Hematopoiesis	Development of hematopoietic system	9.41e-20		0.048	ABCG2,ADAM17,AKAP13,ALOX15,BCL2,BCL6,BCR,BIRC5,BRCA1,CASP3,CBFB,CBL,CCND1,CCND3,CCR1,CD44,CD74,CDKN1A,CDKN1B,Clec2d (includes others),CNR2,CSF1,CSF2RB,CSF3R,CXCR4,DCK,E2F1,EED,EEF1D,EFNB1,EGR1,ENPP1,ERG,ETS1,ETV6,EZH2,F5,FANCA,FAS,FLI1,FN1,FNIP1,FOS,FYN,GATA1,GATA2,GFI1,GFI1B,H4-16,H4C1,H4C11,H4C12,H4C13,H4C15,H4C2,H4C3,H4C4,H4C6,H4C8,H4C9,HDAC2,HIVEP2,HIVEP3,Hmga2,HMGB2,IFNGR1,IGHM,IKZF1,IL15,IL…	136
Hematological System Development and Function,Humoral Immune Response,Lymphoid Tissue Structure and Development,Tissue Morphology	Quantity of B lymphocytes	1.44e-28		-1.559	AFF1,APBB1IP,APP,ARHGDIB,ARHGEF1,ARHGEF6,ARID3A,ATG7,B3GNT5,BACH2,BANK1,BCL10,BCL2,BCL2L11,BCLAF1,BLNK,C3,CAMP,CCND3,CCR9,CD180,Cd24a,CD28,CD74,Cdc42,CDKN2C,CEBPE,CLEC4A,CNR2,CTSB,CXCR4,DCK,DOCK8,EBF1,ELF4,EP300,EPS15,ESR1,ETS1,FCER1G,FLI1,FLT3,FNIP1,GAPT,GCNT2,HCLS1,HLA-DQA1,HOXA9,ID2,IGHM,IKZF3,IL5RA,IL6ST,IL7R,IPMK,IRF8,ITGB2,ITGB7,ITK,ITPR2,ITPR3,KLF2,KLF3,KLHL6,LAIR1,LCN2,LILRB3,LYN,MARK2,MD…	101		Cell-To-Cell Signaling and Interaction,Hematological System Development and Function	Interaction of phagocytes	1.16e-15		0.768	ANXA1,APOE,C3,CAMP,CD40,CD86,CORO1A,CTSZ,CXCR2,CXCR4,CYBB,F2R,FGR,FLNA,FN1,HPSE,ITGAM,ITGB2,LCP1,LSP1,PF4,PLAUR,PRKCQ,RAC2,S100A8,S100A9,SELPLG,SERPINA1,TGFBR2,TNF,VCAM1,VWF	32		Cell-To-Cell Signaling and Interaction,Inflammatory Response	Immune response of antigen presenting cells	7.8e-19		0.058	ABCA7,ALOX15,ANXA1,APP,ATG5,ATG7,BIN1,BRAF,BRD3,C3,CALR,CAPG,CD44,CD68,CD74,CD86,CLIC4,CNN2,CSF1R,CSF2RA,CST3,CTSS,DDX58,DOCK2,EIF2AK4,FAS,FCER1G,FCGR2A,FCGR2B,FCN1,FGR,FN1,FYN,Gm21596/Hmgb1,GRK6,GRN,GSN,HCK,HGF,HSP90AA1,IGHM,IL10RA,IL15,IL1RL1,IL6R,IL6ST,INPP5D,IRF2,IRF8,ITGAM,ITGB2,LTB4R,LYN,MEX3B,MFGE8,NOD2,NPM1,NR3C1,NTN1,P2RX7,PFKFB3,PGLYRP1,PLAUR,PRKAA1,PRKCA,PTPRC,PTPRJ,PXN,RAPGEF3,RASA4,R…	89
Cancer,Hematological Disease,Immunological Disease,Organismal Injury and Abnormalities	B-cell lymphoma	7.46e-19		-1.534	ABHD5,ABLIM1,ADA,AKAP5,ALOX5,ANXA1,ANXA11,ANXA2,APP,ARHGAP1,ARHGAP42,ARHGEF1,ARPP21,ATRN,BCL10,BCL2,BCL2L11,BCL6,BCLAF1,BTG1,BTG2,BZW2,CBX2,CCND1,CCND3,CD101,CD180,CD44,CD63,CD74,CDK1,CDKN1B,CDKN2C,CHI3L1,CMIP,CSF2RB,CSF3R,CST3,CXCR4,DCK,DDX58,DENND4A,DGKA,DIAPH1,DNAJB14,DNMT3B,DNTT,DOCK1,E2F2,EHD1,EP300,ETS1,EYA1,FHIT,FN1,FYB1,GNAI2,GPSM2,GSN,GSR,GYS1,H6PD,HCLS1,HDAC4,HDAC9,HIP1,HLA-DQA1,HMOX1,H…	172		Cell-To-Cell Signaling and Interaction,Hematological System Development and Function,Immune Cell Trafficking,Inflammatory Response	Activation of lymphocytes	1.37e-13		0.776	ALOX5,ANXA1,APOE,BACH2,BCL2L11,C1QA,C3,CAMP,CD40,CD74,CD86,CORO1A,CSF2RB,EBF1,ELANE,FCER1G,FN1,FYN,GFI1B,Gzmb,HLA-A,HSPH1,IFNLR1,IGHM,IRF8,ITCH,ITGAM,ITGB2,LAT2,LGALS1,LTF,MGST1,NCF1,Nedd4,NOTCH1,P2RX7,PAG1,PECAM1,PIP5K1B,PRKCQ,S100A9,TGFBR2,TNF,TNFSF13B,ULBP1,ZBTB7B	46		Cellular Movement,Hematological System Development and Function,Immune Cell Trafficking	Cell movement of leukocytes	7.24e-29		0.108	Abcb1b,ABCB4,ACTN4,ADAM17,AHR,ALOX5,ANO6,ANXA1,APBB1IP,APC,APOE,APP,ARAP3,ARHGAP25,ARRB1,ARRB2,ATG7,ATRN,BCL2,BID,BLM,BMPR1A,BMPR2,BRAF,C1QBP,C3,C4A/C4B,C5AR2,CALR,CAMK1D,CAPG,CBFB,CCDC88A,CCND1,CCR1,CCR2,CD274,CD44,CD48,CD69,CD72,CD74,CD86,CDH1,CDKN1A,Chil3/Chil4,CLEC5A,CMKLR1,CNN2,CNR2,CORO1A,CSF1,CSF1R,CSF2RA,CSF3R,CST3,CTSB,CTSE,CTSS,CTSV,CTTN,CXADR,CXCR4,CYBB,CYSLTR1,CYTIP,DDX58,DEK,DGCR8,DO…	305
Cellular Development,Cellular Growth and Proliferation,Hematological System Development and Function,Hematopoiesis,Tissue Development	Development of hematopoietic progenitor cells	8.09e-18		-1.503	ACTR2,ALOX15,BCL2,BCL2L11,BCL6,BLNK,BNIP3L,CBL,CCND1,CCND3,CCR9,CD74,Cdc42,CDKN1B,CSF2RB,CSF3R,CXCR4,DCK,E2F2,EBF1,EP300,ETS1,F5,FANCA,FLI1,FLT3,FN1,FNIP1,GATA1,Hmga2,HMGB2,HOXA9,HSPA9,IGHM,IL6ST,IL7R,IRF8,ITGA2B,ITK,JAK2,LAIR1,LAT2,LYN,MAFG,MEF2C,MEF2D,MIF,MMP9,MRTFA,NAB1,NFKBIA,PAX5,PBX1,PBXIP1,PECAM1,PLSCR1,PRMT1,PSTPIP2,PTPRC,RASGRP4,RB1,RPS6KA1,S100A9,SHC1,SOD1,SP3,SPI1,SYK,TCF4,TNFSF13B,TNR…	73		Hematological System Development and Function,Tissue Morphology	Quantity of myeloid cells	9.39e-26		0.791	ADD2,ALOX5,ANXA1,APOE,BACH2,BCL2L11,C1QA,C3,C5AR1,CAMP,CBS/CBSL,CD101,CD36,CD40,CD9,CSF1R,CSF2RB,CTSE,CXCR2,CXCR4,CYBB,DMTN,EPB42,FLNA,FOSL2,GATA1,GATA2,HBA1/HBA2,HBB,HDC,HPSE,IL6ST,IRF8,ITGAM,ITGB2,KEL,LCN2,LGALS1,LITAF,LSP1,Ly6a (includes others),Meis1,MMP8,MMP9,MPO,MXD1,MYB,NBEAL2,NGF,PECAM1,PILRA,PRKG1,RAC2,S100A8,S100A9,SELPLG,SERPINA1,SIGLEC8,SLC4A1,SLFN12L,SLPI,SMO,SNCA,SOX6,Srgn,TAL1,TEK,…	72		Cell-To-Cell Signaling and Interaction,Inflammatory Response	Immune response of macrophages	1.11e-17		0.148	ABCA7,ALOX15,ANXA1,APP,ATG5,ATG7,BIN1,BRD3,C3,CALR,CAPG,CD44,CLIC4,CNN2,CSF1R,CSF2RA,DDX58,DOCK2,EIF2AK4,FAS,FCER1G,FCGR2A,FCGR2B,FCN1,FGR,FYN,Gm21596/Hmgb1,GRK6,GRN,GSN,HCK,HGF,IL10RA,IL15,IL1RL1,IL6R,IL6ST,INPP5D,IRF2,IRF8,ITGAM,ITGB2,LTB4R,LYN,MEX3B,MFGE8,NOD2,NPM1,NR3C1,NTN1,P2RX7,PFKFB3,PGLYRP1,PLAUR,PRKAA1,PRKCA,PTPRC,PTPRJ,PXN,RAPGEF3,RASA4,RGCC,RORA,S100A9,SCARB1,SCARF1,SH3BP2,SOAT1,SPI1,…	76
Cancer,Hematological Disease,Immunological Disease,Organismal Injury and Abnormalities	Lymphocytic cancer	6.17e-22		-1.478	ABCA13,ABHD5,ABLIM1,ACOXL,ACTG1,ADA,ADAM19,ADD3,AFAP1L1,AGAP1,AGL,AKAP5,AKNA,ALOX5,ANK1,ANTXR2,ANXA1,ANXA11,ANXA2,ANXA7,APP,ARHGAP1,ARHGAP42,ARHGEF1,ARPP21,ASTN2,ATG7,ATP11A,ATP6V1E1,ATRN,BACH2,BCL10,BCL2,BCL2L11,BCL6,BCLAF1,BLNK,BTG1,BTG2,BZW2,C1R,C3,CACHD1,CAD,CBL,CBX2,Ccl9,CCNA2,CCNB2,CCND1,CCND3,CCNG2,CD101,CD163,CD180,CD244,CD28,CD34,CD44,CD63,CD74,Cdc42,CDH23,CDK1,CDKN1B,CDKN2C,CEBPD,CHI3L1…	349		Cellular Movement,Hematological System Development and Function,Immune Cell Trafficking	Transmigration of granulocytes	2.89e-15		0.803	ANXA1,CD177,CXCR2,CYBB,FN1,ITGAM,ITGB2,LGALS1,LSP1,MET,MMP9,MYLK3,PECAM1,PRKCQ,SLPI,TGFBR2,TNF,TRPC6,VCAM1	19		Cell-To-Cell Signaling and Interaction,Hematological System Development and Function,Inflammatory Response	Binding of professional phagocytic cells	4.38e-17		0.17	ADAM17,ADGRB1,ALOX15,ANXA1,APOE,APP,ARAP3,C3,CCND1,CCR1,CD34,CD44,CD48,CD69,CDH1,CLEC10A,CNR2,CORO1A,CSF1,CSF3R,CTTN,CXCR4,CYBB,DNAJC1,ERG,FCGR2A,FERMT3,FGR,FLT1,FN1,FUT7,GLRX,HCK,HDAC4,HPSE,IL15,INPP5D,ITGA4,ITGA6,ITGAL,ITGAM,ITGB2,ITGB3,ITGB7,JUN,KIT,LBP,LCP1,LSP1,LYN,MITF,MRC1,MSN,NOTCH2,PAK1,PIK3CG,PLAU,PLAUR,PLCB2,PLXNC1,PREX1,PRTN3,PTGS2,PTPN6,PTPRC,RAC2,RHOB,S100A8,S100A9,SCARB1,SELE,SELL,…	87
Cancer,Hematological Disease,Organismal Injury and Abnormalities	Hematologic cancer of cells	2.89e-21		-1.461	ABCA13,ABHD5,ABLIM1,ACOXL,ACTG1,ADA,ADAM19,ADD3,AFAP1L1,AGAP1,AGL,AKAP5,AKNA,ALOX5,ANK1,ANXA1,ANXA11,ANXA2,ANXA7,APP,ARHGAP1,ARHGAP42,ARHGEF1,ARPP21,ASTN2,ATG7,ATP11A,ATRN,BACH2,BCL10,BCL2,BCL2L11,BCL6,BCLAF1,BLNK,BTG1,BTG2,BZW2,C1R,C3,CACHD1,CAD,CBL,CBX2,CCNA2,CCND1,CCND3,CD101,CD163,CD180,CD244,CD28,CD34,CD44,CD63,CD74,Cdc42,CDK1,CDKN1B,CDKN2C,CHI3L1,CKAP4,CMIP,CNTN5,COL19A1,CPD,CRYBG1,CSF2RA,C…	318		Cellular Movement,Hematological System Development and Function,Immune Cell Trafficking,Inflammatory Response	Cellular infiltration by phagocytes	6.22e-14		0.851	ANXA1,ANXA2,APOE,C3,C5AR1,CD36,CD86,CORO1A,CSF1R,CSF2RB,CXCR2,CYBB,ELANE,FCER1G,GATA2,HSPA5,ITGAM,ITGB2,LCN2,LGALS1,MET,MMP8,MMP9,NCF1,P2RX7,PF4,PRKCA,PRKCQ,PRKG1,RAC2,SERPINA1,SPHK1,TGFBR2,Tmsb4x (includes others),TNF,TRPM2,VWF	37		Cellular Development,Cellular Growth and Proliferation,Hematological System Development and Function,Humoral Immune Response,Lymphoid Tissue Structure and Development	Proliferation of B lymphocytes	5.06e-15		0.173	ACLY,ARHGDIA,ARHGEF6,ATAD5,ATM,BANK1,BCL11A,BCL2,BCL6,BCR,BTLA,CASP3,CBL,CCND2,CCND3,CD180,CD244,CD274,CD44,CD72,CD74,CD86,CDKN1A,CDKN1B,CLEC4A,DAPP1,DCLRE1C,EED,EPHB2,ETS1,EZR,FAS,FCGR2B,FLI1,Fus,FYN,GAPT,HCK,HSPD1,IFI16,IGHM,IKZF2,IKZF3,IL15,INPP5D,IRF2,IRF8,JUNB,KLF2,KLF3,KLF4,KLF9,KMT2D,LAG3,LCP1,LGALS9B,LPIN1,LY75,LY86,LYN,MALT1,MAP3K1,MDM2,MEF2C,MFNG,MIR17HG,MTBP,NCKAP1L,NFATC1,NFATC2,NFKB1…	113
Cancer,Hematological Disease,Immunological Disease,Organismal Injury and Abnormalities	Neoplasia of leukocytes	2.79e-23		-1.457	ABCA13,ABHD5,ABLIM1,ACOXL,ACTG1,ADA,ADAM19,ADD3,AFAP1L1,AGAP1,AGL,AKAP5,AKNA,ALOX5,ANK1,ANTXR2,ANXA1,ANXA11,ANXA2,ANXA7,APP,ARHGAP1,ARHGAP42,ARHGEF1,ARPP21,ASTN2,ATG7,ATP11A,ATP6V1E1,ATRN,BACH2,BCL10,BCL2,BCL2L11,BCL6,BCLAF1,BLNK,BTG1,BTG2,BZW2,C1R,C3,CACHD1,CAD,CBL,CBX2,Ccl9,CCNA2,CCNB2,CCND1,CCND3,CCNG2,CD101,CD163,CD180,CD244,CD28,CD34,CD44,CD63,CD74,Cdc42,CDK1,CDKN1B,CDKN2C,CEBPD,CHI3L1,CKAP4…	347		Cell-To-Cell Signaling and Interaction,Hematological System Development and Function,Immune Cell Trafficking,Inflammatory Response	Activation of mononuclear leukocytes	5.3e-14		0.872	ALOX5,ANXA1,APOE,ARRB2,BACH2,BCL2L11,C1QA,C3,CAMP,CD40,CD74,CD86,CORO1A,CSF2RB,EBF1,ELANE,FCER1G,FN1,FYN,GFI1B,Gzmb,HLA-A,HSPH1,IFNLR1,IGHM,IRF8,ITCH,ITGAM,ITGB2,LAT2,LGALS1,LTF,MGST1,NCF1,Nedd4,NOTCH1,P2RX7,PAG1,PECAM1,PIP5K1B,PRKCQ,S100A9,TGFBR2,TNF,TNFSF13B,TRPM2,ULBP1,ZBTB7B	48		Cell-To-Cell Signaling and Interaction,Cellular Movement,Hematological System Development and Function,Immune Cell Trafficking	Recruitment of leukocytes	4.84e-21		0.188	ADAM17,ADGRG6,AHR,ALOX15,ALOX5,ANXA1,APOE,APP,ARRB2,ATG7,B4GALT6,BRAF,BTLA,C3,C4A/C4B,CCR1,CCR2,CD274,CD44,CD69,CD74,CHI3L1,CLEC10A,CLEC4E,CLEC5A,CLEC7A,CMKLR1,CNN2,CNR2,CSF1,CSF1R,CSF2RB,CTSC,CXCR4,DDX58,EGR1,EIF2AK4,ELANE,ETS1,F13A1,FABP5,FCGR2A,FCGR2B,FERMT3,FGR,FLOT1,FLT1,FN1,FOS,FUT7,GGT5,GLRX,Gm21596/Hmgb1,GPC3,GPR132,GRK6,GSN,HBEGF,HCK,HDC,HPSE,HSPA1A/HSPA1B,IL12A,IL15,IL15RA,IL17RA,IL1RL1…	136
Cancer,Hematological Disease,Immunological Disease,Organismal Injury and Abnormalities	Tumorigenesis of lymphocytes	7.66e-22		-1.412	ABCA13,ABHD5,ABLIM1,ACOXL,ADA,ADAM19,ADD3,AFAP1L1,AGAP1,AGL,AKAP5,AKNA,ALOX5,ANK1,ANTXR2,ANXA1,ANXA11,ANXA2,ANXA7,APP,ARHGAP1,ARHGAP42,ARHGEF1,ARPP21,ASTN2,ATG7,ATP11A,ATP6V1E1,ATRN,BACH2,BCL10,BCL2,BCL2L11,BCL6,BCLAF1,BLNK,BTG1,BTG2,BZW2,C1R,C3,CACHD1,CAD,CBL,CBX2,Ccl9,CCNA2,CCNB2,CCND1,CCND3,CCNG2,CD101,CD163,CD180,CD244,CD28,CD44,CD63,CD74,Cdc42,CDK1,CDKN1B,CDKN2C,CEBPD,CHI3L1,CKAP4,CLEC4A,CMI…	331		Hematological Disease	Hemorrhagic disease	2.17e-11		0.874	ANGPT1,ANXA1,BCL2L11,C3,F2R,FCER1G,FLNA,GATA1,GFI1B,HSPA5,ITGA2B,KCNJ5,LCN2,LTF,Ly6a (includes others),MECOM,MMP9,MYH10,NBEAL2,RARA,RASGRP4,S100A9,SERPINA1,SLC4A1,SOX6,TAL1,TNF,TNFSF13B,TRIM10,TSPAN33,VWF,ZFPM1	32		Cancer,Hematological Disease,Immunological Disease,Organismal Injury and Abnormalities	Leukemia	2.98e-19		0.191	AARS1,ABCA9,ABCB4,ABCG2,ACSL4,ADCY7,ADGB,ADGRB1,AGL,AHNAK,AKAP13,ALDH2,ALOX15,ALPK1,AMOT,ANKH,ANKRD11,ANKRD22,ANO4,ANXA1,APAF1,APCDD1,ARHGAP15,ARHGAP26,ARHGAP35,ARID2,ARID5B,ARL6IP5,ASH1L,ASRGL1,ATM,ATP11A,ATP1B1,ATP5F1A,ATP6V1A,ATP8A2,ATP8B1,ATR,ATRNL1,ATRX,ATXN1,ATXN7L1,AURKB,AXIN2,B4GALNT1,BAZ2A,BCAS1,BCAS3,BCL2,BCL6,BCL9L,BCLAF1,BCORL1,BCR,BEST1,BIRC5,BOC,BORCS8,BRAF,BRCA1,BRCA2,BRD3,BTG2,BTN…	507
Cancer,Hematological Disease,Organismal Injury and Abnormalities	Lymphocytic neoplasm	7.73e-22		-1.412	ABCA13,ABHD5,ABLIM1,ACOXL,ACTG1,ADA,ADAM19,ADD3,AFAP1L1,AGAP1,AGL,AKAP5,AKNA,ALOX5,ANK1,ANTXR2,ANXA1,ANXA11,ANXA2,ANXA7,APP,ARHGAP1,ARHGAP42,ARHGEF1,ARPP21,ASTN2,ATG7,ATP11A,ATP6V1E1,ATRN,BACH2,BCL10,BCL2,BCL2L11,BCL6,BCLAF1,BLNK,BTG1,BTG2,BZW2,C1R,C3,CACHD1,CAD,CBL,CBX2,Ccl9,CCNA2,CCNB2,CCND1,CCND3,CCNG2,CD101,CD163,CD180,CD244,CD28,CD34,CD44,CD63,CD74,Cdc42,CDH23,CDK1,CDKN1B,CDKN2C,CEBPD,CHI3L1…	349		Cell-To-Cell Signaling and Interaction,Hematological System Development and Function,Immune Cell Trafficking,Inflammatory Response	Activation of antigen presenting cells	2.12e-11		0.883	ANGPT1,ANXA2,APOE,C3,CAMP,CD36,CD40,CD74,CD86,CHI3L1,CSF1R,CTSH,CYBB,FCER1G,FN1,HLA-A,HPSE,IGHM,LCN2,LTBP1,LTF,MMP9,MPO,NOTCH1,Orm1 (includes others),P2RX7,PRKCA,S100A9,SERPINF1,SLPI,SNCA,TNF,TRPM2,ULBP1	34		Hematological System Development and Function,Tissue Morphology	Quantity of mononuclear leukocytes	6.35e-39		0.246	Abcb1b,ABCG2,AFF1,AHR,AKAP13,APBB1IP,APOE,APP,ARHGDIA,ARHGEF6,ARID3A,ARID5B,ATG5,ATG7,ATM,BANK1,BCL11A,BCL2,BCLAF1,BCR,BHLHE40,BID,BIRC5,BLM,BMF,BTLA,C3,CALCRL,CASP3,CBFB,CBL,CBS/CBSL,CCNB2,CCND3,CCR1,CCR2,CD180,CD200R1,CD244,CD274,CD44,CD48,CD69,CD72,CD74,CD84,CD86,CDK6,CDKN1A,CDKN1B,CFLAR,CHD7,CHI3L1,CLEC10A,CLEC4A,CLEC4E,CMKLR1,CNN2,CNR2,CORO1A,CSF1,CSF1R,CSF2RB,CSF3R,CTSB,CTSD,CTSE,CTSS,CTSV,…	315
Cellular Development,Cellular Growth and Proliferation,Hematological System Development and Function,Hematopoiesis,Lymphoid Tissue Structure and Development,Tissue Development	Hematopoiesis of mononuclear leukocytes	2.35e-30		-1.397	ADA,AFF1,ANXA1,APAF1,APP,ARID3A,ARRB1,BACH2,BCL10,BCL2,BCL2L11,BCL6,BHLHE40,BLNK,C5AR1,CAMP,CBL,CBX2,CCND1,CCND3,CCR9,CD244,Cd24a,CD28,CD44,CD74,Cdc42,CDKN1B,CHD7,CNR2,CSF2RB,CSF3R,CST3,CTR9,CXCR4,DCK,DDX58,DGKA,DNTT,DOCK8,E2F2,EBF1,ELF4,ENTPD1,EP300,EPHB2,ESR1,ETS1,F5,FANCA,FCER1G,FLI1,FLT3,FNIP1,FURIN,FYB1,GATA1,HDAC4,HDAC9,HLA-DQA1,HLA-DQB1,HOXA7,HOXA9,HSPA9,ID2,IFI16,IGF1R,IGF2R,IGHM,IKZF3,IL…	158		Cell-To-Cell Signaling and Interaction,Hematological System Development and Function,Inflammatory Response	Binding of professional phagocytic cells	1.65e-15		0.921	ANXA1,APOE,C3,CAMP,CD40,CORO1A,CTSZ,CXCR2,CXCR4,CYBB,F2R,FGR,FLNA,FN1,HPSE,ITGAM,ITGB2,LCP1,LSP1,PF4,PLAUR,PRKCQ,RAC2,S100A8,S100A9,SELPLG,SERPINA1,TGFBR2,TNF,VCAM1,VWF	31		Cell-To-Cell Signaling and Interaction,Hematological System Development and Function,Immune Cell Trafficking	Adhesion of immune cells	7.74e-21		0.285	ADAM17,ADGRB1,ADGRE5,ALOX15,ANXA1,APBB1IP,APOE,APP,ARAP3,ARRB2,ATRN,C3,C5AR2,CCND1,CCR1,CD177,CD200R1,CD34,CD44,CD48,CD69,CD74,CDH1,CLEC10A,CNR2,CORO1A,CSF1,CSF2RB,CSF3R,CTTN,CXCR4,CYBB,DNAJC1,ELANE,ENTPD1,ERG,EZR,F10,F11R,FAS,FCGR2A,FERMT3,FES,FGR,FLT1,FN1,FUT7,FYN,GALNT1,GLRX,GPR132,HCK,HDAC4,HGF,HPSE,IFNGR1,IL15,IL6R,IL6ST,INPP5D,ITGA2,ITGA4,ITGA6,ITGAL,ITGAM,ITGB2,ITGB3,ITGB7,JAK1,JAK3,KIT,LB…	144
Cellular Development,Cellular Growth and Proliferation,Embryonic Development,Hematological System Development and Function,Hematopoiesis,Lymphoid Tissue Structure and Development,Organ Development,Organismal Development,Tissue Development	Lymphopoiesis	2.4e-27		-1.386	ADA,AFF1,ANXA1,APAF1,ARID3A,ARRB1,BACH2,BCL10,BCL2,BCL2L11,BCL6,BHLHE40,BLNK,C5AR1,CBL,CBX2,CCND1,CCND3,CCR9,CD244,Cd24a,CD28,CD44,CD74,Cdc42,CDKN1B,CHD7,CNR2,CTR9,CXCR4,DCK,DDX58,DGKA,DNTT,DOCK8,E2F2,EBF1,ELF4,ENTPD1,EP300,ESR1,ETS1,F5,FCER1G,FLI1,FLT3,FNIP1,FURIN,FYB1,GATA1,HDAC4,HDAC9,HLA-DQA1,HLA-DQB1,HOXA9,HSPA9,ID2,IGF1R,IGF2R,IGHM,IKZF3,IL12A,IL1R1,IL5RA,IL6ST,IL7R,IRAK3,IRF8,ITGAM,ITGB2,I…	146		Cell-To-Cell Signaling and Interaction,Hematological System Development and Function,Immune Cell Trafficking,Inflammatory Response	Adhesion of phagocytes	4.65e-14		0.953	ANXA1,C3,CORO1A,CTSZ,CXCR2,CYBB,F2R,FLNA,FN1,HPSE,ITGAM,ITGB2,LCP1,PF4,PLAUR,PRKCQ,RAC2,S100A8,S100A9,SELPLG,SERPINA1,TGFBR2,TNF,VCAM1,VWF	25		Cell-To-Cell Signaling and Interaction,Hematological System Development and Function	Interaction of leukocytes	2.43e-21		0.305	ADAM17,ADGRB1,ADGRE5,ALOX15,ANXA1,APBB1IP,APOE,APP,ARAP3,ARRB2,ATRN,BTLA,C3,C5AR2,CALR,CCND1,CCR1,CD177,CD200R1,CD34,CD44,CD48,CD69,CD74,CD86,CDH1,CLEC10A,CNR2,CORO1A,CSF1,CSF2RB,CSF3R,CTTN,CXCR4,CYBB,DNAJC1,DOCK8,ELANE,ENTPD1,ERG,EZR,F10,F11R,FAS,FCGR2A,FCGR2B,FERMT3,FES,FGR,FLT1,FN1,FUT7,FYN,GALNT1,GLRX,GPR132,HCK,HDAC4,HGF,HLA-DMA,HPSE,IFNGR1,IL15,IL17RA,IL6R,IL6ST,INPP5D,ITGA2,ITGA4,ITGA6,ITG…	156
Hematological Disease,Immunological Disease	Lymphoproliferative disorder	9.75e-23		-1.369	ABCA13,ABHD5,ABLIM1,ACOXL,ACTG1,ADA,ADAM19,ADD3,AFAP1L1,AGAP1,AGL,AKAP5,AKNA,ALOX5,ANK1,ANTXR2,ANXA1,ANXA11,ANXA2,ANXA7,APP,ARHGAP1,ARHGAP42,ARHGEF1,ARPP21,ASTN2,ATG7,ATP11A,ATP6V1E1,ATRN,BACH2,BCL10,BCL2,BCL2L11,BCL6,BCLAF1,BLNK,BTG1,BTG2,BZW2,C1R,C3,CACHD1,CAD,CBL,CBX2,Ccl9,CCNA2,CCNB2,CCND1,CCND3,CCNG2,CD101,CD163,CD180,CD244,CD28,CD34,CD44,CD63,CD74,Cdc42,CDH23,CDK1,CDKN1B,CDKN2C,CEBPD,CHI3L1…	353		Cellular Movement,Hematological System Development and Function,Immune Cell Trafficking,Inflammatory Response	Transmigration of phagocytes	9.42e-12		0.956	ANXA1,CD177,CXCR2,CYBB,FN1,ITGAM,ITGB2,LGALS1,LSP1,MET,MMP9,MYLK3,PECAM1,PRKCQ,SLPI,TGFBR2,TNF,TRPC6,VCAM1	19		Hematological System Development and Function,Organismal Development,Tissue Morphology	Quantity of blood	7.92e-16		0.338	ADD3,AHR,APOE,ARID3A,BCL2,BIRC5,BLM,CBFB,CCND1,CCND2,CCND3,Cd33,CD34,CDK4,CDK6,CDKN1B,CLEC10A,DCK,DHFR,DIAPH3,DOCK8,DYRK3,E2F1,EZH2,FES,FLI1,FLVCR1,GATA1,Gm15807/Hmgn5,HGF,Hmgb3,ID1,IKZF1,IL1RL1,IL6ST,INPP5D,ITGB3,JARID2,JUN,KEL,KLF13,KLF2,KMT2E,LCN2,LIG1,LYN,MAP2K4,MDM2,MDM4,MXD1,MYBL2,NBEAL2,Ncoa6,NFE2L2,NFKB1,NR3C1,PBX1,PDGFRB,PICALM,PPP1R15A,PPP1R15B,PRDX1,PRKAA1,PRKCE,PTPN6,PTPRC,RAB27A,RAC2…	97
Hematological System Development and Function,Hematopoiesis	Development of hematopoietic system	1.78e-18		-1.331	ACTR2,ALOX15,BCL2,BCL2L11,BCL6,BLNK,BNIP3L,CBL,CCND1,CCND3,CCR9,CD44,CD74,Cdc42,CDKN1B,Clec2d (includes others),CNR2,CSF2RB,CSF3R,CXCR4,DCK,E2F2,EBF1,EP300,ETS1,F5,FANCA,FLI1,FLNA,FLT3,FN1,FNIP1,GATA1,Hmga2,HMGB2,HOXA9,HSPA9,IGHM,IL6ST,IL7R,IRF8,ITGA2B,ITK,JAG1,JAK2,LAIR1,LAT2,LYN,MAFG,MCL1,MDM2,MEF2C,MEF2D,MIF,MMP9,MRTFA,NAB1,NFKBIA,NLRP12,NPM1,PAX5,PBX1,PBXIP1,PECAM1,PLA2G6,PLSCR1,PRMT1,PSTPIP2…	85		Hematological System Development and Function,Tissue Morphology	Quantity of granulocytes	5.39e-16		0.972	ALOX5,ANXA1,BCL2L11,C1QA,C3,C5AR1,CAMP,CD101,CD36,CD40,CSF1R,CSF2RB,CTSE,CXCR2,CYBB,FOSL2,GATA1,HDC,HPSE,IL6ST,IRF8,ITGAM,ITGB2,LCN2,LGALS1,Ly6a (includes others),MMP8,MMP9,MXD1,PILRA,RAC2,S100A8,S100A9,SELPLG,SERPINA1,SIGLEC8,SLFN12L,SLPI,TET1,TNF,TSPAN33,VCAM1	42		Cell-To-Cell Signaling and Interaction,Hematological System Development and Function	Binding of leukocytes	1.49e-21		0.376	ADAM17,ADGRB1,ADGRE5,ALOX15,ANXA1,APBB1IP,APOE,APP,ARAP3,ARRB2,ATRN,BTLA,C3,C5AR2,CALR,CCND1,CCR1,CD177,CD200R1,CD34,CD44,CD48,CD69,CD74,CD86,CDH1,CLEC10A,CNR2,CORO1A,CSF1,CSF2RB,CSF3R,CTTN,CXCR4,CYBB,DNAJC1,DOCK8,ELANE,ENTPD1,ERG,EZR,F10,F11R,FAS,FCGR2A,FCGR2B,FERMT3,FES,FGR,FLT1,FN1,FUT7,FYN,GALNT1,GLRX,GPR132,HCK,HDAC4,HGF,HLA-DMA,HPSE,IFNGR1,IL15,IL6R,IL6ST,INPP5D,ITGA2,ITGA4,ITGA6,ITGAL,ITGA…	155
Hematological System Development and Function,Tissue Morphology	Quantity of leukocytes	1.39e-50		-1.035	ADA,ADAM8,ADGRE5,AFF1,ALCAM,ALDH2,ALOX15,ALOX5,Ank2,ANXA1,APBB1IP,APP,ARHGDIB,ARHGEF1,ARHGEF6,ARID3A,ARRB2,ATG7,ATP6AP2,B3GNT5,B4GALT1,BACH2,BANK1,BCL10,BCL2,BCL2L11,BCL6,BCLAF1,BHLHE40,BLNK,C3,C5AR1,C5AR2,CAMP,Ccl9,CCNB2,CCND3,CCR9,CD101,CD180,CD244,Cd24a,CD28,CD34,CD44,CD74,Cdc42,CDKN1B,CDKN2C,CEBPE,CHD7,CHI3L1,CHST3,CLDN1,CLEC10A,CLEC4A,CMTM6,CNN2,CNR2,CORO1A,CSF2RB,CSF3R,CTSB,CXCR4,CYBB,CYTIP…	234		Cellular Development,Cellular Growth and Proliferation,Hematological System Development and Function,Hematopoiesis,Lymphoid Tissue Structure and Development,Tissue Development	Leukopoiesis	9.8e-15		0.996	ALOX5,ANXA1,BACH2,BCL11A,BCL2L11,C5AR1,CAMP,CCND3,CD36,CD40,CD74,CD86,CD9,CHI3L1,CSF1R,CSF2RB,CXCR2,CXCR4,CYBB,EBF1,FCER1G,FN1,FUT8,FYN,GATA1,GATA2,GFI1B,HLA-A,IFI16,IGHM,IKZF2,IL6ST,IRF8,ITCH,ITGAM,ITGB2,KDM5D,LAMP1,LAT2,LCP1,LGALS1,LSP1,LTBP1,LTF,MEF2D,MYB,NGF,NOTCH1,P2RX7,PAG1,PF4,PRKCA,PRKCQ,RAC2,RACGAP1,RARA,RASGRP4,S100A9,SIGLEC8,SMO,TAL1,TGFBR2,TNF,TNFSF13B,TRPM2,XRCC5,ZBTB16,ZBTB7B,ZFPM1	69		Cellular Development,Cellular Growth and Proliferation,Hematological System Development and Function,Lymphoid Tissue Structure and Development	Proliferation of mononuclear leukocytes	2.01e-29		0.381	ABI2,ACLY,ACP3,ADK,AHNAK,AHR,AKAP13,ANXA1,APOE,APPL1,ARHGDIA,ARHGEF6,ATAD5,ATM,AURKB,BANK1,BCL11A,BCL2,BCL6,BCLAF1,BCR,BHLHE40,BIRC5,BLM,BRAF,BRCA1,BTLA,BTNL9,C1QBP,C3,CALR,CARMIL2,CASP3,CBFB,CBL,CBS/CBSL,CCDC88B,CCND2,CCND3,CCR2,CD180,CD244,CD274,CD2AP,CD44,CD48,CD69,CD72,CD74,CD84,CD86,CDC25A,CDH1,CDK6,CDKN1A,CDKN1B,CFLAR,CLEC10A,Clec2d (includes others),CLEC4A,CNR2,CORO1A,CSF1,CSF1R,CSF2RA,CSF…	290
Cancer,Hematological Disease,Immunological Disease,Organismal Injury and Abnormalities	Lymphoma	2.43e-20		-1.009	ABHD5,ABLIM1,ADA,ADAM19,AFAP1L1,AKAP5,ALOX5,ANXA1,ANXA11,ANXA2,ANXA7,APP,ARHGAP1,ARHGAP42,ARHGEF1,ARPP21,ATG7,ATRN,BCL10,BCL2,BCL2L11,BCL6,BCLAF1,BTG1,BTG2,BZW2,C1R,C3,CAD,CBX2,CCNA2,CCND1,CCND3,CD101,CD163,CD180,CD28,CD44,CD63,CD74,Cdc42,CDK1,CDKN1B,CDKN2C,CHI3L1,CMIP,CRYBG1,CSF2RA,CSF2RB,CSF3R,CST3,CTSH,CXCR4,DCK,DDX58,DENND4A,DGKA,DIAPH1,DNAJB14,DNMT3B,DNTT,DOCK1,E2F2,EBI3,EHD1,EP300,ETS1,EYA1…	235		Cellular Movement,Hematological System Development and Function,Immune Cell Trafficking	Cell movement of lymphocytes	1.88e-11		1.008	ACTB,ALOX5,ANXA1,APOE,ARRB2,BACH2,C3,CAMP,CD40,CD74,CD86,CSF2RB,CXCR2,CXCR4,FN1,FYN,HDC,HLA-A,IL6ST,ITGAM,ITGB2,LCP1,LGALS1,Ly6a (includes others),MMP9,MPO,MYB,NOTCH1,P2RX7,PECAM1,PF4,PLEC,PRKCQ,RAC2,SELPLG,SPNS2,TGFBR2,TIAM1,TNF,TNFSF13B,VCAM1	41		Cell-To-Cell Signaling and Interaction,Cellular Function and Maintenance,Hematological System Development and Function	Phagocytosis of myeloid cells	1.35e-18		0.423	ABCA7,ALOX15,ANXA1,APP,ATG5,ATG7,BIN1,C3,CALR,CAPG,CD44,CLCN3,CLIC4,CNN2,CORO1A,CSF1R,CSF2RA,CSF2RB,DOCK2,FAS,FCER1G,FCGR2A,FCGR2B,FCN1,FGR,FYN,GLRX,Gm21596/Hmgb1,GRK6,GRN,GSN,HCK,HGF,IL15,IL1RL1,INPP5D,IRF8,ITGAM,ITGB2,LCN2,LTB4R,MEX3B,MFGE8,NOD2,NPM1,P2RX7,PADI4,PFKFB3,PGLYRP1,PLAU,PLAUR,PRKCA,PTPRC,PTPRJ,PXN,RAPGEF3,RASA4,RGCC,RORA,S100A9,SCARB1,SCARF1,SELPLG,SH3BP2,SOAT1,SPI1,STIM1,SYK,THBS1,…	76
Hematological System Development and Function,Humoral Immune Response,Lymphoid Tissue Structure and Development,Tissue Morphology	Quantity of follicular B lymphocytes	7.04e-15		-0.961	APBB1IP,ARHGEF1,ARID3A,BCL10,BCL2,BCL2L11,BLNK,CD180,CD28,Cdc42,CNR2,DOCK8,EP300,EPS15,FLI1,GAPT,IGHM,IKZF3,IL6ST,IRF8,ITK,KLF2,KLF3,KLHL6,LAIR1,LYN,NEDD9,PRMT7,PTPRJ,RAP1B,SH3BP2,SOX4,SPI1,STAT3,TLR4,TNFSF13B,TYROBP,WAS,WIPF1	39		Cellular Movement,Hematological System Development and Function,Immune Cell Trafficking	Cellular infiltration by leukocytes	3.29e-19		1.021	ABCB4,ANXA1,ANXA2,APOE,ARRB2,C3,C5AR1,CD36,CD40,CD86,CORO1A,CSF1R,CSF2RB,CXCR2,CYBB,ELANE,F2R,FCER1G,FN1,GATA2,HLA-A,HSPA5,IL6ST,ITGAM,ITGB2,LCN2,LGALS1,LTF,Ly6a (includes others),MET,MMP8,MMP9,MPO,NCF1,NOTCH1,P2RX7,PF4,PLEC,PRKCA,PRKCQ,PRKG1,RAC2,S100A8,S100A9,SELPLG,SERPINA1,SIGLEC8,SPHK1,TGFBR2,Tmsb4x (includes others),TNF,TRPM2,VCAM1,VWF	54		Cell-To-Cell Signaling and Interaction,Cellular Function and Maintenance,Inflammatory Response	Phagocytosis of cells	1.28e-22		0.438	ABCA7,ADGRB1,ALOX15,ANXA1,ANXA3,APP,APPL2,ATG5,ATG7,BCR,BIN1,BRAF,C3,CALR,CAMK1D,CAPG,CBL,CD44,CD48,CERK,CLCN3,CLEC7A,CLIC4,CNN2,CORO1A,CORO1C,CSF1,CSF1R,CSF2RA,CSF2RB,CSF3R,CYBA,DNM2,DOCK1,DOCK2,EHD1,ELANE,ETS2,F10,FAS,FCER1G,FCGR2A,FCGR2B,FCN1,FGR,FYN,GATA2,GLRX,Gm21596/Hmgb1,GRK6,GRN,GSN,GULP1,HCK,HGF,HSPA8,IL15,IL1RL1,INPP5D,IQSEC1,IRF8,ITGAM,ITGB2,ITGB5,KLF2,LCN2,LTB4R,LY75,LYAR,LYN,MEX3B,MF…	129
Hematological System Development and Function,Tissue Morphology	Quantity of blood cells	2.98e-52		-0.872	ADA,ADAM8,ADD1,ADGRE5,AFF1,ALCAM,ALDH2,ALOX15,ALOX5,Ank2,ANXA1,APBB1IP,APP,ARHGDIB,ARHGEF1,ARHGEF6,ARID3A,ARRB2,ATG7,ATP6AP2,B3GNT5,B4GALT1,BACH2,BANK1,BCL10,BCL2,BCL2L11,BCL6,BCLAF1,BHLHE40,BLNK,BNIP3L,C3,C5AR1,C5AR2,CAMP,CAPNS1,CBL,Ccl9,CCNB2,CCND3,CCR9,CD101,CD180,CD244,Cd24a,CD28,Cd33,CD34,CD44,CD74,CD9,Cdc42,CDKN1B,CDKN2C,CEBPE,CHD7,CHI3L1,CHST3,CLDN1,CLEC10A,CLEC4A,CMTM6,CNN2,CNR2,CORO1A,CS…	254		Cellular Development,Cellular Growth and Proliferation,Hematological System Development and Function,Hematopoiesis,Lymphoid Tissue Structure and Development,Tissue Development	Differentiation of myeloid leukocytes	3.45e-10		1.03	ALOX5,CAMP,CD40,CD74,CHI3L1,CSF1R,CSF2RB,CXCR2,CYBB,GATA1,GATA2,GFI1B,IFI16,IL6ST,IRF8,ITGAM,LTF,MYB,NGF,NOTCH1,PF4,PRKCA,RAC2,RACGAP1,RARA,SIGLEC8,TAL1,TNF,ZFPM1	29		Cellular Development,Cellular Growth and Proliferation,Hematological System Development and Function,Lymphoid Tissue Structure and Development	Proliferation of lymphocytes	5.02e-29		0.489	ABI2,ACLY,ACP3,ADK,AHNAK,AHR,AKAP13,ANXA1,APOE,APPL1,ARHGDIA,ARHGEF6,ATAD5,ATM,AURKB,BANK1,BCL11A,BCL2,BCL6,BCLAF1,BCR,BHLHE40,BIRC5,BLM,BRAF,BRCA1,BTLA,BTNL9,C1QBP,C3,CALR,CARMIL2,CASP3,CBFB,CBL,CBS/CBSL,CCDC88B,CCND2,CCND3,CCR2,CD180,CD244,CD274,CD2AP,CD44,CD48,CD69,CD72,CD74,CD84,CD86,CDC25A,CDH1,CDK6,CDKN1A,CDKN1B,CFLAR,CLEC10A,Clec2d (includes others),CLEC4A,CNR2,CORO1A,CSF2RA,CSF2RB,CTSD,CX…	286
Hematological System Development and Function,Lymphoid Tissue Structure and Development,Tissue Morphology	Quantity of T lymphocytes	4.25e-26		-0.777	ADA,AFF1,Ank2,APBB1IP,APP,ARHGDIB,ARHGEF1,ARHGEF6,ATG7,ATP6AP2,BACH2,BCL10,BCL2,BCL2L11,BCLAF1,BHLHE40,C5AR1,CAMP,CCNB2,CCND3,CCR9,CD244,CD28,CD44,CD74,Cdc42,CDKN1B,CDKN2C,CHD7,CHI3L1,CHST3,CLEC4A,CMTM6,CORO1A,CSF2RB,CXCR4,DCK,DDX58,DGAT1,DGKA,DIAPH1,DOCK8,E2F2,EBI3,ELF4,EP300,ESR1,ETS1,FABP5,FCER1G,FLI1,FLT3,FYB1,GNAI2,GRK6,HLA-DQA1,HLA-DQB1,HOXA9,ID2,IGF1R,IGF2R,IGHM,IL12A,IL1R1,IL5RA,IL6ST,IL7…	128		Hematological System Development and Function,Inflammatory Response,Tissue Morphology	Quantity of phagocytes	6.02e-20		1.034	ANXA1,APOE,ARRB2,BACH2,BCL11A,BCL2L11,C1QA,C3,C5AR1,CAMP,CBS/CBSL,CD36,CD40,CD86,CSF1R,CXCR2,CYBB,FCER1G,FOSL2,GATA1,GATA2,HDC,HPSE,IGHM,IL6ST,IRF8,ITGAM,ITGB2,LCN2,LGALS1,LITAF,LSP1,Ly6a (includes others),Meis1,MMP8,MMP9,MPO,NGF,PILRA,RAC2,S100A8,S100A9,SELPLG,SERPINA1,SLFN12L,SLPI,SMO,SNCA,Srgn,TAL1,TEK,TET1,TGFBR2,TNF,TSPAN33,VCAM1	56		Connective Tissue Disorders,Inflammatory Disease,Inflammatory Response,Organismal Injury and Abnormalities,Skeletal and Muscular Disorders	Inflammation of joint	7.23e-27		0.494	ABCB10,ABCC2,ABCG2,ACLY,ACSL1,ADAM17,ADAMTS2,ADAMTS3,ADAMTS7,ADGRE5,ADGRG6,ADIPOR1,ADSS2,AHR,AKAP13,AKR1A1,ALOX15,ALOX5,ANKH,ANXA1,APAF1,APLP2,APOE,ARAP2,ARAP3,ARRB1,ASAP1,ATIC,ATM,ATP1B1,ATP5MJ,ATP8A1,ATXN1,BARD1,BCL6,BID,BIRC5,C1QTNF6,C1R,C3,C4A/C4B,CACNA1B,CACNA2D2,CACNB2,CALCRL,CALR,CAMK2D,CAPN2,CASP3,CCND3,CCR1,CCR2,CD163,CD180,CD200R1,CD244,CD274,CD44,CD68,CD69,CD72,CD74,CD86,CDH1,CDK6,CDKN…	362
Cancer,Hematological Disease,Organismal Injury and Abnormalities	Mature lymphocytic neoplasm	9.36e-21		-0.692	ABHD5,ABLIM1,ADA,ADAM19,AGL,AKAP5,AKNA,ALOX5,ANTXR2,ANXA1,ANXA11,ANXA2,APP,ARHGAP1,ARHGAP42,ARHGEF1,ARPP21,ATP6V1E1,ATRN,BACH2,BCL10,BCL2,BCL2L11,BCL6,BCLAF1,BTG1,BTG2,BZW2,C1R,C3,CBX2,Ccl9,CCNB2,CCND1,CCND3,CCNG2,CD101,CD163,CD180,CD244,CD28,CD44,CD63,CD74,CDK1,CDKN1B,CDKN2C,CEBPD,CLEC4A,COL19A1,CPD,CPEB2,CRYBG1,CSF2RA,CSF2RB,CSF3R,CST3,CTSH,CXCR4,DCK,DDX58,DENND4A,DGKA,DIAPH1,DNAJB14,DNMT3B,DNT…	265		Cellular Movement,Hematological System Development and Function,Immune Cell Trafficking,Inflammatory Response	Transmigration of neutrophils	4.96e-15		1.038	ANXA1,CD177,CXCR2,CYBB,FN1,ITGAM,ITGB2,LSP1,MET,MMP9,MYLK3,PECAM1,PRKCQ,SLPI,TGFBR2,TNF,TRPC6,VCAM1	18		Cell-To-Cell Signaling and Interaction,Inflammatory Response	Immune response of leukocytes	3.01e-22		0.526	ABCA7,ALOX15,ANXA1,APOE,APP,ATG5,ATG7,BCR,BHLHE40,BIN1,BRAF,BRD3,C3,CALR,CAPG,CD180,CD244,CD274,CD44,CD48,CD68,CD69,CD74,CD86,CDKN1B,CLCN3,CLEC5A,CLIC4,CNN2,CORO1A,CSF1R,CSF2RA,CSF2RB,CST3,CTSS,DDX58,DGKZ,DOCK2,DOCK8,EIF2AK4,ETS1,FAS,FCER1G,FCGR2A,FCGR2B,FCN1,FGR,FN1,FURIN,FYN,GLRX,Gm21596/Hmgb1,GRK6,GRN,GSN,HCK,HGF,HLA-DQB1,HSP90AA1,IFNGR1,IGHM,IL10RA,IL12A,IL15,IL1RL1,IL6R,IL6ST,INPP5D,IRF2,IRF…	137
Hematological System Development and Function,Inflammatory Response,Tissue Morphology	Quantity of neutrophils	6.03e-15		-0.357	ADA,ANXA1,B4GALT1,C3,C5AR1,C5AR2,CAMP,CHST3,CLEC10A,CLEC4A,CNN2,CNR2,CSF3R,CYBB,DIAPH1,GATA1,GNAI2,GRN,GSN,HDC,IL12A,IL1R1,IL6ST,IRAK3,ITGAM,ITGB2,ITPKB,JAK2,KLF5,LCN2,Ly6a (includes others),LYN,MCL1,MMP8,MMP9,MPP1,NEU1,NFKBIA,NLRP12,PGLYRP1,PIK3R5,PILRA,PLSCR1,RAC2,RAPGEF4,S100A8,S100A9,SERPINB1,SERPINB2,SLFN12L,SOS2,SPI1,STAT3,STX11,TCF4,TLR4,WAS	57		Cell-To-Cell Signaling and Interaction,Hematological System Development and Function,Immune Cell Trafficking,Inflammatory Response	Activation of macrophages	7.6e-11		1.085	ANGPT1,ANXA2,APOE,C3,CAMP,CD36,CD40,CHI3L1,CSF1R,CYBB,FCER1G,FN1,HLA-A,HPSE,LCN2,LTBP1,LTF,MMP9,MPO,NOTCH1,Orm1 (includes others),P2RX7,S100A9,SERPINF1,SNCA,TNF,TRPM2,ULBP1	28		Hematological System Development and Function,Lymphoid Tissue Structure and Development,Tissue Morphology	Quantity of lymphocytes	1.67e-38		0.531	Abcb1b,ABCG2,AFF1,AHR,AKAP13,APBB1IP,APOE,APP,ARHGDIA,ARHGEF6,ARID3A,ARID5B,ATG5,ATG7,ATM,BANK1,BCL11A,BCL2,BCLAF1,BHLHE40,BID,BIRC5,BLM,BMF,BTLA,C3,CALCRL,CASP3,CBFB,CBL,CCNB2,CCND3,CCR1,CCR2,CD180,CD200R1,CD244,CD274,CD44,CD48,CD69,CD72,CD74,CD84,CD86,CDK6,CDKN1A,CDKN1B,CFLAR,CHD7,CHI3L1,CLEC10A,CLEC4A,CLEC4E,CMKLR1,CNR2,CORO1A,CSF1,CSF1R,CSF2RB,CTSB,CTSD,CTSE,CTSS,CTSV,CXCR4,CYP27A1,CYTIP,DAPP…	305
Cancer,Hematological Disease,Organismal Injury and Abnormalities	Neoplasia of blood cells	7.37e-29		-0.261	ABCA13,ABHD5,ABLIM1,ACOXL,ACSL1,ACTB,ACTG1,ADA,ADAM19,ADD3,AFAP1L1,AFDN,AFF3,AGAP1,AGL,AKAP5,AKNA,ALOX15,ALOX5,ANK1,ANKRD22,ANTXR2,ANXA1,ANXA11,ANXA2,ANXA7,APAF1,APCDD1,APP,ARHGAP1,ARHGAP42,ARHGAP9,ARHGEF1,ARID3A,ARL6IP1,ARPP21,ASTN2,ATG7,ATP11A,ATP2B4,ATP6AP1,ATP6V1A,ATP6V1E1,ATP8A2,ATRN,BACH2,BCL10,BCL2,BCL2L11,BCL6,BCLAF1,BLNK,BSN,BTG1,BTG2,BZW2,C1R,C3,CACHD1,CACNA1C,CAD,CADM2,CBL,CBX2,Ccl9,CC…	470		Cell-To-Cell Signaling and Interaction,Hematological System Development and Function,Immune Cell Trafficking,Inflammatory Response	Activation of phagocytes	2.05e-16		1.18	ANGPT1,ANXA1,ANXA2,APOE,ARRB2,C3,C5AR1,CAMP,CD36,CD40,CD86,CHI3L1,CSF1R,CXCR2,CYBB,ELANE,FCER1G,FN1,HLA-A,HPSE,IL18RAP,ITGAM,ITGB2,LCN2,LTBP1,LTF,MET,MMP9,MPO,NGF,NOTCH1,Orm1 (includes others),P2RX7,PF4,PRG3,PRKCA,S100A8,S100A9,SERPINF1,SIGLEC8,SLPI,SNCA,TNF,TRPM2,ULBP1	45		Cellular Function and Maintenance,Hematological System Development and Function	Engulfment of myeloid cells	3.93e-18		0.615	ABCA7,ALOX15,ANXA1,APP,ATG5,ATG7,BIN1,C3,CALR,CAPG,CD44,CLCN3,CLIC4,CNN2,CORO1A,CSF1R,CSF2RA,CSF2RB,DOCK2,FAS,FCER1G,FCGR2A,FCGR2B,FCN1,FGR,FYN,GLRX,Gm21596/Hmgb1,GRK6,GRN,GSN,HCK,HGF,IL15,IL1RL1,INPP5D,IRF8,ITGAM,ITGB2,LCN2,LTB4R,MEX3B,MFGE8,MRC1,NOD2,NPM1,P2RX7,PADI4,PFKFB3,PGLYRP1,PLAU,PLAUR,PRKCA,PTPN6,PTPRC,PTPRJ,PXN,RAPGEF3,RASA4,RGCC,RORA,S100A9,SCARB1,SCARF1,SELPLG,SH3BP2,SOAT1,SPI1,STIM1…	78
Hematological System Development and Function,Hematopoiesis,Humoral Immune Response,Lymphoid Tissue Structure and Development,Tissue Morphology	Quantity of pre-B lymphocytes	3.73e-15		-0.193	AFF1,ARID3A,BCL2,BCL2L11,BLNK,CCND3,CCR9,CD180,Cd24a,CD28,Cdc42,CXCR4,DCK,EBF1,EP300,EPS15,ETS1,FLI1,FLT3,FNIP1,HOXA9,IGHM,IKZF3,IL7R,ITPR2,ITPR3,KLF2,LYN,RAP1B,SH3BP2,SHC1,SOX4,SPI1,SSBP2,SYK,TCF4,TNFSF13B	37		Cell-To-Cell Signaling and Interaction,Hematological System Development and Function,Immune Cell Trafficking,Inflammatory Response	Activation of granulocytes	2.06e-09		1.196	ANXA1,C3,C5AR1,CXCR2,ELANE,FN1,IL18RAP,ITGAM,ITGB2,LCN2,LTF,MPO,PF4,PRG3,SLPI,TNF,VCAM1	17		Immunological Disease	Immediate hypersensitivity	9.16e-15		0.616	ADAM17,AHCY,AHNAK,ALOX5,ANXA1,ARFGAP3,ATM,BCL2,C3,CAPG,CAPZB,CCNA2,CCR2,Cd200r3,CD44,CD74,CDC25A,CFL1,CNN3,CORO1A,CSF2RA,CSF2RB,CST3,CTSV,CXCR4,CYSLTR1,DGKZ,DHFR,DOCK5,DPYSL2,DUSP1,DUSP2,ECM1,ENO1,FABP5,FCER1G,FCGR2A,FCGR2B,FGR,FKBP1A,FKBP4,FLOT1,FUT7,FYN,GADD45A,GRK2,GSN,H3-3A/H3-3B,HCK,HDC,HLA-DQA1,HNMT,HNRNPR,HRH2,HSF2,HTR2A,IFI30,IGHM,IL31RA,ITGA6,ITGB7,JAK1,JUN,JUNB,JUP,KEL,KIT,KLK8,LAMA5,LB…	119
Cancer,Hematological Disease,Organismal Injury and Abnormalities	Hematologic cancer	1.46e-28		-0.147	ABCA13,ABHD5,ABLIM1,ACOXL,ACSL1,ACTB,ACTG1,ADA,ADAM19,ADD3,AFAP1L1,AFDN,AFF3,AGAP1,AGL,AKAP5,AKNA,ALDH2,ALOX15,ALOX5,ANK1,ANKRD22,ANTXR2,ANXA1,ANXA11,ANXA2,ANXA7,APAF1,APCDD1,APP,ARHGAP1,ARHGAP42,ARHGAP9,ARHGEF1,ARID3A,ARL6IP1,ARPP21,ASTN2,ATG7,ATP11A,ATP2B4,ATP6AP1,ATP6V1A,ATP6V1E1,ATP8A2,ATRN,BACH2,BCL10,BCL2,BCL2L11,BCL6,BCLAF1,BLNK,BSN,BTG1,BTG2,BZW2,C1R,C3,CACHD1,CACNA1C,CAD,CADM2,CBL,CBX2,C…	474		Cell-To-Cell Signaling and Interaction,Hematological System Development and Function	Activation of myeloid cells	6.24e-18		1.221	ANGPT1,ANXA1,ANXA2,APOE,ARRB2,C3,C5AR1,CAMP,CD36,CD40,CD86,CHI3L1,CSF1R,CXCR2,CYBB,ELANE,FCER1G,FN1,HLA-A,HPSE,IL18RAP,ITGAM,ITGB2,LCN2,LTBP1,LTF,MET,MMP9,MPO,NGF,NOTCH1,Orm1 (includes others),P2RX7,PF4,PRG3,S100A8,S100A9,SERPINF1,SIGLEC8,SLPI,SNCA,TNF,TRPM2,ULBP1,VCAM1	45		Hematological System Development and Function,Hematopoiesis,Lymphoid Tissue Structure and Development,Organ Morphology,Tissue Morphology	Quantity of thymocytes	4.34e-17		0.622	Abcb1b,AFF1,AHR,ARHGDIA,ARID5B,ATM,BCL11A,BCL2,BHLHE40,BLM,BMF,CASP3,CBFB,CCNB2,CCND3,CD244,CD86,CDK6,CDKN1B,CHD7,CLEC4A,CORO1A,CTSD,CTSE,CXCR4,DCK,DCLRE1C,DUSP5,E2F1,EEF1D,EFNB1,ETS1,ETS2,FAS,FCER1G,FCGR2B,FLI1,FOS,FOSB,FYN,GADD45A,GFI1,HELLS,HIVEP2,HIVEP3,HLA-DQB1,ID1,IKZF1,IL15RA,INPP5D,IRF1,ITGB2,ITPKB,JAK1,JAK3,KIT,KLF13,KLF4,KMT2E,LAG3,LAIR1,MCL1,MIR17HG,NFATC1,NFKB1,NMT2,NOD2,NR3C1,PAG1,PC…	96
Hematological System Development and Function,Inflammatory Response,Tissue Morphology	Quantity of phagocytes	1.01e-20		-0.062	ADA,ADAM8,ANXA1,ARRB2,B4GALT1,BACH2,BCL2,BCL2L11,BCL6,C3,C5AR1,C5AR2,CAMP,Ccl9,Cdc42,CHST3,CLDN1,CLEC10A,CLEC4A,CNN2,CNR2,CSF3R,CTSB,CYBB,DIAPH1,DOCK8,F630028O10Rik,FCER1G,FLI1,FLT3,GATA1,GNAI2,GRN,GSN,HDC,HMOX1,HOXA9,ID2,IGF1R,IGHM,IL12A,IL1R1,IL6ST,IL7R,IRAK3,IRF8,ITGAM,ITGB2,ITGB7,ITPKB,JAK2,KLF5,LAIR1,LCN2,LGALS1,LGALS3,LSP1,Ly6a (includes others),LYN,MCL1,MIF,MMP8,MMP9,MPP1,NEU1,NFE2L2,NFKBI…	101		Cell-To-Cell Signaling and Interaction,Hematological System Development and Function	Binding of leukocytes	2.26e-20		1.225	ANGPT1,ANXA1,APOE,ARRB2,C1QA,C3,CAMP,CD177,CD36,CD40,CD74,CD86,CD9,CORO1A,CSF2RB,CTSZ,CXCR2,CXCR4,CYBB,ELANE,F2R,FGR,FLNA,FN1,FYN,HPSE,IL6ST,ITGAM,ITGB2,LCP1,LGALS1,LSP1,LTF,Ly6a (includes others),MPO,P2RX7,PECAM1,PF4,PILRA,PLAUR,PRKCQ,RAC2,S100A8,S100A9,SELPLG,SERPINA1,TGFBR2,TNF,ULBP1,VCAM1,VWF	51		Cellular Movement,Hematological System Development and Function,Immune Cell Trafficking,Inflammatory Response	Migration of phagocytes	5.63e-15		0.631	ADAM17,ANXA1,APOE,APP,BMPR2,C3,CCND1,CCR1,CCR2,CD44,CD74,CD86,CDH1,CMKLR1,CNN2,CSF1,CSF1R,CTSS,CTSV,CXCR4,CYBB,DOCK8,EPS8,F10,F11R,FAS,FER,FGR,FLT1,FN1,Gm21596/Hmgb1,HCK,HGF,HRH2,IL10RA,IL15,IL17RA,IL6ST,INPP5D,ITGA1,ITGA4,ITGA6,ITGAL,ITGAM,ITGB2,ITGB3,JAK1,KIT,LGALS1,LRP1,LSP1,MET,MPO,MYLK3,NAB2,NARS1,NLRC4,NLRP12,NLRP3,NPM1,NRP2,NTN1,PARP1,Pde4d,PECAM1,PIK3CG,PIK3R5,PLAU,PLAUR,PLCB2,PLXNC1,PLXN…	107
Cancer,Hematological Disease,Organismal Injury and Abnormalities	Myeloid or lymphoid neoplasm	8.68e-29		-0.036	ABCA13,ABHD5,ABLIM1,ACOXL,ACSL1,ACTB,ACTG1,ADA,ADAM19,ADD3,AFAP1L1,AFDN,AFF3,AGAP1,AGL,AKAP5,AKNA,ALOX15,ALOX5,ANK1,ANKRD22,ANTXR2,ANXA1,ANXA11,ANXA2,ANXA7,APAF1,APCDD1,APP,ARHGAP1,ARHGAP42,ARHGAP9,ARHGEF1,ARID3A,ARL6IP1,ARPP21,ASTN2,ATG7,ATP11A,ATP2B4,ATP6AP1,ATP6V1A,ATP6V1E1,ATP8A2,ATRN,BACH2,BCL10,BCL2,BCL2L11,BCL6,BCLAF1,BLNK,BSN,BTG1,BTG2,BZW2,C1R,C3,CACHD1,CACNA1C,CAD,CADM2,CBL,CBX2,Ccl9,CC…	476		Cellular Movement,Hematological System Development and Function,Immune Cell Trafficking	Cell movement of antigen presenting cells	1.39e-13		1.279	ANXA1,APOE,ARRB2,C3,C5AR1,CAMP,CD40,CD74,CD86,CSF1R,CSF2RB,CTSE,CTSZ,CXCR2,CXCR4,CYBB,Ear2 (includes others),FLNA,FN1,GATA1,HPSE,HSPA5,ITGAM,ITGB2,LGALS1,LITAF,LSP1,MMP9,MPO,P2RX7,PF4,PLEC,PRKCQ,RAC2,Retnlg,S100A8,SPHK1,TGFBR2,Tmsb4x (includes others),TNF,TRPM2,VCAM1	42		Cancer,Hematological Disease,Immunological Disease,Organismal Injury and Abnormalities	Tumorigenesis of lymphocytes	4.12e-30		0.647	ABCA13,ABCA7,ABHD5,AGL,AHNAK,AHR,ALOX5,AMOT,ANKH,ANXA1,ANXA6,APBA1,APC,APOE,APP,ARHGEF28,ARID2,ARID5B,ARL6IP5,ATF3,ATM,ATP10A,ATP11A,ATP1B1,ATP6V1E1,ATR,ATRN,ATRNL1,ATXN1,BAZ2B,BCL11A,BCL2,BCL6,BCL7A,BCLAF1,BCR,BID,BIRC5,BMF,BRAF,BRCA1,BRCA2,BRD3,BRSK1,BTG1,BTG2,BUB1B,BZW2,CAD,CALCRL,CASP3,CBX7,CCNB2,CCND1,CCND2,CCND3,CCT3,CD163,CD180,CD244,CD274,CD44,CD48,CD68,CD69,CD86,CDC20,CDCA2,CDCA4,CDH1,CD…	432
Cancer,Hematological Disease,Organismal Injury and Abnormalities	Hematopoietic neoplasm	4.8e-29		-0.028	ABCA13,ABHD5,ABLIM1,ACOXL,ACSL1,ACTB,ACTG1,ADA,ADAM19,ADD3,AFAP1L1,AFDN,AFF3,AGAP1,AGL,AKAP5,AKNA,ALDH2,ALOX15,ALOX5,ANK1,ANKRD22,ANTXR2,ANXA1,ANXA11,ANXA2,ANXA7,APAF1,APCDD1,APP,ARHGAP1,ARHGAP42,ARHGAP9,ARHGEF1,ARID3A,ARL6IP1,ARPP21,ASTN2,ATG7,ATP11A,ATP2B4,ATP6AP1,ATP6V1A,ATP6V1E1,ATP8A2,ATRN,BACH2,BCL10,BCL2,BCL2L11,BCL6,BCLAF1,BLNK,BSN,BTG1,BTG2,BZW2,C1R,C3,CACHD1,CACNA1C,CAD,CADM2,CBL,CBX2,C…	480		Cellular Movement,Hematological System Development and Function,Immune Cell Trafficking,Inflammatory Response	Cell movement of dendritic cells	4.87e-10		1.28	APOE,ARRB2,C3,C5AR1,CD40,CD74,CD86,CSF2RB,CTSZ,CXCR2,CXCR4,CYBB,Ear2 (includes others),GATA1,HPSE,LGALS1,LSP1,MMP9,MPO,PF4,TNF,TRPM2	22		Cellular Development,Cellular Growth and Proliferation,Hematological System Development and Function,Hematopoiesis,Lymphoid Tissue Structure and Development,Tissue Development	Leukopoiesis	2.7e-33		0.67	ADAM17,ADCY7,AFF1,AHR,AKAP13,ALOX15,ALOX5,ANXA1,AP3D1,APAF1,APC,APP,ARID3A,ARID5B,ARRB1,ATG5,ATM,ATP7A,AZI2,B4GALNT1,BCL11A,BCL2,BCL6,BCR,BHLHE40,BIRC5,BLM,BMPR1A,BRAF,BRCA1,C3,CARMIL2,CBFB,CBL,CCND1,CCND2,CCND3,CCR2,CD244,CD274,CD44,CD69,CD72,CD74,CD86,CDK6,CDKN1A,CDKN1B,Cdkn1c,CFLAR,CHAF1A,CHAF1B,CHD7,CHEK1,CITED2,CLEC4E,CNR2,CSF1,CSF1R,CSF2RA,CSF2RB,CSF3R,CST3,CTR9,CXCR4,CYBB,CYSLTR1,DCK,DCLRE…	323
Hematological System Development and Function,Hematopoiesis,Tissue Morphology	Quantity of hematopoietic progenitor cells	5.26e-31		0.03	ADD1,AFF1,ALDH2,ALOX15,ARHGEF1,ARID3A,ATG7,ATP6AP2,BCL10,BCL2,BCL2L11,BHLHE40,BLNK,BNIP3L,CAPNS1,CBL,CCNB2,CCND3,CCR9,CD180,CD244,Cd24a,CD28,CD34,CD44,CD9,Cdc42,CDKN1B,CHD7,CLEC4A,CORO1A,CSF3R,CXCR4,DCK,DIAPH1,EBF1,ELF4,EP300,EPS15,ESR1,ETS1,FANCA,FLI1,FLNA,FLT3,FNIP1,FYB1,GATA1,GNAI2,HBA1/HBA2,HBB,HLA-DQB1,HOXA9,HSPA9,IGHM,IKZF3,IL6ST,IL7R,IRF8,ITGA2B,ITK,ITPKB,ITPR2,ITPR3,JAK2,KLF13,KLF2,KLF5,L…	117		Cell-To-Cell Signaling and Interaction,Hematological System Development and Function	Activation of blood cells	8.01e-27		1.303	ALOX5,ANGPT1,ANXA1,ANXA2,APOE,ARRB2,BACH2,BCL2L11,C1QA,C3,C5AR1,CAMP,CD36,CD40,CD74,CD86,CHI3L1,CORO1A,CSF1R,CSF2RB,CTSH,CXCR2,CYBB,DGKH,EBF1,ELANE,F2R,FCER1G,FLNA,FN1,FYN,GATA1,GFI1B,Gzmb,HLA-A,HPSE,HSPH1,IFNLR1,IGHM,IL18RAP,IRF8,ITCH,ITGA2B,ITGAM,ITGB2,LAT2,LCN2,LGALS1,LTBP1,LTF,MET,MGST1,MMP9,MPO,NBEAL2,NCF1,Nedd4,NGF,NOTCH1,Orm1 (includes others),P2RX7,PADI4,PAG1,PECAM1,PF4,PIP5K1B,PRG3,PRKCA…	86		Cellular Function and Maintenance,Inflammatory Response	Phagocytosis	4.81e-25		0.692	ABCA7,ADGRB1,ALOX15,ANXA1,ANXA3,APP,APPL2,ATG2A,ATG5,ATG7,BCR,BIN1,BRAF,C3,CALR,CAMK1D,CAPG,CBL,CD44,CD48,CERK,CLCN3,CLEC7A,CLIC4,CNN2,CORO1A,CORO1C,CSF1,CSF1R,CSF2RA,CSF2RB,CSF3R,CYBA,CYBB,DNM2,DOCK1,DOCK2,EHD1,ELANE,ETS2,F10,FAS,FCER1G,FCGR2A,FCGR2B,FCN1,FGR,FYN,GATA2,GLRX,Gm21596/Hmgb1,GRK6,GRN,GSN,GULP1,HCK,HGF,HSPA8,IL15,IL1RL1,INPP5D,IQSEC1,IRF8,ITGAM,ITGB2,ITGB3,ITGB5,KLF2,LAMP2,LCN2,LRP1,…	144
Cancer,Hematological Disease,Immunological Disease,Organismal Injury and Abnormalities	Non-Hodgkin lymphoma	1.15e-17		0.155	ABHD5,ABLIM1,ADA,ADAM19,AKAP5,ALOX5,ANXA1,ANXA11,ANXA2,APP,ARHGAP1,ARHGAP42,ARHGEF1,ARPP21,ATRN,BCL10,BCL2,BCL2L11,BCL6,BCLAF1,BTG1,BTG2,BZW2,C1R,C3,CBX2,CCNA2,CCND1,CCND3,CD101,CD163,CD180,CD28,CD44,CD63,CDK1,CDKN1B,CDKN2C,CRYBG1,CSF2RA,CSF2RB,CSF3R,CST3,CTSH,CXCR4,DCK,DDX58,DENND4A,DGKA,DIAPH1,DNAJB14,DNMT3B,DNTT,DOCK1,E2F2,EBI3,EHD1,EP300,ETS1,EYA1,FANCA,FHIT,FN1,FYB1,GNAI2,GPSM2,GSN,GSR,GYS1,…	200		Cellular Movement,Hematological System Development and Function,Immune Cell Trafficking,Inflammatory Response	Transendothelial migration of neutrophils	2.85e-12		1.331	ANXA1,CD177,CXCR2,CYBB,FN1,ITGAM,ITGB2,LSP1,MET,PECAM1,TGFBR2,TNF,TRPC6	13		Cancer,Hematological Disease,Immunological Disease,Organismal Injury and Abnormalities	Diffuse lymphoma	7.51e-15		0.711	ABCA13,ABHD5,AHNAK,AHR,ALOX5,ANXA1,APP,ARHGEF28,ARID5B,ATF3,ATM,ATP10A,BAZ2B,BCL2,BCL6,BCL7A,BMF,BRAF,BRSK1,BTG1,BZW2,CAD,CALCRL,CCND1,CCND2,CCND3,CCT3,CD274,CD34,CDCA2,CDCA4,CDK6,CDKN1A,CEP112,CEP250,CEP350,CFLAR,CHD2,CHD3,CHD6,CILK1,COL20A1,CORO2A,CSF1R,CSF3R,CYP2A6 (includes others),DCK,DDB1,DDR1,DENND4A,DGKA,DGKD,DHCR24,DHFR,DLG1,DMXL2,DNMT1,DNMT3A,DOCK1,DOCK2,DOP1B,DSP,DUSP2,E2F1,EED,ERG,ETS…	227
Hematological System Development and Function,Tissue Morphology	Quantity of granulocytes	5.17e-23		0.422	ADA,ADAM8,ADGRE5,ALOX15,ALOX5,ANXA1,B4GALT1,BCL2L11,BCL6,C3,C5AR1,C5AR2,CAMP,CD101,CD34,CEBPE,CHST3,CLEC10A,CLEC4A,CNN2,CNR2,CSF2RB,CSF3R,CYBB,DDX58,DIAPH1,EBI3,FLI1,GATA1,GNAI2,GRK6,GRN,GSN,HDC,IL12A,IL1R1,IL5RA,IL6ST,IRAK3,IRF8,ITGAM,ITGB2,ITGB7,ITPKB,JAK2,KLF5,LAIR1,LCN2,LGALS1,LGALS3,Ly6a (includes others),LYN,MCL1,MIF,MMP8,MMP9,MPP1,MXD1,NEU1,NFKBIA,NLRP12,PGLYRP1,PIK3R5,PILRA,PLSCR1,RAC2,RA…	84		Cell-To-Cell Signaling and Interaction,Hematological System Development and Function,Immune Cell Trafficking,Inflammatory Response	Activation of neutrophils	4.19e-10		1.362	ANXA1,C3,C5AR1,CXCR2,ELANE,FN1,IL18RAP,ITGAM,ITGB2,LCN2,LTF,MPO,PF4,PRG3,SLPI,TNF	16		Immunological Disease	Allergy	8.46e-21		0.74	ADAM17,AHCY,AHNAK,ALDH2,ALOX5,ANXA1,ANXA3,ARFGAP3,ATM,BCL2,C1R,C3,CAPG,CAPN1,CAPZB,CCNA2,CCR2,Cd200r3,CD274,CD44,CD74,CDC25A,CFL1,Chil3/Chil4,CMKLR1,CNN3,CORO1A,CSF2RA,CSF2RB,CST3,CTSS,CTSV,CXCR4,CYP51A1,CYSLTR1,CYTIP,DGKZ,DHFR,DOCK5,DPYSL2,DUSP1,DUSP2,ECM1,ENO1,EPS8,EZH2,FABP5,FAS,FCER1G,FCGR2A,FCGR2B,FGR,FKBP1A,FKBP4,FLOT1,FUT7,FYN,GADD45A,GRK2,GSN,H3-3A/H3-3B,HCK,HDAC2,HDC,HLA-DQA1,HLA-DQB1,HN…	166
Cellular Development,Cellular Growth and Proliferation,Hematological System Development and Function,Humoral Immune Response,Lymphoid Tissue Structure and Development	Proliferation of B lymphocytes	2.74e-23		0.645	ADA,ARHGDIB,ARHGEF1,ARHGEF6,B3GNT5,BANK1,BCL10,BCL2,BCL2L11,BCL6,BLNK,CAMP,CBL,CBX2,CCND1,CCND3,CD180,CD244,Cd24a,CD44,CD74,Cdc42,CDKN1B,CDKN2C,CLEC4A,CYBB,DNTT,EBF1,ELF4,EP300,EPHB2,ETS1,FLI1,FLT3,GAPT,HCK,IGHM,IKZF3,IL5RA,IL7R,IPMK,IRF8,ITPR2,ITPR3,KLF2,KLF3,LCP1,LEF1,LILRB3,LY75,LY86,LYN,MARK2,MDM2,MEF2C,MIF,NFKBIA,PECAM1,PIK3CB,PLCL2,POU2F2,PRKCB,PTGER4,PTPRC,RHOG,SH3BP2,SH3KBP1,SPI1,STIM1,SY…	80		Cell-To-Cell Signaling and Interaction,Hematological System Development and Function,Immune Cell Trafficking,Inflammatory Response	Adhesion of neutrophils	4.94e-15		1.407	ANXA1,C3,CORO1A,CXCR2,CYBB,FLNA,FN1,HPSE,ITGAM,ITGB2,LCP1,PF4,PLAUR,PRKCQ,S100A8,S100A9,SELPLG,SERPINA1,TGFBR2,TNF,VCAM1	21		Cell-To-Cell Signaling and Interaction,Cellular Function and Maintenance,Inflammatory Response	Phagocytosis of phagocytes	1.58e-17		0.74	ABCA7,ALOX15,ANXA1,APP,ATG5,ATG7,BIN1,BRAF,C3,CALR,CAPG,CD44,CLCN3,CLIC4,CNN2,CORO1A,CSF1R,CSF2RA,CSF2RB,DOCK2,FAS,FCER1G,FCGR2A,FCGR2B,FCN1,FGR,FYN,GLRX,Gm21596/Hmgb1,GRK6,GRN,GSN,HCK,HGF,IL1RL1,INPP5D,ITGAM,ITGB2,LCN2,LTB4R,MEX3B,MFGE8,NOD2,NPM1,P2RX7,PADI4,PFKFB3,PGLYRP1,PLAU,PLAUR,PRKCA,PTPRC,PTPRJ,PXN,RAPGEF3,RASA4,RGCC,RORA,S100A9,SCARB1,SCARF1,SELPLG,SH3BP2,SOAT1,SPI1,STIM1,SYK,THBS1,TLR4,…	74
Cancer,Hematological Disease,Immunological Disease,Organismal Injury and Abnormalities	Leukemia	2.07e-15		0.683	ABCA13,ACOXL,ACSL1,ACTB,ACTG1,ADA,ADD3,AFDN,AFF3,AGAP1,AGL,AKNA,ALDH2,ALOX15,ANK1,ANKRD22,ANXA1,ANXA2,APAF1,APCDD1,ARHGAP9,ARID3A,ARL6IP1,ASTN2,ATP11A,ATP2B4,ATP6AP1,ATP6V1A,ATP8A2,BACH2,BCL10,BCL2,BCL2L11,BCL6,BLNK,BSN,BTG1,BTG2,C3,CACHD1,CACNA1C,CADM2,CBL,CCNA2,CCND1,CCND3,CD180,CD244,CD28,CD34,CD44,CD74,CDK1,CDKN1B,CHIT1,CKAP4,CLUH,CNTN5,COL19A1,CORO1A,CPD,CSF2RA,CSF2RB,CSF3R,CXCR4,CYBB,CYFIP2…	304		Cell-To-Cell Signaling and Interaction,Hematological System Development and Function,Immune Cell Trafficking	Adhesion of immune cells	2.64e-21		1.433	ANGPT1,ANXA1,APOE,ARRB2,C1QA,C3,CAMP,CD177,CD36,CD40,CD74,CD86,CD9,CORO1A,CSF2RB,CTSZ,CXCR2,CXCR4,CYBB,ELANE,F2R,FGR,FLNA,FN1,FYN,HPSE,IL6ST,ITGAM,ITGB2,LCP1,LGALS1,LSP1,LTF,Ly6a (includes others),MPO,P2RX7,PECAM1,PF4,PILRA,PLAUR,PRKCQ,RAC2,S100A8,S100A9,SELPLG,SERPINA1,TGFBR2,TNF,VCAM1,VWF	50		Cancer,Hematological Disease,Organismal Injury and Abnormalities	Lymphohematopoietic neoplasia	1.03e-40		0.761	AARS1,ABCA13,ABCA7,ABCA9,ABCB4,ABCC4,ABCG2,ABHD5,ACSL4,ADAM17,ADAM19,ADCY4,ADCY7,ADGB,ADGRB1,ADK,AFG1L,AGL,AHNAK,AHR,AKAP13,ALDH2,ALDH9A1,ALOX15,ALOX5,ALPK1,AMOT,ANKH,ANKRD11,ANKRD22,ANO4,ANXA1,ANXA6,APAF1,APBA1,APC,APCDD1,APOE,APP,ARHGAP15,ARHGAP26,ARHGAP35,ARHGEF28,ARID2,ARID5B,ARL6IP5,ASH1L,ASRGL1,ATF3,ATG5,ATG7,ATIC,ATM,ATP10A,ATP11A,ATP1B1,ATP5F1A,ATP6V1A,ATP6V1E1,ATP8A2,ATP8B1,ATR,ATRN,ATRN…	860
Cancer,Hematological Disease,Organismal Injury and Abnormalities	Myelodysplastic syndrome or leukemia	2.88e-15		0.683	ABCA13,ACOXL,ACSL1,ACTB,ACTG1,ADA,ADD3,AFDN,AFF3,AGAP1,AGL,AKNA,ALDH2,ALOX15,ANK1,ANKRD22,ANXA1,ANXA2,APAF1,APCDD1,ARHGAP9,ARID3A,ARL6IP1,ASTN2,ATP11A,ATP2B4,ATP6AP1,ATP6V1A,ATP6V1E1,ATP8A2,BACH2,BCL10,BCL2,BCL2L11,BCL6,BLNK,BSN,BTG1,BTG2,C3,CACHD1,CACNA1C,CADM2,CBL,CCNA2,CCND1,CCND3,CD180,CD244,CD28,CD34,CD44,CD74,CDK1,CDKN1B,CHIT1,CKAP4,CLUH,CNTN5,COL19A1,CORO1A,CPD,CRAT,CSF2RA,CSF2RB,CSF3R,CXC…	312		Cellular Movement,Hematological System Development and Function,Immune Cell Trafficking,Inflammatory Response	Cell movement of monocytes	5.1e-12		1.479	ANGPT1,ANXA1,ANXA2,APOE,CAMP,CXCR2,CXCR4,F2R,FN1,GATA2,HP,IL6ST,ITGAM,ITGB2,LGALS1,MMP9,NGF,PECAM1,PF4,PILRA,PLAUR,RAC2,SERPINF1,TNF,VCAM1	25		Cell-To-Cell Signaling and Interaction,Inflammatory Response	Response of phagocytes	3.28e-24		0.765	ABCA7,ALOX15,ANXA1,APP,ATG5,ATG7,ATP7A,BIN1,BRAF,BRD3,C3,CALR,CAPG,CCR1,CCR2,CD44,CLCN3,CLEC5A,CLEC7A,CLIC4,CNN2,CORO1A,CSF1R,CSF2RA,CSF2RB,CST3,DDX58,DOCK2,EIF2AK4,FAS,FCER1G,FCGR2A,FCGR2B,FCN1,FGR,FN1,FYN,GLRX,Gm21596/Hmgb1,GNAQ,GRK6,GRN,GSN,HCK,HDAC2,HGF,IL10RA,IL15,IL1RL1,IL6R,IL6ST,INPP5D,IRF2,IRF8,ITGA4,ITGAL,ITGAM,ITGB2,ITGB3,LCN2,LTB4R,LYN,MEX3B,MFGE8,NOD2,NPM1,NR3C1,NTN1,P2RX7,PADI4,PFKF…	111
Cellular Development,Cellular Growth and Proliferation,Embryonic Development,Hematological System Development and Function,Hematopoiesis,Humoral Immune Response,Lymphoid Tissue Structure and Development,Organ Development,Organismal Development,Tissue Development	Differentiation of B lymphocytes	2.55e-16		1.478	ADA,ARID3A,BACH2,BCL10,BCL2,BCL6,BLNK,Cd24a,CD74,CXCR4,DCK,DDX58,DNTT,EBF1,EP300,ESR1,ETS1,FLI1,FLT3,FNIP1,HDAC4,HDAC9,HSPA9,ID2,IGHM,IKZF3,IL12A,IL5RA,IL7R,KLF3,KLHL6,LCP1,LGALS1,LGALS3,LYN,MXD3,NFAM1,NFKBIA,PAX5,PLCL2,POU2F2,PTK2B,PTPRC,PTPRJ,SOX4,SP3,SPI1,STAT3,SYK,TCF4,TLN1,TLR4,TNFSF13B,TRAF3,TSHR,WAS,WIPF1	57		Cell-To-Cell Signaling and Interaction,Hematological System Development and Function,Immune Cell Trafficking,Inflammatory Response	Binding of neutrophils	1.4e-15		1.497	ANXA1,C3,CORO1A,CXCR2,CYBB,FGR,FLNA,FN1,HPSE,ITGAM,ITGB2,LCP1,LSP1,PF4,PLAUR,PRKCQ,S100A8,S100A9,SELPLG,SERPINA1,TGFBR2,TNF,VCAM1	23		Cancer,Hematological Disease,Immunological Disease,Organismal Injury and Abnormalities	High grade lymphocytic cancer	6.23e-15		0.788	AHR,ALOX5,ANXA1,ARID5B,ATF3,ATM,BCL2,BCL6,BCL7A,BMF,BRAF,BRSK1,BTG1,CAD,CCND1,CCND2,CCND3,CCT3,CD274,CD34,CD44,CDK6,CDKN1A,CEP112,CFLAR,CHD3,CILK1,CORO2A,CSF1R,CSF3R,DCK,DDB1,DDR1,DHFR,DNMT1,DNMT3A,DOCK2,DSP,E2F1,EED,ERG,ETS1,ETV6,EZH2,FAS,FKBP1A,FYN,GSR,H1-2,H2BC12,H6PD,HDAC2,HELB,HGF,HLA-DQA1,HSP90AA1,HSP90AB1,HSP90B1,IDH1,IKBKE,IKZF1,IKZF2,ING2,IRF8,ITGAM,ITPR2,JAK1,JAK3,KIF21B,KIT,KLF2,KMT2C,…	153
Cancer,Hematological Disease,Organismal Injury and Abnormalities	Myeloid neoplasm	2.56e-15		1.597	ACSL1,ACTB,ADA,AFDN,AFF3,ALOX15,ANKRD22,ANXA1,ANXA2,APAF1,APCDD1,ARHGAP9,ARID3A,ARL6IP1,ATG7,ATP2B4,ATP6AP1,ATP6V1A,ATP6V1E1,ATP8A2,BCL2,BCL2L11,BSN,BTG2,C3,CACNA1C,CADM2,CBL,CCNA2,CCND1,CCND3,CD34,CD44,CD63,CD74,CDC25A,CDK1,CDKN1B,CHIT1,CLUH,CNTN5,CORO1A,CRAT,CSF2RA,CSF2RB,CSF3R,CXCR4,CYBB,CYFIP2,DAXX,DCK,DDX58,DGKG,DGLUCY,DNAH8,DNAJC5,DTNB,EP300,EPB41L4B,ESR1,ETS1,EYA1,FAM160A2,FANCA,FBXO10,FCE…	238		Cellular Movement,Hematological System Development and Function,Immune Cell Trafficking,Inflammatory Response	Chemotaxis of granulocytes	1.7e-16		1.545	ALOX5,ANXA1,C3,C5AR1,CAMK1D,CAMP,CD74,CORO1A,CXADR,CXCR2,ELANE,FCER1G,FGR,ITGAM,ITGB2,LCN2,LGALS1,LSP1,PF4,PLAUR,PRKCA,PRKG1,RAC2,RASGRP4,S100A8,S100A9,SELPLG,SERPINA1,SLPI,TNF,TRPC6	31		Inflammatory Response	Immune response of cells	9.26e-31		0.823	ABCA7,Abcb1b,ABCC4,ADGRB1,AHR,ALOX15,ANXA1,ANXA3,APOE,APP,APPL2,AQP4,ATG5,ATG7,ATM,ATR,BCL2,BCL6,BCR,BHLHE40,BIN1,BIRC5,BRAF,BRD3,C3,CALR,CAMK1D,CAPG,CBL,CD180,CD244,CD274,CD44,CD48,CD68,CD69,CD74,CD86,CDKN1A,CDKN1B,CERK,CLCN3,CLEC5A,CLEC7A,CLIC4,CNN2,CORO1A,CORO1C,CSF1,CSF1R,CSF2RA,CSF2RB,CSF3R,CST3,CTSB,CTSD,CTSS,CYBA,DDX58,DGKZ,DHX58,DNM2,DOCK1,DOCK2,DOCK8,EHD1,EIF2AK4,ELANE,ETS1,ETS2,EXOC2,F1…	239
Hematological System Development and Function,Tissue Morphology	Quantity of myeloid cells	3.79e-31		1.725	ADA,ADAM8,ADD1,ADGRE5,ALOX15,ALOX5,ANXA1,APP,ARID3A,B4GALT1,BACH2,BCL2,BCL2L11,BCL6,BNIP3L,C3,C5AR1,C5AR2,CAMP,CAPNS1,CD101,Cd24a,CD34,CD9,Cdc42,CDKN1B,CEBPE,CHST3,CLDN1,CLEC10A,CLEC4A,CNN2,CNR2,CSF2RB,CSF3R,CTSB,CXCR4,CYBB,DCK,DDX58,DIAPH1,DOCK8,EBI3,F630028O10Rik,FANCA,FLI1,FLNA,GATA1,GNAI2,GRK6,GRN,GSN,HBA1/HBA2,HBB,HDC,HMOX1,HOXA9,ID2,IGF1R,IL12A,IL1R1,IL5RA,IL6ST,IRAK3,IRF8,ITGAM,ITGB2,ITGB7…	138		Cell-To-Cell Signaling and Interaction,Cellular Movement,Hematological System Development and Function,Immune Cell Trafficking	Recruitment of leukocytes	9.03e-23		1.554	ACVRL1,ALOX5,ANXA1,APOE,ARRB2,B4GALT6,C3,C5AR1,CAMP,CD36,CD40,CD74,CHI3L1,CSF1R,CSF2RB,CXCR2,CXCR4,ELANE,FGR,FN1,FOSL2,FUT8,GGT5,HDC,HPSE,HSPA1A/HSPA1B,IL6ST,ITGAM,ITGB2,LCN2,LGALS1,LSP1,LTF,LYZ,MMP9,MPO,NOTCH1,PECAM1,PRKCQ,S100A8,SELPLG,SLFN12L,SLPI,TGFBR2,TNF,TRPC6,TRPM2,VCAM1,VWF,XDH	50		Cellular Movement,Hematological System Development and Function,Immune Cell Trafficking	Homing of leukocytes	6.47e-18		0.827	ADAM17,ALOX5,ANO6,ANXA1,APOE,APP,ARAP3,ARHGAP25,BCL2,C1QBP,C3,C5AR2,CAMK1D,CAPG,CCDC88A,CCND1,CCR1,CCR2,CD44,CD69,CD72,CD74,CDKN1A,Chil3/Chil4,CMKLR1,CNR2,CORO1A,CSF1,CSF1R,CSF2RA,CSF3R,CST3,CTSE,CXADR,CXCR4,CYBB,CYSLTR1,DEK,DOCK2,DOCK5,Ear2 (includes others),EDNRB,EFNB1,ELANE,FCER1G,FCGR2A,FER,FGR,FLOT1,FLT1,FN1,FUT7,FYN,GBF1,GIT2,GNA12,GRK6,GRN,GSN,HCK,HOXA9,HP,HPSE,HSPD1,IL15,IL6R,INPP5D,ITGA1…	148
Hematological Disease	Hemorrhagic disease	3.49e-16	Increased	2.42	ANO6,ANXA1,APP,ATG7,ATP2C1,BCL2,BCL2L11,BCL6,C3,CD44,Cdc42,CHD7,CSF3R,CTSB,DIAPH1,ENTPD1,F5,FANCA,FCER1G,FLI1,FLNA,FLT3,FYB1,GATA1,ID2,IMPDH2,IRAK3,ITGA2B,JAK2,LCN2,LTF,Ly6a (includes others),LYN,MAFG,MGLL,MMP9,MRTFA,MYH9,NBEAL2,NFE2L2,NR3C1,PAK1,PDPK1,PGR,PPP3CA,PPP3R1,PTAFR,PTCH2,PTGS1,PTPRC,RAP1B,RASGRP4,RXRA,S100A9,SERPINB2,SIRPA,SLC4A1,SP3,STIM1,STX11,SYK,THRB,TNFSF13B,TWF2,VDR,WAS,WIPF1	67		Cellular Movement,Hematological System Development and Function,Immune Cell Trafficking	Lymphocyte migration	6.05e-11		1.56	ACTB,ALOX5,ANXA1,APOE,ARRB2,BACH2,C3,CAMP,CD40,CD74,CD86,CXCR2,CXCR4,FN1,FYN,HDC,HLA-A,IL6ST,ITGB2,LCP1,LGALS1,Ly6a (includes others),MMP9,MPO,MYB,NOTCH1,P2RX7,PECAM1,PLEC,PRKCQ,RAC2,SELPLG,SPNS2,TGFBR2,TNF,TNFSF13B,VCAM1	37		Cell-To-Cell Signaling and Interaction,Cellular Function and Maintenance,Inflammatory Response	Phagocytosis of blood cells	4.92e-19		0.836	ABCA7,ALOX15,ANXA1,APP,ATG5,ATG7,BIN1,BRAF,C3,CALR,CAPG,CD44,CERK,CLCN3,CLIC4,CNN2,CORO1A,CSF1R,CSF2RA,CSF2RB,DOCK2,FAS,FCER1G,FCGR2A,FCGR2B,FCN1,FGR,FYN,GLRX,Gm21596/Hmgb1,GRK6,GRN,GSN,GULP1,HCK,HGF,IL15,IL1RL1,INPP5D,IRF8,ITGAM,ITGB2,LCN2,LTB4R,LYN,MEX3B,MFGE8,Ncoa6,NOD2,NPM1,P2RX7,PADI4,PFKFB3,PGLYRP1,PLAU,PLAUR,PRKCA,PTPRC,PTPRJ,PXN,RAC2,RAPGEF3,RASA4,RGCC,RORA,S100A9,SCARB1,SCARF1,SELPLG,SH3…	82
Hematological Disease	Polycythemia	1.24e-18	Increased	2.896	ADA,ADD1,ADGRE5,ANXA7,APP,BCL2L11,BNIP3L,CBL,CD44,CD63,CDC25A,Cdc42,CLEC10A,CSF3R,CXCR4,DCK,EP300,FCER1G,FLT3,GATA1,GNAI2,GNAI3,GRN,HBA1/HBA2,HBB,HDC,HRH2,IDH2,IL12A,IL1R1,IL6ST,ITGB2,JAK2,KIF17,LAIR1,LCN2,LGALS3,LILRB3,MGAT5,MMP9,MS4A2,NFE2L2,NFKBIA,NR3C1,PDE8A,PLA2G4A,PLSCR1,PRKCA,PTCH2,PTGS1,RAC2,RASGRP4,RHOA,RRM2,S100A9,SLC4A1,SPTB,STAT3,SYK	59		Cellular Movement,Hematological System Development and Function,Immune Cell Trafficking	Cell movement of mononuclear leukocytes	4.5e-14		1.571	ACTB,ALOX5,ANGPT1,ANXA1,ANXA2,APOE,ARRB2,BACH2,C3,CAMP,CD40,CD74,CD86,CSF2RB,CXCR2,CXCR4,F2R,FN1,FYN,GATA2,HDC,HLA-A,HP,IL6ST,ITGAM,ITGB2,LCP1,LGALS1,Ly6a (includes others),MMP9,MPO,MYB,NGF,NOTCH1,P2RX7,PECAM1,PF4,PILRA,PLAUR,PLEC,PRKCQ,RAC2,SELPLG,SERPINF1,SPNS2,TGFBR2,TIAM1,TNF,TNFSF13B,VCAM1	50		Cancer,Hematological Disease,Immunological Disease,Organismal Injury and Abnormalities	B-cell neoplasm	7.35e-30		0.845	ABCA13,ABCA7,ABHD5,AGL,AHNAK,AHR,ALOX5,AMOT,ANKH,ANXA1,ANXA6,APBA1,APC,APOE,APP,ARHGEF28,ARID2,ARID5B,ARL6IP5,ATF3,ATM,ATP10A,ATP11A,ATP1B1,ATP6V1E1,ATR,ATRN,ATRNL1,ATXN1,BAZ2B,BCL11A,BCL2,BCL6,BCL7A,BCLAF1,BCR,BIRC5,BMF,BRAF,BRCA1,BRCA2,BRD3,BRSK1,BTG1,BTG2,BUB1B,BZW2,CAD,CALCRL,CASP3,CBX7,CCNB2,CCND1,CCND2,CCND3,CCT3,CD163,CD180,CD244,CD274,CD44,CD48,CD68,CD69,CD86,CDC20,CDCA2,CDCA4,CDH1,CDK1,C…	431
Cardiovascular Disease,Hematological Disease,Organismal Injury and Abnormalities	Anemia	6.68e-18	Increased	3.489	ADD1,ALDH2,ALDOA,ALOX15,ANK1,ANXA1,ARHGAP1,ATG7,ATP6V1E1,BCL2,BHLHE40,BNIP3L,C1QBP,C3,CAST,CBL,CCND1,CCND3,CD177,CD28,Cdc42,CSF2RB,CSF3R,DCK,DIAPH1,ELF4,EP300,ESR1,FANCA,FCER1G,FLI1,FLT3,FN1,GATA1,GPI,GPX1,GSR,HBA1/HBA2,HBB,HLA-DQA1,HLX,HMOX1,HSPA9,IDH2,IFITM3,IL6ST,IL7R,IMPDH2,JAK2,KLF2,L3MBTL3,LCN2,LGALS3,LYN,MAN2A1,MGLL,MIF,NFE2L2,NFKBIA,Nmnat3,NPM1,NR3C1,NT5C3A,PBX1,PGR,PINX1,PPP3CA,PPP3R1,PR…	95		Cellular Movement,Hematological System Development and Function,Immune Cell Trafficking,Inflammatory Response	Chemotaxis of phagocytes	8.36e-24		1.573	ALOX5,ANGPT1,ANXA1,APOE,C3,C5AR1,CAMK1D,CAMP,CD74,CD9,CORO1A,CSF1R,CTSE,CXADR,CXCR2,CXCR4,CYBB,Ear2 (includes others),ELANE,F2R,FCER1G,FGR,FYN,HP,HPSE,ITGAM,ITGB2,LCN2,LGALS1,LITAF,LSP1,NGF,PF4,PLAUR,PLEC,PRKCA,PRKG1,RAC2,RASGRP4,S100A8,S100A9,SELPLG,SERPINA1,SLPI,SPHK1,TNF,TRPC6,TRPM2,VCAM1	49		Cell-To-Cell Signaling and Interaction,Inflammatory Response	Immune response of phagocytes	1.63e-21		0.845	ABCA7,ALOX15,ANXA1,APP,ATG5,ATG7,BIN1,BRAF,BRD3,C3,CALR,CAPG,CD44,CLCN3,CLEC5A,CLIC4,CNN2,CORO1A,CSF1R,CSF2RA,CSF2RB,CST3,DDX58,DOCK2,EIF2AK4,FAS,FCER1G,FCGR2A,FCGR2B,FCN1,FGR,FN1,FYN,GLRX,Gm21596/Hmgb1,GRK6,GRN,GSN,HCK,HGF,IL10RA,IL15,IL1RL1,IL6R,IL6ST,INPP5D,IRF2,IRF8,ITGA4,ITGAL,ITGAM,ITGB2,ITGB3,LCN2,LTB4R,LYN,MEX3B,MFGE8,NOD2,NPM1,NR3C1,NTN1,P2RX7,PADI4,PFKFB3,PGLYRP1,PIK3CG,PLAU,PLAUR,PRKAA…	100
Connective Tissue Disorders,Hematological Disease,Organismal Injury and Abnormalities	Thrombocytopenia	8.5e-15	Increased	3.502	ANXA1,APP,ATP2C1,BCL2,BCL2L11,BCL6,C3,CD44,Cdc42,CHD7,CSF3R,DIAPH1,ENTPD1,FANCA,FCER1G,FLI1,FLNA,FLT3,FYB1,GATA1,ID2,IMPDH2,IRAK3,ITGA2B,JAK2,LCN2,Ly6a (includes others),LYN,MAFG,MMP9,MRTFA,MYH9,NBEAL2,NFE2L2,NR3C1,PDPK1,PPP3CA,PPP3R1,PTAFR,PTCH2,PTGS1,RAP1B,RASGRP4,RXRA,SERPINB2,SIRPA,SLC4A1,SP3,STIM1,STX11,SYK,TNFSF13B,TWF2,VDR,WAS,WIPF1	56		Cell-To-Cell Signaling and Interaction,Cellular Movement,Hematological System Development and Function,Immune Cell Trafficking,Inflammatory Response	Recruitment of neutrophils	1.91e-16		1.574	ACVRL1,ALOX5,ANXA1,APOE,ARRB2,C5AR1,CAMP,CHI3L1,CXCR2,ELANE,FGR,FOSL2,GGT5,HSPA1A/HSPA1B,ITGAM,ITGB2,LCN2,LSP1,LTF,LYZ,MMP9,MPO,PRKCQ,S100A8,SELPLG,SLPI,TNF,TRPC6,TRPM2,VWF,XDH	31		Cellular Development,Cellular Growth and Proliferation,Hematological System Development and Function,Lymphoid Tissue Structure and Development	Cell proliferation of T lymphocytes	3.6e-20		0.881	ABI2,ACP3,ADK,AHNAK,AHR,AKAP13,ANXA1,APOE,APPL1,ARHGDIA,ARHGEF6,ATM,AURKB,BCL2,BCLAF1,BHLHE40,BIRC5,BLM,BRAF,BRCA1,BTLA,BTNL9,C1QBP,C3,CALR,CARMIL2,CASP3,CBFB,CBL,CBS/CBSL,CCDC88B,CCND3,CCR2,CD244,CD274,CD2AP,CD44,CD48,CD69,CD74,CD84,CD86,CDC25A,CDH1,CDK6,CDKN1A,CDKN1B,CFLAR,CLEC10A,Clec2d (includes others),CORO1A,CSF2RA,CSF2RB,CTSD,CXCR4,CYTIP,DCK,DCLRE1C,DGKA,DLG1,DNM2,DOCK2,DOCK8,DUSP1,DUSP5,E…	220
Hematological System Development and Function,Lymphoid Tissue Structure and Development,Tissue Morphology	Morphology of lymphoid tissue	4.16e-33			ADA,AFF1,ALOX15,ALOX5,AOAH,ARHGAP1,ARHGEF1,ARHGEF6,ATP2B4,ATP6AP2,B3GNT5,B4GALT1,BACH2,BANK1,BCL2,BCL2L11,BCL6,BHLHE40,BLNK,BNIP3L,C3,CBL,CBX2,CCNB2,CCND1,CCND3,CCR9,Cd24a,CD28,CD74,Cdc42,CDKN1B,CDKN2C,CEBPE,CLEC4A,CSF2RB,CXCR4,DCK,DDX58,DIAPH1,E2F2,ELF4,EP300,EPS15,ESR1,ETS1,EYA1,FCER1G,FLI1,FNIP1,GATA1,GNAI2,GRK6,HLA-DQA1,HLA-DQB1,HMOX1,HOXA9,HP,ID2,IGHM,IKZF3,IL6ST,IL7R,IRAK3,IRF8,ITGA2B,ITGB2…	132		Hematological System Development and Function,Inflammatory Response,Tissue Morphology	Quantity of neutrophils	1.53e-12		1.583	ANXA1,C1QA,C3,C5AR1,CAMP,CD36,CD40,CXCR2,CYBB,FOSL2,GATA1,HDC,HPSE,IL6ST,ITGAM,ITGB2,LCN2,Ly6a (includes others),MMP8,MMP9,PILRA,RAC2,S100A8,S100A9,SELPLG,SERPINA1,SLFN12L,SLPI,TET1,TNF,VCAM1	31		Cell-To-Cell Signaling and Interaction,Cellular Function and Maintenance,Inflammatory Response	Phagocytosis of leukocytes	1.56e-17		0.981	ABCA7,ALOX15,ANXA1,APP,ATG5,ATG7,BIN1,BRAF,C3,CALR,CAPG,CD44,CLCN3,CLIC4,CNN2,CORO1A,CSF1R,CSF2RA,CSF2RB,DOCK2,FAS,FCER1G,FCGR2A,FCGR2B,FCN1,FGR,FYN,GLRX,Gm21596/Hmgb1,GRK6,GRN,GSN,HCK,HGF,IL15,IL1RL1,INPP5D,ITGAM,ITGB2,LCN2,LTB4R,MEX3B,MFGE8,NOD2,NPM1,P2RX7,PADI4,PFKFB3,PGLYRP1,PLAU,PLAUR,PRKCA,PTPRC,PTPRJ,PXN,RAPGEF3,RASA4,RGCC,RORA,S100A9,SCARB1,SCARF1,SELPLG,SH3BP2,SOAT1,SPI1,STIM1,SYK,THBS1,…	76
Hematological System Development and Function,Lymphoid Tissue Structure and Development,Organ Morphology,Tissue Morphology	Morphology of lymphoid organ	1.39e-31			ADA,AFF1,ALOX15,ALOX5,AOAH,ARHGAP1,ARHGEF1,ARHGEF6,ATP2B4,ATP6AP2,B3GNT5,B4GALT1,BANK1,BCL2,BCL2L11,BCL6,BLNK,BNIP3L,C3,CBL,CBX2,CCNB2,CCND1,CCND3,CCR9,Cd24a,CD28,CD74,Cdc42,CDKN1B,CDKN2C,CEBPE,CLEC4A,CSF2RB,DCK,DDX58,DIAPH1,E2F2,ELF4,EP300,EPS15,ESR1,ETS1,EYA1,FCER1G,FLI1,FNIP1,GATA1,GNAI2,GRK6,HLA-DQA1,HLA-DQB1,HMOX1,HOXA9,HP,ID2,IGHM,IKZF3,IL6ST,IL7R,IRF8,ITGA2B,ITGB2,ITK,ITPKB,JAK2,KLF13,KLHL…	122		Cellular Movement,Hematological System Development and Function,Immune Cell Trafficking	Cell movement of leukocytes	1.64e-29		1.604	ABCB4,ACTB,ALOX5,ANGPT1,ANXA1,ANXA2,APOE,ARRB2,BACH2,C3,C5AR1,CAMK1D,CAMP,CD177,CD36,CD40,CD74,CD86,CD9,CORO1A,CSF1R,CSF2RB,CTSE,CTSZ,CXADR,CXCR2,CXCR4,CYBB,Ear2 (includes others),ELANE,F2R,FCER1G,FGR,FLNA,FN1,FYN,GATA1,GATA2,GPSM3,HDC,HLA-A,HP,HPSE,HSPA5,IL6ST,ITGAM,ITGB2,LCN2,LCP1,LGALS1,LITAF,LSP1,LTF,Ly6a (includes others),MAPK13,MET,MMP8,MMP9,MPO,MYB,MYLK3,NCF1,NGF,NOTCH1,P2RX7,PECAM1,PF4,PI…	95		Cancer,Hematological Disease,Organismal Injury and Abnormalities	Hematopoietic neoplasm	5.2e-41		0.999	AARS1,ABCA13,ABCA7,ABCA9,ABCB4,ABCC4,ABCG2,ABHD5,ACSL4,ADAM17,ADAM19,ADCY4,ADCY7,ADGB,ADGRB1,ADK,AFG1L,AGL,AHNAK,AHR,AKAP13,ALDH2,ALDH9A1,ALOX15,ALOX5,ALPK1,AMOT,ANKH,ANKRD11,ANKRD22,ANO4,ANXA1,ANXA6,APAF1,APBA1,APC,APCDD1,APOE,APP,ARHGAP15,ARHGAP26,ARHGAP35,ARHGEF28,ARID2,ARID5B,ARL6IP5,ASH1L,ASRGL1,ATF3,ATG5,ATG7,ATIC,ATM,ATP10A,ATP11A,ATP1B1,ATP5F1A,ATP6V1A,ATP6V1E1,ATP8A2,ATP8B1,ATR,ATRN,ATRN…	856
Hematological System Development and Function,Immunological Disease,Lymphoid Tissue Structure and Development,Organ Morphology,Organismal Injury and Abnormalities,Tissue Morphology	Abnormal morphology of lymphoid organ	1.22e-28			AFF1,ALOX15,ALOX5,AOAH,ARHGEF1,ARHGEF6,ATP2B4,B3GNT5,B4GALT1,BANK1,BCL2,BCL2L11,BCL6,BLNK,BNIP3L,C3,CBL,CCNB2,CCND3,CCR9,Cd24a,CD28,CD74,Cdc42,CDKN1B,CDKN2C,CEBPE,CLEC4A,CSF2RB,DCK,DDX58,DIAPH1,E2F2,ELF4,EP300,EPS15,ESR1,ETS1,EYA1,FCER1G,FLI1,FNIP1,GATA1,GRK6,HLA-DQA1,HLA-DQB1,HMOX1,HP,ID2,IGHM,IKZF3,IL6ST,IL7R,IRF8,ITGA2B,ITGB2,ITK,ITPKB,JAK2,KLF13,KLHL6,LAMP2,LYN,MAFG,MAN2A1,MAN2B1,MAPK3,MARK2,…	101		Cell-To-Cell Signaling and Interaction,Hematological System Development and Function,Immune Cell Trafficking	Adhesion of granulocytes	6.55e-18		1.66	ANXA1,C3,CORO1A,CXCR2,CYBB,FGR,FLNA,FN1,FYN,HPSE,ITGAM,ITGB2,LCP1,LGALS1,LTF,PECAM1,PF4,PLAUR,PRKCQ,S100A8,S100A9,SELPLG,SERPINA1,TGFBR2,TNF,VCAM1	26		Cellular Development,Hematopoiesis,Tissue Development	Differentiation of bone marrow cells	5.9e-16		1.002	ABCG2,AZI2,BIRC5,BRAF,C3,CASP3,CBFB,CD44,CDKN1A,CDKN1B,CNR2,CSF1,CSF2RB,CSF3R,E2F1,ETV6,FAS,FCER1G,FLI1,FN1,GATA1,GATA2,GFI1,GFI1B,H4-16,H4C1,H4C11,H4C12,H4C13,H4C15,H4C2,H4C3,H4C4,H4C6,H4C8,H4C9,HDAC2,HMGB2,HOXA9,HSPA9,IKZF1,IL15,IL15RA,IL6R,IL6ST,IRF8,JAK3,KIT,KLF4,LAIR1,LRP4,LYN,Marcks,MCL1,MECOM,MEF2C,NFE2,NRP1,PDGFRB,PECAM1,PRKCE,PRMT1,PSTPIP2,PTPN6,RAB7B,RARA,RCOR1,RUNX2,S100A9,SCIN,SOD1,SP…	83
Hematological System Development and Function,Lymphoid Tissue Structure and Development,Organ Morphology,Tissue Morphology	Morphology of secondary lymphoid organ	2.8e-23			ADA,ALOX15,ALOX5,AOAH,ARHGAP1,ARHGEF1,B3GNT5,B4GALT1,BANK1,BCL2,BCL2L11,BCL6,BLNK,BNIP3L,C3,CBL,CBX2,CCND1,Cd24a,CD28,Cdc42,CDKN1B,CDKN2C,CSF2RB,DCK,DDX58,DIAPH1,E2F2,EP300,EPS15,ETS1,FCER1G,FLI1,FNIP1,GATA1,GNAI2,GRK6,HLA-DQB1,HMOX1,HOXA9,HP,ID2,IGHM,IKZF3,IL6ST,IRF8,ITGA2B,ITGB2,JAK2,KLF13,KLHL6,LCN2,LYN,MAFG,MAN2A1,MAN2B1,MAPK3,MARK2,MIF,MXI1,NBEAL2,NFE2L2,NFKBIA,NLRC5,NLRP12,Nmnat3,PARP1,PBX1…	91		Cell-To-Cell Signaling and Interaction,Hematological System Development and Function,Immune Cell Trafficking,Inflammatory Response	Activation of leukocytes	1.55e-22		1.669	ALOX5,ANGPT1,ANXA1,ANXA2,APOE,ARRB2,BACH2,BCL2L11,C1QA,C3,C5AR1,CAMP,CD36,CD40,CD74,CD86,CHI3L1,CORO1A,CSF1R,CSF2RB,CTSH,CXCR2,CYBB,EBF1,ELANE,FCER1G,FN1,FYN,GFI1B,Gzmb,HLA-A,HPSE,HSPH1,IFNLR1,IGHM,IL18RAP,IRF8,ITCH,ITGAM,ITGB2,LAT2,LCN2,LGALS1,LTBP1,LTF,MET,MGST1,MMP9,MPO,NCF1,Nedd4,NGF,NOTCH1,Orm1 (includes others),P2RX7,PAG1,PECAM1,PF4,PIP5K1B,PRG3,PRKCA,PRKCQ,S100A8,S100A9,SERPINF1,SIGLEC8,SL…	75		Cellular Movement,Hematological System Development and Function,Immune Cell Trafficking,Inflammatory Response	Cell movement of phagocytes	2.21e-22		1.017	ADAM17,ALOX5,ANO6,ANXA1,APOE,APP,ARAP3,ARHGAP25,ARRB1,ATRN,BID,BLM,BMPR2,BRAF,C1QBP,C3,C4A/C4B,C5AR2,CAMK1D,CAPG,CCDC88A,CCND1,CCR1,CCR2,CD44,CD69,CD72,CD74,CD86,CDH1,CDKN1A,CMKLR1,CNN2,CNR2,CORO1A,CSF1,CSF1R,CSF2RA,CSF3R,CST3,CTSB,CTSE,CTSS,CTSV,CTTN,CXADR,CXCR4,CYBB,DEK,DGCR8,DOCK2,DOCK5,DOCK8,DUSP1,Ear2 (includes others),EDNRB,EFNB1,EGLN1,ELANE,EPS8,F10,F11R,FAS,FCER1G,FCGR2A,FER,FERMT3,FGR,FL…	219
Hematological System Development and Function,Lymphoid Tissue Structure and Development,Organ Morphology,Organismal Development,Tissue Morphology	Morphology of spleen	9.45e-23			ADA,ALOX15,ALOX5,AOAH,ARHGAP1,ARHGEF1,B3GNT5,B4GALT1,BANK1,BCL2,BCL2L11,BCL6,BLNK,BNIP3L,C3,CBL,CBX2,CCND1,Cd24a,CD28,Cdc42,CDKN1B,CDKN2C,CSF2RB,DCK,DDX58,DIAPH1,E2F2,EP300,EPS15,ETS1,FCER1G,FLI1,FNIP1,GATA1,GNAI2,GRK6,HLA-DQB1,HMOX1,HOXA9,HP,IGHM,IKZF3,IL6ST,IRF8,ITGA2B,ITGB2,JAK2,KLF13,KLHL6,LCN2,LYN,MAFG,MAN2A1,MAN2B1,MAPK3,MARK2,MIF,MXI1,NBEAL2,NFE2L2,NFKBIA,NLRC5,NLRP12,Nmnat3,PARP1,PBX1,PDP…	90		Cellular Movement,Hematological System Development and Function,Immune Cell Trafficking	Cell movement of granulocytes	3.81e-24		1.686	ALOX5,ANXA1,ANXA2,APOE,ARRB2,C3,C5AR1,CAMK1D,CAMP,CD177,CD36,CD74,CORO1A,CXADR,CXCR2,CYBB,ELANE,F2R,FCER1G,FGR,FN1,GATA2,IL6ST,ITGAM,ITGB2,LCN2,LGALS1,LSP1,LTF,MAPK13,MET,MMP8,MMP9,MPO,MYLK3,NCF1,PECAM1,PF4,PLAUR,PRKCA,PRKCQ,PRKG1,RAC2,RASGRP4,S100A8,S100A9,SELPLG,SERPINA1,SIGLEC8,SLPI,SPHK1,TGFBR2,TNF,TRPC6,TRPM2,VCAM1,VWF	57		Immunological Disease	Hypersensitive reaction	8.83e-19		1.029	ADAM17,AHCY,AHNAK,AHR,ALOX5,ANXA1,APOE,ARFGAP3,ATM,ATP1B1,BCL2,C3,CALR,CAPG,CAPZB,CASP4,CCNA2,CCR1,CCR2,Cd200r3,CD44,CD74,CDC25A,CFL1,CHIT1,CLEC4E,CNN3,CORO1A,CSF2RA,CSF2RB,CST3,CTSV,CXCR4,CYSLTR1,CYTIP,DGKZ,DHFR,DOCK5,DPYSL2,DUSP1,DUSP2,E2F1,ECM1,ENO1,EPS8,F11R,FABP5,FCER1G,FCGR2A,FCGR2B,FGR,FKBP1A,FKBP4,FLOT1,FMR1,FUT7,FYN,GADD45A,GPR84,GRK2,GSN,H2AZ1,H3-3A/H3-3B,HCK,HDC,HLA-A,HLA-DMA,HLA-DQA1,…	162
Cancer,Hematological Disease,Immunological Disease,Organismal Injury and Abnormalities	Mature B-cell lymphoma	2.41e-21			ABLIM1,ADA,AKAP5,ALOX5,ANXA1,ANXA11,ANXA2,ARHGAP1,ARHGEF1,ATRN,BCL10,BCL2,BCL2L11,BCL6,BCLAF1,BTG1,BTG2,CBX2,CCND1,CCND3,CD101,CD180,CD63,CDK1,CDKN1B,CSF2RB,CSF3R,CST3,CXCR4,DCK,DIAPH1,DNMT3B,DNTT,E2F2,EP300,ETS1,FN1,FYB1,GNAI2,GSN,GSR,H6PD,HCLS1,HDAC4,HDAC9,HIP1,HLA-DQA1,HMOX1,HSP90AB1,IGF2R,IGHM,IKZF3,IL7R,IMPDH2,IQGAP1,IRF8,ITM2B,ITPR2,ITSN2,JAK2,KIF11,KIF21B,KLF2,KLHL6,KSR1,L1CAM,LAMP1,LEF1,L…	122		Cell-To-Cell Signaling and Interaction,Hematological System Development and Function,Immune Cell Trafficking	Binding of granulocytes	5.25e-19		1.707	ANXA1,C3,CORO1A,CXCR2,CYBB,ELANE,FGR,FLNA,FN1,FYN,HPSE,ITGAM,ITGB2,LCP1,LGALS1,LSP1,LTF,MPO,PECAM1,PF4,PLAUR,PRKCQ,S100A8,S100A9,SELPLG,SERPINA1,TGFBR2,TNF,VCAM1	29		Cancer,Hematological Disease,Immunological Disease,Organismal Injury and Abnormalities	B cell cancer	5.98e-28		1.049	ABCA13,ABCA7,ABHD5,AHNAK,AHR,ALOX5,ANXA1,ANXA6,APBA1,APP,ARHGEF28,ARID5B,ATF3,ATM,ATP10A,ATP11A,ATRN,ATXN1,BAZ2B,BCL11A,BCL2,BCL6,BCL7A,BCLAF1,BCR,BMF,BRAF,BRCA1,BRSK1,BTG1,BTG2,BUB1B,BZW2,CAD,CALCRL,CCNB2,CCND1,CCND2,CCND3,CCT3,CD163,CD180,CD244,CD274,CD44,CD48,CD68,CD69,CD86,CDC20,CDCA2,CDCA4,CDK1,CDK6,CDKN1A,CDKN1B,CEBPD,CEP112,CEP250,CEP350,CFLAR,CHAF1A,CHD2,CHD3,CHD6,CILK1,CITED2,CKAP2L,CLK1…	345
Cell Morphology,Hematological System Development and Function	Morphology of myeloid cells	3.74e-21			ABHD5,ANO6,APP,B4GALT1,C3,CCND1,CD34,Cdc42,CEBPE,CHI3L1,CPA3,CSF3R,DDX58,ENTPD5,EPX,ESR1,FLI1,FYB1,GATA1,HDC,HIP1,HOXA9,IGHM,IL31RA,IRF8,ITGAM,ITGB2,ITK,JAK2,KLF2,LGALS3,LRRK2,Ly6a (includes others),LYN,MAN2B1,MXD1,NBEAL2,NFKBIA,PBX1,PDPK1,PRG2,PTCH2,RASSF2,RHOA,S1PR4,SGMS2,SLC4A1,SLC4A4,SOD1,SP3,SPI1,TLR4,TRPM2,VCAM1,WAS	55		Cellular Movement,Hematological System Development and Function,Immune Cell Trafficking,Inflammatory Response	Cell movement of phagocytes	1.98e-28		1.752	ALOX5,ANGPT1,ANXA1,ANXA2,APOE,ARRB2,C3,C5AR1,CAMK1D,CAMP,CD177,CD36,CD40,CD74,CD86,CD9,CORO1A,CSF1R,CSF2RB,CTSE,CTSZ,CXADR,CXCR2,CXCR4,CYBB,Ear2 (includes others),ELANE,F2R,FCER1G,FGR,FLNA,FN1,FYN,GATA1,GATA2,HP,HPSE,HSPA5,IL6ST,ITGAM,ITGB2,LCN2,LGALS1,LITAF,LSP1,MAPK13,MET,MMP8,MMP9,MPO,MYLK3,NCF1,NGF,P2RX7,PECAM1,PF4,PILRA,PLAUR,PLEC,PRKCA,PRKCQ,PRKG1,RAC2,RASGRP4,S100A8,S100A9,SELPLG,SERPINA1,…	78		Cellular Movement,Hematological System Development and Function,Immune Cell Trafficking,Inflammatory Response	Chemotaxis of leukocytes	1.7e-17		1.065	ADAM17,ALOX5,ANO6,ANXA1,APOE,APP,ARAP3,ARHGAP25,C1QBP,C3,C5AR2,CAMK1D,CAPG,CCDC88A,CCND1,CCR1,CCR2,CD69,CD72,CD74,CDKN1A,Chil3/Chil4,CMKLR1,CNR2,CORO1A,CSF1,CSF1R,CSF2RA,CSF3R,CST3,CTSE,CXADR,CXCR4,CYBB,CYSLTR1,DEK,DOCK2,DOCK5,Ear2 (includes others),EDNRB,EFNB1,ELANE,FCER1G,FCGR2A,FER,FGR,FLOT1,FLT1,FN1,FYN,GBF1,GIT2,GNA12,GRK6,GRN,GSN,HCK,HOXA9,HP,HPSE,HSPD1,IL15,IL6R,INPP5D,ITGA1,ITGA4,ITGAL,IT…	141
Hematological System Development and Function,Immunological Disease,Lymphoid Tissue Structure and Development,Organ Morphology,Organismal Development,Organismal Injury and Abnormalities,Tissue Morphology	Abnormal morphology of spleen	6.52e-21			ALOX15,ALOX5,AOAH,ARHGEF1,B3GNT5,B4GALT1,BANK1,BCL2,BCL2L11,BCL6,BLNK,BNIP3L,C3,CBL,Cd24a,CD28,Cdc42,CDKN1B,CDKN2C,CSF2RB,DCK,DDX58,DIAPH1,E2F2,EP300,EPS15,ETS1,FCER1G,FLI1,FNIP1,GATA1,GRK6,HLA-DQB1,HMOX1,HP,IGHM,IKZF3,IL6ST,ITGA2B,ITGB2,JAK2,KLF13,KLHL6,LYN,MAFG,MAN2A1,MAN2B1,MAPK3,MARK2,MIF,MXI1,NBEAL2,NFE2L2,NFKBIA,NLRC5,NLRP12,Nmnat3,PBX1,PRKCA,PTCH2,PTGS1,PTPRC,PTPRJ,RAPGEF6,RASSF2,RRM2,RUNX…	76		Cellular Movement,Hematological System Development and Function,Immune Cell Trafficking,Inflammatory Response	Chemotaxis of leukocytes	2.54e-25		1.784	ALOX5,ANGPT1,ANXA1,APOE,C3,C5AR1,CAMK1D,CAMP,CD40,CD74,CD9,CORO1A,CSF1R,CTSE,CXADR,CXCR2,CXCR4,CYBB,Ear2 (includes others),ELANE,F2R,FCER1G,FGR,FN1,FYN,GPSM3,HP,HPSE,ITGAM,ITGB2,LCN2,LCP1,LGALS1,LITAF,LSP1,MMP9,NGF,PF4,PLAUR,PLEC,PRKCA,PRKG1,RAC2,RASGRP4,Retnlg,S100A8,S100A9,SELPLG,SERPINA1,SLPI,SPHK1,TIAM1,TNF,TRPC6,TRPM2,VCAM1	56		Cancer,Hematological Disease,Organismal Injury and Abnormalities	Lymphohematopoietic cancer	5.09e-40		1.115	AARS1,ABCA13,ABCA7,ABCA9,ABCB4,ABCG2,ABHD5,ACSL4,ADAM19,ADCY4,ADCY7,ADGB,ADGRB1,ADK,AGL,AHNAK,AHR,AKAP13,ALDH2,ALDH9A1,ALOX15,ALOX5,ALPK1,AMOT,ANKH,ANKRD11,ANKRD22,ANO4,ANXA1,ANXA6,APAF1,APBA1,APC,APCDD1,APOE,APP,ARHGAP15,ARHGAP26,ARHGAP35,ARHGEF28,ARID2,ARID5B,ARL6IP5,ASH1L,ASRGL1,ATF3,ATG5,ATG7,ATIC,ATM,ATP10A,ATP11A,ATP1B1,ATP5F1A,ATP6V1A,ATP6V1E1,ATP8A2,ATP8B1,ATR,ATRN,ATRNL1,ATRX,ATXN1,ATXN7…	848
Hematological Disease,Immunological Disease	Abnormal function of neutrophils	2.35e-19			ALOX5,ARHGEF1,B4GALT1,CEBPE,CLEC12A,CYBB,ELANE,ENTPD1,GNAI2,HCK,IL1R1,ITGAM,ITGB2,JDP2,LBP,LCP1,LTB4R,MMP9,MPP1,NCF1,NFE2L2,PADI4,PILRA,PLAU,PLAUR,RAC2,RASGRP4,SERPINB1,SIGLEC9,STX11,SYK	31		Cell-To-Cell Signaling and Interaction,Cellular Movement,Hematological System Development and Function,Immune Cell Trafficking	Recruitment of granulocytes	9.53e-19		1.793	ACVRL1,ALOX5,ANXA1,APOE,ARRB2,C3,C5AR1,CAMP,CHI3L1,CSF2RB,CXCR2,ELANE,FGR,FOSL2,GGT5,HPSE,HSPA1A/HSPA1B,ITGAM,ITGB2,LCN2,LGALS1,LSP1,LTF,LYZ,MMP9,MPO,PRKCQ,S100A8,SELPLG,SLPI,TNF,TRPC6,TRPM2,VCAM1,VWF,XDH	36		Cellular Development,Cellular Growth and Proliferation,Hematological System Development and Function,Hematopoiesis,Lymphoid Tissue Structure and Development,Tissue Development	Hematopoiesis of mononuclear leukocytes	1.65e-30		1.291	ADAM17,ADCY7,AFF1,AHR,ANXA1,AP3D1,APAF1,APC,APP,ARID3A,ARID5B,ARRB1,ATG5,ATM,ATP7A,B4GALNT1,BCL11A,BCL2,BCL6,BCR,BHLHE40,BIRC5,BLM,BRAF,BRCA1,C3,CARMIL2,CBFB,CBL,CCND1,CCND2,CCND3,CD244,CD274,CD44,CD69,CD72,CD74,CD86,CDK6,CDKN1A,CDKN1B,Cdkn1c,CFLAR,CHAF1A,CHAF1B,CHD7,CHEK1,CLEC4E,CNR2,CSF1,CSF1R,CSF2RB,CSF3R,CST3,CTR9,CXCR4,DCK,DCLRE1C,DDX58,DGKA,DGKZ,DLG1,DNAJA2,DNAJB1,DNMT1,DOCK2,DOCK8,DUSP5,E2…	283
Cancer,Hematological Disease,Immunological Disease,Organismal Injury and Abnormalities	Mature B-cell neoplasm	5.72e-19			ABHD5,ABLIM1,ADA,AGL,AKAP5,AKNA,ALOX5,ANTXR2,ANXA1,ANXA11,ANXA2,APP,ARHGAP1,ARHGAP42,ARHGEF1,ARPP21,ATP6V1E1,ATRN,BACH2,BCL10,BCL2,BCL2L11,BCL6,BCLAF1,BTG1,BTG2,BZW2,CBX2,Ccl9,CCNB2,CCND1,CCND3,CCNG2,CD101,CD163,CD180,CD244,CD28,CD44,CD63,CD74,CDK1,CDKN1B,CDKN2C,CEBPD,CLEC4A,COL19A1,CPD,CPEB2,CSF2RA,CSF2RB,CSF3R,CST3,CXCR4,DCK,DDX58,DENND4A,DGKA,DIAPH1,DNAJB14,DNMT3B,DNTT,DOCK1,DSCAM,E2F2,E2F7,EB…	230		Cellular Movement,Hematological System Development and Function,Immune Cell Trafficking,Inflammatory Response	Chemotaxis of neutrophils	9.16e-16		1.816	ALOX5,C3,C5AR1,CAMK1D,CAMP,CD74,CORO1A,CXADR,CXCR2,ELANE,FCER1G,FGR,ITGAM,ITGB2,LCN2,LSP1,PF4,PRKCA,PRKG1,RAC2,RASGRP4,S100A8,S100A9,SELPLG,SERPINA1,SLPI,TNF,TRPC6	28		Cancer,Hematological Disease,Immunological Disease,Organismal Injury and Abnormalities	B-cell lymphoma	2.7e-21		1.358	ABCA13,ABCA7,ABHD5,AHNAK,AHR,ALOX5,ANXA1,ANXA6,APBA1,APP,ARHGEF28,ARID5B,ATF3,ATM,ATP10A,ATP11A,ATRN,BAZ2B,BCL2,BCL6,BCL7A,BCLAF1,BMF,BRAF,BRSK1,BTG1,BTG2,BUB1B,BZW2,CAD,CALCRL,CCND1,CCND2,CCND3,CCT3,CD180,CD274,CD44,CD48,CD68,CD69,CDC20,CDCA2,CDCA4,CDK1,CDK6,CDKN1A,CEP112,CEP250,CEP350,CFLAR,CHAF1A,CHD2,CHD3,CHD6,CILK1,CLK1,CMIP,COL20A1,COL4A2,CORO2A,CSE1L,CSF1R,CSF3R,CXCR4,CYP2A6 (includes othe…	299
Hematological System Development and Function,Lymphoid Tissue Structure and Development,Organ Morphology,Tissue Morphology	Enlargement of lymphoid organ	5.07e-18			AOAH,ARHGEF1,B3GNT5,B4GALT1,BCL2,BCL2L11,BLNK,BNIP3L,C3,CBL,CD28,Cdc42,CDKN1B,CDKN2C,CSF2RB,DDX58,E2F2,EP300,ETS1,FCER1G,FLI1,GATA1,GRK6,HMOX1,HP,IKZF3,IL6ST,ITGA2B,ITGB2,JAK2,KLF13,LYN,MAFG,MAN2A1,MAPK3,MARK2,MIF,MXI1,NBEAL2,NFE2L2,NFKBIA,NLRC5,NLRP12,Nmnat3,NR3C1,PRKCA,PTCH2,PTGS1,PTPRC,RAPGEF6,RRM2,RUNX2,SIPA1,SLC4A1,SLC4A4,SPI1,TNFSF13B,TRAF3,WIPF1	59		Hematological Disease	Polycythemia	4.74e-16		1.843	ADD2,APOE,BCL2L11,BPGM,CSF1R,CXCR2,CXCR4,FCER1G,FYN,GATA1,GATA2,HBA1/HBA2,HBB,HDC,IL6ST,ITGB2,LCN2,MECOM,MMP9,MS4A2,PDE3A,PF4,PRKCA,PRMT5,RAC2,RASGRP4,RRM2,S100A9,SLC4A1,SPTA1,SPTB,TNF,ZFPM1	33		Cancer,Hematological Disease,Organismal Injury and Abnormalities	Hematologic cancer	2.08e-40		1.376	AARS1,ABCA13,ABCA7,ABCA9,ABCB4,ABCG2,ABHD5,ACSL4,ADAM19,ADCY4,ADCY7,ADGB,ADGRB1,ADK,AGL,AHNAK,AHR,AKAP13,ALDH2,ALDH9A1,ALOX15,ALOX5,ALPK1,AMOT,ANKH,ANKRD11,ANKRD22,ANO4,ANXA1,ANXA6,APAF1,APBA1,APC,APCDD1,APOE,APP,ARHGAP15,ARHGAP26,ARHGAP35,ARHGEF28,ARID2,ARID5B,ARL6IP5,ASH1L,ASRGL1,ATF3,ATG5,ATG7,ATIC,ATM,ATP10A,ATP11A,ATP1B1,ATP5F1A,ATP6V1A,ATP6V1E1,ATP8A2,ATP8B1,ATR,ATRN,ATRNL1,ATRX,ATXN1,ATXN7…	844
Hematological System Development and Function,Immunological Disease,Inflammatory Disease,Lymphoid Tissue Structure and Development,Organ Morphology,Organismal Development,Organismal Injury and Abnormalities,Tissue Morphology	Enlargement of spleen	9.6e-18			AOAH,ARHGEF1,B3GNT5,B4GALT1,BCL2,BCL2L11,BLNK,BNIP3L,C3,CBL,CD28,Cdc42,CDKN1B,CDKN2C,CSF2RB,DDX58,E2F2,EP300,ETS1,FCER1G,FLI1,GATA1,GRK6,HMOX1,HP,IKZF3,IL6ST,ITGA2B,ITGB2,JAK2,KLF13,LYN,MAFG,MAN2A1,MAPK3,MARK2,MIF,MXI1,NBEAL2,NFE2L2,NFKBIA,NLRC5,NLRP12,Nmnat3,PRKCA,PTCH2,PTGS1,PTPRC,RAPGEF6,RRM2,RUNX2,SIPA1,SLC4A1,SLC4A4,SPI1,TNFSF13B,TRAF3,WIPF1	58		Cellular Movement,Hematological System Development and Function,Immune Cell Trafficking,Inflammatory Response	Cell movement of neutrophils	2.41e-23		1.888	ALOX5,ANXA1,ANXA2,APOE,C3,C5AR1,CAMK1D,CAMP,CD177,CD36,CD74,CORO1A,CXADR,CXCR2,CYBB,ELANE,FCER1G,FGR,FN1,IL6ST,ITGAM,ITGB2,LCN2,LGALS1,LSP1,MAPK13,MET,MMP8,MMP9,MPO,MYLK3,NCF1,PECAM1,PF4,PRKCA,PRKCQ,PRKG1,RAC2,RASGRP4,S100A8,S100A9,SELPLG,SERPINA1,SLPI,SPHK1,TGFBR2,TNF,TRPC6,TRPM2,VCAM1,VWF	51		Cell-mediated Immune Response,Cellular Development,Cellular Function and Maintenance,Cellular Growth and Proliferation,Embryonic Development,Hematological System Development and Function,Hematopoiesis,Lymphoid Tissue Structure and Development,Organ Development,Organismal Development,Tissue Development	T cell development	2.73e-21		1.393	ADAM17,ADCY7,AFF1,AHR,ANXA1,AP3D1,APAF1,APC,ARRB1,ATG5,ATM,ATP7A,BCL11A,BCL2,BCL6,BHLHE40,BIRC5,BLM,BRAF,BRCA1,CARMIL2,CBFB,CBL,CCND1,CD244,CD274,CD69,CD74,CD86,CDK6,CDKN1A,CDKN1B,Cdkn1c,CFLAR,CHD7,CHEK1,CLEC4E,CNR2,CTR9,CXCR4,DCK,DCLRE1C,DNAJA2,DNAJB1,DNMT1,DOCK2,E2F1,E2F2,EED,EEF1D,EFNB1,EGR1,EIF2AK4,ENTPD1,ETS1,ETS2,EZH2,F5,FAS,FCER1G,FCGR2A,FCGR2B,FKBP1A,FLI1,FLT1,FURIN,FUT7,FYN,GATA1,GATA2,G…	205
Cancer,Hematological Disease,Immunological Disease,Organismal Injury and Abnormalities	Mature B cell malignant tumor	2.03e-17			ABHD5,ABLIM1,ADA,AKAP5,ALOX5,ANTXR2,ANXA1,ANXA11,ANXA2,APP,ARHGAP1,ARHGAP42,ARHGEF1,ARPP21,ATP6V1E1,ATRN,BCL10,BCL2,BCL2L11,BCL6,BCLAF1,BTG1,BTG2,BZW2,CBX2,Ccl9,CCNB2,CCND1,CCND3,CCNG2,CD101,CD163,CD180,CD28,CD44,CD63,CDK1,CDKN1B,CDKN2C,CEBPD,CLEC4A,CPEB2,CSF2RA,CSF2RB,CSF3R,CST3,CXCR4,DCK,DDX58,DENND4A,DGKA,DIAPH1,DNAJB14,DNMT3B,DNTT,DOCK1,E2F2,EHD1,EP300,ESYT2,ETS1,EYA1,FLNA,FLT3,FN1,FYB1,GNAI2…	193		Cell-To-Cell Signaling and Interaction,Cellular Movement,Hematological System Development and Function,Immune Cell Trafficking,Inflammatory Response	Recruitment of phagocytes	6.88e-22		1.89	ACVRL1,ALOX5,ANXA1,APOE,ARRB2,B4GALT6,C5AR1,CAMP,CD36,CD40,CD74,CHI3L1,CSF1R,CXCR2,ELANE,FGR,FOSL2,FUT8,GGT5,HSPA1A/HSPA1B,IL6ST,ITGAM,ITGB2,LCN2,LSP1,LTF,LYZ,MMP9,MPO,NOTCH1,PECAM1,PRKCQ,S100A8,SELPLG,SLFN12L,SLPI,TGFBR2,TNF,TRPC6,TRPM2,VCAM1,VWF,XDH	43		Cellular Movement,Hematological System Development and Function,Immune Cell Trafficking,Inflammatory Response	Chemotaxis of phagocytes	9.57e-17		1.465	ALOX5,ANO6,ANXA1,APOE,APP,ARAP3,ARHGAP25,C1QBP,C3,C5AR2,CAMK1D,CAPG,CCDC88A,CCND1,CCR1,CCR2,CD69,CD72,CD74,CDKN1A,CMKLR1,CORO1A,CSF1,CSF1R,CSF2RA,CSF3R,CST3,CTSE,CXADR,CXCR4,CYBB,DEK,DOCK2,DOCK5,Ear2 (includes others),EDNRB,EFNB1,ELANE,FCER1G,FCGR2A,FER,FGR,FLOT1,FLT1,FYN,GBF1,GIT2,GRK6,GRN,GSN,HCK,HOXA9,HP,HPSE,INPP5D,ITGA1,ITGA4,ITGAL,ITGAM,ITGB2,ITGB3,KIT,LBP,LCN2,LGALS1,LRRK2,LSP1,LTB4R,LYN,M…	120
Cancer,Hematological Disease,Immunological Disease,Organismal Injury and Abnormalities	WaldenstrÃ¶m macroglobulinemia	2.47e-17			ABLIM1,AKAP5,ANXA11,ANXA2,ARHGAP1,ATRN,BCL6,BCLAF1,CBX2,CDK1,CSF2RB,CST3,CXCR4,DCK,DIAPH1,E2F2,EP300,FN1,FYB1,GSN,HCLS1,HDAC4,HDAC9,HMOX1,IGF2R,IGHM,IL7R,IMPDH2,IQGAP1,ITM2B,ITSN2,KSR1,L1CAM,LAMP1,LEF1,MAP4K4,MGLL,MPP1,MXI1,NR3C1,NUCB2,PARP1,PAX5,PPP1R2,PPP3CA,PPP3R1,PRKCA,PRKCB,PTK2B,RB1,RGS14,RRM2,S1PR4,SMARCA2,SP3,STAT3,STIM1,STRN,STX11,TFDP1,TOP2A,TRAF3,TUBA1C,TUBA4A,TUBA8	65		Cellular Development,Cellular Growth and Proliferation,Hematological System Development and Function,Hematopoiesis,Lymphoid Tissue Structure and Development,Tissue Development	Differentiation of phagocytes	3.28e-11		1.901	ALOX5,BCL11A,CAMP,CD40,CD74,CHI3L1,CSF1R,CSF2RB,CYBB,EBF1,FN1,GATA1,GATA2,IFI16,IRF8,ITGAM,LTF,MYB,NGF,NOTCH1,P2RX7,PF4,PRKCA,RACGAP1,RARA,S100A9,TAL1,TGFBR2,TNF,TRPM2,ZFPM1	31		Cancer,Hematological Disease,Immunological Disease,Organismal Injury and Abnormalities	T-cell leukemia	7.47e-15		1.471	ANXA1,ARHGAP15,ARID2,ARID5B,ATM,ATR,ATXN1,ATXN7L1,BCR,BRAF,CD274,CD34,CD86,CDKN1A,CELF2,CILK1,CSF3R,DCK,DHFR,DLG1,DNMT3A,DTNB,EED,ERC1,ERG,ETV6,EZH2,FANCA,FAS,FHIT,FKBP1A,FYN,HDAC2,HLA-A,HNRNPA2B1,IDH1,IKZF1,IKZF2,IL6R,INPP4B,ITGAM,JAK1,JAK3,JARID2,KIT,KMO,LMO1,LMO2,NCAM1,NR3C1,NT5C2,PDE7B,PDGFRB,POLA1,POLB,POLD1,POLE,PPAT,PPP3CA,PPP3CC,PRIM1,PRIM2,PRKCB,PSMD1,PTPRC,PTPRM,RABGEF1,RARA,RHOB,RHOBTB…	96
Cancer,Hematological Disease,Immunological Disease,Organismal Injury and Abnormalities	Plasma cell neoplasm	9.46e-17			ABLIM1,AKAP5,ANTXR2,ANXA11,ANXA2,ARHGAP1,ATP6V1E1,ATRN,BCL2,BCL2L11,BCL6,BCLAF1,CBX2,Ccl9,CCNB2,CCND1,CCNG2,CD163,CD180,CD28,CD44,CDK1,CDKN1B,CDKN2C,CEBPD,CLEC4A,CPEB2,CSF2RA,CSF2RB,CSF3R,CST3,CXCR4,DCK,DIAPH1,E2F2,EP300,ESYT2,FLNA,FLT3,FN1,FYB1,GSN,GSR,HCLS1,HDAC4,HDAC9,HLA-DQA1,HMOX1,HSP90AB1,IDH2,IGF2R,IGHM,IL31RA,IL6ST,IL7R,IMPDH2,IQGAP1,ITM2B,ITSN2,KDM6B,KIF11,KLF3,KSR1,L1CAM,LAMP1,LCP1,LEF1…	120		Cellular Movement,Hematological System Development and Function,Immune Cell Trafficking	Migration of granulocytes	2.37e-17		1.997	ANXA1,C3,CAMP,CD177,CORO1A,CXCR2,CYBB,FGR,FN1,IL6ST,ITGAM,ITGB2,LGALS1,LSP1,LTF,MAPK13,MET,MMP9,MYLK3,PECAM1,PLAUR,PRKCQ,S100A8,S100A9,SELPLG,SLPI,TGFBR2,TNF,TRPC6,VCAM1	30		Cellular Compromise,Inflammatory Response	Degranulation of phagocytes	8.66e-15		1.538	ANXA1,ANXA3,APP,ARAP3,ATF3,C3,C4A/C4B,CAPN1,CCR2,CD200R1,CD84,CORO1A,DGKZ,DOCK5,DUSP1,FCER1G,FCGR2A,FCGR2B,FES,FGR,FOS,FYN,GATA1,GATA2,GRK2,GRK6,HCK,INPP5B,INPP5D,INPPL1,ITGAM,ITGB2,JUNB,KIT,LAX1,LGALS9B,LPIN1,LTB4R,LYN,Milr1,MPO,MS4A2,ORAI1,PAK1,PANX1,PECAM1,PIGA,PIK3CG,PLAUR,PLCG2,PLD1,PRG2,PTGER3,PTPRC,RABGEF1,RAC2,S100A9,SH3BP2,SLC9A3R2,STIM1,STXBP2,STXBP3,SYK,TNF,TREM1,TREML2,UNC13D,VAV1,WIP…	70
Cell Morphology,Hematopoiesis	Morphology of hematopoietic progenitor cells	1.25e-15			ANO6,ARHGAP1,ARID3A,B4GALT1,BLNK,CCND1,CD34,Cdc42,CEBPE,DCK,ELF4,FLI1,FYB1,GATA1,HIP1,HOXA9,ID2,IL31RA,IRF8,JAK2,KLF2,Ly6a (includes others),LYN,MCL1,MMP9,MXD1,NBEAL2,PBX1,PDPK1,PTCH2,RHOA,S1PR4,SLC4A1,SLC4A4,SOD1,SOX4,SP3,SPI1,SYK,WAS	40		Cellular Movement,Hematological System Development and Function,Immune Cell Trafficking	Migration of mononuclear leukocytes	1.19e-13	Increased	2.014	ACTB,ALOX5,ANXA1,ANXA2,APOE,ARRB2,BACH2,C3,CAMP,CD40,CD74,CD86,CXCR2,CXCR4,FN1,FYN,HDC,HLA-A,IL6ST,ITGAM,ITGB2,LCP1,LGALS1,Ly6a (includes others),MMP9,MPO,MYB,NGF,NOTCH1,P2RX7,PECAM1,PILRA,PLAUR,PLEC,PRKCQ,RAC2,SELPLG,SERPINF1,SPNS2,TGFBR2,TNF,TNFSF13B,VCAM1	43		Cellular Movement,Hematological System Development and Function,Immune Cell Trafficking	Cell movement of granulocytes	5.77e-22		1.602	ADAM17,ALOX5,ANXA1,APOE,APP,ARAP3,ARHGAP25,ARRB2,BLM,BMPR2,C1QBP,C3,C4A/C4B,C5AR2,CAMK1D,CAPG,CBFB,CCR1,CCR2,CD44,CD48,CD69,CD74,Chil3/Chil4,CMKLR1,CNN2,CORO1A,CSF1,CSF2RA,CSF3R,CST3,CTSB,CTTN,CXADR,CYBB,DEK,DOCK2,DOCK5,DUSP1,ELANE,F10,FAS,FCER1G,FCGR2A,FER,FERMT3,FGR,FLOT1,FN1,FUT7,GBF1,GIT2,Gm21596/Hmgb1,GRK2,GRK6,GRN,GSN,HCK,HGF,HRH2,IFNGR1,IL15,IL17RA,IL1RL1,IL6R,IL6ST,INPP5D,ITGA1,ITGA4,ITGA…	157
Cancer,Hematological Disease,Immunological Disease,Organismal Injury and Abnormalities	B-cell non-Hodgkin lymphoma	4.81e-15			ABHD5,ABLIM1,ADA,AKAP5,ALOX5,ANXA1,ANXA11,ANXA2,APP,ARHGAP1,ARHGAP42,ARHGEF1,ARPP21,ATRN,BCL10,BCL2,BCL2L11,BCL6,BCLAF1,BTG1,BTG2,BZW2,CBX2,CCND1,CCND3,CD101,CD180,CD63,CDK1,CDKN1B,CSF2RB,CSF3R,CST3,CXCR4,DCK,DDX58,DENND4A,DGKA,DIAPH1,DNAJB14,DNMT3B,DNTT,DOCK1,E2F2,EHD1,EP300,ETS1,EYA1,FN1,FYB1,GNAI2,GPSM2,GSN,GSR,GYS1,H6PD,HCLS1,HDAC4,HDAC9,HIP1,HLA-DQA1,HMOX1,HSP90AB1,IGF2R,IGHM,IKZF3,IL7R,IMPD…	154		Connective Tissue Disorders,Hematological Disease,Organismal Injury and Abnormalities	Spherocytosis	1.12e-11	Increased	2.183	ADD2,ANK1,DMTN,EPB42,GATA1,SLC4A1,SPTA1,SPTB	8		Cell-mediated Immune Response,Cellular Function and Maintenance,Hematological System Development and Function	T cell homeostasis	1.42e-22		1.606	ADAM17,ADCY7,AFF1,AHR,ANXA1,AP3D1,APAF1,APC,ARRB1,ATG5,ATM,ATP7A,BCL11A,BCL2,BCL6,BHLHE40,BIRC5,BLM,BMF,BRAF,BRCA1,CARMIL2,CASP3,CBFB,CBL,CCNB2,CCND1,CD244,CD274,CD69,CD74,CD86,CDK6,CDKN1A,CDKN1B,Cdkn1c,CFLAR,CHD7,CHEK1,CLEC4E,CNR2,CORO1A,CTR9,CXCR4,DCK,DCLRE1C,DNAJA2,DNAJB1,DNMT1,DOCK2,E2F1,E2F2,EED,EEF1D,EFNB1,EGR1,EIF2AK4,ENTPD1,ETS1,ETS2,EZH2,F5,FAS,FCER1G,FCGR2A,FCGR2B,FKBP1A,FLI1,FLT1,FURIN…	212
Cancer,Hematological Disease,Immunological Disease,Organismal Injury and Abnormalities	Plasma cell dyscrasia	8.39e-15			ABLIM1,AKAP5,ANTXR2,ANXA11,ANXA2,ARHGAP1,ATP6V1E1,ATRN,BCL2,BCL6,BCLAF1,CBX2,CCND1,CD180,CD28,CD44,CDK1,CDKN1B,CDKN2C,CLEC4A,CPEB2,CSF2RA,CSF2RB,CSF3R,CST3,CXCR4,DCK,DIAPH1,E2F2,EP300,ESYT2,FLNA,FLT3,FN1,FYB1,GSN,GSR,HCLS1,HDAC4,HDAC9,HLA-DQA1,HMOX1,HSP90AB1,IDH2,IGF2R,IGHM,IL31RA,IL6ST,IL7R,IMPDH2,IQGAP1,ITM2B,ITSN2,KDM6B,KLF3,KSR1,L1CAM,LAMP1,LEF1,LILRB3,LMF2,LRP1B,MAP4K4,MAST2,MCL1,MGLL,MKI67,…	108		Cellular Movement,Hematological System Development and Function,Immune Cell Trafficking,Inflammatory Response	Migration of neutrophils	5.76e-16	Increased	2.202	ANXA1,CAMP,CD177,CORO1A,CXCR2,CYBB,FGR,FN1,IL6ST,ITGAM,ITGB2,LSP1,MAPK13,MET,MMP9,MYLK3,PECAM1,PRKCQ,S100A8,S100A9,SELPLG,SLPI,TGFBR2,TNF,TRPC6,VCAM1	26		Cancer,Hematological Disease,Immunological Disease,Organismal Injury and Abnormalities	Non-Hodgkin disease	2.81e-30		1.78	ABCA13,ABCA7,ABHD5,ADAM19,AHNAK,AHR,ALOX5,ANXA1,ANXA6,APBA1,APP,ARHGAP15,ARHGEF28,ARID2,ARID5B,ATF3,ATG5,ATM,ATP10A,ATP11A,ATRN,ATXN1,ATXN7L1,AURKB,BAZ2B,BCL2,BCL6,BCL7A,BCLAF1,BIRC5,BMF,BRAF,BRCA1,BRCA2,BRSK1,BTG1,BTG2,BZW2,C1R,C3,CAD,CALCRL,CASP3,CBX4,CCNA2,CCND1,CCND2,CCND3,CCT3,CD163,CD180,CD274,CD34,CD44,CD48,CD68,CD69,CD86,CDC20,CDCA2,CDCA4,CDH1,CDK1,CDK6,CDKN1A,CDKN1B,CELF2,CEP112,CEP250,C…	410
								Cellular Development,Cellular Growth and Proliferation,Hematological System Development and Function,Hematopoiesis,Lymphoid Tissue Structure and Development,Tissue Development	Differentiation of antigen presenting cells	3.76e-11	Increased	2.24	ALOX5,BCL11A,CAMP,CD40,CHI3L1,CSF1R,CSF2RB,CYBB,EBF1,FN1,GATA1,GATA2,IRF8,ITGAM,LTF,MYB,NOTCH1,P2RX7,PF4,PRKCA,RACGAP1,RARA,S100A9,TAL1,TGFBR2,TNF,TRPM2	27		Cellular Development,Cellular Growth and Proliferation,Embryonic Development,Hematological System Development and Function,Hematopoiesis,Lymphoid Tissue Structure and Development,Organ Development,Organismal Development,Tissue Development	Lymphopoiesis	8.94e-29		1.797	ADAM17,ADCY7,AFF1,AHR,ANXA1,AP3D1,APAF1,APC,ARID3A,ARID5B,ARRB1,ATG5,ATM,ATP7A,BCL11A,BCL2,BCL6,BCR,BHLHE40,BIRC5,BLM,BRAF,BRCA1,C3,CARMIL2,CBFB,CBL,CCND1,CCND2,CCND3,CD244,CD274,CD44,CD69,CD72,CD74,CD86,CDK6,CDKN1A,CDKN1B,Cdkn1c,CFLAR,CHAF1A,CHAF1B,CHD7,CHEK1,CLEC4E,CNR2,CSF3R,CTR9,CXCR4,DCK,DCLRE1C,DDX58,DGKA,DGKZ,DLG1,DNAJA2,DNAJB1,DNMT1,DOCK2,DOCK8,DUSP5,E2F1,E2F2,EED,EEF1D,EFNB1,EGR1,EIF2AK4…	266
								Cell-mediated Immune Response,Cellular Movement,Hematological System Development and Function,Immune Cell Trafficking	Cell movement of T lymphocytes	6.39e-10	Increased	2.284	APOE,ARRB2,BACH2,C3,CAMP,CD40,CD74,CD86,CXCR2,CXCR4,FN1,FYN,HLA-A,IL6ST,ITGB2,LCP1,LGALS1,Ly6a (includes others),MMP9,MPO,NOTCH1,P2RX7,PLEC,PRKCQ,RAC2,SELPLG,TGFBR2,TNF	28		Cancer,Hematological Disease,Immunological Disease,Organismal Injury and Abnormalities	Acute lymphocytic leukemia	7.09e-19		1.823	ANXA1,ARHGAP26,ARID5B,ATM,ATP11A,ATP1B1,ATXN1,BCL2,BCORL1,BCR,BRAF,BRCA2,CACNB2,CCND3,CD274,CD34,CD44,CD48,CDKN1A,CILK1,CSF1R,CSF3R,DCK,DDR1,DHFR,DNMT3A,EED,ERG,ETV6,EZH2,F10,FANCA,FAS,FKBP1A,FYN,GADD45A,GAS7,GHR,H2AX,HCK,HDAC2,HK2,HLA-DQA1,IDH1,IKZF1,IKZF2,IL15,ITGAM,JAK1,JAK3,KIT,KLHL4,LAG3,LGALS1,LGALS9B,LMO1,LMO2,LRRC40,LTBP1,LY6E,LYN,MGMT,MSH3,MSH6,NFKB1,NMT2,NR3C1,NRP1,NT5C2,PARP1,PCNA,PDE1…	125
								Cell-mediated Immune Response,Cellular Movement,Hematological System Development and Function,Immune Cell Trafficking	T cell migration	1.29e-10	Increased	2.386	ACTB,ALOX5,APOE,ARRB2,BACH2,C3,CAMP,CD40,CD74,CD86,CXCR2,CXCR4,FN1,FYN,HLA-A,IL6ST,ITGB2,LCP1,LGALS1,Ly6a (includes others),MMP9,MPO,NOTCH1,P2RX7,PECAM1,PLEC,PRKCQ,RAC2,SELPLG,TGFBR2,TNF	31		Cancer,Hematological Disease,Immunological Disease,Organismal Injury and Abnormalities	T-cell non-Hodgkin disease	8.32e-22		1.876	ADAM19,ANXA1,ARHGAP15,ARID2,ARID5B,ATG5,ATM,ATXN1,ATXN7L1,BCL2,BCL6,BIRC5,BMF,BRAF,BRCA1,BRCA2,BTG1,C1R,C3,CBX4,CCND1,CCND3,CD163,CD274,CD34,CD69,CD86,CDH1,CDKN1A,CDKN1B,CELF2,CFLAR,CHD2,CILK1,CLK1,COL4A2,CSF3R,DCK,DHFR,DLG1,DNMT3A,DUSP2,DUSP5,E2F1,E2F2,EED,EGR1,ERC1,ERG,ETV6,EZH2,FANCA,FAS,FHIT,FKBP1A,FN1,FYN,GADD45A,GHR,GSR,GTF2I,H2AX,HCK,HDAC2,HDAC4,HDAC8,HDAC9,HELB,HIPK1,HLA-A,HNRNPA2B1,HSP90…	204
								Cell-To-Cell Signaling and Interaction,Cellular Movement,Hematological System Development and Function,Immune Cell Trafficking,Inflammatory Response	Recruitment of macrophages	1.56e-12	Increased	2.426	ALOX5,ANXA1,APOE,C5AR1,CD36,CD40,CD74,CSF1R,CXCR2,FGR,FUT8,ITGAM,ITGB2,LSP1,MMP9,NOTCH1,PECAM1,SLFN12L,TNF,VCAM1	20		Cancer,Hematological Disease,Immunological Disease,Organismal Injury and Abnormalities	Lymphocytic leukemia	9.16e-19		1.937	ADGRB1,AGL,AMOT,ANKH,ANXA1,ARHGAP15,ARHGAP26,ARID2,ARID5B,ARL6IP5,ATM,ATP11A,ATP1B1,ATR,ATRNL1,ATXN1,ATXN7L1,BAZ2A,BCL2,BCL6,BCL9L,BCORL1,BCR,BRAF,BRCA2,BRD3,BTG2,CACNB2,CCND1,CCND3,CD180,CD244,CD274,CD34,CD44,CD48,CD74,CD86,CDH1,CDK1,CDKN1A,CELF2,CEP68,CFL1,CHD2,CILK1,CKAP2L,CPD,CSF1R,CSF3R,CTTN,DAPK1,DCK,DDR1,DDX58,DHFR,DLG1,DNMT3A,DOK6,DTNB,E2F3,E2F7,EED,ENPP1,ERC1,ERG,ETV6,EZH2,F10,FAM120B,FA…	245
								Cardiovascular Disease,Cell Death and Survival,Connective Tissue Disorders,Hematological Disease,Organismal Injury and Abnormalities	Hemolytic anemia	1.37e-13	Increased	2.433	ANK1,ANXA1,C3,CD177,CPOX,EPB41,EPB42,FCER1G,GATA1,HBA1/HBA2,HBB,HSPA5,MC2R,Nmnat3,NT5C3A,PKLR,RHAG,RHCE/RHD,SLC4A1,SPTA1,SPTB,TENT5C	22		Hematological Disease,Immunological Disease	T-cell lymphoproliferative disorder	2.08e-21		1.959	ADAM19,ANXA1,ARHGAP15,ARID2,ARID5B,ATG5,ATM,ATR,ATXN1,ATXN7L1,BCL2,BCL6,BCR,BIRC5,BMF,BRAF,BRCA1,BRCA2,BTG1,C1R,C3,CBX4,CCND1,CCND3,CD163,CD274,CD34,CD69,CD86,CDH1,CDK4,CDKN1A,CDKN1B,CELF2,CFLAR,CHD2,CHEK1,CILK1,CLK1,COL4A2,CSF3R,DCK,DHFR,DLG1,DNM2,DNMT3A,DTNB,DUSP2,DUSP5,E2F1,E2F2,EED,EGR1,ERC1,ERG,ETV6,EZH2,FANCA,FAS,FHIT,FKBP1A,FN1,FYN,GADD45A,GHR,GSR,GTF2I,H2AX,HCK,HDAC2,HDAC4,HDAC8,HDAC9,HEL…	213
								Cellular Movement,Hematological System Development and Function,Immune Cell Trafficking,Inflammatory Response	Migration of phagocytes	3.97e-23	Increased	2.499	ANGPT1,ANXA1,ANXA2,APOE,ARRB2,C3,CAMP,CD177,CD40,CD74,CD86,CORO1A,CSF1R,CSF2RB,CTSZ,CXCR2,CXCR4,CYBB,FGR,FLNA,FN1,FYN,GATA1,IL6ST,ITGAM,ITGB2,LGALS1,LSP1,MAPK13,MET,MMP9,MPO,MYLK3,NGF,PECAM1,PILRA,PLAUR,PRKCQ,RAC2,S100A8,S100A9,SELPLG,SERPINF1,SLPI,TGFBR2,TNF,TRPC6,VCAM1	48		Cellular Movement,Hematological System Development and Function,Immune Cell Trafficking,Inflammatory Response	Cell movement of neutrophils	2.95e-25	Increased	2.027	ADAM17,ALOX5,ANXA1,APOE,APP,ARAP3,ARHGAP25,BLM,BMPR2,C1QBP,C3,C4A/C4B,C5AR2,CAMK1D,CAPG,CCR1,CCR2,CD44,CD69,CD74,CMKLR1,CNN2,CORO1A,CSF1,CSF2RA,CSF3R,CST3,CTSB,CTTN,CXADR,CYBB,DEK,DOCK2,DOCK5,DUSP1,ELANE,F10,FAS,FCER1G,FCGR2A,FER,FERMT3,FGR,FLOT1,FN1,FUT7,GBF1,GIT2,Gm21596/Hmgb1,GRK2,GRK6,GRN,GSN,HCK,HGF,HRH2,IFNGR1,IL17RA,IL1RL1,IL6R,IL6ST,INPP5D,ITGA1,ITGA4,ITGA6,ITGAL,ITGAM,ITGB2,ITGB3,JAK3,LB…	141
								Cell-To-Cell Signaling and Interaction,Hematological System Development and Function,Inflammatory Response	Immune response of neutrophils	4.23e-10	Increased	2.642	C3,CAMP,CD36,CSF2RB,FCER1G,FGR,FN1,ITGAM,ITGB2,LCN2,PADI4,PLAUR,SELPLG,TNF,VCAM1	15		Hematological Disease,Immunological Disease	Lymphoproliferative disorder	2.41e-42	Increased	2.2	ABCA13,ABCA7,ABCG2,ABHD5,ADAM19,ADCY4,ADGRB1,AFG1L,AGL,AHNAK,AHR,ALDH9A1,ALOX15,ALOX5,AMOT,ANKH,ANXA1,ANXA6,APAF1,APBA1,APC,APOE,APP,ARHGAP15,ARHGAP26,ARHGEF28,ARID2,ARID5B,ARL6IP5,ATF3,ATG5,ATG7,ATIC,ATM,ATP10A,ATP11A,ATP1B1,ATP6V1E1,ATR,ATRN,ATRNL1,ATXN1,ATXN7L1,AURKB,BAZ2A,BAZ2B,BCL11A,BCL2,BCL6,BCL7A,BCL9L,BCLAF1,BCORL1,BCR,BIN3,BIRC5,BLM,BMF,BRAF,BRCA1,BRCA2,BRD3,BRSK1,BTG1,BTG2,BUB1B,BZW2,C…	632
								Cell Death and Survival,Connective Tissue Disorders,Hematological Disease,Organismal Injury and Abnormalities	Hemolysis	6.6e-15	Increased	2.753	ANK1,ANXA1,C3,CAMP,CD177,CPOX,EPB41,EPB42,FCER1G,GATA1,HBA1/HBA2,HBB,HSPA5,KLF1,MC2R,Nmnat3,NT5C3A,PKLR,RHAG,RHCE/RHD,SLC4A1,SPTA1,SPTB,TENT5C	24		Cancer,Hematological Disease,Organismal Injury and Abnormalities	Lymphoid cancer	4.75e-39	Increased	2.248	ABCA13,ABCA7,ABCG2,ABHD5,ADAM19,ADCY4,ADGRB1,AGL,AHNAK,AHR,ALDH9A1,ALOX5,AMOT,ANKH,ANXA1,ANXA6,APBA1,APC,APOE,APP,ARHGAP15,ARHGAP26,ARHGEF28,ARID2,ARID5B,ARL6IP5,ATF3,ATG5,ATG7,ATIC,ATM,ATP10A,ATP11A,ATP1B1,ATR,ATRN,ATRNL1,ATXN1,ATXN7L1,AURKB,BAZ2A,BAZ2B,BCL11A,BCL2,BCL6,BCL7A,BCL9L,BCLAF1,BCORL1,BCR,BIN3,BIRC5,BLM,BMF,BRAF,BRCA1,BRCA2,BRD3,BRSK1,BTG1,BTG2,BUB1B,BZW2,C1R,C3,CACNB2,CAD,CALCRL,CASP…	597
								Cell-To-Cell Signaling and Interaction,Hematological System Development and Function,Inflammatory Response	Response of neutrophils	1.26e-10	Increased	2.794	C3,C5AR1,CAMP,CD36,CSF2RB,FCER1G,FGR,FN1,ITGAM,ITGB2,LCN2,PADI4,PLAUR,SELPLG,TNF,VCAM1	16		Cancer,Hematological Disease,Organismal Injury and Abnormalities	Neoplasia of blood cells	5.61e-42	Increased	2.259	ABCA13,ABCA7,ABCG2,ABHD5,ADAM19,ADCY4,ADGRB1,AFG1L,AGL,AHNAK,AHR,ALDH9A1,ALOX5,AMOT,ANKH,ANXA1,ANXA6,APBA1,APC,APOE,APP,ARHGAP15,ARHGAP26,ARHGEF28,ARID2,ARID5B,ARL6IP5,ATF3,ATG5,ATG7,ATIC,ATM,ATP10A,ATP11A,ATP1B1,ATP6V1E1,ATR,ATRN,ATRNL1,ATXN1,ATXN7L1,AURKB,BAZ2A,BAZ2B,BCL11A,BCL2,BCL6,BCL7A,BCL9L,BCLAF1,BCORL1,BCR,BID,BIN3,BIRC5,BLM,BMF,BRAF,BRCA1,BRCA2,BRD3,BRSK1,BTG1,BTG2,BUB1B,BZW2,C1R,C3,C4A…	619
								Cell-To-Cell Signaling and Interaction,Cellular Function and Maintenance,Hematological System Development and Function	Phagocytosis of myeloid cells	5.45e-11	Increased	3.169	ANXA1,C3,CAMP,CD36,CSF1R,CSF2RB,FCER1G,FGR,FYN,IRF8,ITGAM,ITGB2,LCN2,P2RX7,PADI4,PF4,PLAUR,PRKCA,RASA4,S100A9,SELPLG,SNCA,TNF	23		Cancer,Hematological Disease,Organismal Injury and Abnormalities	Hematologic cancer of cells	3.32e-23	Increased	2.321	ADAM19,ADGRB1,AGL,AMOT,ANKH,ANXA1,ARHGAP15,ARHGAP26,ARID2,ARID5B,ARL6IP5,ATG5,ATM,ATP11A,ATP1B1,ATR,ATRNL1,ATXN1,ATXN7L1,BAZ2A,BCL2,BCL6,BCL9L,BCORL1,BCR,BIRC5,BMF,BRAF,BRCA1,BRCA2,BRD3,BTG1,BTG2,C1R,C3,CACNB2,CBX4,CCND1,CCND3,CD163,CD180,CD244,CD274,CD34,CD44,CD48,CD69,CD74,CD86,CDH1,CDK1,CDKN1A,CDKN1B,CELF2,CEP68,CFL1,CFLAR,CHD2,CILK1,CKAP2L,CLK1,COL4A2,CPD,CSF1R,CSF3R,CTTN,DAPK1,DCK,DDR1,DDX58…	332
								Cardiovascular Disease,Hematological Disease,Organismal Injury and Abnormalities	Anemia	3.73e-19	Increased	3.19	ADCY6,ADD2,ALDH2,ANK1,ANXA1,APOE,ATF7,C3,CCND3,CD177,CPOX,CSF1R,CSF2RB,DMTN,EPB41,EPB42,FCER1G,FN1,GATA1,GATA2,GPC4,HBA1/HBA2,HBB,HLX,HSPA5,IL6ST,KDM6A,KLF1,LCN2,MC2R,MPO,MYB,Nmnat3,NT5C3A,PKLR,PRKG1,RAC2,RARA,RHAG,RHCE/RHD,RRM2,SLC25A37,SLC4A1,SOX6,SPTA1,SPTB,TAL1,TBXAS1,TENT5C,TET1,TNF,TSPAN33,VCAM1,VWF,ZFPM1	55		Cancer,Hematological Disease,Immunological Disease,Organismal Injury and Abnormalities	Incidence of lymphoma	1.54e-17	Increased	2.326	APC,ATM,BCL2,BCL6,BIN3,BLM,BMF,BRCA1,BRCA2,BUB1B,CCND3,CD44,CDK4,CDKN1A,CDKN1B,DCLRE1C,DNA2,E2F1,E2F2,EGR1,ESPL1,ETV6,EXO1,FHIT,H2AX,Hmga2,ID1,IER3,IKZF1,IKZF2,IKZF3,IRF1,IRF8,JUNB,KIF11,KMT2D,MCL1,MCM3,MDM2,MDM4,MGMT,MIR17HG,MSH3,MSH6,MXI1,NDRG2,NPM1,PARP1,PBX1,PDGFRB,PER2,PPM1D,PRDX1,PRKDC,PTPRC,RBBP8,RBM38,RECQL4,SAV1,SKI,SOD2,SPI1,SSBP2,TAL1,TCF3,TERT,TGFBI,THBS1,TLR9,TNK1,TPX2,UNG,WWOX,XRCC2…	77
								Hematological System Development and Function,Lymphoid Tissue Structure and Development,Tissue Morphology	Morphology of lymphoid tissue	2.12e-15			ABCB4,ACVRL1,ADD2,ALOX5,ANGPT1,AOAH,APOE,BACH2,BCL11A,BCL2L11,C3,CCND3,CD40,CD74,CD86,CSF1R,CSF2RB,CXCR2,CXCR4,EPB42,F2R,FCER1G,FYN,GATA1,HP,IGHM,IL6ST,IRF8,ITGA2B,ITGB2,LCN2,LCP1,LMNA,MC2R,MET,NBEAL2,Nmnat3,PAX9,PRKCA,PRKG1,RAB27B,RARA,RRM2,SLC14A1,SLC4A1,SPHK1,TNF,TNFSF13B,TSPAN33,VCAM1,XRCC5,ZFPM1,ZMPSTE24,ZNF521	54		Cancer,Hematological Disease,Immunological Disease,Organismal Injury and Abnormalities	Neoplasia of leukocytes	8.93e-42	Increased	2.363	ABCA13,ABCA7,ABCG2,ABHD5,ADAM19,ADCY4,ADGRB1,AFG1L,AGL,AHNAK,AHR,ALDH9A1,ALOX5,AMOT,ANKH,ANXA1,ANXA6,APBA1,APC,APOE,APP,ARHGAP15,ARHGAP26,ARHGEF28,ARID2,ARID5B,ARL6IP5,ATF3,ATG5,ATG7,ATIC,ATM,ATP10A,ATP11A,ATP1B1,ATP6V1E1,ATR,ATRN,ATRNL1,ATXN1,ATXN7L1,AURKB,BAZ2A,BAZ2B,BCL11A,BCL2,BCL6,BCL7A,BCL9L,BCLAF1,BCORL1,BCR,BID,BIN3,BIRC5,BLM,BMF,BRAF,BRCA1,BRCA2,BRD3,BRSK1,BTG1,BTG2,BUB1B,BZW2,C1R,C3,C4A…	618
								Hematological Disease,Immunological Disease	Abnormal function of neutrophils	5.4e-14			ALOX5,CLEC12A,CXCR2,CYBB,ELANE,FGR,ITGAM,ITGB2,LCP1,MMP9,MPO,NCF1,PADI4,PILRA,PLAUR,RAC2,RASGRP4,TNF	18		Cancer,Hematological Disease,Organismal Injury and Abnormalities	Development of hematological system tumor	5.35e-18	Increased	2.384	APC,ATM,BCL2,BCL6,BCR,BIN3,BLM,BMF,BRCA1,BRCA2,BUB1B,CCND3,CD44,CDK4,CDKN1A,CDKN1B,DCLRE1C,DNA2,E2F1,E2F2,EGR1,ESPL1,ETV6,EXO1,FHIT,H2AX,Hmga2,ID1,IER3,IKZF1,IKZF2,IKZF3,IRF1,IRF8,JUNB,KIF11,KMT2D,LYN,MCL1,MCM3,MDM2,MDM4,MGMT,MIR17HG,MSH3,MSH6,MXI1,NDRG2,NPM1,PARP1,PBX1,PDGFRB,PER2,PPM1D,PRDX1,PRKDC,PTPRC,RBBP8,RBM38,RECQL4,SAV1,SKI,SOD2,SPI1,SSBP2,STAG1,TAL1,TCF3,TERT,TGFBI,THBS1,TLR9,TNK1,TPX2,…	80
								Cardiovascular Disease,Cell Death and Survival,Connective Tissue Disorders,Hematological Disease,Hereditary Disorder,Organismal Injury and Abnormalities	Familial hemolytic anemia	6.92e-14			ANK1,C3,CPOX,EPB42,HBA1/HBA2,HBB,NT5C3A,PKLR,RHAG,RHCE/RHD,SLC4A1,SPTA1,SPTB	13		Cancer,Hematological Disease,Organismal Injury and Abnormalities	Lymphocytic neoplasm	1.99e-41	Increased	2.47	ABCA13,ABCA7,ABCG2,ABHD5,ADAM19,ADCY4,ADGRB1,AFG1L,AGL,AHNAK,AHR,ALDH9A1,ALOX5,AMOT,ANKH,ANXA1,ANXA6,APBA1,APC,APOE,APP,ARHGAP15,ARHGAP26,ARHGEF28,ARID2,ARID5B,ARL6IP5,ATF3,ATG5,ATG7,ATIC,ATM,ATP10A,ATP11A,ATP1B1,ATP6V1E1,ATR,ATRN,ATRNL1,ATXN1,ATXN7L1,AURKB,BAZ2A,BAZ2B,BCL11A,BCL2,BCL6,BCL7A,BCL9L,BCLAF1,BCORL1,BCR,BIN3,BIRC5,BLM,BMF,BRAF,BRCA1,BRCA2,BRD3,BRSK1,BTG1,BTG2,BUB1B,BZW2,C1R,C3,CACNB2,…	613
								Hematological System Development and Function,Lymphoid Tissue Structure and Development,Organ Morphology,Tissue Morphology	Morphology of lymphoid organ	2.1e-13			ABCB4,ADD2,ALOX5,AOAH,APOE,BCL11A,BCL2L11,C3,CCND3,CD40,CD74,CD86,CSF1R,CSF2RB,CXCR2,EPB42,F2R,FCER1G,FYN,GATA1,HP,IGHM,IL6ST,IRF8,ITGA2B,ITGB2,LCN2,LMNA,MC2R,NBEAL2,Nmnat3,PAX9,PRKCA,PRKG1,RAB27B,RARA,RRM2,SLC14A1,SLC4A1,SPHK1,TNF,TNFSF13B,TSPAN33,VCAM1,XRCC5,ZFPM1,ZMPSTE24,ZNF521	48		Cellular Compromise,Inflammatory Response	Degranulation of cells	3.34e-17	Increased	2.49	ANXA1,ANXA3,APP,ARAP3,ATF3,C3,C4A/C4B,C5AR2,CAPN1,CBL,CCR1,CCR2,CD200R1,Cd200r3,CD244,CD274,CD48,CD84,CDH1,CERK,CORO1A,DGKZ,DOCK5,DUSP1,DUSP5,DUSP7,ENTPD1,EPM2A,ETS1,EXOC2,FCER1G,FCGR2A,FCGR2B,FES,FGR,FOS,FYN,GATA1,GATA2,GRK2,GRK3,GRK6,HCK,IL15,INPP5B,INPP5D,INPPL1,ITGAM,ITGB2,JUNB,KIT,Klrk1,LAIR1,LAX1,LGALS9B,LPIN1,LTB4R,LYN,Milr1,MPO,MS4A2,NCAM1,ORAI1,PAG1,PAK1,PANX1,PECAM1,PI4K2A,PIGA,PIK3CG,P…	96
								Hematological System Development and Function,Lymphoid Tissue Structure and Development,Organ Morphology,Organismal Development,Tissue Morphology	Morphology of spleen	1.01e-12			ABCB4,ADD2,ALOX5,AOAH,APOE,BCL2L11,C3,CD40,CD86,CSF1R,CSF2RB,CXCR2,EPB42,FCER1G,FYN,GATA1,HP,IGHM,IL6ST,IRF8,ITGA2B,ITGB2,LCN2,LMNA,MC2R,NBEAL2,Nmnat3,PRKCA,PRKG1,RAB27B,RRM2,SLC14A1,SLC4A1,TNF,TNFSF13B,TSPAN33,XRCC5,ZFPM1,ZMPSTE24,ZNF521	40		Cancer,Hematological Disease,Immunological Disease,Organismal Injury and Abnormalities	Lymphoma	8.84e-39	Increased	2.554	ABCA13,ABCA7,ABCG2,ABHD5,ADAM19,ADCY4,ADGRB1,AGL,AHNAK,AHR,ALDH9A1,ALOX5,AMOT,ANKH,ANXA1,ANXA6,APBA1,APC,APP,ARHGAP15,ARHGAP26,ARHGEF28,ARID2,ARID5B,ARL6IP5,ATF3,ATG5,ATG7,ATIC,ATM,ATP10A,ATP11A,ATP1B1,ATR,ATRN,ATRNL1,ATXN1,ATXN7L1,AURKB,BAZ2A,BAZ2B,BCL11A,BCL2,BCL6,BCL7A,BCL9L,BCLAF1,BCORL1,BCR,BIN3,BIRC5,BLM,BMF,BRAF,BRCA1,BRCA2,BRD3,BRSK1,BTG1,BTG2,BUB1B,BZW2,C1R,C3,CACNB2,CAD,CALCRL,CASP3,CBX…	588
								Cancer,Hematological Disease,Organismal Injury and Abnormalities	Mature lymphocytic neoplasm	2.37e-12			ABHD5,ACVRL1,ADAM19,ADD2,ADGRL2,AKNA,ALDH1A1,ALOX5,ANXA1,ANXA2,APBA1,APOE,BACH2,BCL11A,BCL2L11,C3,CA2,CCND3,CD101,CD36,CD40,CD74,CD86,CSF1R,CSF2RB,CTSH,CXCR4,CYP2A6 (includes others),DAPK1,DHCR24,EBF1,FGR,FLNA,FN1,FYN,GSE1,HIP1,HLA-A,HSPA12A,HSPH1,IFIT3,IFNLR1,IGHM,IKZF2,IL6ST,INPP4B,IRF8,ITGB2,KDM5C,KDM6A,LAMP1,LCP1,LRRC1,LY6E,MC2R,MED12L,MET,MMP9,MYB,NIBAN2,NOTCH1,NRXN1,NT5C3A,PAG1,PECAM1,PF4,P…	101		Inflammatory Response	Degranulation	2.31e-17	Increased	2.645	ANXA1,ANXA3,APP,ARAP3,ATF3,C3,C4A/C4B,C5AR2,CAPN1,CBL,CCR1,CCR2,CD200R1,Cd200r3,CD244,CD274,CD48,CD84,CDH1,CERK,CORO1A,DGKZ,DOCK5,DUSP1,DUSP5,DUSP7,ENTPD1,EPM2A,ETS1,EXOC2,FCER1G,FCGR2A,FCGR2B,FES,FGR,FOS,FYN,GATA1,GATA2,GRK2,GRK3,GRK6,HCK,IL15,INPP5B,INPP5D,INPPL1,ITGAM,ITGB2,JUNB,KIT,Klrk1,LAIR1,LAX1,LGALS9B,LPIN1,LTB4R,LYN,Milr1,MPO,MS4A2,NCAM1,NPC1,ORAI1,PAG1,PAK1,PANX1,PECAM1,PI4K2A,PIGA,PIK…	97
								Cell Morphology,Hematological System Development and Function	Morphology of myeloid cells	7.84e-12			ABHD5,APOE,ATF7,C3,CCND3,CHI3L1,DMTN,EPB41,FGR,GATA1,HDC,HIP1,IGHM,IRF8,ITGAM,ITGB2,KLF1,Ly6a (includes others),MXD1,NBEAL2,SLC4A1,Srgn,TAL1,TNF,TRPM2,VCAM1	26		Cellular Function and Maintenance,Hematological System Development and Function	Function of lymphocytes	1.7e-18	Increased	2.912	Abcb1b,ADGRE1,AHNAK,AHR,AKAP13,APOE,ARHGDIA,ARHGEF6,ARRB2,ATF3,ATM,BANK1,BCL2,BCL6,BHLHE40,BIRC5,BTLA,CBL,CBX5,CCR2,CD244,CD274,CD44,CD69,CD74,CD84,CD86,CHI3L1,CNR2,CSF2RB,CTSC,CTSS,DENND1B,DLG1,DUSP1,ECM1,EIF5A,ETS1,FCER1G,FCGR2A,FYN,GATA2,GPR84,GRK6,Gzmb,HLA-A,HLA-DMA,HLA-DQB1,HSPD1,ICA1,IFNGR1,IFNGR2,IGHM,IL10RA,IL12A,IL15,IL15RA,IL1RL1,INPP5D,IRF1,IRF5,IRF8,ITGAL,ITGB7,JAK3,KLF10,KLF2,Klrk1,L…	122
								Cell Morphology,Hematological System Development and Function,Hematopoiesis,Tissue Morphology	Morphology of red blood cells	2.75e-11			ADD2,APOE,ARHGEF12,DMTN,EPB41,EPB42,GATA1,GFI1B,Gypa,HBA1/HBA2,KLF1,PRKG1,SLC4A1,SOX6,SPTA1,SPTB,TSPAN33	17		Cellular Movement,Hematological System Development and Function,Immune Cell Trafficking,Inflammatory Response	Chemotaxis of granulocytes	2.52e-16	Increased	3.032	ALOX5,ANXA1,APP,ARAP3,ARHGAP25,C1QBP,C3,C5AR2,CAMK1D,CAPG,CD69,CD74,Chil3/Chil4,CORO1A,CSF1,CSF2RA,CSF3R,CST3,CXADR,DEK,DOCK2,DOCK5,ELANE,FCER1G,FCGR2A,FER,FGR,FLOT1,GBF1,GIT2,GRK6,GRN,GSN,HCK,IL15,INPP5D,ITGA1,ITGA4,ITGAM,ITGB2,LBP,LCN2,LGALS1,LSP1,LTB4R,LYN,MPP1,NCKAP1L,NLRP12,NOD2,Pde4d,PIK3CG,PIK3R5,PLAUR,PREX1,PRKCA,PRKCB,PRTN3,PTPN6,RAC2,RIPOR2,RPS19,S100A8,S100A9,SELE,SELL,SELPLG,SERPINB1,…	83
								Cardiovascular Disease,Cell Death and Survival,Connective Tissue Disorders,Developmental Disorder,Hematological Disease,Organismal Injury and Abnormalities	Congenital hemolytic anemia	3.69e-11			ANK1,C3,CPOX,EPB42,HBA1/HBA2,PKLR,SLC4A1,SPTA1,SPTB	9		Cellular Movement,Hematological System Development and Function,Immune Cell Trafficking,Inflammatory Response	Chemotaxis of neutrophils	2.19e-17	Increased	3.059	ALOX5,APP,ARAP3,ARHGAP25,C1QBP,C3,C5AR2,CAMK1D,CAPG,CD69,CD74,CORO1A,CSF1,CSF2RA,CSF3R,CST3,CXADR,DEK,DOCK2,DOCK5,ELANE,FCER1G,FCGR2A,FER,FGR,FLOT1,GBF1,GIT2,GRK6,GRN,GSN,HCK,INPP5D,ITGA1,ITGA4,ITGAM,ITGB2,LBP,LCN2,LSP1,LTB4R,LYN,MPP1,NCKAP1L,NLRP12,NOD2,Pde4d,PIK3CG,PIK3R5,PREX1,PRKCA,PRKCB,PRTN3,PTPN6,RAC2,RIPOR2,S100A8,S100A9,SELE,SELL,SELPLG,SERPINB1,SLPI,SPI1,SPP1,STIM1,SYK,TGFB1,TLR4,TNF,TN…	76
								Cancer,Hematological Disease,Immunological Disease,Organismal Injury and Abnormalities	B-cell neoplasm	3.9e-11			ABHD5,ACVRL1,ADD2,ADGRL2,AKNA,ALDH1A1,ALOX5,ANXA1,ANXA2,APBA1,APOE,BACH2,BCL11A,BCL2L11,CA2,CCND3,CD101,CD36,CD40,CD74,CD86,CHI3L1,CSF1R,CSF2RB,CXCR4,CYP2A6 (includes others),DAPK1,DHCR24,EBF1,FGR,FLNA,FN1,FYN,GSE1,HIP1,HLA-A,HSPA12A,HSPH1,IFIT3,IFNLR1,IGHM,IKZF2,IL6ST,IRF8,ITGB2,KDM5C,KDM6A,LAMP1,LCP1,LGALS1,LRRC1,LY6E,MED12L,MMP9,MYB,NIBAN1,NIBAN2,NOTCH1,NRXN1,PAG1,PECAM1,PF4,PLEKHA7,PLEKHG3,PP…	92		Hematological System Development and Function,Lymphoid Tissue Structure and Development,Tissue Morphology	Morphology of lymphoid tissue	2.43e-34			ABCA7,ABCB4,ABCC4,ACP2,ADAM17,AFF1,AHR,AKAP13,ALOX15,ALOX5,AOAH,APOE,ARHGDIA,ARHGEF6,ARID5B,ARL6IP5,ATG5,ATM,ATP2B4,B4GALNT1,BANK1,BCL11A,BCL2,BCL6,BHLHE40,BIN3,BMF,BRCA1,C3,C4A/C4B,CALR,CBL,CCNB2,CCND1,CCND3,CCR2,CD72,CD74,CD84,CD86,CDK6,CDKN1A,CDKN1B,Cdkn1c,CFLAR,CITED2,CLEC4A,CSF1,CSF1R,CSF2RB,CTSD,CXCR4,CYP51A1,DCK,DCLRE1C,DDX58,DOCK2,DUSP6,E2F1,E2F2,EDNRB,EFNB1,EGLN1,EGR1,ETS1,ETS2,EYA1,FAS,…	235
								Hematological System Development and Function,Immunological Disease,Lymphoid Tissue Structure and Development,Organ Morphology,Organismal Injury and Abnormalities,Tissue Morphology	Abnormal morphology of lymphoid organ	1.18e-10			ABCB4,ADD2,ALOX5,AOAH,BCL11A,BCL2L11,C3,CCND3,CD40,CD74,CD86,CSF1R,CSF2RB,CXCR2,F2R,FCER1G,FYN,GATA1,HP,IGHM,IL6ST,IRF8,ITGA2B,ITGB2,LMNA,NBEAL2,Nmnat3,PRKCA,PRKG1,RARA,RRM2,SLC4A1,SPHK1,TNF,TNFSF13B,TSPAN33,XRCC5,ZFPM1	38		Hematological System Development and Function,Lymphoid Tissue Structure and Development,Organ Morphology,Tissue Morphology	Morphology of lymphoid organ	5.43e-33			ABCA7,ABCB4,ABCC4,ACP2,ADAM17,AFF1,AHR,AKAP13,ALOX15,ALOX5,AOAH,APOE,ARHGDIA,ARHGEF6,ARID5B,ARL6IP5,ATG5,ATM,ATP2B4,B4GALNT1,BANK1,BCL11A,BCL2,BCL6,BIN3,BMF,BRCA1,C3,C4A/C4B,CALR,CBL,CCNB2,CCND1,CCND3,CCR2,CD72,CD74,CD86,CDK6,CDKN1A,CDKN1B,Cdkn1c,CFLAR,CITED2,CLEC4A,CSF1,CSF1R,CSF2RB,CTSD,DCK,DCLRE1C,DDX58,DOCK2,DUSP6,E2F1,E2F2,EDNRB,EFNB1,EGLN1,EGR1,ETS1,ETS2,EYA1,FAS,FCER1G,FCGR2B,FLI1,FLVCR1,F…	217
								Cancer,Hematological Disease,Immunological Disease,Organismal Injury and Abnormalities	Mature B-cell neoplasm	3.46e-10			ABHD5,ACVRL1,ADD2,ADGRL2,AKNA,ALDH1A1,ALOX5,ANXA1,ANXA2,APBA1,APOE,BACH2,BCL11A,BCL2L11,CA2,CCND3,CD101,CD36,CD40,CD74,CD86,CSF1R,CSF2RB,CXCR4,CYP2A6 (includes others),DAPK1,DHCR24,EBF1,FGR,FLNA,FN1,GSE1,HIP1,HLA-A,HSPA12A,HSPH1,IFIT3,IFNLR1,IGHM,IL6ST,IRF8,ITGB2,KDM5C,KDM6A,LAMP1,LCP1,LRRC1,LY6E,MED12L,MMP9,MYB,NIBAN2,NOTCH1,NRXN1,PAG1,PECAM1,PF4,PLEKHA7,PLEKHG3,PPP2R5A,PRKCA,PRMT5,PRR5,RARA,RRM…	84		Cancer,Hematological Disease,Immunological Disease,Organismal Injury and Abnormalities	Plasma cell dyscrasia	3.47e-28			ANXA6,APBA1,APC,APOE,ARID2,ATM,ATP1B1,ATP6V1E1,ATR,ATRN,BCL11A,BCL2,BCL6,BCLAF1,BIRC5,BRAF,BRCA1,BRCA2,CASP3,CBX7,CCNB2,CCND1,CCND2,CD163,CD180,CD274,CD44,CD48,CDC20,CDH1,CDK1,CDK4,CDKN1B,CEBPD,CHAF1A,CILK1,CITED2,CLEC4A,CLK1,CSF1R,CSF2RA,CSF2RB,CSF3R,CSGALNACT2,CSMD1,CTSC,CUL4B,CXCR4,DAP,DCK,DEK,DHFR,DNMT3A,E2F2,EGR1,EMB,ENAH,EPSTI1,EXOC4,F10,F11R,FAS,FASN,FCGR2A,FKBP1A,FLT1,FN1,FOS,FRMD4B,FUBP1…	198
								Cancer,Hematological Disease,Immunological Disease,Organismal Injury and Abnormalities	B cell cancer	5.06e-10			ABHD5,ACVRL1,ALOX5,ANXA1,ANXA2,APBA1,APOE,BACH2,BCL11A,BCL2L11,CA2,CCND3,CD101,CD36,CD40,CD74,CD86,CHI3L1,CSF1R,CSF2RB,CXCR4,CYP2A6 (includes others),DAPK1,DHCR24,EBF1,FLNA,FN1,FYN,GSE1,HIP1,HLA-A,HSPA12A,HSPH1,IFIT3,IGHM,IKZF2,IL6ST,IRF8,ITGB2,KDM5C,KDM6A,LAMP1,LCP1,LGALS1,LY6E,MED12L,MMP9,MYB,NIBAN1,NOTCH1,NRXN1,PAG1,PECAM1,PF4,PLEKHA7,PLEKHG3,PPP2R5A,PRKCA,PRMT5,PRR5,RARA,RNF213,RRM2,S100A9,SE…	81		Hematological System Development and Function,Immunological Disease,Lymphoid Tissue Structure and Development,Organ Morphology,Organismal Injury and Abnormalities,Tissue Morphology	Abnormal morphology of lymphoid organ	5.1e-28			ABCB4,ABCC4,AFF1,AHR,AKAP13,ALOX15,ALOX5,ARHGDIA,ARHGEF6,ARID5B,ARL6IP5,ATG5,ATM,ATP2B4,BANK1,BCL11A,BCL2,BCL6,BIN3,BMF,BRCA1,CBL,CCNB2,CCND1,CCND3,CCR2,CD74,CD86,CDK6,CDKN1A,CDKN1B,Cdkn1c,CITED2,CLEC4A,CSF1,CSF1R,CTSD,DCK,DCLRE1C,DDX58,DOCK2,E2F1,E2F2,ETS1,EYA1,FAS,FCGR2B,FLI1,FLVCR1,FNIP1,FOS,FUT7,FYN,GATA1,GFI1,GHR,GIT2,GPC3,GRK6,H1-0,H1-2,H1-3,HCK,HELLS,HIVEP2,HLA-DQA1,HLA-DQB1,IDS,IGHM,IKZF1…	163
								Hematological System Development and Function,Lymphoid Tissue Structure and Development,Organ Morphology,Tissue Morphology	Enlargement of lymphoid organ	8.51e-10			ABCB4,ADD2,AOAH,APOE,BCL2L11,C3,CD40,CSF2RB,CXCR2,FCER1G,FYN,GATA1,HP,IL6ST,ITGA2B,ITGB2,NBEAL2,Nmnat3,PRKCA,PRKG1,RRM2,SLC4A1,TNF,TNFSF13B,TSPAN33,ZFPM1	26		Hematological System Development and Function,Lymphoid Tissue Structure and Development,Organ Morphology,Organismal Development,Tissue Morphology	Morphology of spleen	1.14e-25			ABCA7,ABCB4,ABCC4,ACP2,ADAM17,AHR,AKAP13,ALOX15,ALOX5,AOAH,APOE,ATM,B4GALNT1,BANK1,BCL2,BCL6,BIN3,BMF,C3,C4A/C4B,CALR,CBL,CCND1,CCR2,CD72,CD86,CDK6,CDKN1A,CDKN1B,Cdkn1c,CFLAR,CITED2,CSF1,CSF1R,CSF2RB,CTSD,DCK,DCLRE1C,DDX58,DOCK2,DUSP6,E2F2,EDNRB,EFNB1,EGLN1,EGR1,ETS1,FAS,FCER1G,FCGR2B,FLI1,FLVCR1,FNIP1,FOS,FYN,GATA1,GHR,GIT2,GPC3,GRK6,HCK,HELLS,HLA-DQB1,HOXA9,HP,IGHM,IKZF1,IKZF3,IL15,IL1RL1,IL6ST…	164
								Hematological System Development and Function,Immunological Disease,Lymphoid Tissue Structure and Development,Organ Morphology,Organismal Development,Organismal Injury and Abnormalities,Tissue Morphology	Abnormal morphology of spleen	1.28e-09			ABCB4,ADD2,ALOX5,AOAH,BCL2L11,C3,CD40,CD86,CSF1R,CSF2RB,CXCR2,FCER1G,FYN,GATA1,HP,IGHM,IL6ST,ITGA2B,ITGB2,LMNA,NBEAL2,Nmnat3,PRKCA,PRKG1,RRM2,SLC4A1,TNF,TNFSF13B,TSPAN33,XRCC5,ZFPM1	31		Hematological System Development and Function,Immunological Disease,Lymphoid Tissue Structure and Development,Organ Morphology,Organismal Development,Organismal Injury and Abnormalities,Tissue Morphology	Abnormal morphology of spleen	1.65e-21			ABCB4,ABCC4,AHR,AKAP13,ALOX15,ALOX5,ATM,BANK1,BCL2,BCL6,BIN3,BMF,CBL,CCND1,CCR2,CD86,CDK6,CDKN1A,CDKN1B,Cdkn1c,CITED2,CSF1,CSF1R,CTSD,DCK,DCLRE1C,DDX58,DOCK2,E2F2,ETS1,FAS,FCGR2B,FLI1,FLVCR1,FNIP1,FOS,FYN,GATA1,GHR,GIT2,GPC3,GRK6,HCK,HELLS,HLA-DQB1,IGHM,IKZF1,IKZF3,IL6ST,INPP5D,IRF1,IRF8,ITGB2,ITGB3,JAK3,KLF13,KMT2E,LAG3,LAX1,LIG1,LYN,MALT1,MAN2B1,MFGE8,Mt1,MXI1,NBEAL2,NFATC2,NFE2,NFE2L2,NFKB1,NF…	117
																Immunological Disease	Abnormal morphology of immune system	7.74e-19			Abcb1b,ABCD2,ABHD5,ACP2,AFF1,AHR,APOE,ARID3A,ARSG,ATM,B4GALNT1,BCL11A,BCL2,BCL6,BHLHE40,BIRC5,BMF,C3,CCR1,CCR2,CD274,CD74,CD84,CD86,CDKN1A,CHI3L1,CLEC4A,CMKLR1,CNN2,CPA3,CSF1,CSF1R,CSF3R,CTSD,CYTIP,DCK,DCLRE1C,DDX58,DOCK2,E2F1,E2F2,EGR1,ENTPD5,EPX,ETS1,FAS,FCER1G,FCGR2B,FGR,FNIP1,FYN,GFI1,Gzmb,HCK,HDC,HEXB,HIVEP2,HLA-A,HLA-DMA,HLA-DQA1,HLA-DQB1,Hmgb3,HPSE,ID1,IDUA,IFNGR1,IGHM,IKZF1,IL15,INPP5D,IR…	126
																Cellular Function and Maintenance,Hematological System Development and Function	Function of myeloid cells	7.46e-18			AHR,APOE,ATM,CAPG,CCR1,CCR2,CLCN3,CLEC4E,CLEC7A,CNN2,CNR2,CSF1,CSF1R,CSF2RB,CYBB,DDX58,DUSP5,EGR1,FCER1G,FCGR2A,FCGR2B,FES,FGR,FOS,FUT7,FYN,GRN,GSN,HCK,HNRNPD,IDUA,IL12A,IL1RL1,IL31RA,IRAK2,IRF1,ITGAM,ITGB3,LCP1,LIMD1,LTB4R,LYN,MARCKSL1,MPO,Mt1,NFATC1,NFKB1,NLRC4,NLRP1,NLRP3,NOD1,NOD2,P2RX7,PARP1,PIK3CG,PLA2G15,PLAU,PLAUR,PSAP,PTGER4,PTGS2,PTK2B,RAC2,RAP1A,RHBDF2,SCARF1,SELL,SGMS2,SH3BP2,SIGLEC8,…	87
																Cellular Function and Maintenance,Hematological System Development and Function	Function of macrophages	4.14e-17			AHR,APOE,ATM,CAPG,CCR1,CCR2,CLCN3,CLEC4E,CLEC7A,CNN2,CNR2,CSF1,CSF1R,CYBB,EGR1,FCER1G,FCGR2A,FCGR2B,FES,FGR,FOS,FYN,GRN,GSN,HCK,HNRNPD,IDUA,IL31RA,IRAK2,IRF1,ITGAM,ITGB3,LCP1,LIMD1,LTB4R,LYN,MARCKSL1,Mt1,NFATC1,NFKB1,NLRC4,NLRP1,NLRP3,NOD1,NOD2,P2RX7,PARP1,PIK3CG,PLA2G15,PLAU,PLAUR,PSAP,PTGER4,PTGS2,PTK2B,RAP1A,RHBDF2,SCARF1,SELL,SGMS2,SH3BP2,SIGLEC9,SLPI,SPP1,STAT1,STAT3,TANK,TLR4,TLR5,TLR9,TNF,…	77
																Hematological Disease,Immunological Disease	Abnormal function of neutrophils	1.41e-16			ALOX5,BCR,CCR1,CLCN3,CLEC12A,CLEC7A,CTTN,CYBB,ELANE,ENTPD1,FCGR2A,FGR,FUT7,GIT2,HCK,ITGAL,ITGAM,ITGB2,KMT2E,LBP,LCP1,LTB4R,LYN,MPO,MPP1,NCF1,NFE2L2,PADI4,PIK3CG,PIK3R6,PLAC8,PLAU,PLAUR,PLCB2,PRTN3,RAC2,RAP1A,SELE,SERPINB1,SIGLEC9,ST6GAL1,SYK,TAX1BP1,TNF	44
																Hematological System Development and Function,Lymphoid Tissue Structure and Development,Organ Morphology,Organismal Development,Tissue Morphology	Morphology of thymus gland	1.89e-16			ARHGDIA,ATG5,ATM,B4GALNT1,BCL11A,BCL2,BCL6,BRCA1,CBL,CCNB2,CCND1,CCND3,CDK6,CDKN1B,DCK,DCLRE1C,E2F1,EFNB1,ETS1,ETS2,EYA1,FOS,GADD45A,GFI1,H1-0,H1-2,H1-3,HELLS,HIVEP2,HLA-DQA1,HNRNPL,HOXA9,IL15,IRF1,ITGAL,ITPKB,JAK1,JAK3,KLF13,KMT2E,LAMP2,MALT1,MC2R,MCL1,MDM2,MGMT,MIR17HG,NFATC2,NFKB1,NR3C1,NUMB,PIK3CG,PNP,POLD1,PPM1D,PRKDC,PTPN22,RARA,RARG,RASSF2,RBL1,RECQL4,RUNX2,SATB1,SPI1,STAT3,TACC3,TCF3,TESP…	83
																Cell Morphology,Hematological System Development and Function	Morphology of myeloid cells	6.9e-16			ABCD2,ABHD5,ACP2,ANO6,APOE,APP,ARSG,B4GALNT1,BCR,C3,CCND1,CCND2,CCND3,CCR1,CCR2,CD34,CDK4,CDK6,CHI3L1,CMKLR1,CPA3,CSF1,CSF3R,CTSD,DDX58,EGR1,ENTPD5,EPX,FCGR2B,FGR,FLI1,GATA1,GFI1,HCK,HDC,HEXB,Hmgb3,HOXA9,IDUA,IGHM,IKZF1,IL31RA,IRF8,ITGAM,ITGB2,LRRK2,Ly6a (includes others),MAN2B1,MANBA,Mt1,MXD1,NBEAL2,NFE2,NOD2,PBX1,PIK3CG,PLA2G15,PPM1D,PRG2,PSAP,RABGEF1,RASSF2,RBL1,SELE,SGMS2,SOAT1,SPI1,SPP1,Srgn…	77
																Cancer,Hematological Disease,Immunological Disease,Organismal Injury and Abnormalities	Adult leukemia	8.9e-16			ARHGAP15,ARID2,ATXN1,ATXN7L1,BCL2,CCND1,CD274,CD86,CELF2,CSF3R,DCK,DHFR,DLG1,DNMT3A,ERC1,ETV6,FANCA,FAS,FHIT,FKBP1A,FYN,HLA-A,HNRNPA2B1,IKZF1,IKZF2,IL6R,INPP4B,JAK1,JAK3,JARID2,KIT,KMO,NR3C1,NT5C2,PDE7B,PDGFRB,POLA1,POLB,POLD1,POLE,POLE2,POLE3,PPAT,PPP3CA,PPP3CC,PRIM1,PRIM2,PRKCB,PTPRC,PTPRM,RARA,RARG,RRM1,RRM2,RXRA,S1PR1,SKI,STAT3,SYNCRIP,TOP2A,TOP2B,TRAF3,TRRAP,TUBA1C,TUBA4A,TUBA8,TUBE1,TYMS,VA…	72
																Cancer,Hematological Disease,Immunological Disease,Organismal Injury and Abnormalities	Multiple myeloma	6.7e-15			APC,ARID2,ATM,ATP6V1E1,ATR,BCL2,BIRC5,BRAF,BRCA2,CASP3,CBX7,CCND1,CD180,CD274,CD44,CD48,CDH1,CDK4,CDKN1B,CILK1,CLEC4A,CSF2RA,CSF2RB,CSF3R,CSGALNACT2,CSMD1,CUL4B,CXCR4,DCK,DHFR,DNMT3A,EPSTI1,F10,FAS,FLT1,FOS,FRMD4B,GHR,GSR,HDAC2,HELB,HGF,HLA-A,HLA-DQA1,HSP90AA1,HSP90AB1,HSP90B1,IDH1,IKZF1,IL15,IL6R,ITGB3,KCNN3,KIT,KLF3,LY6E,MCL1,MGLL,NCAM1,NCOR2,NDC80,NFATC1,NFKB1,NR3C1,NSD2,PASK,PDIA6,PNRC1,POLA1…	103

## Sheet: Ext. Data Fig. 7i
	Daxx F/F 3 wpi		Daxx wt/wt 3 wpi		Daxx F/F 24 wpi		Daxx wt/wt 24 wpi		Daxx F/F Transplantation		Daxx wt/wt Transplantation
ERV1	54274.7	57279.4	30017.4	39793.3	34991.9	38390.3	26064.1	22803.1	50336.6	52519.3	17871	20161.2
IAP	23691.3	19214.7	12826.4	13808.6	12696.5	12207.5	11535.6	10551.2	11694	12166.6	5941.85	7622.32
ERVK	67336.9	76032.6	71805.9	69495.5	69564.6	67350.2	73286.6	66282.7	56016.1	50736.3	47970.4	57245.2
ERVL	22150	23142.4	26083.2	24310.3	27391.3	26845.4	27899.7	27693.9	23346.6	19442	18727.6	22706.1
ERVL-MaLR	96009.1	100494	112053	103694	117475	117865	118675	118586	89877.4	75576.8	72741.1	89402.8
Satellite	7891.88	7892.3	9467.11	7699.5	12673.4	12298.3	14342.7	9046.59	6566.08	7721.34	6874.54	15290.5

## Sheet: Ext. Data Fig. 7j
	Daxx F/F 3 wpi 1	Daxx F/F 3 wpi 2	Daxx wt/wt 3 wpi 1	Daxx wt/wt 3 wpi 2	Daxx wt/wt 24 wpi 1	Daxx wt/wt 24 wpi 2	Daxx F/F 24 wpi 1	Daxx F/F 24 wpi 2	Daxx wt/wt Transplantation 1	Daxx wt/wt Transplantation 2	Daxx F/F Transplantation 1	Daxx F/F Transplantation 2
Cxcl2	0.744804	0.675155	0.747225	0.786489	0.738376	0.737412	0.740242	0.737643	0.882403	0.771112	0.632443	0.667714
Cxcl5	-0.843797	-0.843809	-0.805123	-0.843524	-0.869296	-0.728798	-0.868582	-0.869577	-0.840933	-0.849135	-0.788393	-0.857792
Ddx58	8.08499	8.0421	9.11742	8.83651	8.46955	9.0071	8.49051	8.11387	7.81419	7.85441	9.0337	9.37874
Fadd	4.82079	4.41007	4.73034	4.61691	4.63425	4.91089	4.45103	4.58193	4.97406	4.73766	4.36545	4.50094
Ifih1	8.78548	8.82175	9.09931	9.30736	8.99643	9.57469	8.87701	8.56578	8.75379	8.48864	9.16076	9.61071
Ifnar1	9.82009	9.65043	9.61147	9.51854	9.64534	9.61404	9.68181	9.65933	9.55846	9.74131	9.68382	9.61694
Ifnar2	10.8998	10.9297	10.752	10.9501	10.8039	10.7598	10.9822	10.9856	10.7234	10.7595	10.9367	11.112
Ifngr1	12.1949	12.1064	12.1994	12.3575	12.4327	12.1713	11.9613	12.2929	12.0057	12.0032	12.3555	12.4937
Ifngr2	9.22054	9.05834	9.25045	9.34367	9.18335	8.9156	9.45586	9.31818	9.53888	9.74697	8.84577	8.74138
Ifnlr1	5.59406	5.46874	7.34141	6.98262	5.88784	5.20638	7.50819	6.78442	5.62072	6.2033	6.79344	6.76938
Ikbke	10.2384	10.0772	10.1219	10.3802	10.144	10.0925	10.2087	10.3724	9.61094	9.46102	10.8174	10.9282
Il1b	4.26456	3.58786	3.71103	3.72742	3.14387	3.54317	4.72177	3.88208	3.79757	3.8874	3.84932	3.75658
Il6	2.36488	2.17038	2.31164	2.38651	2.33342	2.41764	2.24554	2.23682	2.5409	2.60103	2.07266	2.01882
Irf3	8.19357	8.16255	8.17153	8.25769	8.17982	8.05366	8.46406	8.0878	8.13185	8.14508	8.25898	8.24943
Irf7	4.93807	5.48398	6.17069	5.9585	5.56091	6.23886	5.70606	5.04543	5.47163	5.57907	5.89544	5.60511
Mavs	8.31729	8.30699	7.81316	7.99978	7.60437	8.04794	8.44758	8.33732	8.14033	8.38078	7.97789	7.93822
Nfkb1	11.7038	11.622	11.5768	11.7182	11.614	11.5705	11.8011	11.6352	11.4773	11.4959	11.8189	11.8286
Nfkb2	7.89494	7.69702	7.87665	7.85616	7.80636	7.75071	8.06233	7.70537	7.45054	7.77469	8.03501	8.06454
Rnf135	7.51094	7.16283	7.01238	7.14289	7.47742	7.12302	7.16361	7.06499	7.02829	7.17505	7.4584	7.16729
Tank	10.9407	10.6568	11.1266	11.1405	11.0424	11.0337	11.0281	10.7604	11.3122	11.1381	10.7614	10.6529
Tbk1	10.1102	10.0584	10.3903	10.2011	10.1434	10.2716	10.1183	10.2267	9.94166	10.1134	10.4307	10.2742
Tnf	5.75965	5.53477	5.95435	6.1305	5.16806	5.33457	6.50318	6.37346	6.16285	6.60946	5.38354	5.22343
Tomm70a	11.1717	11.0877	11.0229	11.0249	11.116	11.0124	11.2775	10.9012	11.2072	11.1385	10.9435	11.0179
Tradd	7.4395	7.51075	7.08681	7.18514	7.09609	7.5121	7.35648	7.25753	6.91016	7.08332	7.72088	7.50785
Traf2	9.12959	9.01967	9.00516	9.11897	9.3029	8.89168	9.01922	9.0596	9.10082	8.98183	9.18142	9.00933
Traf3	10.9705	10.9758	11.4764	11.3002	11.1149	11.2121	11.3102	11.0857	10.9729	10.8142	11.4342	11.5016
Traf6	9.21629	9.29243	9.42593	9.40774	9.35584	9.30487	9.41091	9.27077	9.2257	9.47271	9.44111	9.20288
Trim25	10.0341	10.0966	10.061	9.96424	10.1269	10.1643	10.0105	9.85424	9.85382	10.0052	10.0906	10.2063
To create the heatmap we followed the following steps:
1. rlog transformation of raw counts (values shown above)
2. Calculation of mean for each sample group
3. Normalization of mean rlog counts for each sample group by subtraction of mean expression of each gene over all sample groups
