# Supplementary material for: Aberrant chromatin landscape following loss of the H3.3 chaperone Daxx in haematopoietic precursors leads to Pu.1-mediated neutrophilia and inflammation
Source: Nat Cell Biol. 2021 Dec 7;23(12):1224–39. doi: 10.1038/s41556-021-00774-y (PMC8683376; doi:10.1038/s41556-021-00774-y)
Supplement: Source Data Extended Data Fig. 8 — Statistical source data. [file 41556_2021_774_MOESM24_ESM.xlsx]

## Sheet: Ext. Data Fig. 8b
			Table Analyzed	TERRA NB		How big is the difference?
DAXX wt/wt	DAXX fl/fl					Mean of column A	1
1	1.69		Column B	DAXX fl/fl		Mean of column B	1.643
1	1.82		vs.	vs.		Difference between means (B - A) ± SEM	0.6433 ± 0.1178
1	1.42		Column A	DAXX wt/wt		95% confidence interval	0.1365 to 1.150
						R squared (eta squared)	0.9372
			Unpaired t test with Welch's correction
			P value	0.0319
			P value summary	*
			Significantly different (P < 0.05)?	Yes
			One- or two-tailed P value?	Two-tailed
			Welch-corrected t, df	t=5.461, df=2.000

## Sheet: Ext. Data Fig. 8c
	Overlap	No overlap	Total					Overlap	No overlap	Total
KLS	39	165	204				GMP	63	141	204
Random	29	175	204				Random	36	168	204
Total	68	340	408				Total	99	309	408
Fisher's exact test							Fisher's exact test
The two-tailed P value equals 0.2317							The two-tailed P value equals 0.0026
The association between rows (groups) and columns (outcomes)							The association between rows (groups) and columns (outcomes)
is considered to be not statistically significant.							is considered to be very statistically significant.

## Sheet: Ext. Data Fig. 8d
BM, percentage	Daxx wt/wt Pu.1 wt/wt					Daxx F/F Pu.1 wt/wt			Daxx F/F Pu.1 F/F				Daxx wt/wt Pu.1 F/F
B cells	29.7	36	33.4	32.3		8.58	8.43		23.9	9.46			36.7	42
Neutrophils	42.7	34.5	32.6	37.8		66.5	66.2		23.1	55.6			28.8	16.4
BM, total cell counts
B cells	34.7652	72.1305	33.5421	65.043		9.08796	10.8224		4.57596	3.19148			66.15	24.1202
Neutrophils	50.112	68.9715	32.7118	76.2777		70.5486	84.9501		4.45554	18.8116			52.2585	9.42354
Spleen, percentage
B cells	54.6	58.9	54.8	58.9		11	12.3		28.7	39.3			57.9	48.4
Neutrophils	1.14	1.71	0.77	1.22		29.2	29.4		3	1.02			0.5	0.76
Spleen, total cell counts
B cells	18.5269	33.9066	23.2547	28.9275		0.940226	2.35228		5.01945	4.8314			24.969	11.5374
Neutrophils	0.39102	0.98658	0.33082	0.59885		2.48629	5.642		0.5219	0.1309			0.21924	0.17822
Peripheral blood, percentage
B cells	36.3	44.4	34	28.3		4.14	4.41		4.04	12			48.5	36.8
Neutrophils	9.97	9.55	3.88	9.97		35.4	39		1.98	6.79			5.26	3.12

## Sheet: Ext. Data Fig. 8e
BM, percentage	Daxx wt/wt Pu.1 wt/wt					Daxx F/F Pu.1 wt/wt			Daxx F/F Pu.1 F/F				Daxx wt/wt Pu.1 F/F
B cells	31.6	19.3				6.05	6.68		5.71	10.1			21	38.9
Neutrophils	38	43				70.7	67		67.2	54.7			43.6	30.3
BM, total cell counts
B cells	29.766	20.7306				10.2142	9.58903		3.51237	8.14062			13.2511	19.9192
Neutrophils	35.816	46.035				119.398	96.0872		41.2794	43.8702			27.5038	15.5102
Spleen, percentage
B cells	62.3	54.2				12.6	18.8		36.5	44.1			42.7	62.1
Neutrophils	1.16	1.38				42.7	27.6		12	3.65			1.91	2.82
Spleen, total cell counts
B cells	34.2965	31.2914				4.9266	8.81167		6.64272	8.30088			12.2605	4.11796
Neutrophils	0.64575	0.7931				16.6362	12.9221		2.17728	0.687204			0.54579	0.18326
Peripheral blood, percentage
B cells	50.3	37.5				3.7	11.8		32.7	39.8			59.2	57.1
Neutrophils	6.4	3.07				61.5	35.8		16.8	8.2			6.07	4.92
