# Supplementary material for: Aberrant chromatin landscape following loss of the H3.3 chaperone Daxx in haematopoietic precursors leads to Pu.1-mediated neutrophilia and inflammation
Source: Nat Cell Biol. 2021 Dec 7;23(12):1224–39. doi: 10.1038/s41556-021-00774-y (PMC8683376; doi:10.1038/s41556-021-00774-y)
Supplement: Source Data Extended Data Fig. 9 — Statistical source data. [file 41556_2021_774_MOESM25_ESM.xlsx]

## Sheet: Ext. Data Fig. 9a
Upregulated genes	Overlap
Daxx F/F Pu.1 wt/wt vs. Daxx wt/wt Pu.1 wt/wt	x	x	x		x
Daxx F/F Pu.1 F/F vs. Daxx wt/wt Pu.1 wt/wt	x	x		x		x
Daxx wt/wt Pu.1 F/F vs. Daxx wt/wt Pu.1 wt/wt	x		x	x			x
Number of genes	9	43	24	318	262	1355	2220
Downregulated genes	Overlap
Daxx F/F Pu.1 wt/wt vs. Daxx wt/wt Pu.1 wt/wt	x	x	x		x
Daxx F/F Pu.1 F/F vs. Daxx wt/wt Pu.1 wt/wt	x	x		x		x
Daxx wt/wt Pu.1 F/F vs. Daxx wt/wt Pu.1 wt/wt	x		x	x			x
Number of genes	17	94	11	172	197	1050	384

## Sheet: Ext. Data Fig. 9b
Upregulated genes	Overlap
Daxx F/F Pu.1 wt/wt vs. Daxx wt/wt Pu.1 wt/wt	x	x	x		x
Daxx F/F Pu.1 F/F vs. Daxx wt/wt Pu.1 wt/wt	x	x		x		x
Daxx wt/wt Pu.1 F/F vs. Daxx wt/wt Pu.1 wt/wt	x		x	x			x
Number of genes	12	36	22	104	284	77	1100
Downregulated genes	Overlap
Daxx F/F Pu.1 wt/wt vs. Daxx wt/wt Pu.1 wt/wt	x	x	x		x
Daxx F/F Pu.1 F/F vs. Daxx wt/wt Pu.1 wt/wt	x	x		x		x
Daxx wt/wt Pu.1 F/F vs. Daxx wt/wt Pu.1 wt/wt	x		x	x			x
Number of genes	14	73	8	10	1008	33	585

## Sheet: Ext. Data Fig. 9e
	Daxx wt/wt Pu.1 wt/wt 1	Daxx wt/wt Pu.1 wt/wt 2	Daxx wt/wt Pu.1 wt/wt 3	Daxx wt/wt Pu.1 wt/wt 4	Daxx F/F Pu.1 wt/wt 1	Daxx F/F Pu.1 wt/wt 2	Daxx F/F Pu.1 F/F 1	Daxx F/F Pu.1 F/F 2	Daxx wt/wt Pu.1 F/F 1	Daxx wt/wt Pu.1 F/F 2
Cebpa	7.66714	8.07509	9.62439	8.59826	8.00433	8.21499	10.4813	10.4315	9.2021	7.82483
Cebpb	5.34196	4.93014	4.88479	5.79978	5.13847	5.54163	5.94141	5.96332	5.96051	5.25955
Cebpe	6.71967	4.50304	5.76228	6.0766	5.69238	3.5646	10.3636	10.1542	7.75509	7.73772
Csf1r	8.68939	9.0827	8.31412	8.17747	8.11531	8.2799	6.64001	8.5468	8.10311	8.30804
Csf3r	11.3184	11.3219	11.3338	11.0334	10.4575	10.7344	11.6277	11.332	11.433	10.7277
Ebf1	8.53814	9.69868	8.90809	9.29389	12.3143	10.6858	10.5602	8.52894	11.3804	10.635
Elane	9.69966	10.6759	11.0163	11.0244	9.17579	9.69212	15.325	15.1803	12.6307	11.8278
Flt3	12.0549	12.493	12.2463	12.1453	13.4722	13.0445	9.34053	10.1166	11.5876	11.0354
Foxo1	10.0853	9.85441	9.47024	9.68503	10.0332	9.73209	9.7288	9.41418	10.2421	9.83457
Gata1	7.29249	7.62214	6.68291	6.76723	6.41889	6.07762	5.91265	6.00073	6.29151	6.4747
Gata2	11.5913	11.6443	11.5273	11.4357	10.8196	10.9764	9.6994	9.8261	10.2565	9.81859
Gata3	7.74682	8.14276	7.42277	7.79474	7.32467	7.86504	7.4132	7.56948	7.34527	8.1452
Gfi1	7.78025	8.3584	8.52619	8.39027	8.0238	7.66657	11.1971	10.8041	10.0623	8.90809
Gfi1b	8.33979	8.31353	8.70713	8.72698	8.61264	8.71102	7.3887	8.68129	8.12765	7.80288
Irf4	5.45322	5.05743	7.36601	7.54586	8.2315	9.18689	9.05966	9.21394	8.17175	7.71814
Irf8	9.56431	11.028	10.0216	10.018	10.1629	10.7038	8.63286	8.76278	9.84197	9.35483
Klf1	5.62358	7.36331	6.5709	6.46473	4.93751	4.86975	6.0218	5.51258	5.45697	4.39309
Ldb1	10.9078	11.1438	11.2941	11.1745	10.9328	10.745	10.8325	10.6589	10.7661	10.2458
Lmo2	7.23141	7.46451	6.89553	7.11005	6.04973	7.00592	6.76551	6.6349	6.84369	6.58538
Mafb	5.60266	5.16237	5.10352	4.65752	4.83831	4.77607	4.95746	5.04115	5.08029	5.41068
Mpo	11.6669	13.4426	13.0789	12.9675	11.3122	11.9194	15.4975	15.8178	13.8484	13.2094
Myb	12.8046	12.8035	13.052	12.829	12.7144	12.6535	12.7075	12.7588	12.7415	12.339
Pax5	6.4999	7.57819	7.1885	7.53767	9.72532	7.72452	9.63697	6.96563	8.87829	8.48256
Runx1	14.8372	15.1106	14.8078	14.9053	14.7005	14.5068	14.6955	14.3155	15.198	13.8663
Tal1	10.5451	10.585	10.5809	10.6139	9.90425	9.99956	9.62667	9.58191	9.79907	9.16778
Tcf3	10.8231	11.0679	11.5323	11.3377	11.2265	11.1174	11.1652	10.8572	11.1239	10.1776
Zfpm1	12.2692	12.4443	12.1974	12.2011	11.5752	11.5332	10.7345	11.1268	11.4259	10.631
To create the heatmap we followed the following steps:
1. rlog transformation of raw counts (values shown above)
2. Calculation of mean for each sample group
3. Normalization of mean rlog counts for each sample group by subtraction of mean expression of each gene over all sample groups

## Sheet: Ext. Data Fig. 9f
	Daxx wt/wt Pu.1 wt/wt 1	Daxx wt/wt Pu.1 wt/wt 2	Daxx wt/wt Pu.1 wt/wt 3	Daxx wt/wt Pu.1 wt/wt 4	Daxx F/F Pu.1 wt/wt 1	Daxx F/F Pu.1 wt/wt 2	Daxx F/F Pu.1 F/F 1	Daxx F/F Pu.1 F/F 2	Daxx wt/wt Pu.1 F/F 1	Daxx wt/wt Pu.1 F/F 2
Arid3a	8.86052	9.24597	9.46316	9.16233	9.07152	9.14691	11.2017	10.6206	10.3844	9.75497
Bcl11a	12.7453	12.8466	12.6351	12.8719	12.8297	12.6931	11.429	11.7137	12.5074	11.4906
Ccnd1	8.82691	8.56199	8.83788	8.62366	9.55822	9.45759	7.01702	7.68933	8.18542	8.42708
Cebpa	7.66714	8.07509	9.62439	8.59826	8.00433	8.21499	10.4813	10.4315	9.2021	7.82483
Cebpd	6.47007	6.62339	7.06847	6.353	6.53705	6.75005	9.20037	8.91684	8.26515	7.97856
Cebpe	6.71967	4.50304	5.76228	6.0766	5.69238	3.5646	10.3636	10.1542	7.75509	7.73772
Ciita	6.33647	6.69139	5.29753	6.055	6.34494	5.75292	5.87081	5.68651	6.00507	7.09776
Crem	7.49398	7.81418	7.33528	7.64456	7.67079	7.98779	7.80823	7.7984	7.77164	8.29744
Ebf1	8.53814	9.69868	8.90809	9.29389	12.3143	10.6858	10.5602	8.52894	11.3804	10.635
Ets1	9.33602	9.17842	9.65134	9.76552	10.0253	9.58441	12.5271	11.8089	11.2384	10.9848
Etv1	5.49836	5.75676	5.17829	5.79962	7.81558	6.96648	5.34439	6.11839	6.2374	7.78465
Foxo1	10.0853	9.85441	9.47024	9.68503	10.0332	9.73209	9.7288	9.41418	10.2421	9.83457
Gata3	7.74682	8.14276	7.42277	7.79474	7.32467	7.86504	7.4132	7.56948	7.34527	8.1452
Gfi1	7.78025	8.3584	8.52619	8.39027	8.0238	7.66657	11.1971	10.8041	10.0623	8.90809
Gfi1b	8.33979	8.31353	8.70713	8.72698	8.61264	8.71102	7.3887	8.68129	8.12765	7.80288
Hmga1	9.14855	8.77933	9.84221	9.50296	9.81578	9.72088	10.5737	9.78503	9.89044	9.31326
Hoxa10	7.10292	7.22511	6.98761	6.77477	7.2991	7.23034	5.48735	6.00037	6.1907	6.94371
Id2	6.62274	5.79128	6.68652	6.18194	6.23925	6.28828	8.32488	7.74415	7.63945	6.83248
Irf2	12.5552	12.3952	12.3399	12.5715	12.6093	12.6104	11.9224	11.9171	12.4109	12.0174
Irf4	5.45322	5.05743	7.36601	7.54586	8.2315	9.18689	9.05966	9.21394	8.17175	7.71814
Jdp2	9.84498	9.66674	10.3376	9.41679	9.48319	9.61327	10.6061	10.8329	10.4218	9.85534
Klf13	10.6838	10.9987	11.0549	11.0633	10.6785	10.7513	11.9192	11.4336	11.3906	10.8012
Lef1	5.37645	5.75743	6.79415	6.33638	7.97563	7.64625	8.47867	7.79259	7.48834	8.06583
Lmo2	7.23141	7.46451	6.89553	7.11005	6.04973	7.00592	6.76551	6.6349	6.84369	6.58538
Meis1	14.3125	14.1763	13.945	14.0029	13.7651	13.792	12.0435	12.7274	13.3972	12.5328
Mitf	10.7152	10.7363	9.95566	10.0395	10.2617	10.3163	9.78035	9.57826	9.95122	10.979
Myb	12.8046	12.8035	13.052	12.829	12.7144	12.6535	12.7075	12.7588	12.7415	12.339
Mybbp1a	11.7755	12.1009	12.542	12.2048	11.9472	11.8992	11.5068	11.3772	11.3693	10.9551
Myc	11.8623	11.7333	12.4017	11.8986	11.8405	11.9959	11.1264	11.1425	11.3403	10.8266
Nfya	11.5335	11.6082	11.9033	11.6243	11.5161	11.4329	10.768	10.4451	10.9798	10.3617
Prdm1	5.20258	4.81297	6.18417	6.66589	7.49084	8.43734	8.53115	8.17531	7.07299	8.5104
Rest	11.2003	11.1614	11.4569	11.3589	11.2424	11.0512	11.0047	10.8279	11.0816	10.4279
Satb1	11.4052	11.77	12.0327	11.7321	12.5579	12.3545	11.5887	11.0941	11.9131	11.5024
Ski	10.9596	11.011	10.8788	10.9069	10.7083	10.5681	11.0811	10.7462	11.1032	10.4941
Smad3	12.0252	12.0348	11.6733	11.8502	11.8247	11.497	11.6989	11.6574	12.0847	11.5505
Smarca2	12.7324	12.8337	12.7031	12.7186	12.4243	12.3267	12.1301	12.0257	12.1962	12.0307
Tal1	10.5451	10.585	10.5809	10.6139	9.90425	9.99956	9.62667	9.58191	9.79907	9.16778
Tfec	10.8155	10.6725	9.4268	9.93273	10.1622	10.2458	7.03669	8.42209	9.07079	9.80624
To create the heatmap we followed the following steps:
1. rlog transformation of raw counts (values shown above)
2. Calculation of mean for each sample group
3. Normalization of mean rlog counts for each sample group by subtraction of mean expression of each gene over all sample groups

## Sheet: Ext. Data Fig. 9g
	Daxx wt/wt Pu.1 wt/wt 1	Daxx wt/wt Pu.1 wt/wt 2	Daxx wt/wt Pu.1 wt/wt 3	Daxx wt/wt Pu.1 wt/wt 4	Daxx F/F Pu.1 wt/wt 1	Daxx F/F Pu.1 wt/wt 2	Daxx F/F Pu.1 F/F 1	Daxx F/F Pu.1 F/F 2	Daxx wt/wt Pu.1 F/F 1	Daxx wt/wt Pu.1 F/F 2
Cxcl2	2.36025	2.7452	2.69819	2.58095	2.30356	2.29836	2.23462	2.44619	2.07722	2.23575
Cxcl5	1.33402	1.38605	1.25869	0.872391	1.33432	1.33379	1.33319	1.33327	1.24203	1.99664
Ddx58	10.1819	10.2119	10.3032	10.1123	9.91757	10.1196	9.99763	9.8807	9.81223	9.97857
Fadd	4.37937	4.0141	4.5114	4.86496	4.3587	4.64738	5.10897	4.77246	4.17521	4.63577
Ifih1	10.0598	10.1247	10.0655	10.0891	9.64157	9.80417	9.86155	9.7172	9.65731	9.66076
Ifnar1	10.2421	10.2969	10.307	10.185	10.5105	10.1299	9.78513	9.73002	10.1096	9.86145
Ifnar2	11.175	11.2773	11.2204	11.1492	11.3928	11.2641	9.99957	10.1575	10.7424	10.3988
Ifngr1	10.5429	10.2922	10.6574	10.6037	10.2054	10.2548	12.5585	12.1451	11.4674	11.2708
Ifngr2	8.62098	8.7489	8.7552	8.82261	8.68501	8.84104	8.62075	8.53526	8.74621	8.37727
Ifnlr1	3.89002	4.77738	4.35459	4.56128	5.44615	4.41542	5.96022	6.08963	5.64876	5.82125
Ifnz	1.42792	1.16831	1.33505	1.22082	1.22198	1.1754	1.34304	1.37499	1.1841	1.40113
Ikbke	9.10677	9.19365	9.05492	9.2583	8.87647	8.72219	9.7658	9.55665	9.41425	9.08688
Il1b	4.45087	3.84401	3.61994	4.05773	4.38842	4.22254	3.4701	4.21658	4.10023	4.61712
Il6	2.16226	2.09589	1.69592	2.00901	2.04998	2.20816	2.19576	2.28283	2.33441	2.62392
Irf3	8.33993	8.18782	9.1388	8.68704	8.35579	8.54702	8.58326	8.48128	8.78298	7.05458
Irf7	7.97815	8.38623	8.31524	8.24565	8.00784	7.98065	7.4816	7.78726	7.36872	7.8182
Mavs	8.75503	8.97699	9.03479	8.72601	9.24372	9.06562	7.99635	8.53783	8.8412	8.44836
Nfkb1	12.1706	12.1589	12.184	12.1332	12.0045	12.069	11.9198	11.5176	12.1073	11.469
Nfkb2	8.58206	8.7237	8.68304	8.64718	8.01236	8.65342	8.7215	8.3982	8.37846	8.35215
Rnf135	7.92766	7.88465	7.49183	7.68178	7.64098	7.70484	7.72805	7.96017	8.11561	7.94168
Tank	10.348	10.1029	10.2193	10.3309	10.1059	10.1955	10.9001	10.7604	10.6461	10.4122
Tbk1	10.5763	10.4615	10.6046	10.6401	10.4845	10.5122	10.6965	10.3501	10.6127	10.1967
Tnf	5.3965	4.85313	4.94762	5.36182	6.08663	5.7274	5.87778	6.01419	6.40419	5.92345
Tomm70a	10.9954	10.7772	11.1486	11.033	10.8224	10.9914	10.906	10.9724	10.544	10.9176
Tradd	7.38749	7.74947	7.61282	7.71352	7.70108	7.58765	7.62888	7.82139	7.58504	7.6726
Traf2	9.14958	9.15393	9.56868	9.42877	9.24713	9.2101	9.5717	9.6566	9.38417	8.9444
Traf3	10.9156	10.9142	10.8958	10.7786	10.6909	10.5621	11.7039	11.2298	11.4938	10.8428
Traf6	9.62017	9.4117	9.72812	9.6033	9.4582	9.65843	9.90367	9.62516	9.83141	9.28872
Trim25	10.4016	10.7405	10.9784	10.9519	10.775	10.7175	10.021	10.1409	10.0409	9.89319
To create the heatmap we followed the following steps:
1. rlog transformation of raw counts (values shown above)
2. Calculation of mean for each sample group
3. Normalization of mean rlog counts for each sample group by subtraction of mean expression of each gene over all sample groups
